# Supplementary material for: 4-Oxo-2-Nonenal Crosslinks Vicinal Cysteine-Lysine Pairs in Cellular Proteins
Source: Mol Cell Proteomics. 2026 Apr 28;25(6):101573. doi: 10.1016/j.mcpro.2026.101573 (PMC13227200; doi:10.1016/j.mcpro.2026.101573)
Supplement: Supplementary Table 1 [file mmc1.xlsx]

## Sheet: Legend
Supplementary Data 1. Identification of aONE cross-linked peptides from published studies. The original mass spectrometry files of the 0h treatment group from published data were searched using pLink software. FDR at peptide level was set to less than 5%.

## Sheet: Cross-linked peptides
Peptide_Order	Peptide	Peptide_Mass	Modifications	Proteins	Protein_Type
	Spectrum_Order	Title	Charge	Precursor_Mass	Evalue	Score	Precursor_Mass_Error(Da)	Precursor_Mass_Error(ppm)	Alpha_Evalue	Beta_Evalue
1	AIQAELLKVK(8)-CEGLIK(1)	2045.18	null	sp|Q08752|PPID_HUMAN (349)-sp|Q9UKX3|MYH13_HUMAN (909)/	Inter-Protein
	1	JY_RKO_aONE_PC0h_20150419_BR2_T2.12715.12715.4.0.dta	4	2045.2	1	0.0152585	0.017408	8.51171	1	1
2	AIQAELLKVK(8)-CTGILK(1)	2017.19	null	sp|Q08752|PPID_HUMAN (349)-sp|Q96EE3|SEH1_HUMAN (315)/	Inter-Protein
	1	JY_RKO_aONE_PC0h_20150419_BR2_T1.12951.12951.4.0.dta	4	2017.21	1	0.0456342	0.018153	8.99916	1	1
	2	JY_RKO_aONE_PC0h_20150419_BR2_T1.12949.12949.3.0.dta	3	2017.2	1	0.324808	0.015799	7.83219	1	1
3	AMGLMCGR(6)-EAPADK(6)	1760.82	Oxidation[M](2)	sp|Q15070|OXA1L_HUMAN (7)-sp|Q9UBU3|GHRL_HUMAN (117)/	Inter-Protein
	1	JY_RKO_aONE_PC0h_20150419_BR2_T1.13473.13473.2.1.dta	2	1760.83	1	0.278279	0.011085	6.29535	1	1
	2	JY_RKO_aONE_PC0h_20150419_BR2_T2.13353.13353.2.1.dta	2	1760.83	1	0.303581	0.007782	4.41953	1	1
	3	JY_RKO_aONE_PC0h_20150419_BR1_T3.11347.11347.2.2.dta	2	1776.82	1	0.309149	0.003637	2.04692	1	1
	4	JY_RKO_aONE_PC0h_20150419_BR2_T3.12154.12154.2.1.dta	2	1776.82	1	0.314464	0.005783	3.2547	1	1
4	ATCAPQHGAPGPGPADASK(3)-ETGEHLVHVKK(10)	3279.63	null	sp|P21333|FLNA_HUMAN (2543)-sp|P21333|FLNA_HUMAN (2024)/	Intra-Protein
	1	JY_RKO_aONE_PC0h_20150419_BR1_T1.8685.8685.5.0.dta	5	3279.66	1	0.0275242	0.026863	8.19086	1	1
5	CLSVMEAK(1)-KDPDMVK(1)	1998.97	Oxidation[M](16)	sp|P49588|SYAC_HUMAN (773)-sp|P49588|SYAC_HUMAN (366)/	Intra-Protein
	1	JY_RKO_aONE_PC0h_20150419_BR2_T2.10251.10251.3.0.dta	3	1998.99	1	0.000242252	0.018398	9.20374	1	1
	2	JY_RKO_aONE_PC0h_20150419_BR2_T1.9299.9299.3.0.dta	3	2014.97	1	0.00402627	0.007594	3.7688	1	1
6	EKDQKK(5)-CEAPPR(1)	1717.87	null	sp|Q6P2D8|XRRA1_HUMAN (590)-sp|O14894|T4S5_HUMAN (145)/	Inter-Protein
	1	JY_RKO_aONE_PC0h_20150419_BR1_T1.13023.13023.2.1.dta	2	1717.87	1	0.281113	-0.002724	-1.58569	1	1
7	ELAAQLEKK(8)-CEGLIK(1)	1968.09	null	sp|P32455|GBP1_HUMAN (390)-sp|Q9UKX3|MYH13_HUMAN (909)/	Inter-Protein
	1	JY_RKO_aONE_PC0h_20150419_BR2_T1.13743.13743.2.0.dta	2	1968.11	1	0.0204849	0.012743	6.4748	1	1
	2	JY_RKO_aONE_PC0h_20150419_BR2_T1.13742.13742.2.0.dta	2	1962.09	1	0.192966	0.015819	8.06239	1	1
	3	JY_RKO_aONE_PC0h_20150419_BR2_T2.13644.13644.3.0.dta	3	1968.11	1	0.22147	0.013629	6.92498	1	1
	4	JY_RKO_aONE_PC0h_20150419_BR2_T2.13651.13651.2.0.dta	2	1968.11	1	0.22223	0.015147	7.69628	1	1
	5	JY_RKO_aONE_PC0h_20150419_BR2_T1.13741.13741.3.0.dta	3	1968.11	1	0.305011	0.012482	6.34218	1	1
8	GGCGPTPR(3)-KVLLMGK(1)	1818.97	Oxidation[M](16)	sp|Q6ZMN7|PZRN4_HUMAN (133)-sp|Q7L523|RRAGA_HUMAN (9)	Inter-Protein
	1	JY_RKO_aONE_PC0h_20150419_BR1_T1.12988.12988.2.0.dta	2	1818.97	1	0.331449	-0.00454	-2.49592	1	1
9	HELQANCYEEVK(7)-IKIIAPPER(2)	2769.44	null	COF1_HUMAN (139)-sp|P63261|ACTG_HUMAN (328)	Inter-Protein
	1	JY_RKO_aONE_PC0h_20150419_BR1_T3.9879.9879.3.0.dta	3	2769.47	1	0.213918	0.026408	9.53551	1	1
10	HELQANCYEEVKDR(7)-IKIIAPPER(2)	3040.57	null	COF1_HUMAN (139)-sp|P63261|ACTG_HUMAN (328)	Inter-Protein
	1	JY_RKO_aONE_PC0h_20150419_BR2_T1.10692.10692.5.0.dta	5	3040.58	1	0.147457	0.01349	4.43667	1	1
11	KAAALEFLNR(1)-AYEDGCK(6)	2188.09	null	sp|P31948|STIP1_HUMAN (78)-sp|P31948|STIP1_HUMAN (62)/	Intra-Protein
	1	JY_RKO_aONE_PC0h_20150419_BR2_T2.11770.11770.2.0.dta	2	2188.09	1	6.84132e-08	0.009027	4.12552	1	1
	2	JY_RKO_aONE_PC0h_20150419_BR2_T2.11769.11769.4.0.dta	4	2188.1	1	2.12378e-07	0.015083	6.89324	1	1
	3	JY_RKO_aONE_PC0h_20150419_BR2_T2.11764.11764.3.0.dta	3	2188.1	1	1.90734e-06	0.015501	7.08427	1	1
	4	JY_RKO_aONE_PC0h_20150419_BR1_T1.12130.12130.2.0.dta	2	2188.1	1	6.22706e-06	0.013723	6.27169	1	1
	5	JY_RKO_aONE_PC0h_20150419_BR2_T2.11791.11791.4.0.dta	4	2194.12	1	7.58751e-06	0.014388	6.55757	1	1
	6	JY_RKO_aONE_PC0h_20150419_BR2_T1.11829.11829.3.0.dta	3	2188.09	1	1.35542e-05	0.007726	3.53094	1	1
	7	JY_RKO_aONE_PC0h_20150419_BR2_T1.11830.11830.4.0.dta	4	2188.09	1	0.000203602	0.008323	3.80378	1	1
	8	JY_RKO_aONE_PC0h_20150419_BR2_T1.11850.11850.2.0.dta	2	2188.09	1	0.000257849	0.006138	2.80519	1	1
	9	JY_RKO_aONE_PC0h_20150419_BR1_T1.12134.12134.2.0.dta	2	2194.12	1	0.00063857	0.015553	7.08854	1	1
	10	JY_RKO_aONE_PC0h_20150419_BR1_T1.12117.12117.3.0.dta	3	2188.1	1	0.00173946	0.015462	7.06645	1	1
	11	JY_RKO_aONE_PC0h_20150419_BR1_T1.12125.12125.4.0.dta	4	2194.12	1	0.00747269	0.016948	7.72433	1	1
	12	JY_RKO_aONE_PC0h_20150419_BR1_T3.10727.10727.3.0.dta	3	2188.11	1	0.00781729	0.022309	10.1957	1	1
	13	JY_RKO_aONE_PC0h_20150419_BR1_T1.12113.12113.4.0.dta	4	2188.1	1	0.0084414	0.016044	7.33244	1	1
	14	JY_RKO_aONE_PC0h_20150419_BR2_T3.11526.11526.2.0.dta	2	2188.11	1	0.0406207	0.019792	9.04535	1	1
	15	JY_RKO_aONE_PC0h_20150419_BR1_T2.12052.12052.2.0.dta	2	2188.1	1	0.14189	0.012154	5.55463	1	1
	16	JY_RKO_aONE_PC0h_20150419_BR1_T2.12033.12033.3.0.dta	3	2188.1	1	0.194199	0.013724	6.27215	1	1
	17	JY_RKO_aONE_PC0h_20150419_BR1_T3.10728.10728.3.0.dta	3	2194.13	1	0.217071	0.022134	10.0879	1	1
	18	JY_RKO_aONE_PC0h_20150419_BR1_T2.12035.12035.4.0.dta	4	2194.12	1	0.241197	0.013337	6.07856	1	1
	19	JY_RKO_aONE_PC0h_20150419_BR1_T2.12034.12034.3.0.dta	3	2194.12	1	0.245919	0.014411	6.56805	1	1
	20	JY_RKO_aONE_PC0h_20150419_BR1_T2.12025.12025.4.0.dta	4	2188.1	1	0.262646	0.014622	6.68255	1	1
	21	JY_RKO_aONE_PC0h_20150419_BR1_T3.10703.10703.4.0.dta	4	2188.1	1	0.343697	0.019368	8.85157	1	1
12	KITIADCGQLE(1)-GSCFHR(3)	2224.06	Carbamidomethyl[C](7)	sp|P62937|PPIA_HUMAN (155)-sp|Q9Y536|PAL4A_HUMAN (52)	Intra-Protein
	1	JY_RKO_aONE_PC0h_20150419_BR2_T2.11126.11126.2.0.dta	2	2224.08	1	1.37494e-06	0.020621	9.27177	1	1
	2	JY_RKO_aONE_PC0h_20150419_BR2_T1.11187.11187.2.0.dta	2	2224.08	1	0.000694975	0.017743	7.97774	1	1
	3	JY_RKO_aONE_PC0h_20150419_BR1_T1.11429.11429.2.0.dta	2	2224.08	1	0.0200479	0.012911	5.80514	1	1
	4	JY_RKO_aONE_PC0h_20150419_BR1_T1.11440.11440.2.0.dta	2	2230.1	1	0.0589554	0.017966	8.0562	1	1
	5	JY_RKO_aONE_PC0h_20150419_BR1_T1.11599.11599.4.0.dta	4	2224.08	1	0.119086	0.020313	9.13328	1	1
	6	JY_RKO_aONE_PC0h_20150419_BR1_T3.10088.10088.2.0.dta	2	2224.08	1	0.182163	0.017098	7.68773	1	1
	7	JY_RKO_aONE_PC0h_20150419_BR1_T2.11381.11381.2.0.dta	2	2230.1	1	0.277981	0.018799	8.42973	1	1
	8	JY_RKO_aONE_PC0h_20150419_BR2_T3.11033.11033.2.0.dta	2	2224.08	1	0.331808	0.01379	6.20036	1	1
	9	JY_RKO_aONE_PC0h_20150419_BR2_T3.10879.10879.2.0.dta	2	2224.08	1	0.383768	0.015457	6.94989	1	1
	10	JY_RKO_aONE_PC0h_20150419_BR2_T3.10872.10872.2.0.dta	2	2230.1	1	0.396943	0.018915	8.48174	1	1
13	KQSTLASSNK(1)-CVTAPR(1)	1980.03	null	sp|Q6N043|Z280D_HUMAN (597)-sp|Q9P2D0|IBTK_HUMAN (325)/	Inter-Protein
	1	JY_RKO_aONE_PC0h_20150419_BR2_T1.11220.11220.3.0.dta	3	1980.05	1	0.444459	0.016798	8.4837	1	1
14	KVLLMGK(1)-CQEFGR(1)	1819.97	Oxidation[M](5)	sp|Q7L523|RRAGA_HUMAN (9)-sp|Q01826|SATB1_HUMAN (233)	Inter-Protein
	1	JY_RKO_aONE_PC0h_20150419_BR1_T1.12988.12988.2.1.dta	2	1819.97	1	0.0444433	0.002978	1.6363	1	1
15	LINEKK(5)-CGAFKN(1)	1659.9	null	sp|Q96Q89|KI20B_HUMAN (591)-sp|Q8NDN9|RCBT1_HUMAN (526)/	Inter-Protein
	1	JY_RKO_aONE_PC0h_20150419_BR1_T1.12033.12033.2.0.dta	2	1659.91	1	0.277647	0.014476	8.72102	1	1
16	SIQFVDWCPTGFK(8)-DVNAAIATIKTK(10)	3042.58	null	sp|P68363|TBA1B_HUMAN (347)-sp|Q9BQE3|TBA1C_HUMAN (336)/sp|P68363|TBA1B_HUMAN (347)-sp|P68363|TBA1B_HUMAN (336)/sp|P68363|TBA1B_HUMAN (347)-sp|Q6PEY2|TBA3E_HUMAN (336)/sp|P68363|TBA1B_HUMAN (347)-sp|Q71U36|TBA1A_HUMAN (336)/sp|P68363|TBA1B_HUMAN (347)-sp|P0DPH8|TBA3D_HUMAN (336)/sp|P68363|TBA1B_HUMAN (347)-sp|P0DPH7|TBA3C_HUMAN (336)/sp|P68366|TBA4A_HUMAN (347)-sp|Q9BQE3|TBA1C_HUMAN (336)/sp|P683…	Intra-Protein
	1	JY_RKO_aONE_PC0h_20150419_BR2_T3.13100.13100.3.0.dta	3	3042.59	1	0.00244874	0.018356	6.03305	1	1
17	SLGEKMK(5)-CLVGPR(1)	1728.92	Oxidation[M](6)	sp|Q9ULX5|RN112_HUMAN (113)-sp|Q9H425|CA198_HUMAN (73)/	Inter-Protein
	1	JY_RKO_aONE_PC0h_20150419_BR2_T1.11227.11227.2.0.dta	2	1728.94	1	0.409936	0.014079	8.14322	1	1
18	STLTDSLVCK(9)-KDEQER(1)	2141.05	null	sp|P13639|EF2_HUMAN (41)-sp|O00268|TAF4_HUMAN (958)/sp|P13639|EF2_HUMAN (41)-sp|P13639|EF2_HUMAN (61)/	Intra-Protein
	1	JY_RKO_aONE_PC0h_20150419_BR2_T2.10574.10574.2.0.dta	2	2141.07	1	0.000255013	0.01262	5.89429	1	1
19	VEQRELKK(7)-CEGLIK(1)	1962.08	null	sp|Q9C030|TRIM6_HUMAN (203)-sp|Q9UKX3|MYH13_HUMAN (909)/	Inter-Protein
	1	JY_RKO_aONE_PC0h_20150419_BR2_T1.13645.13645.3.0.dta	3	1962.09	1	0.383682	0.004956	2.52589	1	1
20	VKIQDAHR(2)-CTLAEK(1)	1901.01	null	sp|O75083|WDR1_HUMAN (569)-sp|P23528|COF1_HUMAN (147)/	Inter-Protein
	1	JY_RKO_aONE_PC0h_20150419_BR2_T2.8694.8694.4.0.dta	4	1901.02	1	0.407215	0.015247	8.02049	1	1

## Sheet: Cross-linked spectra
Order	Title	Charge	Precursor_Mass	Peptide	Peptide_Type	Linker	Peptide_Mass	Modifications	Evalue	Score	Precursor_Mass_Error(Da)	Precursor_Mass_Error(ppm)	Proteins	Protein_Type	FileID	LabelID	Alpha_Matched	Beta_Matched	Alpha_Evalue	Beta_Evalue
1	JY_RKO_aONE_PC0h_20150419_BR2_T2.11770.11770.2.0.dta	2	2188.09	KAAALEFLNR(1)-AYEDGCK(6)	Cross-Linked	aONE	2188.09	null	1.000000e+000	6.841320e-008	0.009027	4.12552	sp|P31948|STIP1_HUMAN (78)-sp|P31948|STIP1_HUMAN (62)/	Intra-Protein	5	1	9	8	1.000000e+000	1.000000e+000
2	JY_RKO_aONE_PC0h_20150419_BR2_T2.11769.11769.4.0.dta	4	2.188101e+003	KAAALEFLNR(1)-AYEDGCK(6)	Cross-Linked	aONE	2.188085e+003	null	1.000000e+000	2.123776e-007	0.015083	6.89324	sp|P31948|STIP1_HUMAN (78)-sp|P31948|STIP1_HUMAN (62)/	Intra-Protein	5	1	20	5	1.000000e+000	1.000000e+000
3	JY_RKO_aONE_PC0h_20150419_BR2_T2.11126.11126.2.0.dta	2	2.224084e+003	KITIADCGQLE(1)-GSCFHR(3)	Cross-Linked	aONE	2.224064e+003	Carbamidomethyl[C](7)	1.000000e+000	1.374939e-006	0.020621	9.27177	sp|P62937|PPIA_HUMAN (155)-sp|Q9Y536|PAL4A_HUMAN (52)/sp|P62937|PPIA_HUMAN (155)-sp|P0DN37|PAL4G_HUMAN (52)/sp|P62937|PPIA_HUMAN (155)-sp|F5H284|PAL4D_HUMAN (52)/sp|P62937|PPIA_HUMAN (155)-sp|P62937|PPIA_HUMAN (52)/sp|P62937|PPIA_HUMAN (155)-sp|A0A0B4J2A2|PAL4C_HUMAN (52)/sp|P62937|PPIA_HUMAN (155)-sp|A0A075B759|PAL4E_HUMAN (52)/sp|P62937|PPIA_HUMAN (155)-sp|P0DN26|PAL4F_HUMAN (52)/sp|P62937|PPIA…	Intra-Protein	5	1	5	4	1.000000e+000	1.000000e+000
4	JY_RKO_aONE_PC0h_20150419_BR2_T2.11764.11764.3.0.dta	3	2.188101e+003	KAAALEFLNR(1)-AYEDGCK(6)	Cross-Linked	aONE	2.188085e+003	null	1.000000e+000	1.907338e-006	0.015501	7.08427	sp|P31948|STIP1_HUMAN (78)-sp|P31948|STIP1_HUMAN (62)/	Intra-Protein	5	1	19	11	1.000000e+000	1.000000e+000
5	JY_RKO_aONE_PC0h_20150419_BR1_T1.12130.12130.2.0.dta	2	2.188099e+003	KAAALEFLNR(1)-AYEDGCK(6)	Cross-Linked	aONE	2.188085e+003	null	1.000000e+000	6.227060e-006	0.013723	6.27169	sp|P31948|STIP1_HUMAN (78)-sp|P31948|STIP1_HUMAN (62)/	Intra-Protein	1	1	10	11	1.000000e+000	1.000000e+000
6	JY_RKO_aONE_PC0h_20150419_BR2_T2.11791.11791.4.0.dta	4	2.194120e+003	KAAALEFLNR(1)-AYEDGCK(6)	Cross-Linked	aONE	2.194106e+003	null	1.000000e+000	7.587506e-006	0.014388	6.55757	sp|P31948|STIP1_HUMAN (78)-sp|P31948|STIP1_HUMAN (62)/	Intra-Protein	5	2	16	5	1.000000e+000	1.000000e+000
7	JY_RKO_aONE_PC0h_20150419_BR2_T1.11829.11829.3.0.dta	3	2.188093e+003	KAAALEFLNR(1)-AYEDGCK(6)	Cross-Linked	aONE	2.188085e+003	null	1.000000e+000	1.355421e-005	0.007726	3.53094	sp|P31948|STIP1_HUMAN (78)-sp|P31948|STIP1_HUMAN (62)/	Intra-Protein	4	1	19	10	1.000000e+000	1.000000e+000
8	JY_RKO_aONE_PC0h_20150419_BR2_T1.11830.11830.4.0.dta	4	2.188094e+003	KAAALEFLNR(1)-AYEDGCK(6)	Cross-Linked	aONE	2.188085e+003	null	1.000000e+000	2.036020e-004	0.008323	3.80378	sp|P31948|STIP1_HUMAN (78)-sp|P31948|STIP1_HUMAN (62)/	Intra-Protein	4	1	20	7	1.000000e+000	1.000000e+000
9	JY_RKO_aONE_PC0h_20150419_BR2_T2.10251.10251.3.0.dta	3	1.998988e+003	CLSVMEAK(1)-KDPDMVK(1)	Cross-Linked	aONE	1.998970e+003	Oxidation[M](16)	1.000000e+000	2.422519e-004	0.018398	9.20374	sp|P49588|SYAC_HUMAN (773)-sp|P49588|SYAC_HUMAN (366)/	Intra-Protein	5	1	9	18	1.000000e+000	1.000000e+000
10	JY_RKO_aONE_PC0h_20150419_BR2_T2.10574.10574.2.0.dta	2	2.141067e+003	STLTDSLVCK(9)-KDEQER(1)	Cross-Linked	aONE	2.141054e+003	null	1.000000e+000	2.550133e-004	0.01262	5.89429	sp|P13639|EF2_HUMAN (41)-sp|O00268|TAF4_HUMAN (958)/sp|P13639|EF2_HUMAN (41)-sp|P13639|EF2_HUMAN (61)/	Intra-Protein	5	1	13	5	1.000000e+000	1.000000e+000
11	JY_RKO_aONE_PC0h_20150419_BR2_T1.11850.11850.2.0.dta	2	2.188092e+003	KAAALEFLNR(1)-AYEDGCK(6)	Cross-Linked	aONE	2.188085e+003	null	1.000000e+000	2.578486e-004	0.006138	2.80519	sp|P31948|STIP1_HUMAN (78)-sp|P31948|STIP1_HUMAN (62)/	Intra-Protein	4	1	9	7	1.000000e+000	1.000000e+000
12	JY_RKO_aONE_PC0h_20150419_BR1_T1.12134.12134.2.0.dta	2	2.194121e+003	KAAALEFLNR(1)-AYEDGCK(6)	Cross-Linked	aONE	2.194106e+003	null	1.000000e+000	6.385703e-004	0.015553	7.08854	sp|P31948|STIP1_HUMAN (78)-sp|P31948|STIP1_HUMAN (62)/	Intra-Protein	1	2	9	6	1.000000e+000	1.000000e+000
13	JY_RKO_aONE_PC0h_20150419_BR2_T1.11187.11187.2.0.dta	2	2.224081e+003	KITIADCGQLE(1)-GSCFHR(3)	Cross-Linked	aONE	2.224064e+003	Carbamidomethyl[C](7)	1.000000e+000	6.949746e-004	0.017743	7.97774	sp|P62937|PPIA_HUMAN (155)-sp|Q9Y536|PAL4A_HUMAN (52)/sp|P62937|PPIA_HUMAN (155)-sp|P0DN37|PAL4G_HUMAN (52)/sp|P62937|PPIA_HUMAN (155)-sp|F5H284|PAL4D_HUMAN (52)/sp|P62937|PPIA_HUMAN (155)-sp|P62937|PPIA_HUMAN (52)/sp|P62937|PPIA_HUMAN (155)-sp|A0A0B4J2A2|PAL4C_HUMAN (52)/sp|P62937|PPIA_HUMAN (155)-sp|A0A075B759|PAL4E_HUMAN (52)/sp|P62937|PPIA_HUMAN (155)-sp|P0DN26|PAL4F_HUMAN (52)/sp|P62937|PPIA…	Intra-Protein	4	1	5	4	1.000000e+000	1.000000e+000
14	JY_RKO_aONE_PC0h_20150419_BR1_T1.12117.12117.3.0.dta	3	2.188101e+003	KAAALEFLNR(1)-AYEDGCK(6)	Cross-Linked	aONE	2.188085e+003	null	1.000000e+000	1.739459e-003	0.015462	7.06645	sp|P31948|STIP1_HUMAN (78)-sp|P31948|STIP1_HUMAN (62)/	Intra-Protein	1	1	18	9	1.000000e+000	1.000000e+000
15	JY_RKO_aONE_PC0h_20150419_BR2_T3.13100.13100.3.0.dta	3	3.042594e+003	SIQFVDWCPTGFK(8)-DVNAAIATIKTK(10)	Cross-Linked	aONE	3.042576e+003	null	1.000000e+000	2.448740e-003	0.018356	6.03305	sp|P68363|TBA1B_HUMAN (347)-sp|Q9BQE3|TBA1C_HUMAN (336)/sp|P68363|TBA1B_HUMAN (347)-sp|P68363|TBA1B_HUMAN (336)/sp|P68363|TBA1B_HUMAN (347)-sp|Q6PEY2|TBA3E_HUMAN (336)/sp|P68363|TBA1B_HUMAN (347)-sp|Q71U36|TBA1A_HUMAN (336)/sp|P68363|TBA1B_HUMAN (347)-sp|P0DPH8|TBA3D_HUMAN (336)/sp|P68363|TBA1B_HUMAN (347)-sp|P0DPH7|TBA3C_HUMAN (336)/sp|P68366|TBA4A_HUMAN (347)-sp|Q9BQE3|TBA1C_HUMAN (336)/sp|P683…	Intra-Protein	6	1	17.5	17.5	1.000000e+000	1.000000e+000
16	JY_RKO_aONE_PC0h_20150419_BR2_T1.9299.9299.3.0.dta	3	2.014972e+003	CLSVMEAK(1)-KDPDMVK(1)	Cross-Linked	aONE	2.014965e+003	Oxidation[M](5);Oxidation[M](16)	1.000000e+000	4.026272e-003	0.007594	3.7688	sp|P49588|SYAC_HUMAN (773)-sp|P49588|SYAC_HUMAN (366)/	Intra-Protein	4	1	13.5	13.5	1.000000e+000	1.000000e+000
17	JY_RKO_aONE_PC0h_20150419_BR1_T1.12125.12125.4.0.dta	4	2.194123e+003	KAAALEFLNR(1)-AYEDGCK(6)	Cross-Linked	aONE	2.194106e+003	null	1.000000e+000	7.472686e-003	0.016948	7.72433	sp|P31948|STIP1_HUMAN (78)-sp|P31948|STIP1_HUMAN (62)/	Intra-Protein	1	2	22.5	5.5	1.000000e+000	1.000000e+000
18	JY_RKO_aONE_PC0h_20150419_BR1_T3.10727.10727.3.0.dta	3	2.188108e+003	KAAALEFLNR(1)-AYEDGCK(6)	Cross-Linked	aONE	2.188085e+003	null	1.000000e+000	7.817285e-003	0.022309	10.1957	sp|P31948|STIP1_HUMAN (78)-sp|P31948|STIP1_HUMAN (62)/	Intra-Protein	3	1	18.5	11.5	1.000000e+000	1.000000e+000
19	JY_RKO_aONE_PC0h_20150419_BR1_T1.12113.12113.4.0.dta	4	2.188101e+003	KAAALEFLNR(1)-AYEDGCK(6)	Cross-Linked	aONE	2.188085e+003	null	1.000000e+000	8.441399e-003	0.016044	7.33244	sp|P31948|STIP1_HUMAN (78)-sp|P31948|STIP1_HUMAN (62)/	Intra-Protein	1	1	19	7	1.000000e+000	1.000000e+000
20	JY_RKO_aONE_PC0h_20150419_BR2_T2.12715.12715.4.0.dta	4	2.045200e+003	AIQAELLKVK(8)-CEGLIK(1)	Cross-Linked	aONE	2.045183e+003	null	1.000000e+000	1.525854e-002	0.017408	8.51171	sp|Q08752|PPID_HUMAN (349)-sp|Q9UKX3|MYH13_HUMAN (909)/	Inter-Protein	5	1	17.5	6.5	1.000000e+000	1.000000e+000
21	JY_RKO_aONE_PC0h_20150419_BR1_T1.11429.11429.2.0.dta	2	2.224077e+003	KITIADCGQLE(1)-GSCFHR(3)	Cross-Linked	aONE	2.224064e+003	Carbamidomethyl[C](7)	1.000000e+000	2.004789e-002	0.012911	5.80514	sp|P62937|PPIA_HUMAN (155)-sp|Q9Y536|PAL4A_HUMAN (52)/sp|P62937|PPIA_HUMAN (155)-sp|P0DN37|PAL4G_HUMAN (52)/sp|P62937|PPIA_HUMAN (155)-sp|F5H284|PAL4D_HUMAN (52)/sp|P62937|PPIA_HUMAN (155)-sp|P62937|PPIA_HUMAN (52)/sp|P62937|PPIA_HUMAN (155)-sp|A0A0B4J2A2|PAL4C_HUMAN (52)/sp|P62937|PPIA_HUMAN (155)-sp|A0A075B759|PAL4E_HUMAN (52)/sp|P62937|PPIA_HUMAN (155)-sp|P0DN26|PAL4F_HUMAN (52)/sp|P62937|PPIA…	Intra-Protein	1	1	4	4	1.000000e+000	1.000000e+000
22	JY_RKO_aONE_PC0h_20150419_BR2_T1.13743.13743.2.0.dta	2	1.968106e+003	ELAAQLEKK(8)-CEGLIK(1)	Cross-Linked	aONE	1.968093e+003	null	1.000000e+000	2.048489e-002	0.012743	6.4748	sp|P32455|GBP1_HUMAN (390)-sp|Q9UKX3|MYH13_HUMAN (909)/	Inter-Protein	4	2	12.5	3.5	1.000000e+000	1.000000e+000
23	JY_RKO_aONE_PC0h_20150419_BR1_T1.8685.8685.5.0.dta	5	3.279659e+003	ATCAPQHGAPGPGPADASK(3)-ETGEHLVHVKK(10)	Cross-Linked	aONE	3.279633e+003	null	1.000000e+000	2.752419e-002	0.026863	8.19086	sp|P21333|FLNA_HUMAN (2543)-sp|P21333|FLNA_HUMAN (2024)/	Intra-Protein	1	1	18	7	1.000000e+000	1.000000e+000
24	JY_RKO_aONE_PC0h_20150419_BR2_T3.11526.11526.2.0.dta	2	2.188105e+003	KAAALEFLNR(1)-AYEDGCK(6)	Cross-Linked	aONE	2.188085e+003	null	1.000000e+000	4.062065e-002	0.019792	9.04535	sp|P31948|STIP1_HUMAN (78)-sp|P31948|STIP1_HUMAN (62)/	Intra-Protein	6	1	9	8	1.000000e+000	1.000000e+000
25	JY_RKO_aONE_PC0h_20150419_BR1_T1.12988.12988.2.1.dta	2	1.819968e+003	KVLLMGK(1)-CQEFGR(1)	Cross-Linked	aONE	1.819965e+003	Oxidation[M](5)	1.000000e+000	4.444330e-002	0.002978	1.6363	sp|Q7L523|RRAGA_HUMAN (9)-sp|Q01826|SATB1_HUMAN (233)/sp|Q7L523|RRAGA_HUMAN (9)-sp|Q9UPW6|SATB2_HUMAN (219)/sp|Q5VZM2|RRAGB_HUMAN (42)-sp|Q01826|SATB1_HUMAN (233)/sp|Q5VZM2|RRAGB_HUMAN (42)-sp|Q9UPW6|SATB2_HUMAN (219)/	Inter-Protein	1	2	10	5	1.000000e+000	1.000000e+000
26	JY_RKO_aONE_PC0h_20150419_BR2_T1.12951.12951.4.0.dta	4	2.017206e+003	AIQAELLKVK(8)-CTGILK(1)	Cross-Linked	aONE	2.017188e+003	null	1.000000e+000	4.563418e-002	0.018153	8.99916	sp|Q08752|PPID_HUMAN (349)-sp|Q96EE3|SEH1_HUMAN (315)/	Inter-Protein	4	1	21.5	5.5	1.000000e+000	1.000000e+000
27	JY_RKO_aONE_PC0h_20150419_BR1_T1.11440.11440.2.0.dta	2	2.230102e+003	KITIADCGQLE(1)-GSCFHR(3)	Cross-Linked	aONE	2.230084e+003	Carbamidomethyl[C](7)	1.000000e+000	5.895536e-002	0.017966	8.0562	sp|P62937|PPIA_HUMAN (155)-sp|Q9Y536|PAL4A_HUMAN (52)/sp|P62937|PPIA_HUMAN (155)-sp|P0DN37|PAL4G_HUMAN (52)/sp|P62937|PPIA_HUMAN (155)-sp|F5H284|PAL4D_HUMAN (52)/sp|P62937|PPIA_HUMAN (155)-sp|P62937|PPIA_HUMAN (52)/sp|P62937|PPIA_HUMAN (155)-sp|A0A0B4J2A2|PAL4C_HUMAN (52)/sp|P62937|PPIA_HUMAN (155)-sp|A0A075B759|PAL4E_HUMAN (52)/sp|P62937|PPIA_HUMAN (155)-sp|P0DN26|PAL4F_HUMAN (52)/sp|P62937|PPIA…	Intra-Protein	1	2	4	5	1.000000e+000	1.000000e+000
28	JY_RKO_aONE_PC0h_20150419_BR1_T1.11599.11599.4.0.dta	4	2.224084e+003	KITIADCGQLE(1)-GSCFHR(3)	Cross-Linked	aONE	2.224064e+003	Carbamidomethyl[C](7)	1.000000e+000	1.190864e-001	0.020313	9.13328	sp|P62937|PPIA_HUMAN (155)-sp|Q9Y536|PAL4A_HUMAN (52)/sp|P62937|PPIA_HUMAN (155)-sp|P0DN37|PAL4G_HUMAN (52)/sp|P62937|PPIA_HUMAN (155)-sp|F5H284|PAL4D_HUMAN (52)/sp|P62937|PPIA_HUMAN (155)-sp|P62937|PPIA_HUMAN (52)/sp|P62937|PPIA_HUMAN (155)-sp|A0A0B4J2A2|PAL4C_HUMAN (52)/sp|P62937|PPIA_HUMAN (155)-sp|A0A075B759|PAL4E_HUMAN (52)/sp|P62937|PPIA_HUMAN (155)-sp|P0DN26|PAL4F_HUMAN (52)/sp|P62937|PPIA…	Intra-Protein	1	1	11	5	1.000000e+000	1.000000e+000
29	JY_RKO_aONE_PC0h_20150419_BR1_T2.12052.12052.2.0.dta	2	2.188098e+003	KAAALEFLNR(1)-AYEDGCK(6)	Cross-Linked	aONE	2.188085e+003	null	1.000000e+000	1.418900e-001	0.012154	5.55463	sp|P31948|STIP1_HUMAN (78)-sp|P31948|STIP1_HUMAN (62)/	Intra-Protein	2	1	9	9	1.000000e+000	1.000000e+000
30	JY_RKO_aONE_PC0h_20150419_BR2_T1.10692.10692.5.0.dta	5	3.040581e+003	HELQANCYEEVKDR(7)-IKIIAPPER(2)	Cross-Linked	aONE	3.040567e+003	null	1.000000e+000	1.474566e-001	0.01349	4.43667	sp|P23528|COF1_HUMAN (139)-sp|P60709|ACTB_HUMAN (328)/sp|P23528|COF1_HUMAN (139)-sp|P62736|ACTA_HUMAN (330)/sp|P23528|COF1_HUMAN (139)-sp|P63261|ACTG_HUMAN (328)/sp|P23528|COF1_HUMAN (139)-sp|P68032|ACTC_HUMAN (330)/sp|P23528|COF1_HUMAN (139)-sp|Q562R1|ACTBL_HUMAN (329)/sp|P23528|COF1_HUMAN (139)-sp|P68133|ACTS_HUMAN (330)/sp|P23528|COF1_HUMAN (139)-sp|P63267|ACTH_HUMAN (329)/	Inter-Protein	4	1	20	12	1.000000e+000	1.000000e+000
31	JY_RKO_aONE_PC0h_20150419_BR1_T3.10088.10088.2.0.dta	2	2.224081e+003	KITIADCGQLE(1)-GSCFHR(3)	Cross-Linked	aONE	2.224064e+003	Carbamidomethyl[C](7)	1.000000e+000	1.821632e-001	0.017098	7.68773	sp|P62937|PPIA_HUMAN (155)-sp|Q9Y536|PAL4A_HUMAN (52)/sp|P62937|PPIA_HUMAN (155)-sp|P0DN37|PAL4G_HUMAN (52)/sp|P62937|PPIA_HUMAN (155)-sp|F5H284|PAL4D_HUMAN (52)/sp|P62937|PPIA_HUMAN (155)-sp|P62937|PPIA_HUMAN (52)/sp|P62937|PPIA_HUMAN (155)-sp|A0A0B4J2A2|PAL4C_HUMAN (52)/sp|P62937|PPIA_HUMAN (155)-sp|A0A075B759|PAL4E_HUMAN (52)/sp|P62937|PPIA_HUMAN (155)-sp|P0DN26|PAL4F_HUMAN (52)/sp|P62937|PPIA…	Intra-Protein	3	1	4	4	1.000000e+000	1.000000e+000
32	JY_RKO_aONE_PC0h_20150419_BR2_T1.13742.13742.2.0.dta	2	1.962089e+003	ELAAQLEKK(8)-CEGLIK(1)	Cross-Linked	aONE	1.962073e+003	null	1.000000e+000	1.929663e-001	0.015819	8.06239	sp|P32455|GBP1_HUMAN (390)-sp|Q9UKX3|MYH13_HUMAN (909)/	Inter-Protein	4	1	11.5	3.5	1.000000e+000	1.000000e+000
33	JY_RKO_aONE_PC0h_20150419_BR1_T2.12033.12033.3.0.dta	3	2.188099e+003	KAAALEFLNR(1)-AYEDGCK(6)	Cross-Linked	aONE	2.188085e+003	null	1.000000e+000	1.941995e-001	0.013724	6.27215	sp|P31948|STIP1_HUMAN (78)-sp|P31948|STIP1_HUMAN (62)/	Intra-Protein	2	1	19	9	1.000000e+000	1.000000e+000
34	JY_RKO_aONE_PC0h_20150419_BR1_T3.9879.9879.3.0.dta	3	2.769466e+003	HELQANCYEEVK(7)-IKIIAPPER(2)	Cross-Linked	aONE	2.769439e+003	null	1.000000e+000	2.139177e-001	0.026408	9.53551	sp|P23528|COF1_HUMAN (139)-sp|P60709|ACTB_HUMAN (328)/sp|P23528|COF1_HUMAN (139)-sp|P62736|ACTA_HUMAN (330)/sp|P23528|COF1_HUMAN (139)-sp|P63261|ACTG_HUMAN (328)/sp|P23528|COF1_HUMAN (139)-sp|P68032|ACTC_HUMAN (330)/sp|P23528|COF1_HUMAN (139)-sp|Q562R1|ACTBL_HUMAN (329)/sp|P23528|COF1_HUMAN (139)-sp|P68133|ACTS_HUMAN (330)/sp|P23528|COF1_HUMAN (139)-sp|P63267|ACTH_HUMAN (329)/	Inter-Protein	3	1	21	13	1.000000e+000	1.000000e+000
35	JY_RKO_aONE_PC0h_20150419_BR1_T3.10728.10728.3.0.dta	3	2.194128e+003	KAAALEFLNR(1)-AYEDGCK(6)	Cross-Linked	aONE	2.194106e+003	null	1.000000e+000	2.170706e-001	0.022134	10.0879	sp|P31948|STIP1_HUMAN (78)-sp|P31948|STIP1_HUMAN (62)/	Intra-Protein	3	2	18.5	7.5	1.000000e+000	1.000000e+000
36	JY_RKO_aONE_PC0h_20150419_BR2_T2.13644.13644.3.0.dta	3	1.968107e+003	ELAAQLEKK(8)-CEGLIK(1)	Cross-Linked	aONE	1.968093e+003	null	1.000000e+000	2.214701e-001	0.013629	6.92498	sp|P32455|GBP1_HUMAN (390)-sp|Q9UKX3|MYH13_HUMAN (909)/	Inter-Protein	5	2	12.5	4.5	1.000000e+000	1.000000e+000
37	JY_RKO_aONE_PC0h_20150419_BR2_T2.13651.13651.2.0.dta	2	1.968108e+003	ELAAQLEKK(8)-CEGLIK(1)	Cross-Linked	aONE	1.968093e+003	null	1.000000e+000	2.222296e-001	0.015147	7.69628	sp|P32455|GBP1_HUMAN (390)-sp|Q9UKX3|MYH13_HUMAN (909)/	Inter-Protein	5	2	11.5	3.5	1.000000e+000	1.000000e+000
38	JY_RKO_aONE_PC0h_20150419_BR1_T2.12035.12035.4.0.dta	4	2.194119e+003	KAAALEFLNR(1)-AYEDGCK(6)	Cross-Linked	aONE	2.194106e+003	null	1.000000e+000	2.411967e-001	0.013337	6.07856	sp|P31948|STIP1_HUMAN (78)-sp|P31948|STIP1_HUMAN (62)/	Intra-Protein	2	2	20	5	1.000000e+000	1.000000e+000
39	JY_RKO_aONE_PC0h_20150419_BR1_T2.12034.12034.3.0.dta	3	2.194120e+003	KAAALEFLNR(1)-AYEDGCK(6)	Cross-Linked	aONE	2.194106e+003	null	1.000000e+000	2.459186e-001	0.014411	6.56805	sp|P31948|STIP1_HUMAN (78)-sp|P31948|STIP1_HUMAN (62)/	Intra-Protein	2	2	17	7	1.000000e+000	1.000000e+000
40	JY_RKO_aONE_PC0h_20150419_BR1_T2.12025.12025.4.0.dta	4	2.188100e+003	KAAALEFLNR(1)-AYEDGCK(6)	Cross-Linked	aONE	2.188085e+003	null	1.000000e+000	2.626462e-001	0.014622	6.68255	sp|P31948|STIP1_HUMAN (78)-sp|P31948|STIP1_HUMAN (62)/	Intra-Protein	2	1	18	6	1.000000e+000	1.000000e+000
41	JY_RKO_aONE_PC0h_20150419_BR1_T1.12033.12033.2.0.dta	2	1.659913e+003	LINEKK(5)-CGAFKN(1)	Cross-Linked	aONE	1.659898e+003	null	1.000000e+000	2.776473e-001	0.014476	8.72102	sp|Q96Q89|KI20B_HUMAN (591)-sp|Q8NDN9|RCBT1_HUMAN (526)/	Inter-Protein	1	2	10	4	1.000000e+000	1.000000e+000
42	JY_RKO_aONE_PC0h_20150419_BR1_T2.11381.11381.2.0.dta	2	2.230103e+003	KITIADCGQLE(1)-GSCFHR(3)	Cross-Linked	aONE	2.230084e+003	Carbamidomethyl[C](7)	1.000000e+000	2.779811e-001	0.018799	8.42973	sp|P62937|PPIA_HUMAN (155)-sp|Q9Y536|PAL4A_HUMAN (52)/sp|P62937|PPIA_HUMAN (155)-sp|P0DN37|PAL4G_HUMAN (52)/sp|P62937|PPIA_HUMAN (155)-sp|F5H284|PAL4D_HUMAN (52)/sp|P62937|PPIA_HUMAN (155)-sp|P62937|PPIA_HUMAN (52)/sp|P62937|PPIA_HUMAN (155)-sp|A0A0B4J2A2|PAL4C_HUMAN (52)/sp|P62937|PPIA_HUMAN (155)-sp|A0A075B759|PAL4E_HUMAN (52)/sp|P62937|PPIA_HUMAN (155)-sp|P0DN26|PAL4F_HUMAN (52)/sp|P62937|PPIA…	Intra-Protein	2	2	4	5	1.000000e+000	1.000000e+000
43	JY_RKO_aONE_PC0h_20150419_BR2_T1.13473.13473.2.1.dta	2	1.760833e+003	AMGLMCGR(6)-EAPADK(6)	Cross-Linked	aONE	1.760822e+003	Oxidation[M](2)	1.000000e+000	2.782787e-001	0.011085	6.29535	sp|Q15070|OXA1L_HUMAN (7)-sp|Q9UBU3|GHRL_HUMAN (117)/	Inter-Protein	4	2	16	6	1.000000e+000	1.000000e+000
44	JY_RKO_aONE_PC0h_20150419_BR1_T1.13023.13023.2.1.dta	2	1.717866e+003	EKDQKK(5)-CEAPPR(1)	Cross-Linked	aONE	1.717869e+003	null	1.000000e+000	2.811127e-001	-0.002724	-1.58569	sp|Q6P2D8|XRRA1_HUMAN (590)-sp|O14894|T4S5_HUMAN (145)/	Inter-Protein	1	1	7	5	1.000000e+000	1.000000e+000
45	JY_RKO_aONE_PC0h_20150419_BR2_T2.13353.13353.2.1.dta	2	1.760830e+003	AMGLMCGR(6)-EAPADK(6)	Cross-Linked	aONE	1.760822e+003	Oxidation[M](2)	1.000000e+000	3.035814e-001	0.007782	4.41953	sp|Q15070|OXA1L_HUMAN (7)-sp|Q9UBU3|GHRL_HUMAN (117)/	Inter-Protein	5	2	16	7	1.000000e+000	1.000000e+000
46	JY_RKO_aONE_PC0h_20150419_BR2_T1.13741.13741.3.0.dta	3	1.968105e+003	ELAAQLEKK(8)-CEGLIK(1)	Cross-Linked	aONE	1.968093e+003	null	1.000000e+000	3.050115e-001	0.012482	6.34218	sp|P32455|GBP1_HUMAN (390)-sp|Q9UKX3|MYH13_HUMAN (909)/	Inter-Protein	4	2	15.5	4.5	1.000000e+000	1.000000e+000
47	JY_RKO_aONE_PC0h_20150419_BR1_T3.11347.11347.2.2.dta	2	1.776821e+003	AMGLMCGR(6)-EAPADK(6)	Cross-Linked	aONE	1.776817e+003	Oxidation[M](2);Oxidation[M](5)	1.000000e+000	3.091487e-001	0.003637	2.04692	sp|Q15070|OXA1L_HUMAN (7)-sp|Q9UBU3|GHRL_HUMAN (117)/	Inter-Protein	3	2	17	7	1.000000e+000	1.000000e+000
48	JY_RKO_aONE_PC0h_20150419_BR2_T3.12154.12154.2.1.dta	2	1.776823e+003	AMGLMCGR(6)-EAPADK(6)	Cross-Linked	aONE	1.776817e+003	Oxidation[M](2);Oxidation[M](5)	1.000000e+000	3.144645e-001	0.005783	3.2547	sp|Q15070|OXA1L_HUMAN (7)-sp|Q9UBU3|GHRL_HUMAN (117)/	Inter-Protein	6	2	17	8	1.000000e+000	1.000000e+000
49	JY_RKO_aONE_PC0h_20150419_BR2_T1.12949.12949.3.0.dta	3	2.017204e+003	AIQAELLKVK(8)-CTGILK(1)	Cross-Linked	aONE	2.017188e+003	null	1.000000e+000	3.248084e-001	0.015799	7.83219	sp|Q08752|PPID_HUMAN (349)-sp|Q96EE3|SEH1_HUMAN (315)/	Inter-Protein	4	1	13.5	4.5	1.000000e+000	1.000000e+000
50	JY_RKO_aONE_PC0h_20150419_BR1_T1.12988.12988.2.0.dta	2	1.818967e+003	GGCGPTPR(3)-KVLLMGK(1)	Cross-Linked	aONE	1.818972e+003	Oxidation[M](16)	1.000000e+000	3.314492e-001	-0.00454	-2.49592	sp|Q6ZMN7|PZRN4_HUMAN (133)-sp|Q7L523|RRAGA_HUMAN (9)/sp|Q6ZMN7|PZRN4_HUMAN (133)-sp|Q5VZM2|RRAGB_HUMAN (42)/	Inter-Protein	1	1	5	10	1.000000e+000	1.000000e+000
51	JY_RKO_aONE_PC0h_20150419_BR2_T3.11033.11033.2.0.dta	2	2.224077e+003	KITIADCGQLE(1)-GSCFHR(3)	Cross-Linked	aONE	2.224064e+003	Carbamidomethyl[C](7)	1.000000e+000	3.318080e-001	0.01379	6.20036	sp|P62937|PPIA_HUMAN (155)-sp|Q9Y536|PAL4A_HUMAN (52)/sp|P62937|PPIA_HUMAN (155)-sp|P0DN37|PAL4G_HUMAN (52)/sp|P62937|PPIA_HUMAN (155)-sp|F5H284|PAL4D_HUMAN (52)/sp|P62937|PPIA_HUMAN (155)-sp|P62937|PPIA_HUMAN (52)/sp|P62937|PPIA_HUMAN (155)-sp|A0A0B4J2A2|PAL4C_HUMAN (52)/sp|P62937|PPIA_HUMAN (155)-sp|A0A075B759|PAL4E_HUMAN (52)/sp|P62937|PPIA_HUMAN (155)-sp|P0DN26|PAL4F_HUMAN (52)/sp|P62937|PPIA…	Intra-Protein	6	1	4	4	1.000000e+000	1.000000e+000
52	JY_RKO_aONE_PC0h_20150419_BR1_T3.10703.10703.4.0.dta	4	2.188105e+003	KAAALEFLNR(1)-AYEDGCK(6)	Cross-Linked	aONE	2.188085e+003	null	1.000000e+000	3.436966e-001	0.019368	8.85157	sp|P31948|STIP1_HUMAN (78)-sp|P31948|STIP1_HUMAN (62)/	Intra-Protein	3	1	22	7	1.000000e+000	1.000000e+000
53	JY_RKO_aONE_PC0h_20150419_BR2_T1.13645.13645.3.0.dta	3	1.962089e+003	VEQRELKK(7)-CEGLIK(1)	Cross-Linked	aONE	1.962084e+003	null	1.000000e+000	3.836825e-001	0.004956	2.52589	sp|Q9C030|TRIM6_HUMAN (203)-sp|Q9UKX3|MYH13_HUMAN (909)/	Inter-Protein	4	1	9.5	7.5	1.000000e+000	1.000000e+000
54	JY_RKO_aONE_PC0h_20150419_BR2_T3.10879.10879.2.0.dta	2	2.224079e+003	KITIADCGQLE(1)-GSCFHR(3)	Cross-Linked	aONE	2.224064e+003	Carbamidomethyl[C](7)	1.000000e+000	3.837678e-001	0.015457	6.94989	sp|P62937|PPIA_HUMAN (155)-sp|Q9Y536|PAL4A_HUMAN (52)/sp|P62937|PPIA_HUMAN (155)-sp|P0DN37|PAL4G_HUMAN (52)/sp|P62937|PPIA_HUMAN (155)-sp|F5H284|PAL4D_HUMAN (52)/sp|P62937|PPIA_HUMAN (155)-sp|P62937|PPIA_HUMAN (52)/sp|P62937|PPIA_HUMAN (155)-sp|A0A0B4J2A2|PAL4C_HUMAN (52)/sp|P62937|PPIA_HUMAN (155)-sp|A0A075B759|PAL4E_HUMAN (52)/sp|P62937|PPIA_HUMAN (155)-sp|P0DN26|PAL4F_HUMAN (52)/sp|P62937|PPIA…	Intra-Protein	6	1	5	4	1.000000e+000	1.000000e+000
55	JY_RKO_aONE_PC0h_20150419_BR2_T3.10872.10872.2.0.dta	2	2.230103e+003	KITIADCGQLE(1)-GSCFHR(3)	Cross-Linked	aONE	2.230084e+003	Carbamidomethyl[C](7)	1.000000e+000	3.969430e-001	0.018915	8.48174	sp|P62937|PPIA_HUMAN (155)-sp|Q9Y536|PAL4A_HUMAN (52)/sp|P62937|PPIA_HUMAN (155)-sp|P0DN37|PAL4G_HUMAN (52)/sp|P62937|PPIA_HUMAN (155)-sp|F5H284|PAL4D_HUMAN (52)/sp|P62937|PPIA_HUMAN (155)-sp|P62937|PPIA_HUMAN (52)/sp|P62937|PPIA_HUMAN (155)-sp|A0A0B4J2A2|PAL4C_HUMAN (52)/sp|P62937|PPIA_HUMAN (155)-sp|A0A075B759|PAL4E_HUMAN (52)/sp|P62937|PPIA_HUMAN (155)-sp|P0DN26|PAL4F_HUMAN (52)/sp|P62937|PPIA…	Intra-Protein	6	2	4	5	1.000000e+000	1.000000e+000
56	JY_RKO_aONE_PC0h_20150419_BR2_T2.8694.8694.4.0.dta	4	1.901021e+003	VKIQDAHR(2)-CTLAEK(1)	Cross-Linked	aONE	1.901006e+003	null	1.000000e+000	4.072149e-001	0.015247	8.02049	sp|O75083|WDR1_HUMAN (569)-sp|P23528|COF1_HUMAN (147)/	Inter-Protein	5	1	11	7	1.000000e+000	1.000000e+000
57	JY_RKO_aONE_PC0h_20150419_BR2_T1.11227.11227.2.0.dta	2	1.728937e+003	SLGEKMK(5)-CLVGPR(1)	Cross-Linked	aONE	1.728923e+003	Oxidation[M](6)	1.000000e+000	4.099357e-001	0.014079	8.14322	sp|Q9ULX5|RN112_HUMAN (113)-sp|Q9H425|CA198_HUMAN (73)/	Inter-Protein	4	2	7	3	1.000000e+000	1.000000e+000
58	JY_RKO_aONE_PC0h_20150419_BR2_T1.11220.11220.3.0.dta	3	1.980050e+003	KQSTLASSNK(1)-CVTAPR(1)	Cross-Linked	aONE	1.980033e+003	null	1.000000e+000	4.444594e-001	0.016798	8.4837	sp|Q6N043|Z280D_HUMAN (597)-sp|Q9P2D0|IBTK_HUMAN (325)/	Inter-Protein	4	1	14.5	7.5	1.000000e+000	1.000000e+000

## Sheet: Loop-linked peptides
Peptide_Order	Peptide	Peptide_Mass	Modifications	Proteins
	Spectrum_Order	Title	Charge	Precursor_Mass	Evalue	Score	Precursor_Mass_Error(Da)	Precursor_Mass_Error(ppm)	Alpha_Evalue	Beta_Evalue
1	ACKLAIR(2)(3)	1045.6	null	sp|P55072|TERA_HUMAN (695)(696)/
	1	JY_RKO_aONE_PC0h_20150419_BR1_T1.12228.12228.2.0.dta	2	1045.6	1	0.175633	0.006446	6.1649	1	1
2	AQIEQVIANCEHKNLR(10)(13)	2137.1	null	sp|Q92621|NU205_HUMAN (1216)(1219)/
	1	JY_RKO_aONE_PC0h_20150419_BR1_T3.12254.12254.3.0.dta	3	2137.11	1	0.00851664	0.01024	4.79155	1	1
3	AYEDGCKTVDLKPDWGK(6)(7)	2202.06	null	sp|P31948|STIP1_HUMAN (62)(63)/
	1	JY_RKO_aONE_PC0h_20150419_BR2_T2.10397.10397.3.0.dta	3	2202.08	1	0.240113	0.013347	6.06113	1	1
4	CKTIGVFR(1)(2)	1194.65	null	sp|Q14236|EPAG_HUMAN (69)(70)/
	1	JY_RKO_aONE_PC0h_20150419_BR2_T1.10879.10879.3.1.dta	3	1194.65	1	0.582717	0.001248	1.04466	1	1
5	DKFNECGHVLYADIK(2)(6)	2022.97	null	sp|P52272|HNRPM_HUMAN (672)(676)/
	1	JY_RKO_aONE_PC0h_20150419_BR1_T1.14206.14206.3.0.dta	3	2022.99	1	0.0084455	0.016238	8.0268	1	1
	2	JY_RKO_aONE_PC0h_20150419_BR2_T3.13483.13483.3.0.dta	3	2022.98	1	0.238144	0.009519	4.70545	1	1
	3	JY_RKO_aONE_PC0h_20150419_BR2_T1.13396.13396.3.0.dta	3	2022.99	1	0.315186	0.016756	8.28285	1	1
	4	JY_RKO_aONE_PC0h_20150419_BR2_T2.13303.13303.3.0.dta	3	2022.99	1	0.353178	0.020098	9.93488	1	1
6	EDKATIKCETSPPPTPR(7)(8)	2147.09	null	sp|O75334|LIPA2_HUMAN (770)(771)/
	1	JY_RKO_aONE_PC0h_20150419_BR2_T1.10746.10746.3.0.dta	3	2147.1	1	0.135207	0.008298	3.86477	1	1
7	EGSLTKCR(6)(7)	1164.58	null	sp|Q9BZJ0|CRNL1_HUMAN (730)(731)/
	1	JY_RKO_aONE_PC0h_20150419_BR1_T1.6871.6871.2.0.dta	2	1164.59	1	0.014214	0.010949	9.40165	1	1
	2	JY_RKO_aONE_PC0h_20150419_BR1_T2.7122.7122.2.0.dta	2	1164.59	1	0.277093	0.01064	9.13632	1	1
8	ESGLETVAKCSK(9)(10)	1522.76	null	sp|Q8TED4|G6PT3_HUMAN (274)(275)/
	1	JY_RKO_aONE_PC0h_20150419_BR2_T1.7089.7089.2.1.dta	2	1522.76	1	0.208693	0.002354	1.54588	1	1
9	ESYPHIKTVCDAAEK(7)(10)	1961.94	null	sp|O60664|PLIN3_HUMAN (57)(60)/
	1	JY_RKO_aONE_PC0h_20150419_BR2_T2.12137.12137.3.0.dta	3	1961.95	1	0.0672199	0.010728	5.46805	1	1
10	FGIAAKYQIDPDACFSAK(6)(14)	2216.08	null	sp|P21796|VDAC1_HUMAN (224)(232)/
	1	JY_RKO_aONE_PC0h_20150419_BR1_T3.12329.12329.3.0.dta	3	2216.1	1	0.0414077	0.018165	8.19689	1	1
	2	JY_RKO_aONE_PC0h_20150419_BR2_T1.13541.13541.3.0.dta	3	2216.1	1	0.148618	0.0187	8.43831	1	1
	3	JY_RKO_aONE_PC0h_20150419_BR2_T2.13445.13445.3.0.dta	3	2222.13	1	0.20888	0.021373	9.61836	1	1
	4	JY_RKO_aONE_PC0h_20150419_BR2_T3.13165.13165.3.0.dta	3	2216.1	1	0.340258	0.018268	8.24337	1	1
11	FTVPMLKEACR(7)(10)	1581.79	Oxidation[M](5)	sp|P12956|XRCC6_HUMAN (582)(585)/
	1	JY_RKO_aONE_PC0h_20150419_BR2_T3.13367.13367.3.0.dta	3	1581.81	1	0.00491811	0.015825	10.0045	1	1
	2	JY_RKO_aONE_PC0h_20150419_BR1_T3.12540.12540.3.0.dta	3	1581.81	1	0.198115	0.014158	8.95061	1	1
12	GGCKIKEIR(3)(4)	1280.72	null	sp|Q15365|PCBP1_HUMAN (118)(119)/sp|Q15366|PCBP2_HUMAN (118)(119)/
	1	JY_RKO_aONE_PC0h_20150419_BR1_T1.11508.11508.3.0.dta	3	1280.74	1	0.12457	0.011168	8.72007	1	1
	2	JY_RKO_aONE_PC0h_20150419_BR1_T1.11512.11512.3.0.dta	3	1274.71	1	0.160107	0.011002	8.63102	1	1
13	HCEKIEGSK(2)(4)	1307.65	null	sp|Q8N122|RPTOR_HUMAN (36)(38)/
	1	JY_RKO_aONE_PC0h_20150419_BR2_T1.6566.6566.3.0.dta	3	1307.65	1	0.598617	-0.000846	-0.646962	1	1
14	HGEVCPAGWKPGSDTIKPDVQK(5)(10)	2626.32	null	sp|Q06830|PRDX1_HUMAN (173)(178)/
	1	JY_RKO_aONE_PC0h_20150419_BR1_T1.11965.11965.4.0.dta	4	2626.34	1	2.52283e-08	0.021179	8.06414	1	1
	2	JY_RKO_aONE_PC0h_20150419_BR1_T1.11970.11970.3.0.dta	3	2620.32	1	9.9105e-07	0.021646	8.26089	1	1
	3	JY_RKO_aONE_PC0h_20150419_BR1_T1.11972.11972.3.0.dta	3	2626.34	1	5.67066e-06	0.023642	9.00196	1	1
	4	JY_RKO_aONE_PC0h_20150419_BR1_T1.11971.11971.4.0.dta	4	2620.32	1	8.41152e-06	0.025049	9.5596	1	1
	5	JY_RKO_aONE_PC0h_20150419_BR2_T3.11396.11396.4.0.dta	4	2626.34	1	8.34808e-05	0.020548	7.82388	1	1
	6	JY_RKO_aONE_PC0h_20150419_BR1_T3.10585.10585.4.0.dta	4	2620.31	1	0.0003507	0.013266	5.06278	1	1
	7	JY_RKO_aONE_PC0h_20150419_BR2_T1.11693.11693.4.0.dta	4	2626.33	1	0.000974462	0.014693	5.59452	1	1
	8	JY_RKO_aONE_PC0h_20150419_BR2_T2.11615.11615.4.0.dta	4	2620.31	1	0.00127663	0.013375	5.10438	1	1
	9	JY_RKO_aONE_PC0h_20150419_BR2_T1.11686.11686.4.0.dta	4	2620.31	1	0.00134183	0.015966	6.0932	1	1
	10	JY_RKO_aONE_PC0h_20150419_BR2_T2.11639.11639.3.0.dta	3	2626.34	1	0.00186313	0.022353	8.51116	1	1
	11	JY_RKO_aONE_PC0h_20150419_BR2_T1.11687.11687.3.0.dta	3	2620.31	1	0.00299399	0.015145	5.77988	1	1
	12	JY_RKO_aONE_PC0h_20150419_BR1_T2.11882.11882.4.0.dta	4	2620.31	1	0.003891	0.016915	6.45537	1	1
	13	JY_RKO_aONE_PC0h_20150419_BR2_T2.11633.11633.3.0.dta	3	2620.32	1	0.00421115	0.018713	7.14156	1	1
	14	JY_RKO_aONE_PC0h_20150419_BR2_T3.11383.11383.4.0.dta	4	2620.32	1	0.0052299	0.02113	8.06397	1	1
	15	JY_RKO_aONE_PC0h_20150419_BR1_T3.10586.10586.3.0.dta	3	2620.31	1	0.0271142	0.012315	4.69985	1	1
	16	JY_RKO_aONE_PC0h_20150419_BR1_T1.11296.11296.3.0.dta	3	2626.34	1	0.180645	0.024624	9.37586	1	1
15	IECEIKINHEGEVNR(3)(6)	2054.01	null	sp|Q16576|RBBP7_HUMAN (116)(119)/
	1	JY_RKO_aONE_PC0h_20150419_BR1_T1.11840.11840.3.0.dta	3	2054.02	1	6.90195e-06	0.00686	3.33981	1	1
	2	JY_RKO_aONE_PC0h_20150419_BR1_T1.11843.11843.2.0.dta	2	2060.04	1	7.16783e-06	0.006183	3.00141	1	1
	3	JY_RKO_aONE_PC0h_20150419_BR1_T1.11847.11847.3.0.dta	3	2060.04	1	0.000111964	0.007645	3.71111	1	1
	4	JY_RKO_aONE_PC0h_20150419_BR1_T1.12283.12283.3.0.dta	3	2054.02	1	0.000170957	0.00462	2.24926	1	1
	5	JY_RKO_aONE_PC0h_20150419_BR2_T3.11178.11178.3.0.dta	3	2060.05	1	0.000716074	0.020542	9.97169	1	1
	6	JY_RKO_aONE_PC0h_20150419_BR2_T3.11169.11169.3.0.dta	3	2054.03	1	0.000764297	0.019328	9.40988	1	1
	7	JY_RKO_aONE_PC0h_20150419_BR2_T2.11532.11532.2.0.dta	2	2060.05	1	0.00150699	0.014423	7.00135	1	1
	8	JY_RKO_aONE_PC0h_20150419_BR2_T1.11990.11990.2.0.dta	2	2054.02	1	0.00214051	0.007612	3.70592	1	1
	9	JY_RKO_aONE_PC0h_20150419_BR2_T1.11998.11998.2.0.dta	2	2060.04	1	0.00215508	0.008595	4.17226	1	1
	10	JY_RKO_aONE_PC0h_20150419_BR1_T1.11885.11885.3.1.dta	3	2054.02	1	0.00297468	0.010206	4.96881	1	1
	11	JY_RKO_aONE_PC0h_20150419_BR2_T2.11515.11515.2.0.dta	2	2054.03	1	0.00356681	0.014764	7.18788	1	1
	12	JY_RKO_aONE_PC0h_20150419_BR2_T2.11937.11937.3.0.dta	3	2060.04	1	0.0036551	0.005364	2.60384	1	1
	13	JY_RKO_aONE_PC0h_20150419_BR1_T2.11785.11785.2.0.dta	2	2060.05	1	0.00454664	0.013164	6.39019	1	1
	14	JY_RKO_aONE_PC0h_20150419_BR2_T1.11977.11977.3.0.dta	3	2060.04	1	0.00511805	0.004568	2.21744	1	1
	15	JY_RKO_aONE_PC0h_20150419_BR2_T2.11511.11511.3.0.dta	3	2060.05	1	0.00534029	0.018099	8.78578	1	1
	16	JY_RKO_aONE_PC0h_20150419_BR1_T3.10404.10404.3.0.dta	3	2060.04	1	0.00697703	0.012165	5.90525	1	1
	17	JY_RKO_aONE_PC0h_20150419_BR2_T2.11510.11510.3.0.dta	3	2054.03	1	0.00716761	0.018308	8.91329	1	1
	18	JY_RKO_aONE_PC0h_20150419_BR1_T2.11810.11810.3.0.dta	3	2060.04	1	0.00874006	0.011387	5.52758	1	1
	19	JY_RKO_aONE_PC0h_20150419_BR2_T1.11585.11585.2.0.dta	2	2054.03	1	0.00921998	0.017789	8.66061	1	1
	20	JY_RKO_aONE_PC0h_20150419_BR1_T2.11794.11794.2.0.dta	2	2054.02	1	0.0101826	0.009847	4.79403	1	1
	21	JY_RKO_aONE_PC0h_20150419_BR2_T3.11178.11178.3.1.dta	3	2054.03	1	0.0128264	0.019905	9.69079	1	1
	22	JY_RKO_aONE_PC0h_20150419_BR1_T3.10400.10400.3.0.dta	3	2054.02	1	0.0161944	0.01011	4.92207	1	1
	23	JY_RKO_aONE_PC0h_20150419_BR2_T2.11932.11932.3.0.dta	3	2054.02	1	0.0186645	0.004154	2.02238	1	1
	24	JY_RKO_aONE_PC0h_20150419_BR1_T3.10812.10812.3.0.dta	3	2060.04	1	0.0201521	0.006673	3.23927	1	1
	25	JY_RKO_aONE_PC0h_20150419_BR2_T1.11985.11985.3.0.dta	3	2054.02	1	0.0227233	0.006431	3.13095	1	1
	26	JY_RKO_aONE_PC0h_20150419_BR2_T1.11575.11575.3.0.dta	3	2060.05	1	0.0227818	0.018795	9.12364	1	1
	27	JY_RKO_aONE_PC0h_20150419_BR2_T1.11580.11580.3.0.dta	3	2054.03	1	0.0256217	0.019499	9.49313	1	1
	28	JY_RKO_aONE_PC0h_20150419_BR2_T1.11616.11616.3.0.dta	3	2060.05	1	0.028084	0.018306	8.88627	1	1
	29	JY_RKO_aONE_PC0h_20150419_BR1_T2.11773.11773.3.0.dta	3	2054.03	1	0.0282913	0.015948	7.76432	1	1
	30	JY_RKO_aONE_PC0h_20150419_BR2_T3.11189.11189.2.0.dta	2	2054.03	1	0.0475177	0.016307	7.9391	1	1
	31	JY_RKO_aONE_PC0h_20150419_BR1_T3.10805.10805.3.0.dta	3	2054.02	1	0.0515078	0.006098	2.96882	1	1
	32	JY_RKO_aONE_PC0h_20150419_BR1_T3.10833.10833.3.1.dta	3	2054.02	1	0.0516012	0.012365	6.01992	1	1
	33	JY_RKO_aONE_PC0h_20150419_BR1_T1.12287.12287.2.0.dta	2	2054.01	1	0.0707056	0.002415	1.17575	1	1
	34	JY_RKO_aONE_PC0h_20150419_BR2_T2.11952.11952.3.1.dta	3	2054.02	1	0.0870968	0.008285	4.03357	1	1
	35	JY_RKO_aONE_PC0h_20150419_BR1_T1.12292.12292.2.0.dta	2	2060.04	1	0.455423	0.004949	2.40239	1	1
16	IHTGDKPYECKECGK(10)(11)	1978.91	null	sp|Q96NL3|ZN599_HUMAN (285)(286)
	1	JY_RKO_aONE_PC0h_20150419_BR2_T1.6903.6903.3.0.dta	3	1978.92	1	0.0577314	0.002226	1.12486	1	1
17	IHTGDKPYKCK(9)(10)	1566.82	null	sp|Q8TF20|ZN721_HUMAN (210)(211)/
	1	JY_RKO_aONE_PC0h_20150419_BR2_T1.6821.6821.3.0.dta	3	1566.82	1	0.460418	-0.002094	-1.33647	1	1
18	INKMLSCAGADR(3)(7)	1571.78	Oxidation[M](4)	sp|P27635|RL10_HUMAN (101)(105)
	1	JY_RKO_aONE_PC0h_20150419_BR1_T3.10101.10101.3.0.dta	3	1571.79	1	0.0776488	0.015422	9.81183	1	1
	2	JY_RKO_aONE_PC0h_20150419_BR1_T3.10099.10099.3.0.dta	3	1565.77	1	0.098182	0.015335	9.79399	1	1
19	ISGCKHFEK(4)(5)	1319.66	null	sp|Q3MIS6|ZN528_HUMAN (132)(133)/
	1	JY_RKO_aONE_PC0h_20150419_BR2_T1.7304.7304.2.2.dta	2	1319.66	1	0.245392	-0.000385	-0.291743	1	1
20	KACQIFVR(1)(3)	1241.69	null	sp|P52272|HNRPM_HUMAN (651)(653)/
	1	JY_RKO_aONE_PC0h_20150419_BR1_T2.13050.13050.2.1.dta	2	1241.7	1	0.213107	0.010467	8.42963	1	1
21	KAVLFCLSEDK(1)(6)	1529.81	null	sp|P23528|COF1_HUMAN (34)(39)/
	1	JY_RKO_aONE_PC0h_20150419_BR2_T1.13665.13665.2.0.dta	2	1529.82	1	0.0670314	0.005974	3.90505	1	1
	2	JY_RKO_aONE_PC0h_20150419_BR1_T2.13903.13903.2.0.dta	2	1529.82	1	0.240606	0.011248	7.35253	1	1
22	KDGVSFCAEHVR(1)(7)	1618.78	null	sp|Q9H9L4|KANL2_HUMAN (82)(88)/
	1	JY_RKO_aONE_PC0h_20150419_BR2_T1.8723.8723.4.0.dta	4	1618.78	1	0.120362	-0.003854	-2.38081	1	1
23	KFMADCPHTIGVEFGTR(1)(6)	2196.04	Oxidation[M](3)	sp|P61106|RAB14_HUMAN (35)(40)/
	1	JY_RKO_aONE_PC0h_20150419_BR2_T3.11376.11376.3.0.dta	3	2196.05	1	0.000408941	0.012045	5.48488	1	1
	2	JY_RKO_aONE_PC0h_20150419_BR1_T3.10565.10565.3.0.dta	3	2196.06	1	0.000636404	0.018879	8.59685	1	1
	3	JY_RKO_aONE_PC0h_20150419_BR2_T2.11659.11659.3.0.dta	3	2202.07	1	0.00077164	0.01418	6.43943	1	1
	4	JY_RKO_aONE_PC0h_20150419_BR2_T2.11650.11650.3.0.dta	3	2196.05	1	0.00426079	0.015036	6.84688	1	1
	5	JY_RKO_aONE_PC0h_20150419_BR1_T3.10574.10574.3.0.dta	3	2202.07	1	0.00597261	0.015783	7.16739	1	1
24	KSCKSK(3)(4)	951.508	null	sp|Q13023|AKAP6_HUMAN (1509)(1510)/
	1	JY_RKO_aONE_PC0h_20150419_BR1_T1.2908.2908.2.0.dta	2	951.511	1	0.00128717	0.002535	2.66419	1	1
	2	JY_RKO_aONE_PC0h_20150419_BR1_T1.2921.2921.2.0.dta	2	957.531	1	0.0588539	0.002486	2.59627	1	1
	3	JY_RKO_aONE_PC0h_20150419_BR2_T1.3040.3040.2.0.dta	2	957.531	1	0.186593	0.002468	2.57747	1	1
	4	JY_RKO_aONE_PC0h_20150419_BR1_T1.2836.2836.2.0.dta	2	957.53	1	0.302732	0.001995	2.08349	1	1
25	KSYECQKCGK(5)(7)	1450.69	null	sp|Q15935|ZNF77_HUMAN (214)(216)/
	1	JY_RKO_aONE_PC0h_20150419_BR2_T1.6030.6030.2.0.dta	2	1450.69	1	0.372965	0.003763	2.59394	1	1
26	LACKVDGHK(3)(4)	1247.67	null	sp|Q14204|DYHC1_HUMAN (4286)(4287)/
	1	JY_RKO_aONE_PC0h_20150419_BR1_T1.11071.11071.3.1.dta	3	1247.68	1	0.488785	0.010478	8.39808	1	1
27	LFEKSKCR(6)(7)	1281.68	null	sp|Q9UKL3|C8AP2_HUMAN (1980)(1981)/
	1	JY_RKO_aONE_PC0h_20150419_BR2_T1.7735.7735.3.1.dta	3	1281.68	1	0.589874	-0.001292	-1.00805	1	1
28	LHSAENPYKCK(9)(10)	1566.78	null	sp|O14709|ZN197_HUMAN (567)(568)/
	1	JY_RKO_aONE_PC0h_20150419_BR1_T3.10089.10089.2.1.dta	2	1566.78	1	0.281963	-0.005838	-3.72611	1	1
29	LQELALALKKCK(10)(11)	1634.98	null	sp|Q9BXJ8|TACAN_HUMAN (67)(68)/
	1	JY_RKO_aONE_PC0h_20150419_BR1_T3.12357.12357.3.0.dta	3	1634.99	1	0.499603	0.013887	8.4937	1	1
30	LQHINPLLPACLNKEESK(11)(14)	2318.23	null	sp|Q9BTE3|MCMBP_HUMAN (325)(328)/
	1	JY_RKO_aONE_PC0h_20150419_BR1_T1.13119.13119.3.0.dta	3	2318.26	1	9.02213e-08	0.022939	9.89504	1	1
	2	JY_RKO_aONE_PC0h_20150419_BR1_T3.11625.11625.3.0.dta	3	2318.25	1	0.0098956	0.016056	6.92597	1	1
31	LTAVDKLCMSGNCVETLR(6)(8)	2224.09	null	sp|O60346|PHLP1_HUMAN (787)(789)/
	1	JY_RKO_aONE_PC0h_20150419_BR2_T2.11283.11283.4.0.dta	4	2224.09	1	0.0752693	-0.000903	-0.406008	1	1
	2	JY_RKO_aONE_PC0h_20150419_BR2_T2.11116.11116.3.0.dta	3	2224.1	1	0.354766	0.002915	1.31065	1	1
32	LYAEACAISEPLCQHLGLVKPGTYPEVPPEK(13)(20)	3629.85	null	sp|Q14674|ESPL1_HUMAN (484)(491)/
	1	JY_RKO_aONE_PC0h_20150419_BR2_T2.12729.12729.4.2.dta	4	3629.86	1	0.56102	0.007859	2.16511	1	1
33	MCKILGK(2)(3)	1079.57	Oxidation[M](1)	sp|O60518|RNBP6_HUMAN (620)(621)/sp|O00410|IPO5_HUMAN (612)(613)/
	1	JY_RKO_aONE_PC0h_20150419_BR1_T2.12086.12086.2.1.dta	2	1079.58	1	0.289249	0.007373	6.82955	1	1
34	MEEFKDQLPADECNKLKEEISK(13)(15)	2911.39	Oxidation[M](1)	sp|P38646|GRP75_HUMAN (608)(610)/
	1	JY_RKO_aONE_PC0h_20150419_BR2_T2.12580.12580.4.0.dta	4	2911.41	1	0.026218	0.028751	9.87537	1	1
	2	JY_RKO_aONE_PC0h_20150419_BR2_T2.12583.12583.3.0.dta	3	2911.41	1	0.0564976	0.028939	9.93994	1	1
	3	JY_RKO_aONE_PC0h_20150419_BR1_T2.12857.12857.3.0.dta	3	2911.41	1	0.0719029	0.024145	8.2933	1	1
	4	JY_RKO_aONE_PC0h_20150419_BR1_T2.12810.12810.4.1.dta	4	2911.41	1	0.113865	0.026994	9.27187	1	1
35	PVICDSRNLTDHSKFACEEYK(14)(17)	2732.29	null	sp|Q9BYW2|SETD2_HUMAN (846)(849)/
	1	JY_RKO_aONE_PC0h_20150419_BR1_T3.14679.14679.2.0.dta	2	2732.32	1	0.257436	0.026492	9.6959	1	1
36	PYKCKECGK(4)(5)	1326.63	null	sp|Q6AZW8|ZN660_HUMAN (80)(81)/sp|P0DPD5|ZN723_HUMAN (287)(288)/sp|Q3KP31|ZN791_HUMAN (274)(275)/sp|Q9UJL9|ZF69B_HUMAN (449)(450)/sp|Q8TBZ5|ZN502_HUMAN (353)(354)/sp|Q14586|ZN267_HUMAN (410)(411)/sp|Q96NJ3|ZN285_HUMAN (318)(319)/sp|Q9Y6R6|Z780B_HUMAN (195)(196)/sp|Q9P255|ZN492_HUMAN (171)(172)/sp|Q6ZR52|ZN493_HUMAN (447)(448)/sp|Q8N4W9|ZN808_HUMAN (289)(290)/sp|Q147U1|ZN846_HUMAN (284)(285)/sp|Q8…
	1	JY_RKO_aONE_PC0h_20150419_BR2_T1.4971.4971.3.1.dta	3	1326.63	1	0.510377	0.000556	0.419106	1	1
37	SCIKAAASQGAEKTVSEVSEQPK(2)(4)	2619.31	null	sp|Q9UKJ3|GPTC8_HUMAN (445)(447)/
	1	JY_RKO_aONE_PC0h_20150419_BR2_T2.11880.11880.3.1.dta	3	2619.31	1	0.278544	0.005998	2.28992	1	1
38	SEVCFGKEGLWK(4)(7)	1653.81	null	sp|Q9BVP2|GNL3_HUMAN (234)(237)/
	1	JY_RKO_aONE_PC0h_20150419_BR1_T1.13738.13738.2.0.dta	2	1653.82	1	3.92822e-05	0.014734	8.90913	1	1
39	STLTDSLVCKAGIIASAR(9)(10)	2077.11	null	sp|P13639|EF2_HUMAN (41)(42)/
	1	JY_RKO_aONE_PC0h_20150419_BR1_T1.14855.14855.3.0.dta	3	2077.13	1	9.56108e-06	0.015848	7.62983	1	1
	2	JY_RKO_aONE_PC0h_20150419_BR1_T1.14859.14859.3.0.dta	3	2083.15	1	1.69149e-05	0.016156	7.75563	1	1
	3	JY_RKO_aONE_PC0h_20150419_BR1_T1.14872.14872.2.0.dta	2	2077.12	1	0.000231023	0.011303	5.44169	1	1
	4	JY_RKO_aONE_PC0h_20150419_BR2_T3.14143.14143.3.0.dta	3	2077.12	1	0.000282748	0.007533	3.62667	1	1
	5	JY_RKO_aONE_PC0h_20150419_BR1_T1.14873.14873.2.0.dta	2	2083.14	1	0.00106684	0.007709	3.70068	1	1
	6	JY_RKO_aONE_PC0h_20150419_BR2_T2.14349.14349.3.0.dta	3	2077.12	1	0.00511434	0.006592	3.17364	1	1
	7	JY_RKO_aONE_PC0h_20150419_BR2_T3.14139.14139.3.0.dta	3	2083.14	1	0.00580502	0.007371	3.53842	1	1
	8	JY_RKO_aONE_PC0h_20150419_BR2_T1.14424.14424.3.0.dta	3	2077.12	1	0.00740322	0.006719	3.23478	1	1
	9	JY_RKO_aONE_PC0h_20150419_BR1_T3.13266.13266.3.0.dta	3	2077.12	1	0.0383845	0.006622	3.18808	1	1
	10	JY_RKO_aONE_PC0h_20150419_BR1_T2.14725.14725.3.0.dta	3	2077.12	1	0.0641723	0.010905	5.25008	1	1
	11	JY_RKO_aONE_PC0h_20150419_BR1_T3.13271.13271.3.0.dta	3	2083.14	1	0.0941589	0.00733	3.51874	1	1
	12	JY_RKO_aONE_PC0h_20150419_BR2_T2.14350.14350.3.0.dta	3	2083.14	1	0.108156	0.008687	4.17016	1	1
	13	JY_RKO_aONE_PC0h_20150419_BR2_T1.14437.14437.3.0.dta	3	2083.14	1	0.136925	0.008012	3.84613	1	1
	14	JY_RKO_aONE_PC0h_20150419_BR1_T2.14728.14728.3.0.dta	3	2083.14	1	0.214691	0.011397	5.47109	1	1
40	TCGQCKGSLER(5)(6)	1509.69	Carbamidomethyl[C](2)	sp|Q8TEU7|RPGF6_HUMAN (1424)(1425)/
	1	JY_RKO_aONE_PC0h_20150419_BR2_T3.5594.5594.2.0.dta	2	1509.71	1	0.358554	0.013572	8.9899	1	1
41	TVGEHTQVKCEPGK(9)(10)	1789.9	null	sp|Q9C0F0|ASXL3_HUMAN (1842)(1843)/
	1	JY_RKO_aONE_PC0h_20150419_BR1_T3.7502.7502.3.1.dta	3	1789.92	1	0.0464228	0.016326	9.12118	1	1
42	VAKCIGFAIK(3)(4)	1320.75	null	sp|P46059|S15A1_HUMAN (238)(239)/
	1	JY_RKO_aONE_PC0h_20150419_BR2_T1.12116.12116.3.0.dta	3	1320.75	1	0.315385	-0.002495	-1.88908	1	1
43	VKPKNAEDCLYELPENIR(4)(9)	2408.24	null	sp|Q9NZ63|TLS1_HUMAN (140)(145)/
	1	JY_RKO_aONE_PC0h_20150419_BR1_T3.12441.12441.3.0.dta	3	2408.25	1	0.0732966	0.015975	6.63348	1	1
44	VLKGNTAEGCVHETQEK(3)(10)	2120.05	null	sp|Q9BQG0|MBB1A_HUMAN (935)(942)/
	1	JY_RKO_aONE_PC0h_20150419_BR2_T1.10481.10481.3.0.dta	3	2120.07	1	0.0204614	0.01208	5.69797	1	1
	2	JY_RKO_aONE_PC0h_20150419_BR2_T1.10480.10480.3.0.dta	3	2114.05	1	0.0589537	0.01375	6.50415	1	1
	3	JY_RKO_aONE_PC0h_20150419_BR1_T2.10709.10709.3.0.dta	3	2120.07	1	0.286832	0.01415	6.67436	1	1
45	VQEKCQLEINFNTLQTK(4)(5)	2307.18	null	sp|P12814|ACTN1_HUMAN (331)(332)
	1	JY_RKO_aONE_PC0h_20150419_BR1_T1.14024.14024.3.0.dta	3	2307.19	1	1.06077e-07	0.013205	5.72344	1	1
	2	JY_RKO_aONE_PC0h_20150419_BR2_T3.13266.13266.3.0.dta	3	2307.2	1	2.00894e-05	0.015582	6.7537	1	1
	3	JY_RKO_aONE_PC0h_20150419_BR1_T3.12425.12425.3.0.dta	3	2307.2	1	0.000178075	0.015372	6.66268	1	1
	4	JY_RKO_aONE_PC0h_20150419_BR2_T2.13543.13543.3.0.dta	3	2313.22	1	0.366921	0.017513	7.5709	1	1

## Sheet: Loop-linked spectra
Order	Title	Charge	Precursor_Mass	Peptide	Peptide_Type	Linker	Peptide_Mass	Modifications	Evalue	Score	Precursor_Mass_Error(Da)	Precursor_Mass_Error(ppm)	Proteins	Protein_Type	FileID	LabelID	Alpha_Matched	Beta_Matched	Alpha_Evalue	Beta_Evalue
1	JY_RKO_aONE_PC0h_20150419_BR1_T1.11965.11965.4.0.dta	4	2626.34	HGEVCPAGWKPGSDTIKPDVQK(5)(10)	Loop-Linked	aONE	2626.32	null	1.000000e+000	2.522829e-008	0.021179	8.06414	sp|Q06830|PRDX1_HUMAN (173)(178)/	None	1	2	35	0	1.000000e+000	1.000000e+000
2	JY_RKO_aONE_PC0h_20150419_BR1_T1.13119.13119.3.0.dta	3	2.318255e+003	LQHINPLLPACLNKEESK(11)(14)	Loop-Linked	aONE	2.318232e+003	null	1.000000e+000	9.022132e-008	0.022939	9.89504	sp|Q9BTE3|MCMBP_HUMAN (325)(328)/	None	1	1	30	0	1.000000e+000	1.000000e+000
3	JY_RKO_aONE_PC0h_20150419_BR1_T1.14024.14024.3.0.dta	3	2.307193e+003	VQEKCQLEINFNTLQTK(4)(5)	Loop-Linked	aONE	2.307180e+003	null	1.000000e+000	1.060771e-007	0.013205	5.72344	sp|P12814|ACTN1_HUMAN (331)(332)/sp|P35609|ACTN2_HUMAN (338)(339)/sp|O43707|ACTN4_HUMAN (350)(351)/	None	1	1	23	0	1.000000e+000	1.000000e+000
4	JY_RKO_aONE_PC0h_20150419_BR1_T1.11970.11970.3.0.dta	3	2.620319e+003	HGEVCPAGWKPGSDTIKPDVQK(5)(10)	Loop-Linked	aONE	2.620298e+003	null	1.000000e+000	9.910499e-007	0.021646	8.26089	sp|Q06830|PRDX1_HUMAN (173)(178)/	None	1	1	33	0	1.000000e+000	1.000000e+000
5	JY_RKO_aONE_PC0h_20150419_BR1_T1.11972.11972.3.0.dta	3	2.626341e+003	HGEVCPAGWKPGSDTIKPDVQK(5)(10)	Loop-Linked	aONE	2.626318e+003	null	1.000000e+000	5.670656e-006	0.023642	9.00196	sp|Q06830|PRDX1_HUMAN (173)(178)/	None	1	2	31	0	1.000000e+000	1.000000e+000
6	JY_RKO_aONE_PC0h_20150419_BR1_T1.11840.11840.3.0.dta	3	2.054019e+003	IECEIKINHEGEVNR(3)(6)	Loop-Linked	aONE	2.054012e+003	null	1.000000e+000	6.901948e-006	0.00686	3.33981	sp|Q16576|RBBP7_HUMAN (116)(119)/	None	1	1	26	0	1.000000e+000	1.000000e+000
7	JY_RKO_aONE_PC0h_20150419_BR1_T1.11843.11843.2.0.dta	2	2.060039e+003	IECEIKINHEGEVNR(3)(6)	Loop-Linked	aONE	2.060032e+003	null	1.000000e+000	7.167833e-006	0.006183	3.00141	sp|Q16576|RBBP7_HUMAN (116)(119)/	None	1	2	15	0	1.000000e+000	1.000000e+000
8	JY_RKO_aONE_PC0h_20150419_BR1_T1.11971.11971.4.0.dta	4	2.620323e+003	HGEVCPAGWKPGSDTIKPDVQK(5)(10)	Loop-Linked	aONE	2.620298e+003	null	1.000000e+000	8.411520e-006	0.025049	9.5596	sp|Q06830|PRDX1_HUMAN (173)(178)/	None	1	1	30	0	1.000000e+000	1.000000e+000
9	JY_RKO_aONE_PC0h_20150419_BR1_T1.14855.14855.3.0.dta	3	2.077127e+003	STLTDSLVCKAGIIASAR(9)(10)	Loop-Linked	aONE	2.077111e+003	null	1.000000e+000	9.561083e-006	0.015848	7.62983	sp|P13639|EF2_HUMAN (41)(42)/	None	1	1	21	0	1.000000e+000	1.000000e+000
10	JY_RKO_aONE_PC0h_20150419_BR1_T1.14859.14859.3.0.dta	3	2.083147e+003	STLTDSLVCKAGIIASAR(9)(10)	Loop-Linked	aONE	2.083131e+003	null	1.000000e+000	1.691488e-005	0.016156	7.75563	sp|P13639|EF2_HUMAN (41)(42)/	None	1	2	22	0	1.000000e+000	1.000000e+000
11	JY_RKO_aONE_PC0h_20150419_BR2_T3.13266.13266.3.0.dta	3	2.307196e+003	VQEKCQLEINFNTLQTK(4)(5)	Loop-Linked	aONE	2.307180e+003	null	1.000000e+000	2.008936e-005	0.015582	6.7537	sp|P12814|ACTN1_HUMAN (331)(332)/sp|P35609|ACTN2_HUMAN (338)(339)/sp|O43707|ACTN4_HUMAN (350)(351)/	None	6	1	26	0	1.000000e+000	1.000000e+000
12	JY_RKO_aONE_PC0h_20150419_BR1_T1.13738.13738.2.0.dta	2	1.653824e+003	SEVCFGKEGLWK(4)(7)	Loop-Linked	aONE	1.653809e+003	null	1.000000e+000	3.928219e-005	0.014734	8.90913	sp|Q9BVP2|GNL3_HUMAN (234)(237)/	None	1	1	10	0	1.000000e+000	1.000000e+000
13	JY_RKO_aONE_PC0h_20150419_BR2_T3.11396.11396.4.0.dta	4	2.626338e+003	HGEVCPAGWKPGSDTIKPDVQK(5)(10)	Loop-Linked	aONE	2.626318e+003	null	1.000000e+000	8.348083e-005	0.020548	7.82388	sp|Q06830|PRDX1_HUMAN (173)(178)/	None	6	2	33	0	1.000000e+000	1.000000e+000
14	JY_RKO_aONE_PC0h_20150419_BR1_T1.11847.11847.3.0.dta	3	2.060040e+003	IECEIKINHEGEVNR(3)(6)	Loop-Linked	aONE	2.060032e+003	null	1.000000e+000	1.119641e-004	0.007645	3.71111	sp|Q16576|RBBP7_HUMAN (116)(119)/	None	1	2	18	0	1.000000e+000	1.000000e+000
15	JY_RKO_aONE_PC0h_20150419_BR1_T1.12283.12283.3.0.dta	3	2.054017e+003	IECEIKINHEGEVNR(3)(6)	Loop-Linked	aONE	2.054012e+003	null	1.000000e+000	1.709566e-004	0.00462	2.24926	sp|Q16576|RBBP7_HUMAN (116)(119)/	None	1	1	18	0	1.000000e+000	1.000000e+000
16	JY_RKO_aONE_PC0h_20150419_BR1_T3.12425.12425.3.0.dta	3	2.307195e+003	VQEKCQLEINFNTLQTK(4)(5)	Loop-Linked	aONE	2.307180e+003	null	1.000000e+000	1.780746e-004	0.015372	6.66268	sp|P12814|ACTN1_HUMAN (331)(332)/sp|P35609|ACTN2_HUMAN (338)(339)/sp|O43707|ACTN4_HUMAN (350)(351)/	None	3	1	24	0	1.000000e+000	1.000000e+000
17	JY_RKO_aONE_PC0h_20150419_BR1_T1.14872.14872.2.0.dta	2	2.077122e+003	STLTDSLVCKAGIIASAR(9)(10)	Loop-Linked	aONE	2.077111e+003	null	1.000000e+000	2.310235e-004	0.011303	5.44169	sp|P13639|EF2_HUMAN (41)(42)/	None	1	1	22	0	1.000000e+000	1.000000e+000
18	JY_RKO_aONE_PC0h_20150419_BR2_T3.14143.14143.3.0.dta	3	2.077118e+003	STLTDSLVCKAGIIASAR(9)(10)	Loop-Linked	aONE	2.077111e+003	null	1.000000e+000	2.827485e-004	0.007533	3.62667	sp|P13639|EF2_HUMAN (41)(42)/	None	6	1	19	0	1.000000e+000	1.000000e+000
19	JY_RKO_aONE_PC0h_20150419_BR1_T3.10585.10585.4.0.dta	4	2.620311e+003	HGEVCPAGWKPGSDTIKPDVQK(5)(10)	Loop-Linked	aONE	2.620298e+003	null	1.000000e+000	3.506995e-004	0.013266	5.06278	sp|Q06830|PRDX1_HUMAN (173)(178)/	None	3	1	36	0	1.000000e+000	1.000000e+000
20	JY_RKO_aONE_PC0h_20150419_BR2_T3.11376.11376.3.0.dta	3	2.196048e+003	KFMADCPHTIGVEFGTR(1)(6)	Loop-Linked	aONE	2.196036e+003	Oxidation[M](3)	1.000000e+000	4.089413e-004	0.012045	5.48488	sp|P61106|RAB14_HUMAN (35)(40)/	None	6	1	25	0	1.000000e+000	1.000000e+000
21	JY_RKO_aONE_PC0h_20150419_BR1_T3.10565.10565.3.0.dta	3	2.196055e+003	KFMADCPHTIGVEFGTR(1)(6)	Loop-Linked	aONE	2.196036e+003	Oxidation[M](3)	1.000000e+000	6.364042e-004	0.018879	8.59685	sp|P61106|RAB14_HUMAN (35)(40)/	None	3	1	28	0	1.000000e+000	1.000000e+000
22	JY_RKO_aONE_PC0h_20150419_BR2_T3.11178.11178.3.0.dta	3	2.060053e+003	IECEIKINHEGEVNR(3)(6)	Loop-Linked	aONE	2.060032e+003	null	1.000000e+000	7.160745e-004	0.020542	9.97169	sp|Q16576|RBBP7_HUMAN (116)(119)/	None	6	2	24	0	1.000000e+000	1.000000e+000
23	JY_RKO_aONE_PC0h_20150419_BR2_T3.11169.11169.3.0.dta	3	2.054032e+003	IECEIKINHEGEVNR(3)(6)	Loop-Linked	aONE	2.054012e+003	null	1.000000e+000	7.642966e-004	0.019328	9.40988	sp|Q16576|RBBP7_HUMAN (116)(119)/	None	6	1	21	0	1.000000e+000	1.000000e+000
24	JY_RKO_aONE_PC0h_20150419_BR2_T2.11659.11659.3.0.dta	3	2.202071e+003	KFMADCPHTIGVEFGTR(1)(6)	Loop-Linked	aONE	2.202057e+003	Oxidation[M](3)	1.000000e+000	7.716404e-004	0.01418	6.43943	sp|P61106|RAB14_HUMAN (35)(40)/	None	5	2	28	0	1.000000e+000	1.000000e+000
25	JY_RKO_aONE_PC0h_20150419_BR2_T1.11693.11693.4.0.dta	4	2.626332e+003	HGEVCPAGWKPGSDTIKPDVQK(5)(10)	Loop-Linked	aONE	2.626318e+003	null	1.000000e+000	9.744621e-004	0.014693	5.59452	sp|Q06830|PRDX1_HUMAN (173)(178)/	None	4	2	29	0	1.000000e+000	1.000000e+000
26	JY_RKO_aONE_PC0h_20150419_BR1_T1.14873.14873.2.0.dta	2	2.083139e+003	STLTDSLVCKAGIIASAR(9)(10)	Loop-Linked	aONE	2.083131e+003	null	1.000000e+000	1.066837e-003	0.007709	3.70068	sp|P13639|EF2_HUMAN (41)(42)/	None	1	2	20	0	1.000000e+000	1.000000e+000
27	JY_RKO_aONE_PC0h_20150419_BR2_T2.11615.11615.4.0.dta	4	2.620311e+003	HGEVCPAGWKPGSDTIKPDVQK(5)(10)	Loop-Linked	aONE	2.620298e+003	null	1.000000e+000	1.276635e-003	0.013375	5.10438	sp|Q06830|PRDX1_HUMAN (173)(178)/	None	5	1	31	0	1.000000e+000	1.000000e+000
28	JY_RKO_aONE_PC0h_20150419_BR1_T1.2908.2908.2.0.dta	2	9.515105e+002	KSCKSK(3)(4)	Loop-Linked	aONE	9.515080e+002	null	1.000000e+000	1.287172e-003	0.002535	2.66419	sp|Q13023|AKAP6_HUMAN (1509)(1510)/	None	1	1	11	0	1.000000e+000	1.000000e+000
29	JY_RKO_aONE_PC0h_20150419_BR2_T1.11686.11686.4.0.dta	4	2.620314e+003	HGEVCPAGWKPGSDTIKPDVQK(5)(10)	Loop-Linked	aONE	2.620298e+003	null	1.000000e+000	1.341828e-003	0.015966	6.0932	sp|Q06830|PRDX1_HUMAN (173)(178)/	None	4	1	30	0	1.000000e+000	1.000000e+000
30	JY_RKO_aONE_PC0h_20150419_BR2_T2.11532.11532.2.0.dta	2	2.060047e+003	IECEIKINHEGEVNR(3)(6)	Loop-Linked	aONE	2.060032e+003	null	1.000000e+000	1.506994e-003	0.014423	7.00135	sp|Q16576|RBBP7_HUMAN (116)(119)/	None	5	2	13	0	1.000000e+000	1.000000e+000
31	JY_RKO_aONE_PC0h_20150419_BR2_T2.11639.11639.3.0.dta	3	2.626340e+003	HGEVCPAGWKPGSDTIKPDVQK(5)(10)	Loop-Linked	aONE	2.626318e+003	null	1.000000e+000	1.863135e-003	0.022353	8.51116	sp|Q06830|PRDX1_HUMAN (173)(178)/	None	5	2	28	0	1.000000e+000	1.000000e+000
32	JY_RKO_aONE_PC0h_20150419_BR2_T1.11990.11990.2.0.dta	2	2.054020e+003	IECEIKINHEGEVNR(3)(6)	Loop-Linked	aONE	2.054012e+003	null	1.000000e+000	2.140506e-003	0.007612	3.70592	sp|Q16576|RBBP7_HUMAN (116)(119)/	None	4	1	17	0	1.000000e+000	1.000000e+000
33	JY_RKO_aONE_PC0h_20150419_BR2_T1.11998.11998.2.0.dta	2	2.060041e+003	IECEIKINHEGEVNR(3)(6)	Loop-Linked	aONE	2.060032e+003	null	1.000000e+000	2.155080e-003	0.008595	4.17226	sp|Q16576|RBBP7_HUMAN (116)(119)/	None	4	2	15	0	1.000000e+000	1.000000e+000
34	JY_RKO_aONE_PC0h_20150419_BR1_T1.11885.11885.3.1.dta	3	2.054022e+003	IECEIKINHEGEVNR(3)(6)	Loop-Linked	aONE	2.054012e+003	null	1.000000e+000	2.974679e-003	0.010206	4.96881	sp|Q16576|RBBP7_HUMAN (116)(119)/	None	1	1	17	0	1.000000e+000	1.000000e+000
35	JY_RKO_aONE_PC0h_20150419_BR2_T1.11687.11687.3.0.dta	3	2.620313e+003	HGEVCPAGWKPGSDTIKPDVQK(5)(10)	Loop-Linked	aONE	2.620298e+003	null	1.000000e+000	2.993990e-003	0.015145	5.77988	sp|Q06830|PRDX1_HUMAN (173)(178)/	None	4	1	26	0	1.000000e+000	1.000000e+000
36	JY_RKO_aONE_PC0h_20150419_BR2_T2.11515.11515.2.0.dta	2	2.054027e+003	IECEIKINHEGEVNR(3)(6)	Loop-Linked	aONE	2.054012e+003	null	1.000000e+000	3.566812e-003	0.014764	7.18788	sp|Q16576|RBBP7_HUMAN (116)(119)/	None	5	1	14	0	1.000000e+000	1.000000e+000
37	JY_RKO_aONE_PC0h_20150419_BR2_T2.11937.11937.3.0.dta	3	2.060038e+003	IECEIKINHEGEVNR(3)(6)	Loop-Linked	aONE	2.060032e+003	null	1.000000e+000	3.655100e-003	0.005364	2.60384	sp|Q16576|RBBP7_HUMAN (116)(119)/	None	5	2	20	0	1.000000e+000	1.000000e+000
38	JY_RKO_aONE_PC0h_20150419_BR1_T2.11882.11882.4.0.dta	4	2.620314e+003	HGEVCPAGWKPGSDTIKPDVQK(5)(10)	Loop-Linked	aONE	2.620298e+003	null	1.000000e+000	3.891002e-003	0.016915	6.45537	sp|Q06830|PRDX1_HUMAN (173)(178)/	None	2	1	33	0	1.000000e+000	1.000000e+000
39	JY_RKO_aONE_PC0h_20150419_BR2_T2.11633.11633.3.0.dta	3	2.620316e+003	HGEVCPAGWKPGSDTIKPDVQK(5)(10)	Loop-Linked	aONE	2.620298e+003	null	1.000000e+000	4.211148e-003	0.018713	7.14156	sp|Q06830|PRDX1_HUMAN (173)(178)/	None	5	1	27	0	1.000000e+000	1.000000e+000
40	JY_RKO_aONE_PC0h_20150419_BR2_T2.11650.11650.3.0.dta	3	2.196051e+003	KFMADCPHTIGVEFGTR(1)(6)	Loop-Linked	aONE	2.196036e+003	Oxidation[M](3)	1.000000e+000	4.260793e-003	0.015036	6.84688	sp|P61106|RAB14_HUMAN (35)(40)/	None	5	1	27	0	1.000000e+000	1.000000e+000
41	JY_RKO_aONE_PC0h_20150419_BR1_T2.11785.11785.2.0.dta	2	2.060046e+003	IECEIKINHEGEVNR(3)(6)	Loop-Linked	aONE	2.060032e+003	null	1.000000e+000	4.546639e-003	0.013164	6.39019	sp|Q16576|RBBP7_HUMAN (116)(119)/	None	2	2	15	0	1.000000e+000	1.000000e+000
42	JY_RKO_aONE_PC0h_20150419_BR2_T3.13367.13367.3.0.dta	3	1.581807e+003	FTVPMLKEACR(7)(10)	Loop-Linked	aONE	1.581792e+003	Oxidation[M](5)	1.000000e+000	4.918114e-003	0.015825	10.0045	sp|P12956|XRCC6_HUMAN (582)(585)/	None	6	1	17	0	1.000000e+000	1.000000e+000
43	JY_RKO_aONE_PC0h_20150419_BR2_T2.14349.14349.3.0.dta	3	2.077118e+003	STLTDSLVCKAGIIASAR(9)(10)	Loop-Linked	aONE	2.077111e+003	null	1.000000e+000	5.114337e-003	0.006592	3.17364	sp|P13639|EF2_HUMAN (41)(42)/	None	5	1	21	0	1.000000e+000	1.000000e+000
44	JY_RKO_aONE_PC0h_20150419_BR2_T1.11977.11977.3.0.dta	3	2.060037e+003	IECEIKINHEGEVNR(3)(6)	Loop-Linked	aONE	2.060032e+003	null	1.000000e+000	5.118053e-003	0.004568	2.21744	sp|Q16576|RBBP7_HUMAN (116)(119)/	None	4	2	22	0	1.000000e+000	1.000000e+000
45	JY_RKO_aONE_PC0h_20150419_BR2_T3.11383.11383.4.0.dta	4	2.620319e+003	HGEVCPAGWKPGSDTIKPDVQK(5)(10)	Loop-Linked	aONE	2.620298e+003	null	1.000000e+000	5.229897e-003	0.02113	8.06397	sp|Q06830|PRDX1_HUMAN (173)(178)/	None	6	1	30	0	1.000000e+000	1.000000e+000
46	JY_RKO_aONE_PC0h_20150419_BR2_T2.11511.11511.3.0.dta	3	2.060051e+003	IECEIKINHEGEVNR(3)(6)	Loop-Linked	aONE	2.060032e+003	null	1.000000e+000	5.340294e-003	0.018099	8.78578	sp|Q16576|RBBP7_HUMAN (116)(119)/	None	5	2	21	0	1.000000e+000	1.000000e+000
47	JY_RKO_aONE_PC0h_20150419_BR2_T3.14139.14139.3.0.dta	3	2.083138e+003	STLTDSLVCKAGIIASAR(9)(10)	Loop-Linked	aONE	2.083131e+003	null	1.000000e+000	5.805022e-003	0.007371	3.53842	sp|P13639|EF2_HUMAN (41)(42)/	None	6	2	19	0	1.000000e+000	1.000000e+000
48	JY_RKO_aONE_PC0h_20150419_BR1_T3.10574.10574.3.0.dta	3	2.202072e+003	KFMADCPHTIGVEFGTR(1)(6)	Loop-Linked	aONE	2.202057e+003	Oxidation[M](3)	1.000000e+000	5.972614e-003	0.015783	7.16739	sp|P61106|RAB14_HUMAN (35)(40)/	None	3	2	28	0	1.000000e+000	1.000000e+000
49	JY_RKO_aONE_PC0h_20150419_BR1_T3.10404.10404.3.0.dta	3	2.060045e+003	IECEIKINHEGEVNR(3)(6)	Loop-Linked	aONE	2.060032e+003	null	1.000000e+000	6.977033e-003	0.012165	5.90525	sp|Q16576|RBBP7_HUMAN (116)(119)/	None	3	2	18	0	1.000000e+000	1.000000e+000
50	JY_RKO_aONE_PC0h_20150419_BR2_T2.11510.11510.3.0.dta	3	2.054031e+003	IECEIKINHEGEVNR(3)(6)	Loop-Linked	aONE	2.054012e+003	null	1.000000e+000	7.167607e-003	0.018308	8.91329	sp|Q16576|RBBP7_HUMAN (116)(119)/	None	5	1	21	0	1.000000e+000	1.000000e+000
51	JY_RKO_aONE_PC0h_20150419_BR2_T1.14424.14424.3.0.dta	3	2.077118e+003	STLTDSLVCKAGIIASAR(9)(10)	Loop-Linked	aONE	2.077111e+003	null	1.000000e+000	7.403216e-003	0.006719	3.23478	sp|P13639|EF2_HUMAN (41)(42)/	None	4	1	22	0	1.000000e+000	1.000000e+000
52	JY_RKO_aONE_PC0h_20150419_BR1_T1.14206.14206.3.0.dta	3	2.022990e+003	DKFNECGHVLYADIK(2)(6)	Loop-Linked	aONE	2.022974e+003	null	1.000000e+000	8.445501e-003	0.016238	8.0268	sp|P52272|HNRPM_HUMAN (672)(676)/	None	1	1	16	0	1.000000e+000	1.000000e+000
53	JY_RKO_aONE_PC0h_20150419_BR1_T3.12254.12254.3.0.dta	3	2.137107e+003	AQIEQVIANCEHKNLR(10)(13)	Loop-Linked	aONE	2.137097e+003	null	1.000000e+000	8.516642e-003	0.01024	4.79155	sp|Q92621|NU205_HUMAN (1216)(1219)/	None	3	1	20	0	1.000000e+000	1.000000e+000
54	JY_RKO_aONE_PC0h_20150419_BR1_T2.11810.11810.3.0.dta	3	2.060044e+003	IECEIKINHEGEVNR(3)(6)	Loop-Linked	aONE	2.060032e+003	null	1.000000e+000	8.740058e-003	0.011387	5.52758	sp|Q16576|RBBP7_HUMAN (116)(119)/	None	2	2	21	0	1.000000e+000	1.000000e+000
55	JY_RKO_aONE_PC0h_20150419_BR2_T1.11585.11585.2.0.dta	2	2.054030e+003	IECEIKINHEGEVNR(3)(6)	Loop-Linked	aONE	2.054012e+003	null	1.000000e+000	9.219977e-003	0.017789	8.66061	sp|Q16576|RBBP7_HUMAN (116)(119)/	None	4	1	15	0	1.000000e+000	1.000000e+000
56	JY_RKO_aONE_PC0h_20150419_BR1_T3.11625.11625.3.0.dta	3	2.318248e+003	LQHINPLLPACLNKEESK(11)(14)	Loop-Linked	aONE	2.318232e+003	null	1.000000e+000	9.895602e-003	0.016056	6.92597	sp|Q9BTE3|MCMBP_HUMAN (325)(328)/	None	3	1	24	0	1.000000e+000	1.000000e+000
57	JY_RKO_aONE_PC0h_20150419_BR1_T2.11794.11794.2.0.dta	2	2.054022e+003	IECEIKINHEGEVNR(3)(6)	Loop-Linked	aONE	2.054012e+003	null	1.000000e+000	1.018260e-002	0.009847	4.79403	sp|Q16576|RBBP7_HUMAN (116)(119)/	None	2	1	15	0	1.000000e+000	1.000000e+000
58	JY_RKO_aONE_PC0h_20150419_BR2_T3.11178.11178.3.1.dta	3	2.054032e+003	IECEIKINHEGEVNR(3)(6)	Loop-Linked	aONE	2.054012e+003	null	1.000000e+000	1.282640e-002	0.019905	9.69079	sp|Q16576|RBBP7_HUMAN (116)(119)/	None	6	1	17	0	1.000000e+000	1.000000e+000
59	JY_RKO_aONE_PC0h_20150419_BR1_T1.6871.6871.2.0.dta	2	1.164594e+003	EGSLTKCR(6)(7)	Loop-Linked	aONE	1.164583e+003	null	1.000000e+000	1.421403e-002	0.010949	9.40165	sp|Q9BZJ0|CRNL1_HUMAN (730)(731)/	None	1	1	9	0	1.000000e+000	1.000000e+000
60	JY_RKO_aONE_PC0h_20150419_BR1_T3.10400.10400.3.0.dta	3	2.054022e+003	IECEIKINHEGEVNR(3)(6)	Loop-Linked	aONE	2.054012e+003	null	1.000000e+000	1.619444e-002	0.01011	4.92207	sp|Q16576|RBBP7_HUMAN (116)(119)/	None	3	1	20	0	1.000000e+000	1.000000e+000
61	JY_RKO_aONE_PC0h_20150419_BR2_T2.11932.11932.3.0.dta	3	2.054016e+003	IECEIKINHEGEVNR(3)(6)	Loop-Linked	aONE	2.054012e+003	null	1.000000e+000	1.866452e-002	0.004154	2.02238	sp|Q16576|RBBP7_HUMAN (116)(119)/	None	5	1	18	0	1.000000e+000	1.000000e+000
62	JY_RKO_aONE_PC0h_20150419_BR1_T3.10812.10812.3.0.dta	3	2.060039e+003	IECEIKINHEGEVNR(3)(6)	Loop-Linked	aONE	2.060032e+003	null	1.000000e+000	2.015208e-002	0.006673	3.23927	sp|Q16576|RBBP7_HUMAN (116)(119)/	None	3	2	21	0	1.000000e+000	1.000000e+000
63	JY_RKO_aONE_PC0h_20150419_BR2_T1.10481.10481.3.0.dta	3	2.120066e+003	VLKGNTAEGCVHETQEK(3)(10)	Loop-Linked	aONE	2.120054e+003	null	1.000000e+000	2.046143e-002	0.01208	5.69797	sp|Q9BQG0|MBB1A_HUMAN (935)(942)/	None	4	2	13	0	1.000000e+000	1.000000e+000
64	JY_RKO_aONE_PC0h_20150419_BR2_T1.11985.11985.3.0.dta	3	2.054019e+003	IECEIKINHEGEVNR(3)(6)	Loop-Linked	aONE	2.054012e+003	null	1.000000e+000	2.272328e-002	0.006431	3.13095	sp|Q16576|RBBP7_HUMAN (116)(119)/	None	4	1	19	0	1.000000e+000	1.000000e+000
65	JY_RKO_aONE_PC0h_20150419_BR2_T1.11575.11575.3.0.dta	3	2.060051e+003	IECEIKINHEGEVNR(3)(6)	Loop-Linked	aONE	2.060032e+003	null	1.000000e+000	2.278176e-002	0.018795	9.12364	sp|Q16576|RBBP7_HUMAN (116)(119)/	None	4	2	19	0	1.000000e+000	1.000000e+000
66	JY_RKO_aONE_PC0h_20150419_BR2_T1.11580.11580.3.0.dta	3	2.054032e+003	IECEIKINHEGEVNR(3)(6)	Loop-Linked	aONE	2.054012e+003	null	1.000000e+000	2.562170e-002	0.019499	9.49313	sp|Q16576|RBBP7_HUMAN (116)(119)/	None	4	1	20	0	1.000000e+000	1.000000e+000
67	JY_RKO_aONE_PC0h_20150419_BR2_T2.12580.12580.4.0.dta	4	2.911414e+003	MEEFKDQLPADECNKLKEEISK(13)(15)	Loop-Linked	aONE	2.911385e+003	Oxidation[M](1)	1.000000e+000	2.621803e-002	0.028751	9.87537	sp|P38646|GRP75_HUMAN (608)(610)/	None	5	1	38	0	1.000000e+000	1.000000e+000
68	JY_RKO_aONE_PC0h_20150419_BR1_T3.10586.10586.3.0.dta	3	2.620310e+003	HGEVCPAGWKPGSDTIKPDVQK(5)(10)	Loop-Linked	aONE	2.620298e+003	null	1.000000e+000	2.711418e-002	0.012315	4.69985	sp|Q06830|PRDX1_HUMAN (173)(178)/	None	3	1	25	0	1.000000e+000	1.000000e+000
69	JY_RKO_aONE_PC0h_20150419_BR2_T1.11616.11616.3.0.dta	3	2.060051e+003	IECEIKINHEGEVNR(3)(6)	Loop-Linked	aONE	2.060032e+003	null	1.000000e+000	2.808398e-002	0.018306	8.88627	sp|Q16576|RBBP7_HUMAN (116)(119)/	None	4	2	18	0	1.000000e+000	1.000000e+000
70	JY_RKO_aONE_PC0h_20150419_BR1_T2.11773.11773.3.0.dta	3	2.054028e+003	IECEIKINHEGEVNR(3)(6)	Loop-Linked	aONE	2.054012e+003	null	1.000000e+000	2.829135e-002	0.015948	7.76432	sp|Q16576|RBBP7_HUMAN (116)(119)/	None	2	1	21	0	1.000000e+000	1.000000e+000
71	JY_RKO_aONE_PC0h_20150419_BR1_T3.13266.13266.3.0.dta	3	2.077118e+003	STLTDSLVCKAGIIASAR(9)(10)	Loop-Linked	aONE	2.077111e+003	null	1.000000e+000	3.838454e-002	0.006622	3.18808	sp|P13639|EF2_HUMAN (41)(42)/	None	3	1	16	0	1.000000e+000	1.000000e+000
72	JY_RKO_aONE_PC0h_20150419_BR1_T3.12329.12329.3.0.dta	3	2.216103e+003	FGIAAKYQIDPDACFSAK(6)(14)	Loop-Linked	aONE	2.216084e+003	null	1.000000e+000	4.140766e-002	0.018165	8.19689	sp|P21796|VDAC1_HUMAN (224)(232)/	None	3	1	12	0	1.000000e+000	1.000000e+000
73	JY_RKO_aONE_PC0h_20150419_BR1_T3.7502.7502.3.1.dta	3	1.789916e+003	TVGEHTQVKCEPGK(9)(10)	Loop-Linked	aONE	1.789900e+003	null	1.000000e+000	4.642279e-002	0.016326	9.12118	sp|Q9C0F0|ASXL3_HUMAN (1842)(1843)/	None	3	2	20	0	1.000000e+000	1.000000e+000
74	JY_RKO_aONE_PC0h_20150419_BR2_T3.11189.11189.2.0.dta	2	2.054029e+003	IECEIKINHEGEVNR(3)(6)	Loop-Linked	aONE	2.054012e+003	null	1.000000e+000	4.751767e-002	0.016307	7.9391	sp|Q16576|RBBP7_HUMAN (116)(119)/	None	6	1	14	0	1.000000e+000	1.000000e+000
75	JY_RKO_aONE_PC0h_20150419_BR1_T3.10805.10805.3.0.dta	3	2.054018e+003	IECEIKINHEGEVNR(3)(6)	Loop-Linked	aONE	2.054012e+003	null	1.000000e+000	5.150782e-002	0.006098	2.96882	sp|Q16576|RBBP7_HUMAN (116)(119)/	None	3	1	20	0	1.000000e+000	1.000000e+000
76	JY_RKO_aONE_PC0h_20150419_BR1_T3.10833.10833.3.1.dta	3	2.054025e+003	IECEIKINHEGEVNR(3)(6)	Loop-Linked	aONE	2.054012e+003	null	1.000000e+000	5.160121e-002	0.012365	6.01992	sp|Q16576|RBBP7_HUMAN (116)(119)/	None	3	1	19	0	1.000000e+000	1.000000e+000
77	JY_RKO_aONE_PC0h_20150419_BR2_T2.12583.12583.3.0.dta	3	2.911414e+003	MEEFKDQLPADECNKLKEEISK(13)(15)	Loop-Linked	aONE	2.911385e+003	Oxidation[M](1)	1.000000e+000	5.649764e-002	0.028939	9.93994	sp|P38646|GRP75_HUMAN (608)(610)/	None	5	1	26	0	1.000000e+000	1.000000e+000
78	JY_RKO_aONE_PC0h_20150419_BR2_T1.6903.6903.3.0.dta	3	1.978917e+003	IHTGDKPYECKECGK(10)(11)	Loop-Linked	aONE	1.978915e+003	null	1.000000e+000	5.773135e-002	0.002226	1.12486	sp|Q96NL3|ZN599_HUMAN (285)(286)/sp|A8MQ14|ZN850_HUMAN (283)(284)/sp|Q8N9K5|ZN565_HUMAN (461)(462)/	None	4	1	8	0	1.000000e+000	1.000000e+000
79	JY_RKO_aONE_PC0h_20150419_BR1_T1.2921.2921.2.0.dta	2	9.575306e+002	KSCKSK(3)(4)	Loop-Linked	aONE	9.575281e+002	null	1.000000e+000	5.885392e-002	0.002486	2.59627	sp|Q13023|AKAP6_HUMAN (1509)(1510)/	None	1	2	10	0	1.000000e+000	1.000000e+000
80	JY_RKO_aONE_PC0h_20150419_BR2_T1.10480.10480.3.0.dta	3	2.114047e+003	VLKGNTAEGCVHETQEK(3)(10)	Loop-Linked	aONE	2.114033e+003	null	1.000000e+000	5.895370e-002	0.01375	6.50415	sp|Q9BQG0|MBB1A_HUMAN (935)(942)/	None	4	1	16	0	1.000000e+000	1.000000e+000
81	JY_RKO_aONE_PC0h_20150419_BR1_T2.14725.14725.3.0.dta	3	2.077122e+003	STLTDSLVCKAGIIASAR(9)(10)	Loop-Linked	aONE	2.077111e+003	null	1.000000e+000	6.417228e-002	0.010905	5.25008	sp|P13639|EF2_HUMAN (41)(42)/	None	2	1	19	0	1.000000e+000	1.000000e+000
82	JY_RKO_aONE_PC0h_20150419_BR2_T1.13665.13665.2.0.dta	2	1.529819e+003	KAVLFCLSEDK(1)(6)	Loop-Linked	aONE	1.529813e+003	null	1.000000e+000	6.703142e-002	0.005974	3.90505	sp|P23528|COF1_HUMAN (34)(39)/	None	4	2	5	0	1.000000e+000	1.000000e+000
83	JY_RKO_aONE_PC0h_20150419_BR2_T2.12137.12137.3.0.dta	3	1.961953e+003	ESYPHIKTVCDAAEK(7)(10)	Loop-Linked	aONE	1.961942e+003	null	1.000000e+000	6.721991e-002	0.010728	5.46805	sp|O60664|PLIN3_HUMAN (57)(60)/	None	5	1	15	0	1.000000e+000	1.000000e+000
84	JY_RKO_aONE_PC0h_20150419_BR1_T1.12287.12287.2.0.dta	2	2.054015e+003	IECEIKINHEGEVNR(3)(6)	Loop-Linked	aONE	2.054012e+003	null	1.000000e+000	7.070565e-002	0.002415	1.17575	sp|Q16576|RBBP7_HUMAN (116)(119)/	None	1	1	15	0	1.000000e+000	1.000000e+000
85	JY_RKO_aONE_PC0h_20150419_BR1_T2.12857.12857.3.0.dta	3	2.911409e+003	MEEFKDQLPADECNKLKEEISK(13)(15)	Loop-Linked	aONE	2.911385e+003	Oxidation[M](1)	1.000000e+000	7.190288e-002	0.024145	8.2933	sp|P38646|GRP75_HUMAN (608)(610)/	None	2	1	35	0	1.000000e+000	1.000000e+000
86	JY_RKO_aONE_PC0h_20150419_BR1_T3.12441.12441.3.0.dta	3	2.408253e+003	VKPKNAEDCLYELPENIR(4)(9)	Loop-Linked	aONE	2.408237e+003	null	1.000000e+000	7.329655e-002	0.015975	6.63348	sp|Q9NZ63|TLS1_HUMAN (140)(145)/	None	3	2	17	0	1.000000e+000	1.000000e+000
87	JY_RKO_aONE_PC0h_20150419_BR2_T2.11283.11283.4.0.dta	4	2.224091e+003	LTAVDKLCMSGNCVETLR(6)(8)	Loop-Linked	aONE	2.224092e+003	null	1.000000e+000	7.526931e-002	-0.000903	-0.406008	sp|O60346|PHLP1_HUMAN (787)(789)/	None	5	1	17	0	1.000000e+000	1.000000e+000
88	JY_RKO_aONE_PC0h_20150419_BR1_T3.10101.10101.3.0.dta	3	1.571792e+003	INKMLSCAGADR(3)(7)	Loop-Linked	aONE	1.571776e+003	Oxidation[M](4)	1.000000e+000	7.764880e-002	0.015422	9.81183	sp|P27635|RL10_HUMAN (101)(105)/sp|Q96L21|RL10L_HUMAN (101)(105)/	None	3	2	15	0	1.000000e+000	1.000000e+000
89	JY_RKO_aONE_PC0h_20150419_BR2_T2.11952.11952.3.1.dta	3	2.054021e+003	IECEIKINHEGEVNR(3)(6)	Loop-Linked	aONE	2.054012e+003	null	1.000000e+000	8.709678e-002	0.008285	4.03357	sp|Q16576|RBBP7_HUMAN (116)(119)/	None	5	1	22	0	1.000000e+000	1.000000e+000
90	JY_RKO_aONE_PC0h_20150419_BR1_T3.13271.13271.3.0.dta	3	2.083138e+003	STLTDSLVCKAGIIASAR(9)(10)	Loop-Linked	aONE	2.083131e+003	null	1.000000e+000	9.415891e-002	0.00733	3.51874	sp|P13639|EF2_HUMAN (41)(42)/	None	3	2	18	0	1.000000e+000	1.000000e+000
91	JY_RKO_aONE_PC0h_20150419_BR1_T3.10099.10099.3.0.dta	3	1.565772e+003	INKMLSCAGADR(3)(7)	Loop-Linked	aONE	1.565756e+003	Oxidation[M](4)	1.000000e+000	9.818198e-002	0.015335	9.79399	sp|P27635|RL10_HUMAN (101)(105)/sp|Q96L21|RL10L_HUMAN (101)(105)/	None	3	1	15	0	1.000000e+000	1.000000e+000
92	JY_RKO_aONE_PC0h_20150419_BR2_T2.14350.14350.3.0.dta	3	2.083140e+003	STLTDSLVCKAGIIASAR(9)(10)	Loop-Linked	aONE	2.083131e+003	null	1.000000e+000	1.081557e-001	0.008687	4.17016	sp|P13639|EF2_HUMAN (41)(42)/	None	5	2	21	0	1.000000e+000	1.000000e+000
93	JY_RKO_aONE_PC0h_20150419_BR1_T2.12810.12810.4.1.dta	4	2.911412e+003	MEEFKDQLPADECNKLKEEISK(13)(15)	Loop-Linked	aONE	2.911385e+003	Oxidation[M](1)	1.000000e+000	1.138646e-001	0.026994	9.27187	sp|P38646|GRP75_HUMAN (608)(610)/	None	2	1	35	0	1.000000e+000	1.000000e+000
94	JY_RKO_aONE_PC0h_20150419_BR2_T1.8723.8723.4.0.dta	4	1.618776e+003	KDGVSFCAEHVR(1)(7)	Loop-Linked	aONE	1.618779e+003	null	1.000000e+000	1.203616e-001	-0.003854	-2.38081	sp|Q9H9L4|KANL2_HUMAN (82)(88)/	None	4	1	5	0	1.000000e+000	1.000000e+000
95	JY_RKO_aONE_PC0h_20150419_BR1_T1.11508.11508.3.0.dta	3	1.280735e+003	GGCKIKEIR(3)(4)	Loop-Linked	aONE	1.280724e+003	null	1.000000e+000	1.245697e-001	0.011168	8.72007	sp|Q15365|PCBP1_HUMAN (118)(119)/sp|Q15366|PCBP2_HUMAN (118)(119)/	None	1	2	11	0	1.000000e+000	1.000000e+000
96	JY_RKO_aONE_PC0h_20150419_BR2_T1.10746.10746.3.0.dta	3	2.147098e+003	EDKATIKCETSPPPTPR(7)(8)	Loop-Linked	aONE	2.147090e+003	null	1.000000e+000	1.352074e-001	0.008298	3.86477	sp|O75334|LIPA2_HUMAN (770)(771)/	None	4	2	19	0	1.000000e+000	1.000000e+000
97	JY_RKO_aONE_PC0h_20150419_BR2_T1.14437.14437.3.0.dta	3	2.083139e+003	STLTDSLVCKAGIIASAR(9)(10)	Loop-Linked	aONE	2.083131e+003	null	1.000000e+000	1.369248e-001	0.008012	3.84613	sp|P13639|EF2_HUMAN (41)(42)/	None	4	2	19	0	1.000000e+000	1.000000e+000
98	JY_RKO_aONE_PC0h_20150419_BR2_T1.13541.13541.3.0.dta	3	2.216103e+003	FGIAAKYQIDPDACFSAK(6)(14)	Loop-Linked	aONE	2.216084e+003	null	1.000000e+000	1.486182e-001	0.0187	8.43831	sp|P21796|VDAC1_HUMAN (224)(232)/	None	4	1	10	0	1.000000e+000	1.000000e+000
99	JY_RKO_aONE_PC0h_20150419_BR1_T1.11512.11512.3.0.dta	3	1.274715e+003	GGCKIKEIR(3)(4)	Loop-Linked	aONE	1.274704e+003	null	1.000000e+000	1.601073e-001	0.011002	8.63102	sp|Q15365|PCBP1_HUMAN (118)(119)/sp|Q15366|PCBP2_HUMAN (118)(119)/	None	1	1	12	0	1.000000e+000	1.000000e+000
100	JY_RKO_aONE_PC0h_20150419_BR1_T1.12228.12228.2.0.dta	2	1.045604e+003	ACKLAIR(2)(3)	Loop-Linked	aONE	1.045597e+003	null	1.000000e+000	1.756329e-001	0.006446	6.1649	sp|P55072|TERA_HUMAN (695)(696)/	None	1	1	10	0	1.000000e+000	1.000000e+000
101	JY_RKO_aONE_PC0h_20150419_BR1_T1.11296.11296.3.0.dta	3	2.626342e+003	HGEVCPAGWKPGSDTIKPDVQK(5)(10)	Loop-Linked	aONE	2.626318e+003	null	1.000000e+000	1.806455e-001	0.024624	9.37586	sp|Q06830|PRDX1_HUMAN (173)(178)/	None	1	2	18	0	1.000000e+000	1.000000e+000
102	JY_RKO_aONE_PC0h_20150419_BR2_T1.3040.3040.2.0.dta	2	9.575306e+002	KSCKSK(3)(4)	Loop-Linked	aONE	9.575281e+002	null	1.000000e+000	1.865933e-001	0.002468	2.57747	sp|Q13023|AKAP6_HUMAN (1509)(1510)/	None	4	2	10	0	1.000000e+000	1.000000e+000
103	JY_RKO_aONE_PC0h_20150419_BR1_T3.12540.12540.3.0.dta	3	1.581806e+003	FTVPMLKEACR(7)(10)	Loop-Linked	aONE	1.581792e+003	Oxidation[M](5)	1.000000e+000	1.981146e-001	0.014158	8.95061	sp|P12956|XRCC6_HUMAN (582)(585)/	None	3	1	13	0	1.000000e+000	1.000000e+000
104	JY_RKO_aONE_PC0h_20150419_BR2_T1.7089.7089.2.1.dta	2	1.522759e+003	ESGLETVAKCSK(9)(10)	Loop-Linked	aONE	1.522757e+003	null	1.000000e+000	2.086933e-001	0.002354	1.54588	sp|Q8TED4|G6PT3_HUMAN (274)(275)/	None	4	1	8	0	1.000000e+000	1.000000e+000
105	JY_RKO_aONE_PC0h_20150419_BR2_T2.13445.13445.3.0.dta	3	2.222126e+003	FGIAAKYQIDPDACFSAK(6)(14)	Loop-Linked	aONE	2.222105e+003	null	1.000000e+000	2.088800e-001	0.021373	9.61836	sp|P21796|VDAC1_HUMAN (224)(232)/	None	5	2	12	0	1.000000e+000	1.000000e+000
106	JY_RKO_aONE_PC0h_20150419_BR1_T2.13050.13050.2.1.dta	2	1.241702e+003	KACQIFVR(1)(3)	Loop-Linked	aONE	1.241692e+003	null	1.000000e+000	2.131066e-001	0.010467	8.42963	sp|P52272|HNRPM_HUMAN (651)(653)/	None	2	2	11	0	1.000000e+000	1.000000e+000
107	JY_RKO_aONE_PC0h_20150419_BR1_T2.14728.14728.3.0.dta	3	2.083142e+003	STLTDSLVCKAGIIASAR(9)(10)	Loop-Linked	aONE	2.083131e+003	null	1.000000e+000	2.146906e-001	0.011397	5.47109	sp|P13639|EF2_HUMAN (41)(42)/	None	2	2	19	0	1.000000e+000	1.000000e+000
108	JY_RKO_aONE_PC0h_20150419_BR2_T3.13483.13483.3.0.dta	3	2.022984e+003	DKFNECGHVLYADIK(2)(6)	Loop-Linked	aONE	2.022974e+003	null	1.000000e+000	2.381444e-001	0.009519	4.70545	sp|P52272|HNRPM_HUMAN (672)(676)/	None	6	1	15	0	1.000000e+000	1.000000e+000
109	JY_RKO_aONE_PC0h_20150419_BR2_T2.10397.10397.3.0.dta	3	2.202076e+003	AYEDGCKTVDLKPDWGK(6)(7)	Loop-Linked	aONE	2.202063e+003	null	1.000000e+000	2.401130e-001	0.013347	6.06113	sp|P31948|STIP1_HUMAN (62)(63)/	None	5	2	13	0	1.000000e+000	1.000000e+000
110	JY_RKO_aONE_PC0h_20150419_BR1_T2.13903.13903.2.0.dta	2	1.529824e+003	KAVLFCLSEDK(1)(6)	Loop-Linked	aONE	1.529813e+003	null	1.000000e+000	2.406060e-001	0.011248	7.35253	sp|P23528|COF1_HUMAN (34)(39)/	None	2	2	6	0	1.000000e+000	1.000000e+000
111	JY_RKO_aONE_PC0h_20150419_BR2_T1.7304.7304.2.2.dta	2	1.319656e+003	ISGCKHFEK(4)(5)	Loop-Linked	aONE	1.319656e+003	null	1.000000e+000	2.453923e-001	-0.000385	-0.291743	sp|Q3MIS6|ZN528_HUMAN (132)(133)/	None	4	1	8	0	1.000000e+000	1.000000e+000
112	JY_RKO_aONE_PC0h_20150419_BR1_T3.14679.14679.2.0.dta	2	2.732317e+003	PVICDSRNLTDHSKFACEEYK(14)(17)	Loop-Linked	aONE	2.732290e+003	null	1.000000e+000	2.574356e-001	0.026492	9.6959	sp|Q9BYW2|SETD2_HUMAN (846)(849)/	None	3	2	7	0	1.000000e+000	1.000000e+000
113	JY_RKO_aONE_PC0h_20150419_BR1_T2.7122.7122.2.0.dta	2	1.164594e+003	EGSLTKCR(6)(7)	Loop-Linked	aONE	1.164583e+003	null	1.000000e+000	2.770933e-001	0.01064	9.13632	sp|Q9BZJ0|CRNL1_HUMAN (730)(731)/	None	2	1	9	0	1.000000e+000	1.000000e+000
114	JY_RKO_aONE_PC0h_20150419_BR2_T2.11880.11880.3.1.dta	3	2.619314e+003	SCIKAAASQGAEKTVSEVSEQPK(2)(4)	Loop-Linked	aONE	2.619308e+003	null	1.000000e+000	2.785437e-001	0.005998	2.28992	sp|Q9UKJ3|GPTC8_HUMAN (445)(447)/	None	5	1	20	0	1.000000e+000	1.000000e+000
115	JY_RKO_aONE_PC0h_20150419_BR1_T3.10089.10089.2.1.dta	2	1.566777e+003	LHSAENPYKCK(9)(10)	Loop-Linked	aONE	1.566783e+003	null	1.000000e+000	2.819635e-001	-0.005838	-3.72611	sp|O14709|ZN197_HUMAN (567)(568)/	None	3	2	10	0	1.000000e+000	1.000000e+000
116	JY_RKO_aONE_PC0h_20150419_BR1_T2.10709.10709.3.0.dta	3	2.120068e+003	VLKGNTAEGCVHETQEK(3)(10)	Loop-Linked	aONE	2.120054e+003	null	1.000000e+000	2.868317e-001	0.01415	6.67436	sp|Q9BQG0|MBB1A_HUMAN (935)(942)/	None	2	2	15	0	1.000000e+000	1.000000e+000
117	JY_RKO_aONE_PC0h_20150419_BR1_T2.12086.12086.2.1.dta	2	1.079581e+003	MCKILGK(2)(3)	Loop-Linked	aONE	1.079574e+003	Oxidation[M](1)	1.000000e+000	2.892488e-001	0.007373	6.82955	sp|O60518|RNBP6_HUMAN (620)(621)/sp|O00410|IPO5_HUMAN (612)(613)/	None	2	1	12	0	1.000000e+000	1.000000e+000
118	JY_RKO_aONE_PC0h_20150419_BR1_T1.2836.2836.2.0.dta	2	9.575301e+002	KSCKSK(3)(4)	Loop-Linked	aONE	9.575281e+002	null	1.000000e+000	3.027320e-001	0.001995	2.08349	sp|Q13023|AKAP6_HUMAN (1509)(1510)/	None	1	2	10	0	1.000000e+000	1.000000e+000
119	JY_RKO_aONE_PC0h_20150419_BR2_T1.13396.13396.3.0.dta	3	2.022991e+003	DKFNECGHVLYADIK(2)(6)	Loop-Linked	aONE	2.022974e+003	null	1.000000e+000	3.151863e-001	0.016756	8.28285	sp|P52272|HNRPM_HUMAN (672)(676)/	None	4	1	13	0	1.000000e+000	1.000000e+000
120	JY_RKO_aONE_PC0h_20150419_BR2_T1.12116.12116.3.0.dta	3	1.320747e+003	VAKCIGFAIK(3)(4)	Loop-Linked	aONE	1.320750e+003	null	1.000000e+000	3.153855e-001	-0.002495	-1.88908	sp|P46059|S15A1_HUMAN (238)(239)/	None	4	1	9	0	1.000000e+000	1.000000e+000
121	JY_RKO_aONE_PC0h_20150419_BR2_T3.13165.13165.3.0.dta	3	2.216103e+003	FGIAAKYQIDPDACFSAK(6)(14)	Loop-Linked	aONE	2.216084e+003	null	1.000000e+000	3.402582e-001	0.018268	8.24337	sp|P21796|VDAC1_HUMAN (224)(232)/	None	6	1	12	0	1.000000e+000	1.000000e+000
122	JY_RKO_aONE_PC0h_20150419_BR2_T2.13303.13303.3.0.dta	3	2.022994e+003	DKFNECGHVLYADIK(2)(6)	Loop-Linked	aONE	2.022974e+003	null	1.000000e+000	3.531780e-001	0.020098	9.93488	sp|P52272|HNRPM_HUMAN (672)(676)/	None	5	1	13	0	1.000000e+000	1.000000e+000
123	JY_RKO_aONE_PC0h_20150419_BR2_T2.11116.11116.3.0.dta	3	2.224095e+003	LTAVDKLCMSGNCVETLR(6)(8)	Loop-Linked	aONE	2.224092e+003	null	1.000000e+000	3.547655e-001	0.002915	1.31065	sp|O60346|PHLP1_HUMAN (787)(789)/	None	5	1	20	0	1.000000e+000	1.000000e+000
124	JY_RKO_aONE_PC0h_20150419_BR2_T3.5594.5594.2.0.dta	2	1.509707e+003	TCGQCKGSLER(5)(6)	Loop-Linked	aONE	1.509694e+003	Carbamidomethyl[C](2)	1.000000e+000	3.585537e-001	0.013572	8.9899	sp|Q8TEU7|RPGF6_HUMAN (1424)(1425)/	None	6	1	7	0	1.000000e+000	1.000000e+000
125	JY_RKO_aONE_PC0h_20150419_BR2_T2.13543.13543.3.0.dta	3	2.313218e+003	VQEKCQLEINFNTLQTK(4)(5)	Loop-Linked	aONE	2.313200e+003	null	1.000000e+000	3.669212e-001	0.017513	7.5709	sp|P12814|ACTN1_HUMAN (331)(332)/sp|P35609|ACTN2_HUMAN (338)(339)/sp|O43707|ACTN4_HUMAN (350)(351)/	None	5	2	26	0	1.000000e+000	1.000000e+000
126	JY_RKO_aONE_PC0h_20150419_BR2_T1.6030.6030.2.0.dta	2	1.450695e+003	KSYECQKCGK(5)(7)	Loop-Linked	aONE	1.450691e+003	null	1.000000e+000	3.729647e-001	0.003763	2.59394	sp|Q15935|ZNF77_HUMAN (214)(216)/	None	4	2	6	0	1.000000e+000	1.000000e+000
127	JY_RKO_aONE_PC0h_20150419_BR1_T1.12292.12292.2.0.dta	2	2.060037e+003	IECEIKINHEGEVNR(3)(6)	Loop-Linked	aONE	2.060032e+003	null	1.000000e+000	4.554229e-001	0.004949	2.40239	sp|Q16576|RBBP7_HUMAN (116)(119)/	None	1	2	15	0	1.000000e+000	1.000000e+000
128	JY_RKO_aONE_PC0h_20150419_BR2_T1.6821.6821.3.0.dta	3	1.566817e+003	IHTGDKPYKCK(9)(10)	Loop-Linked	aONE	1.566819e+003	null	1.000000e+000	4.604177e-001	-0.002094	-1.33647	sp|Q8TF20|ZN721_HUMAN (210)(211)/	None	4	2	10	0	1.000000e+000	1.000000e+000
129	JY_RKO_aONE_PC0h_20150419_BR1_T1.11071.11071.3.1.dta	3	1.247676e+003	LACKVDGHK(3)(4)	Loop-Linked	aONE	1.247666e+003	null	1.000000e+000	4.887851e-001	0.010478	8.39808	sp|Q14204|DYHC1_HUMAN (4286)(4287)/	None	1	2	12	0	1.000000e+000	1.000000e+000
130	JY_RKO_aONE_PC0h_20150419_BR1_T3.12357.12357.3.0.dta	3	1.634990e+003	LQELALALKKCK(10)(11)	Loop-Linked	aONE	1.634976e+003	null	1.000000e+000	4.996035e-001	0.013887	8.4937	sp|Q9BXJ8|TACAN_HUMAN (67)(68)/	None	3	2	8	0	1.000000e+000	1.000000e+000
131	JY_RKO_aONE_PC0h_20150419_BR2_T1.4971.4971.3.1.dta	3	1.326634e+003	PYKCKECGK(4)(5)	Loop-Linked	aONE	1.326633e+003	null	1.000000e+000	5.103768e-001	0.000556	0.419106	sp|Q6AZW8|ZN660_HUMAN (80)(81)/sp|P0DPD5|ZN723_HUMAN (287)(288)/sp|Q3KP31|ZN791_HUMAN (274)(275)/sp|Q9UJL9|ZF69B_HUMAN (449)(450)/sp|Q8TBZ5|ZN502_HUMAN (353)(354)/sp|Q14586|ZN267_HUMAN (410)(411)/sp|Q96NJ3|ZN285_HUMAN (318)(319)/sp|Q9Y6R6|Z780B_HUMAN (195)(196)/sp|Q9P255|ZN492_HUMAN (171)(172)/sp|Q6ZR52|ZN493_HUMAN (447)(448)/sp|Q8N4W9|ZN808_HUMAN (289)(290)/sp|Q147U1|ZN846_HUMAN (284)(285)/sp|Q8…	None	4	1	10	0	1.000000e+000	1.000000e+000
132	JY_RKO_aONE_PC0h_20150419_BR2_T2.12729.12729.4.2.dta	4	3.629856e+003	LYAEACAISEPLCQHLGLVKPGTYPEVPPEK(13)(20)	Loop-Linked	aONE	3.629848e+003	null	1.000000e+000	5.610201e-001	0.007859	2.16511	sp|Q14674|ESPL1_HUMAN (484)(491)/	None	5	2	16	0	1.000000e+000	1.000000e+000
133	JY_RKO_aONE_PC0h_20150419_BR2_T1.10879.10879.3.1.dta	3	1.194646e+003	CKTIGVFR(1)(2)	Loop-Linked	aONE	1.194645e+003	null	1.000000e+000	5.827168e-001	0.001248	1.04466	sp|Q14236|EPAG_HUMAN (69)(70)/	None	4	1	4	0	1.000000e+000	1.000000e+000
134	JY_RKO_aONE_PC0h_20150419_BR2_T1.7735.7735.3.1.dta	3	1.281676e+003	LFEKSKCR(6)(7)	Loop-Linked	aONE	1.281677e+003	null	1.000000e+000	5.898739e-001	-0.001292	-1.00805	sp|Q9UKL3|C8AP2_HUMAN (1980)(1981)/	None	4	1	7	0	1.000000e+000	1.000000e+000
135	JY_RKO_aONE_PC0h_20150419_BR2_T1.6566.6566.3.0.dta	3	1.307650e+003	HCEKIEGSK(2)(4)	Loop-Linked	aONE	1.307651e+003	null	1.000000e+000	5.986173e-001	-0.000846	-0.646962	sp|Q8N122|RPTOR_HUMAN (36)(38)/	None	4	2	4	0	1.000000e+000	1.000000e+000
