# Supplementary material for: 4-Oxo-2-Nonenal Crosslinks Vicinal Cysteine-Lysine Pairs in Cellular Proteins
Source: Mol Cell Proteomics. 2026 Apr 28;25(6):101573. doi: 10.1016/j.mcpro.2026.101573 (PMC13227200; doi:10.1016/j.mcpro.2026.101573)
Supplement: Supplementary Table 2 [file mmc2.xlsx]

## Sheet: Legend
Supplementary Data 2. Cross-linked peptides of in situ experiment data after quality control. The RAW246.7 cell in culture were incubated with 100 μM aONE for 2h, and then subjected to digestion.Later samples affinity purified on streptavidin, photo-released and analyzed with LC-MS/MS.The identification of cross-linked peptides using pLink was followed by quality control with a spectral count ≥ 3…

## Sheet: Cutoff-Crosslinked sites
XL-sites	Total Spec	Best E-value
sp|P18760|COF1_MOUSE (139)-sp|P63260|ACTG_MOUSE (328)	39	3.23436e-17
sp|P58252|EF2_MOUSE (41)-sp|P58252|EF2_MOUSE (61)	30	7.66385e-31
sp|P26039|TLN1_MOUSE (910)-sp|P26039|TLN1_MOUSE (1045)	29	7.4378e-13
sp|P11983|TCPA_MOUSE (147)-sp|P11983|TCPA_MOUSE (499)	21	3.04607e-10
sp|Q61879|MYH10_MOUSE (95)-sp|Q8VDD5|MYH9_MOUSE (74)	21	2.66694e-09
sp|P20152|VIME_MOUSE (223)-sp|P20152|VIME_MOUSE (328)	21	1.93981e-07
sp|Q8CGC7|SYEP_MOUSE (744)-sp|Q8CGC7|SYEP_MOUSE (794)	20	6.45043e-10
sp|P10126|EF1A1_MOUSE (255)-sp|Q9D8N0|EF1G_MOUSE (266)	19	2.07691e-14
sp|Q9D8N0|EF1G_MOUSE (266)-sp|Q9D8N0|EF1G_MOUSE (277)	19	1.69472e-07
sp|P20152|VIME_MOUSE (235)-sp|P20152|VIME_MOUSE (328)	16	3.33523e-06
sp|P70460|VASP_MOUSE (332)-sp|P70460|VASP_MOUSE (343)	11	6.44164e-11
sp|P80316|TCPE_MOUSE (253)-sp|P80316|TCPE_MOUSE (284)	11	5.67511e-06
sp|Q61656|DDX5_MOUSE (33)-sp|Q61656|DDX5_MOUSE (234)	10	2.73602e-12
sp|Q9R0C8|VAV3_MOUSE (186)-sp|Q9R0C8|VAV3_MOUSE (195)	10	2.19624e-10
sp|Q61233|PLSL_MOUSE (101)-sp|Q61233|PLSL_MOUSE (444)	10	6.13378e-09
sp|Q8C1A5|THOP1_MOUSE (628)-sp|Q8C1A5|THOP1_MOUSE (687)	10	3.48648e-08
sp|Q9R0Q7|TEBP_MOUSE (33)-sp|Q9R0Q7|TEBP_MOUSE (58)	10	8.67676e-06
sp|Q6PGH2|JUPI2_MOUSE (110)-sp|Q6PGH2|JUPI2_MOUSE (118)	9	1.75394e-08
sp|O08553|DPYL2_MOUSE (345)-sp|O08553|DPYL2_MOUSE (504)	9	1.60842e-07
sp|Q8CGC7|SYEP_MOUSE (910)-sp|Q8CGC7|SYEP_MOUSE (961)	8	2.04767e-14
sp|Q9CU62|SMC1A_MOUSE (72)-sp|Q9CU62|SMC1A_MOUSE (1210)	8	5.75507e-10
sp|P14869|RLA0_MOUSE (106)-sp|P14869|RLA0_MOUSE (119)	8	4.18411e-06
sp|Q61598|GDIB_MOUSE (164)-sp|Q61598|GDIB_MOUSE (203)	7	2.61583e-07
sp|P51859|HDGF_MOUSE (80)-sp|P51859|HDGF_MOUSE (108)	6	3.89706e-10
sp|Q8BGD9|IF4B_MOUSE (543)-sp|Q8BGD9|IF4B_MOUSE (557)	6	5.93145e-09
sp|Q9CQ43|DUT_MOUSE (3)-sp|Q9CQ43|DUT_MOUSE (161)	6	1.59548e-07
sp|P05213|TBA1B_MOUSE (336)-sp|P05213|TBA1B_MOUSE (347)	6	3.76827e-07
sp|P24547|IMDH2_MOUSE (109)-sp|P24547|IMDH2_MOUSE (140)	6	7.46474e-07
sp|Q8C7R4|UBA6_MOUSE (721)-sp|Q8C7R4|UBA6_MOUSE (800)	6	1.1693e-06
sp|Q9WVA4|TAGL2_MOUSE (124)-sp|Q9WVA4|TAGL2_MOUSE (171)	6	7.84952e-06
sp|Q99JX4|EIF3M_MOUSE (175)-sp|Q99JX4|EIF3M_MOUSE (177)	5	4.01359e-10
sp|Q8R081|HNRPL_MOUSE (490)-sp|Q8R081|HNRPL_MOUSE (578)	5	6.47041e-08
sp|Q9CYN2|SPCS2_MOUSE (26)-sp|Q9CYN2|SPCS2_MOUSE (191)	5	9.65786e-08
sp|P51881|ADT2_MOUSE (147)-sp|P51881|ADT2_MOUSE (160)	5	1.73091e-07
sp|Q9D1R9|RL34_MOUSE (49)-sp|Q9D1R9|RL34_MOUSE (85)	5	2.10465e-07
sp|O35343|IMA3_MOUSE (57)-sp|O35343|IMA3_MOUSE (97)	5	6.65427e-07
sp|P40124|CAP1_MOUSE (286)-sp|Q7TPR4|ACTN1_MOUSE (480)	4	6.92684e-12
sp|Q8BH58|TIPRL_MOUSE (87)-sp|Q8BH58|TIPRL_MOUSE (106)	4	7.25801e-10
sp|P29351|PTN6_MOUSE (102)-sp|P29351|PTN6_MOUSE (253)	4	1.69043e-08
sp|Q9CYN2|SPCS2_MOUSE (26)-sp|Q9CYN2|SPCS2_MOUSE (71)	4	5.70681e-08
sp|P47856|GFPT1_MOUSE (216)-sp|P47856|GFPT1_MOUSE (262)	4	6.28235e-07
sp|P19096|FAS_MOUSE (1010)-sp|P19096|FAS_MOUSE (1071)	4	6.62425e-07
sp|P09405|NUCL_MOUSE (478)-sp|P09405|NUCL_MOUSE (544)	4	3.76372e-06
sp|Q6IRU2|TPM4_MOUSE (13)-sp|Q6IRU2|TPM4_MOUSE (247)	4	4.14649e-06
sp|Q9ESV0|DDX24_MOUSE (134)-sp|Q9ESV0|DDX24_MOUSE (143)	4	8.74184e-06
sp|Q61656|DDX5_MOUSE (32)-sp|Q61656|DDX5_MOUSE (234)	3	1.01859e-09
sp|P60710|ACTB_MOUSE (291)-sp|Q61233|PLSL_MOUSE (42)	3	9.10778e-08
sp|Q9CQM9|GLRX3_MOUSE (231)-sp|Q9CQM9|GLRX3_MOUSE (236)	3	1.9931e-06
sp|Q8CGC7|SYEP_MOUSE (1377)-sp|Q8CGC7|SYEP_MOUSE (1395)	3	2.21337e-06

## Sheet: Crosslinked peptide
Proteins	Peptide	Total_Count	R1_Evalue_List	R2_Evalue_List	R3_Evalue_List	All_Evalue_List	R1_XIC_area_List	R2_XIC_area_List	R3_XIC_area_List	R1_XIC	R2_XIC	R3_XIC	Median_XIC_area
sp|P58252|EF2_MOUSE (41)-sp|P58252|EF2_MOUSE (61)/	STLTDSLVCK(9)-KDEQER(1)	30	[1.66115e-21, 4.509093e-12, 0.04961847, 5.62987e-10, 1.197952e-08, 1.278578e-05, 4.407209e-05, 7.137342999999999e-20, 7.206899e-09, 2.849959e-16, 1.122088e-09, 2.090114e-12, 7.663855000000001e-31, 1.032157e-06, 5.183115e-06]	[4.187511e-13, 1.2327209999999999e-26, 7.989777e-11, 1.701941e-06, 1.418143e-06, 1.300313e-07, 2.37738e-05]	[2.412946e-05, 0.0003468241, 4.677035e-10, 3.267961e-10, 8.821048e-19, 2.601477e-11, 7.472515e-07, 0.004030723]	[1.66115e-21, 4.509093e-12, 0.04961847, 5.62987e-10, 1.197952e-08, 1.278578e-05, 4.407209e-05, 7.137342999999999e-20, 7.206899e-09, 2.849959e-16, 1.122088e-09, 2.090114e-12, 7.663855000000001e-31, 1.032157e-06, 5.183115e-06, 4.187511e-13, 1.2327209999999999e-26, 7.989777e-11, 1.701941e-06, 1.418143e-06, 1.300313e-07, 2.37738e-05, 2.412946e-05, 0.0003468241, 4.677035e-10, 3.267961e-10, 8.821048e-1…	[520037032.0, 520037032.0, 166919437.0, 184237206.0, 184237206.0, 66655103.0, 21215520.0, 736370977.0, 260149843.0, 260149843.0, 260149843.0, 260149843.0, 736370977.0, 260149843.0, 94118078.0]	[944864113.0, 944864113.0, 367854352.0, 367854352.0, 95096596.0, 95096596.0, 28327851.0]	[705608613.0, 293976851.0, 705608613.0, 293976851.0, 705608613.0, 293976851.0, 80190003.0, 29920694.0]	260149843	367854352	293976851	260149843
sp|P26039|TLN1_MOUSE (1045)-sp|P26039|TLN1_MOUSE (910)/	AQEACGPLEMDSALSVVQNLEK(5)-MATNAAAQNAIKK(12)	29	[1.186618e-09, 0.01605827, 0.01001568, 1.200412e-06, 0.2386484, 1.0, 0.4867725, 0.4629715, 1.131809e-05, 0.01260546, 0.0333765, 7.4378e-13]	[0.00582633, 0.3181487, 0.8878524, 0.1392615, 1.695778e-08, 0.1115668, 6.422417e-05]	[0.5945318, 0.3647101, 0.01959797, 1.0, 0.08426419, 2.991945e-05, 0.001609307, 1.360364e-10, 7.81117e-05, 0.003315362]	[1.186618e-09, 0.01605827, 0.01001568, 1.200412e-06, 0.2386484, 1.0, 0.4867725, 0.4629715, 1.131809e-05, 0.01260546, 0.0333765, 7.4378e-13, 0.00582633, 0.3181487, 0.8878524, 0.1392615, 1.695778e-08, 0.1115668, 6.422417e-05, 0.5945318, 0.3647101, 0.01959797, 1.0, 0.08426419, 2.991945e-05, 0.001609307, 1.360364e-10, 7.81117e-05, 0.003315362]	[36132644.0, 243824859.0, 430877673.0, 91672153.0, 71327602.0, 3704732.0, 17105987.0, 218302323.0, 40231752.0, 218302323.0, 218302323.0, 108035889.0]	[61602990.0, 89845024.0, 89845024.0, 320354179.0, 67646700.0, 530063486.0, 149936233.0]	[50007191.0, 50007191.0, 74741574.0, 893390.0, 893390.0, 50008742.0, 284746455.0, 50008742.0, 118350114.0, 569411895.0]	99854021	89845024	50008742	89845024
sp|P18760|COF1_MOUSE (139)-sp|P60710|ACTB_MOUSE (328)/sp|P18760|COF1_MOUSE (139)-sp|P62737|ACTA_MOUSE (330)/sp|P18760|COF1_MOUSE (139)-sp|P63260|ACTG_MOUSE (328)/sp|P18760|COF1_MOUSE (139)-sp|P63268|ACTH_MOUSE (329)/sp|P18760|COF1_MOUSE (139)-sp|P68033|ACTC_MOUSE (330)/sp|P18760|COF1_MOUSE (139)-sp|P68134|ACTS_MOUSE (330)/sp|P18760|COF1_MOUSE (139)-sp|Q8BFZ3|ACTBL_MOUSE (329)/	HELQANCYEEVK(7)-IKIIAPPER(2)	22	[0.001538758, 8.926166e-06, 0.0001914743, 7.02865e-08, 2.985076e-16, 9.656762e-13, 0.001524804, 2.619516e-09, 1.86718e-12, 1.011823e-13, 2.482391e-11]	[8.052939e-12, 1.018808e-07, 0.0001143531, 4.069725e-11, 0.0001683841]	[1.641889e-10, 1.637778e-13, 0.07099963, 6.670824e-15, 1.532382e-08, 0.003010372]	[0.001538758, 8.926166e-06, 0.0001914743, 7.02865e-08, 2.985076e-16, 9.656762e-13, 0.001524804, 2.619516e-09, 1.86718e-12, 1.011823e-13, 2.482391e-11, 8.052939e-12, 1.018808e-07, 0.0001143531, 4.069725e-11, 0.0001683841, 1.641889e-10, 1.637778e-13, 0.07099963, 6.670824e-15, 1.532382e-08, 0.003010372]	[264265235.0, 264265235.0, 264265235.0, 1534252376.0, 859112723.0, 1534252376.0, 1951622994.0, 1078228522.0, 1951622994.0, 1078228522.0, 330437969.0]	[2109292324.0, 354579535.0, 2109292324.0, 1026263836.0, 354579535.0]	[1723483725.0, 292708003.0, 1723483725.0, 888310534.0, 1723483725.0, 292708003.0]	1078228522	1026263836	1.3059e+09	1052246179
sp|P20152|VIME_MOUSE (223)-sp|P20152|VIME_MOUSE (328)/	KVESLQEEIAFLK(1)-QVQSLTCEVDALK(7)	21	[0.4851837, 2.659885e-05, 1.939805e-07, 1.0, 6.740626e-05, 0.05836604, 0.02825614, 2.471936e-05, 0.0004425987, 0.1227011, 0.01648659]	[0.0004278928, 1.814929e-05, 0.001009137, 0.001584874, 0.02368319]	[0.0003220436, 0.003293111, 5.96472e-07, 0.03382618, 0.0380181]	[0.4851837, 2.659885e-05, 1.939805e-07, 1.0, 6.740626e-05, 0.05836604, 0.02825614, 2.471936e-05, 0.0004425987, 0.1227011, 0.01648659, 0.0004278928, 1.814929e-05, 0.001009137, 0.001584874, 0.02368319, 0.0003220436, 0.003293111, 5.96472e-07, 0.03382618, 0.0380181]	[406553408.0, 390521420.0, 390521420.0, 14372378.0, 14456303.0, 39563914.0, 440626896.0, 422962899.0, 16725533.0, 12021804.0, 40756287.0]	[554973092.0, 521182337.0, 18669011.0, 16623377.0, 62112152.0]	[425925793.0, 461265040.0, 425925793.0, 15206022.0, 13671653.0]	40756287	62112152	425925793	62112152
sp|P11983|TCPA_MOUSE (499)-sp|P11983|TCPA_MOUSE (147)/	DNKQAGVFEPTIVK(3)-DCLINAAK(2)	21	[7.083293e-05, 0.004317806, 0.003864842, 0.0003726165, 0.0002486194, 0.001672333, 0.0001618777, 0.05210167, 0.001049046]	[8.29122e-05, 0.001544217, 0.5566203, 0.002828019, 0.06460512]	[0.9239896, 1.783137e-05, 0.02300795, 3.046071e-10, 6.001861e-05, 0.008335735, 0.02906793]	[7.083293e-05, 0.004317806, 0.003864842, 0.0003726165, 0.0002486194, 0.001672333, 0.0001618777, 0.05210167, 0.001049046, 8.29122e-05, 0.001544217, 0.5566203, 0.002828019, 0.06460512, 0.9239896, 1.783137e-05, 0.02300795, 3.046071e-10, 6.001861e-05, 0.008335735, 0.02906793]	[147502429.0, 147502429.0, 28249548.0, 28249548.0, 192511507.0, 192511507.0, 126886300.0, 192511507.0, 14953514.0]	[240026451.0, 195018783.0, 240026451.0, 33045214.0, 18824150.0]	[165833994.0, 165833994.0, 136220876.0, 165833994.0, 136220876.0, 33267913.0, 33267913.0]	147502429	195018783	136220876	147502429
sp|Q61879|MYH10_MOUSE (95)-sp|Q8VDD5|MYH9_MOUSE (74)/sp|Q8VDD5|MYH9_MOUSE (91)-sp|Q8VDD5|MYH9_MOUSE (74)/	VEDMAELTCLNEASVLHNLK(9)-VNKDDIQKMNPPK(8)	19	[0.007555465, 0.0002622148, 0.03747325, 7.64737e-05, 0.02978178, 2.271889e-05, 0.0002332901, 0.02011114, 0.002868207, 0.0004321169, 0.009367683, 8.560367e-07]	[0.04208189, 0.002914549, 0.05679078]	[0.00134565, 2.666937e-09, 4.320189e-06, 0.001547943]	[0.007555465, 0.0002622148, 0.03747325, 7.64737e-05, 0.02978178, 2.271889e-05, 0.0002332901, 0.02011114, 0.002868207, 0.0004321169, 0.009367683, 8.560367e-07, 0.04208189, 0.002914549, 0.05679078, 0.00134565, 2.666937e-09, 4.320189e-06, 0.001547943]	[15361042.0, 52970129.0, 6346880.0, 30494699.0, 6346880.0, 30494699.0, 7708885.0, 68828018.0, 39323134.0, 39323134.0, 11906884.0, 11906884.0]	[80078475.0, 5481573.0, 80078475.0]	[61257424.0, 4580901.0, 4580901.0, 61257424.0]	2.29279e+07	80078475	3.29192e+07	30494699
sp|Q9D8N0|EF1G_MOUSE (266)-sp|Q9D8N0|EF1G_MOUSE (277)/	AAAPAPEEEMDECEQALAAEPK(13)-AKDPFAHLPK(2)	19	[0.001572986, 0.003678303, 0.03059307, 1.694723e-07, 0.1087864, 0.007782883, 0.2019076, 0.026189, 0.0003042518]	[0.1755235, 0.001837286, 0.2746204, 0.0002134405]	[1.0, 1.0, 1.0, 0.06785727, 1.0, 0.1022628]	[0.001572986, 0.003678303, 0.03059307, 1.694723e-07, 0.1087864, 0.007782883, 0.2019076, 0.026189, 0.0003042518, 0.1755235, 0.001837286, 0.2746204, 0.0002134405, 1.0, 1.0, 1.0, 0.06785727, 1.0, 0.1022628]	[17895693.0, 1266461.0, 148835730.0, 82881324.0, 24855477.0, 24855477.0, 22244530.0, 22244530.0, 167816253.0]	[50588892.0, 50588892.0, 190776865.0, 125370878.0]	[36724611.0, 3660095.0, 3660095.0, 37018867.0, 35729148.0, 406990.0]	24855477	87979885	1.96946e+07	35729148
sp|Q9D8N0|EF1G_MOUSE (266)-sp|P10126|EF1A1_MOUSE (255)/sp|Q9D8N0|EF1G_MOUSE (266)-sp|P62631|EF1A2_MOUSE (255)/	AAAPAPEEEMDECEQALAAEPK(13)-LPLQDVYKIGGIGTVPVGR(8)	19	[1.017962e-05, 0.009998342, 1.683482e-08, 2.008885e-06, 2.847627e-06, 2.57469e-10, 2.076908e-14]	[1.316873e-09, 1.88873e-07, 1.307994e-05, 0.0006237982, 2.353044e-11, 1.718804e-10]	[0.0003688096, 8.999668e-06, 3.587185e-06, 9.83048e-06, 1.374905e-11, 9.778919e-08]	[1.017962e-05, 0.009998342, 1.683482e-08, 2.008885e-06, 2.847627e-06, 2.57469e-10, 2.076908e-14, 1.316873e-09, 1.88873e-07, 1.307994e-05, 0.0006237982, 2.353044e-11, 1.718804e-10, 0.0003688096, 8.999668e-06, 3.587185e-06, 9.83048e-06, 1.374905e-11, 9.778919e-08]	[52850647.0, 52850647.0, 58815067.0, 15461654.0, 15461654.0, 58674104.0, 62234819.0]	[72165711.0, 72165711.0, 98579808.0, 0.0, 98579808.0, 0.0]	[9651723.0, 67910406.0, 67910406.0, 67910406.0, 55873056.0, 14556005.0]	52850647	72165711	61891731	58674104
sp|P18760|COF1_MOUSE (139)-sp|P60710|ACTB_MOUSE (328)/sp|P18760|COF1_MOUSE (139)-sp|P62737|ACTA_MOUSE (330)/sp|P18760|COF1_MOUSE (139)-sp|P63260|ACTG_MOUSE (328)/sp|P18760|COF1_MOUSE (139)-sp|P63268|ACTH_MOUSE (329)/sp|P18760|COF1_MOUSE (139)-sp|P68033|ACTC_MOUSE (330)/sp|P18760|COF1_MOUSE (139)-sp|P68134|ACTS_MOUSE (330)/sp|P18760|COF1_MOUSE (139)-sp|Q8BFZ3|ACTBL_MOUSE (329)/	HELQANCYEEVKDR(7)-IKIIAPPER(2)	17	[1.877137e-11, 2.133734e-14, 1.220027e-06, 2.887923e-11, 4.335968e-08, 3.490512e-09, 2.901893e-08, 6.315421e-09, 7.89505e-15]	[1.194352e-09, 2.353388e-11, 2.576913e-05, 5.434343e-13]	[1.840544e-05, 8.668764e-10, 3.234364e-17, 4.557899e-12]	[1.877137e-11, 2.133734e-14, 1.220027e-06, 2.887923e-11, 4.335968e-08, 3.490512e-09, 2.901893e-08, 6.315421e-09, 7.89505e-15, 1.194352e-09, 2.353388e-11, 2.576913e-05, 5.434343e-13, 1.840544e-05, 8.668764e-10, 3.234364e-17, 4.557899e-12]	[484863153.0, 484863153.0, 1097705814.0, 1097705814.0, 598685806.0, 484863153.0, 1341268574.0, 729901393.0, 546772299.0]	[582885235.0, 1699976636.0, 889521063.0, 582885235.0]	[451289464.0, 1218695990.0, 640250424.0, 451289464.0]	598685806	736203149	545769944	598685806
sp|Q8CGC7|SYEP_MOUSE (744)-sp|Q8CGC7|SYEP_MOUSE (794)/	ERPAPAVSSTCATAEDSSVLYSR(11)-EKTGQEYKPGNPSAAAVQTVSTK(2)	17	[4.369852e-05, 1.0, 7.661175e-07, 5.681052e-08, 1.0, 3.865276e-07, 0.7604545]	[2.693947e-09, 8.905815e-06, 1.0, 0.0383611, 7.168475e-10]	[7.60102e-09, 1.0, 2.566504e-08, 6.450432e-10, 3.317384e-05]	[4.369852e-05, 1.0, 7.661175e-07, 5.681052e-08, 1.0, 3.865276e-07, 0.7604545, 2.693947e-09, 8.905815e-06, 1.0, 0.0383611, 7.168475e-10, 7.60102e-09, 1.0, 2.566504e-08, 6.450432e-10, 3.317384e-05]	[140829540.0, 55067999.0, 67410959.0, 152721917.0, 63153270.0, 83115436.0, 152721917.0]	[175746513.0, 95722522.0, 71422976.0, 95722522.0, 95722522.0]	[198487386.0, 78560419.0, 198487386.0, 198487386.0, 111200628.0]	83115436	95722522	198487386	95722522
sp|P40124|CAP1_MOUSE (29)-sp|P40124|CAP1_MOUSE (62)/	LEAVSHTSDMHCGYGDSPSK(12)-MSKEIGGDVQK(3)	14	[0.1148387, 0.0001358321, 0.1548216, 1.0, 0.648992]	[1.0, 1.0, 0.01262124, 0.04434817]	[0.2041388, 0.3994808, 0.003786935, 1.0, 0.0198248]	[0.1148387, 0.0001358321, 0.1548216, 1.0, 0.648992, 1.0, 1.0, 0.01262124, 0.04434817, 0.2041388, 0.3994808, 0.003786935, 1.0, 0.0198248]	[8618110.0, 30555466.0, 716954.0, 15430252.0, 15430252.0]	[2352106.0, 1626501.0, 32589364.0, 14424443.0]	[740779.0, 28310477.0, 28310477.0, 13255354.0, 28310477.0]	15430252	8.38827e+06	28310477	1.49273e+07
sp|P17710|HXK1_MOUSE (869)-sp|P17710|HXK1_MOUSE (457)/	AILQQLGLNSTCDDSILVK(12)-DNKGTPR(3)	12	[0.0001958077, 0.00549084, 0.000494568, 0.01905549, 0.009754479]	[0.001657577, 0.1493297, 0.08472808]	[0.01705923, 0.007609094, 0.4703683, 0.08450494]	[0.0001958077, 0.00549084, 0.000494568, 0.01905549, 0.009754479, 0.001657577, 0.1493297, 0.08472808, 0.01705923, 0.007609094, 0.4703683, 0.08450494]	[44054577.0, 34808031.0, 49107896.0, 44480074.0, 44480074.0]	[66219332.0, 50569673.0, 66219332.0]	[55707462.0, 46256526.0, 46256526.0, 46256526.0]	44480074	66219332	46256526	46256526
sp|Q9WUM4|COR1C_MOUSE (428)-sp|Q9WUM4|COR1C_MOUSE (424)/	KPTDTASVQNEAK(1)-SELSCAPK(5)	11	[0.07707276, 0.01492413, 0.009601969, 0.01455437]	[0.001075331, 0.01877751, 0.0431825, 0.003570006]	[0.0258528, 0.0001010863, 0.02880281]	[0.07707276, 0.01492413, 0.009601969, 0.01455437, 0.001075331, 0.01877751, 0.0431825, 0.003570006, 0.0258528, 0.0001010863, 0.02880281]	[10560225.0, 10560225.0, 10491636.0, 10491636.0]	[20950950.0, 20950950.0, 14631983.0, 14631983.0]	[18878372.0, 18878372.0, 13182112.0]	1.05259e+07	1.77915e+07	18878372	14631983
sp|P42932|TCPQ_MOUSE (244)-sp|P42932|TCPQ_MOUSE (318)/	IAVYSCPFDGMITETK(6)-LNSKWDLR(4)	11	[1.0, 0.0001526098, 0.03299129, 0.1580575, 0.001210326, 0.115377]	[1.485686e-05, 0.1852662, 0.01407498]	[0.000874077, 0.01932266]	[1.0, 0.0001526098, 0.03299129, 0.1580575, 0.001210326, 0.115377, 1.485686e-05, 0.1852662, 0.01407498, 0.000874077, 0.01932266]	[1507682.0, 39511534.0, 19583000.0, 1400942.0, 40929735.0, 40929735.0]	[63914871.0, 35319947.0, 63914871.0]	[19054462.0, 11085254.0]	29547267	63914871	15069858	35319947
sp|Q60864|STIP1_MOUSE (78)-sp|Q60864|STIP1_MOUSE (62)/	KAAALEFLNR(1)-AYEDGCK(6)	11	[0.791663, 0.02221546, 0.2249007, 0.0001231604]	[0.1115429, 0.0001367047, 0.07222, 0.220511, 1.0]	[0.0008526398, 0.04338058]	[0.791663, 0.02221546, 0.2249007, 0.0001231604, 0.1115429, 0.0001367047, 0.07222, 0.220511, 1.0, 0.0008526398, 0.04338058]	[47543898.0, 118313834.0, 53793748.0, 118313834.0]	[120764830.0, 120764830.0, 59254804.0, 59254804.0, 120764830.0]	[102773065.0, 102773065.0]	86053791	120764830	102773065	102773065
sp|Q8C1A5|THOP1_MOUSE (687)-sp|Q8C1A5|THOP1_MOUSE (628)/	GLQVEGSEAPAC(12)-FKQEGVLSPK(2)	10	[2.173231e-05, 0.0004653562]	[6.563751e-05, 5.116325e-07, 3.48648e-08, 4.018341e-06]	[6.865423e-06, 4.320855e-07, 2.860294e-07, 1.43717e-05]	[2.173231e-05, 0.0004653562, 6.563751e-05, 5.116325e-07, 3.48648e-08, 4.018341e-06, 6.865423e-06, 4.320855e-07, 2.860294e-07, 1.43717e-05]	[74363761.0, 83738799.0]	[123055325.0, 123055325.0, 123055325.0, 123055325.0]	[80599881.0, 80599881.0, 80599881.0, 80599881.0]	79051280	123055325	80599881	82169340
sp|Q9WUM4|COR1C_MOUSE (440)-sp|Q9WUM4|COR1C_MOUSE (424)/	KPTDTASVQNEAKLDEILK(13)-SELSCAPK(5)	10	[1.0, 0.05083107, 0.05508017, 0.1142711]	[0.7918745, 0.1083165]	[0.2818942, 0.3193714, 0.0001374742, 0.01062278]	[1.0, 0.05083107, 0.05508017, 0.1142711, 0.7918745, 0.1083165, 0.2818942, 0.3193714, 0.0001374742, 0.01062278]	[11238416.0, 11238416.0, 17335764.0, 14474725.0]	[13717394.0, 13717394.0]	[27852953.0, 10768125.0, 10768125.0, 10768125.0]	1.28566e+07	13717394	10768125	12477905
sp|Q61656|DDX5_MOUSE (234)-sp|Q61656|DDX5_MOUSE (33)/	LIDFLECGK(7)-KFGNPGEK(1)	10	[2.736019e-12, 0.0002969373, 2.166652e-06, 3.13302e-05, 1.918114e-06, 1.220488e-06]	[8.174902e-05]	[2.681091e-07, 0.0001476629, 2.986652e-10]	[2.736019e-12, 0.0002969373, 2.166652e-06, 3.13302e-05, 1.918114e-06, 1.220488e-06, 8.174902e-05, 2.681091e-07, 0.0001476629, 2.986652e-10]	[96484372.0, 64640752.0, 64640752.0, 96484372.0, 75098377.0, 75098377.0]	[68411360.0]	[102904227.0, 65607297.0, 102904227.0]	75098377	68411360	102904227	75098377
sp|Q9R0Q7|TEBP_MOUSE (58)-sp|Q9R0Q7|TEBP_MOUSE (33)/	HLNEIDLFHCIDPNDSK(10)-DVNVNFEKSK(8)	10	[1.058862e-05, 0.184829, 0.1114097, 8.676756e-06, 0.09779437]	[0.009620159, 0.4542756]	[0.1789751, 0.1539045, 0.1208537]	[1.058862e-05, 0.184829, 0.1114097, 8.676756e-06, 0.09779437, 0.009620159, 0.4542756, 0.1789751, 0.1539045, 0.1208537]	[13075385.0, 35672199.0, 39595528.0, 23810549.0, 39595528.0]	[20706389.0, 9870070.0]	[24646345.0, 6576230.0, 6576230.0]	35672199	1.52882e+07	6576230	22258469
sp|Q9R0C8|VAV3_MOUSE (186)-sp|Q9R0C8|VAV3_MOUSE (195)/	AEEAQQPKSQENDIR(8)-SCCLAEIR(2)	10	[0.7935439, 8.278589e-09, 0.001200857, 0.07482237, 2.196243e-10, 1.0]	[0.001073957, 0.02333346, 7.327627e-07]	[7.752984e-09]	[0.7935439, 8.278589e-09, 0.001200857, 0.07482237, 2.196243e-10, 1.0, 0.001073957, 0.02333346, 7.327627e-07, 7.752984e-09]	[14475196.0, 7761723.0, 7761723.0, 7761723.0, 15909335.0, 15909335.0]	[24510696.0, 39819816.0, 24510696.0]	[19527701.0]	1.11185e+07	24510696	19527701	15909335
sp|P20152|VIME_MOUSE (235)-sp|P20152|VIME_MOUSE (328)/	KVESLQEEIAFLKK(13)-QVQSLTCEVDALK(7)	10	[3.459728e-05, 9.352192e-05, 0.00326376, 3.30262e-05, 0.0019499]	[8.835254e-06, 0.000975864, 1.419218e-05]	[0.002265545, 7.664685e-06]	[3.459728e-05, 9.352192e-05, 0.00326376, 3.30262e-05, 0.0019499, 8.835254e-06, 0.000975864, 1.419218e-05, 0.002265545, 7.664685e-06]	[50222270.0, 25985889.0, 15621220.0, 49794110.0, 30828745.0]	[77370869.0, 31921442.0, 31921442.0]	[39134024.0, 17257617.0]	30828745	31921442	2.81958e+07	31921442
sp|Q61233|PLSL_MOUSE (101)-sp|Q61233|PLSL_MOUSE (444)/sp|Q61233|PLSL_MOUSE (101)-sp|Q99K51|PLST_MOUSE (447)/	EGICAIGGTSEQSSVGTQHSYSEEEK(4)-VNKPPYPK(3)	10	[6.133782e-09, 0.2679881, 0.0003560594, 0.7070411]	[0.1965046, 1.252343e-05, 0.1205274]	[1.0, 1.0, 0.004677107]	[6.133782e-09, 0.2679881, 0.0003560594, 0.7070411, 0.1965046, 1.252343e-05, 0.1205274, 1.0, 1.0, 0.004677107]	[34285643.0, 64003683.0, 64003683.0, 2056111.0]	[31876343.0, 3673026.0, 31876343.0]	[46443219.0, 0.0, 46443219.0]	49144663	31876343	46443219	33080993
sp|P35700|PRDX1_MOUSE (173)-sp|P35700|PRDX1_MOUSE (192)/	HGEVCPAGWKPGSDTIKPDVNK(5)-SKEYFSK(2)	9	[0.2395671, 0.2006554, 0.3356836, 0.5114599]	[0.0008756467, 0.3543153, 0.2763401]	[0.001121177, 0.0003883961]	[0.2395671, 0.2006554, 0.3356836, 0.5114599, 0.0008756467, 0.3543153, 0.2763401, 0.001121177, 0.0003883961]	[6811335.0, 17826575.0, 44626134.0, 9998873.0]	[20531151.0, 10226943.0, 10226943.0]	[13860643.0, 13860643.0]	13912724	10226943	13860643	13860643
sp|Q80WC7|AGFG2_MOUSE (158)-sp|Q80WC7|AGFG2_MOUSE (39)/	GPSYSKGSVSATPVQGSVPEGK(6)-ELGGCSQAGNR(5)	9	[0.04995558, 0.001150182, 0.01360876, 0.001397649]	[0.02023253, 0.0003986704]	[0.01507729, 0.001524147, 0.0001175451]	[0.04995558, 0.001150182, 0.01360876, 0.001397649, 0.02023253, 0.0003986704, 0.01507729, 0.001524147, 0.0001175451]	[21598807.0, 11748320.0, 29700465.0, 12170146.0]	[37663503.0, 14970759.0]	[41659548.0, 17850300.0, 17850300.0]	1.68845e+07	26317131	17850300	17850300
sp|O08553|DPYL2_MOUSE (345)-sp|O08553|DPYL2_MOUSE (504)/	AVGKDNFTLIPEGTNGTEER(4)-GLYDGPVCEVSVTPK(8)	9	[1.608416e-07, 1.037379e-06, 6.273644e-07, 0.007899418]	[0.004159635, 1.625786e-07]	[0.002906751, 1.222062e-06, 1.816822e-07]	[1.608416e-07, 1.037379e-06, 6.273644e-07, 0.007899418, 0.004159635, 1.625786e-07, 0.002906751, 1.222062e-06, 1.816822e-07]	[98767432.0, 25576978.0, 92511342.0, 23947029.0]	[42181466.0, 128452691.0]	[26119910.0, 80905401.0, 26119910.0]	59044160	8.53171e+07	26119910	42181466
sp|Q6PGH2|JUPI2_MOUSE (110)-sp|Q6PGH2|JUPI2_MOUSE (118)/	TSDIFGSPVTATAPLAHPNKPK(20)-DHVLLCEGEDSK(6)	9	[0.0006406529, 0.0002221712, 8.359852e-05, 0.004972512, 0.0003125778]	[0.2436335, 1.753944e-08]	[0.01229016, 2.120252e-06]	[0.0006406529, 0.0002221712, 8.359852e-05, 0.004972512, 0.0003125778, 0.2436335, 1.753944e-08, 0.01229016, 2.120252e-06]	[41318364.0, 41318364.0, 5202230.0, 43682655.0, 1077557.0]	[37977768.0, 6958860.0]	[50616813.0, 5368822.0]	41318364	22468314	2.79928e+07	37977768
sp|Q9CU62|SMC1A_MOUSE (1210)-sp|Q9CU62|SMC1A_MOUSE (72)/	AESLIGVYPEQGDCVISK(14)-DLIHGAPVGKPAANR(10)	8	[5.388583e-06, 0.000477785, 3.824229e-05]	[0.0001971549, 1.0, 5.755065e-10]	[0.0005834689, 9.415925e-05]	[5.388583e-06, 0.000477785, 3.824229e-05, 0.0001971549, 1.0, 5.755065e-10, 0.0005834689, 9.415925e-05]	[34435815.0, 107873099.0, 38035955.0]	[115221696.0, 73373577.0, 46394740.0]	[36047952.0, 101062936.0]	38035955	73373577	68555444	5.98842e+07
sp|Q8VDD5|MYH9_MOUSE (988)-sp|Q8VDD5|MYH9_MOUSE (1324)/	KLEEDQIIMEDQNCK(14)-QKLSLSTK(2)	8	[0.001487192, 0.0001560516, 1.0]	[0.0231452, 0.001933329, 0.006226129]	[0.0002500845, 0.0003855363]	[0.001487192, 0.0001560516, 1.0, 0.0231452, 0.001933329, 0.006226129, 0.0002500845, 0.0003855363]	[22186805.0, 27305656.0, 27305656.0]	[35224590.0, 49106366.0, 35224590.0]	[27089706.0, 27089706.0]	27305656	35224590	27089706	27305656
sp|Q8CGC7|SYEP_MOUSE (961)-sp|Q8CGC7|SYEP_MOUSE (910)/	SLTGIEYKPVSATGAEDKDK(18)-VACQGEVVR(3)	8	[9.116781e-05, 0.08355331, 4.12553e-11]	[2.047671e-14, 1.372902e-06]	[0.00105132, 0.000356057, 0.02770662]	[9.116781e-05, 0.08355331, 4.12553e-11, 2.047671e-14, 1.372902e-06, 0.00105132, 0.000356057, 0.02770662]	[13021450.0, 19934232.0, 6651297.0]	[4645249.0, 20873372.0]	[7324913.0, 14982149.0, 7324913.0]	13021450	1.27593e+07	7324913	1.01732e+07
sp|Q61233|PLSL_MOUSE (42)-sp|Q61233|PLSL_MOUSE (88)/	AACLPLPGYR(3)-STEVAKTFR(6)	8	[0.3606698, 0.5915656, 0.007645866, 0.1354956, 0.6570622]	[0.00712255, 0.2759166, 0.02945019]	[]	[0.3606698, 0.5915656, 0.007645866, 0.1354956, 0.6570622, 0.00712255, 0.2759166, 0.02945019]	[47115468.0, 56254498.0, 56254498.0, 56254498.0, 28992691.0]	[42962045.0, 42962045.0, 14562518.0]	[]	56254498	42962045		4.50388e+07
sp|P80316|TCPE_MOUSE (253)-sp|P80316|TCPE_MOUSE (284)/	IAILTCPFEPPKPK(6)-EKFEEMIK(2)	8	[5.675106e-06, 0.002728634, 0.0009207727, 0.01167065]	[0.00279188, 4.979903e-05]	[0.02244929, 0.002892261]	[5.675106e-06, 0.002728634, 0.0009207727, 0.01167065, 0.00279188, 4.979903e-05, 0.02244929, 0.002892261]	[27151015.0, 18233826.0, 27151015.0, 22428665.0]	[37344456.0, 37344456.0]	[19006384.0, 19006384.0]	24789840	37344456	19006384	24789840
sp|P86048|RL10L_MOUSE (121)-sp|P86048|RL10L_MOUSE (105)/sp|P86048|RL10L_MOUSE (121)-sp|Q6ZWV3|RL10_MOUSE (105)/sp|Q6ZWV3|RL10_MOUSE (121)-sp|P86048|RL10L_MOUSE (105)/sp|Q6ZWV3|RL10_MOUSE (121)-sp|Q6ZWV3|RL10_MOUSE (105)/	GAFGKPQGTVAR(5)-MLSCAGADR(4)	8	[0.0139698, 2.414478e-05]	[0.6446741, 0.0007032483, 0.1161393]	[0.2165768, 0.001448158, 0.005246595]	[0.0139698, 2.414478e-05, 0.6446741, 0.0007032483, 0.1161393, 0.2165768, 0.001448158, 0.005246595]	[118254198.0, 110984804.0]	[59453069.0, 101301224.0, 118277012.0]	[43597370.0, 90441327.0, 90441327.0]	114619501	101301224	90441327	9.58713e+07
sp|P14869|RLA0_MOUSE (119)-sp|P14869|RLA0_MOUSE (106)/	AGAIAPCEVTVPAQNTGLGPEK(7)-DMLLANKVPAAAR(7)	8	[0.01953727, 3.615449e-05, 0.0002952255, 4.184115e-06, 1.683672e-05]	[8.385702e-05, 1.323282e-05]	[0.002499517]	[0.01953727, 3.615449e-05, 0.0002952255, 4.184115e-06, 1.683672e-05, 8.385702e-05, 1.323282e-05, 0.002499517]	[2160218794.0, 33690212.0, 8071106.0, 49445852.0, 9392476.0]	[58984484.0, 16504894.0]	[40022646.0]	33690212	37744689	40022646	36856429
sp|Q9CYN2|SPCS2_MOUSE (26)-sp|Q9CYN2|SPCS2_MOUSE (40)/	SGGGGGSSGAGGGPSCGTSSSR(16)-WKIDDKPVK(2)	8	[0.2902475, 0.9925726, 0.06865984, 1.0, 0.07328154]	[0.0001037913, 0.05294852]	[0.5282722]	[0.2902475, 0.9925726, 0.06865984, 1.0, 0.07328154, 0.0001037913, 0.05294852, 0.5282722]	[3714585.0, 2100048.0, 7140804.0, 2100048.0, 2100048.0]	[7084900.0, 9039360.0]	[733716.0]	2100048	8062130	733716	2.90732e+06
sp|Q61598|GDIB_MOUSE (203)-sp|Q61598|GDIB_MOUSE (164)/	TDDYLDQPCCETINR(10)-TFEGVDPKK(8)	7	[0.0008589705, 1.394297e-05]	[1.810772e-05, 0.001801141]	[6.098138e-06, 0.0001610633, 2.615834e-07]	[0.0008589705, 1.394297e-05, 1.810772e-05, 0.001801141, 6.098138e-06, 0.0001610633, 2.615834e-07]	[28737714.0, 34818967.0]	[42448591.0, 32091385.0]	[26761069.0, 38402941.0, 38402941.0]	3.17783e+07	37269988	38402941	34818967
sp|O08709|PRDX6_MOUSE (47)-sp|O08709|PRDX6_MOUSE (56)/	DFTPVCTTELGR(6)-AAKLAPEFAK(3)	7	[0.1433909, 0.007910127]	[0.00247581, 0.02593298]	[0.0006444308, 0.004899581, 0.1101233]	[0.1433909, 0.007910127, 0.00247581, 0.02593298, 0.0006444308, 0.004899581, 0.1101233]	[48440552.0, 50016780.0]	[61813696.0, 62756397.0]	[46945692.0, 59160922.0, 46945692.0]	49228666	6.2285e+07	46945692	50016780
sp|P51859|HDGF_MOUSE (108)-sp|P51859|HDGF_MOUSE (80)/	SCAAEPEVEPEAHEGDGDKK(2)-KGFSEGLWEIENNPTVK(1)	6	[0.001143983, 0.06957278]	[2.066579e-07]	[1.685961e-05, 0.006457251, 3.897061e-10]	[0.001143983, 0.06957278, 2.066579e-07, 1.685961e-05, 0.006457251, 3.897061e-10]	[857861.0, 20337734.0]	[16278225.0]	[27721039.0, 10134947.0, 10134947.0]	1.05978e+07	16278225	10134947	13206586
sp|Q9CQ43|DUT_MOUSE (3)-sp|Q9CQ43|DUT_MOUSE (161)/	PCSEDAAAVSASK(2)-GSGGFGSTGKN(10)	6	[0.0003669502, 0.0004968285]	[3.778066e-05, 1.595477e-07, 0.001469118]	[0.001041734]	[0.0003669502, 0.0004968285, 3.778066e-05, 1.595477e-07, 0.001469118, 0.001041734]	[10712291.0, 15265530.0]	[23641060.0, 23641060.0, 16095957.0]	[13902853.0]	1.29889e+07	23641060	13902853	1.56807e+07
sp|P20152|VIME_MOUSE (235)-sp|P20152|VIME_MOUSE (328)/	VESLQEEIAFLKK(12)-QVQSLTCEVDALK(7)	6	[4.702364e-06, 3.335227e-06, 0.7405357]	[0.0001437439, 0.1827941]	[4.599063e-05]	[4.702364e-06, 3.335227e-06, 0.7405357, 0.0001437439, 0.1827941, 4.599063e-05]	[54874185.0, 70787003.0, 81129543.0]	[69828321.0, 86457681.0]	[48979744.0]	70787003	78143001	48979744	70307662
sp|P05213|TBA1B_MOUSE (347)-sp|P05213|TBA1B_MOUSE (336)/sp|P05213|TBA1B_MOUSE (347)-sp|P05214|TBA3_MOUSE (336)/sp|P05213|TBA1B_MOUSE (347)-sp|P68369|TBA1A_MOUSE (336)/sp|P05213|TBA1B_MOUSE (347)-sp|P68373|TBA1C_MOUSE (336)/sp|P68368|TBA4A_MOUSE (347)-sp|P05213|TBA1B_MOUSE (336)/sp|P68368|TBA4A_MOUSE (347)-sp|P05214|TBA3_MOUSE (336)/sp|P68368|TBA4A_MOUSE (347)-sp|P68369|TBA1A_MOUSE (336)/sp|P68368…	SIQFVDWCPTGFK(8)-DVNAAIATIKTK(10)	6	[1.663469e-05, 4.147448e-06]	[3.768267e-07, 0.01055816, 0.0004370798, 1.0]	[]	[1.663469e-05, 4.147448e-06, 3.768267e-07, 0.01055816, 0.0004370798, 1.0]	[58781938.0, 62450167.0]	[237219224.0, 141576718.0, 141576718.0, 141576718.0]	[]	6.06161e+07	141576718		141576718
sp|Q61233|PLSL_MOUSE (101)-sp|Q61233|PLSL_MOUSE (82)/	EGICAIGGTSEQSSVGTQHSYSEEEK(4)-VFHGLKSTEVAK(6)	6	[0.1978643, 0.6653124, 0.1133138]	[0.2880303, 1.0]	[0.0001248]	[0.1978643, 0.6653124, 0.1133138, 0.2880303, 1.0, 0.0001248]	[48925671.0, 7948314.0, 48343237.0]	[79072041.0, 1986751.0]	[61033115.0]	48343237	40529396	61033115	48634454
sp|Q6PAM1|TXLNA_MOUSE (68)-sp|Q6PAM1|TXLNA_MOUSE (256)/	AAQPGALCDVSEELSR(8)-SLKEEGVQR(3)	6	[0.0006376522, 0.009082054, 0.011779]	[0.0367915]	[9.159723e-05, 1.0]	[0.0006376522, 0.009082054, 0.011779, 0.0367915, 9.159723e-05, 1.0]	[27491550.0, 27491550.0, 27273262.0]	[40195824.0]	[29955780.0, 36909355.0]	27491550	40195824	3.34326e+07	28723665
sp|P70460|VASP_MOUSE (332)-sp|P70460|VASP_MOUSE (343)/	SSSSVTTSEAHPSTPCSSDDSDLER(16)-VKQELLEEVRK(2)	6	[0.0649488, 0.07041905, 7.766313e-05]	[0.01035276]	[0.0136726, 0.0001104359]	[0.0649488, 0.07041905, 7.766313e-05, 0.01035276, 0.0136726, 0.0001104359]	[22262336.0, 29799576.0, 58741869.0]	[19151393.0]	[26717274.0, 51484969.0]	29799576	19151393	3.91011e+07	28258425
sp|Q4QRL3|CC88B_MOUSE (769)-sp|Q4QRL3|CC88B_MOUSE (347)/	SAEALCLSEELAQAR(6)-EKLQAAEVFK(2)	6	[0.005037099, 0.00160934, 0.001776295]	[0.1220703]	[0.005011136, 0.06365864]	[0.005037099, 0.00160934, 0.001776295, 0.1220703, 0.005011136, 0.06365864]	[38129500.0, 37876988.0, 37876988.0]	[66768222.0]	[43615106.0, 49078541.0]	37876988	66768222	4.63468e+07	40872303
sp|Q8C7R4|UBA6_MOUSE (800)-sp|Q8C7R4|UBA6_MOUSE (721)/	IEEFKPSNKVVQTDETAR(9)-ALQLLHCFPLETR(7)	6	[1.919843e-06, 0.00295922, 0.0005318672, 0.008090326]	[1.169295e-06, 0.02817836]	[]	[1.919843e-06, 0.00295922, 0.0005318672, 0.008090326, 1.169295e-06, 0.02817836]	[35201705.0, 7873183.0, 26127326.0, 2422353.0]	[11283843.0, 11283843.0]	[]	1.70003e+07	11283843		11283843
sp|P35700|PRDX1_MOUSE (173)-sp|P35700|PRDX1_MOUSE (120)/	HGEVCPAGWKPGSDTIKPDVNK(5)-TIAQDYGVLKADEGISFR(10)	6	[0.003068908, 1.0, 1.0, 0.09348999, 0.01581082]	[1.0]	[]	[0.003068908, 1.0, 1.0, 0.09348999, 0.01581082, 1.0]	[11287581.0, 44048081.0, 19424121.0, 19633268.0, 61974401.0]	[82759103.0]	[]	19633268	82759103		3.18407e+07
sp|Q9QZL0|RIPK3_MOUSE (230)-sp|Q9QZL0|RIPK3_MOUSE (239)/	EAELVDKTSLIR(7)-ETVCDR(4)	6	[0.04133364, 0.007177199, 1.0, 0.0006549047, 0.00363868]	[0.009954008]	[]	[0.04133364, 0.007177199, 1.0, 0.0006549047, 0.00363868, 0.009954008]	[86134133.0, 86134133.0, 44983350.0, 86134133.0, 108730498.0]	[159351898.0]	[]	86134133	159351898		86134133
sp|Q9WVA4|TAGL2_MOUSE (171)-sp|Q9WVA4|TAGL2_MOUSE (124)/	NFSDNQLQEGKNVIGLQMGTNR(11)-NMACVQR(4)	6	[0.5458826, 7.849517e-06, 1.0]	[0.002290967]	[0.04548199, 0.001835936]	[0.5458826, 7.849517e-06, 1.0, 0.002290967, 0.04548199, 0.001835936]	[28116190.0, 5347221.0, 32919251.0]	[33629135.0]	[27553657.0, 27553657.0]	28116190	33629135	27553657	2.78349e+07
sp|Q9WVA4|TAGL2_MOUSE (17)-sp|Q9WVA4|TAGL2_MOUSE (124)/	EVQQKIEK(5)-NMACVQR(4)	6	[0.0003835264, 0.1654309, 0.1585708, 0.5729538]	[0.01913258]	[0.1363246]	[0.0003835264, 0.1654309, 0.1585708, 0.5729538, 0.01913258, 0.1363246]	[227892937.0, 692582599.0, 210819304.0, 660523313.0]	[859822780.0]	[841678011.0]	444208125	859822780	841678011	676552956
sp|P20152|VIME_MOUSE (328)-sp|P20152|VIME_MOUSE (294)/	QVQSLTCEVDALK(7)-SKFADLSEAANR(2)	6	[1.0, 0.0001143325, 0.0001511521, 4.490694e-05]	[0.1110194, 0.00116785]	[]	[1.0, 0.0001143325, 0.0001511521, 4.490694e-05, 0.1110194, 0.00116785]	[14264983.0, 8374042.0, 13311917.0, 13311917.0]	[18943893.0, 11400287.0]	[]	13311917	15172090		13311917
sp|P24547|IMDH2_MOUSE (109)-sp|P24547|IMDH2_MOUSE (140)/	KYEQGFITDPVVLSPK(1)-HGFCGIPITDTGR(4)	6	[0.0001037432, 7.464738e-07, 2.949268e-05, 1.089921e-05]	[2.09535e-06, 0.0001102068]	[]	[0.0001037432, 7.464738e-07, 2.949268e-05, 1.089921e-05, 2.09535e-06, 0.0001102068]	[535975.0, 33820333.0, 28157194.0, 633233.0]	[41183219.0, 9389250.0]	[]	1.43952e+07	2.52862e+07		18773222
sp|P51881|ADT2_MOUSE (147)-sp|P51881|ADT2_MOUSE (160)/	LAADVGKAGAER(7)-GLGDCLVK(5)	5	[0.1228271, 1.0, 1.730913e-07, 0.09555319]	[]	[0.0005643424]	[0.1228271, 1.0, 1.730913e-07, 0.09555319, 0.0005643424]	[57822585.0, 75029956.0, 101118002.0, 101118002.0]	[]	[85834513.0]	88073979		85834513	85834513
sp|Q8BGD9|IF4B_MOUSE (543)-sp|Q8BGD9|IF4B_MOUSE (557)/	VDVVGATQGQAGSCSR(14)-DHWKDLDR(4)	5	[2.623449e-07, 0.0001595068, 7.205958e-08]	[8.188947e-05]	[0.1490171]	[2.623449e-07, 0.0001595068, 7.205958e-08, 8.188947e-05, 0.1490171]	[19567295.0, 19567295.0, 22724428.0]	[30183267.0]	[19181080.0]	19567295	30183267	19181080	19567295
sp|Q9CYN2|SPCS2_MOUSE (26)-sp|Q9CYN2|SPCS2_MOUSE (191)/	SGGGGGSSGAGGGPSCGTSSSR(16)-EAEFTKSIAK(6)	5	[2.767679e-05, 0.0008405033]	[9.657862e-08]	[0.0002247131, 0.005662797]	[2.767679e-05, 0.0008405033, 9.657862e-08, 0.0002247131, 0.005662797]	[2890493.0, 2946504.0]	[7281497.0]	[8235445.0, 8235445.0]	2.9185e+06	7281497	8235445	7281497
sp|P70460|VASP_MOUSE (332)-sp|P70460|VASP_MOUSE (343)/	SSSSVTTSEAHPSTPCSSDDSDLER(16)-VKQELLEEVR(2)	5	[2.066746e-07, 4.691543e-05]	[8.733284e-05]	[6.441636e-11, 1.0]	[2.066746e-07, 4.691543e-05, 8.733284e-05, 6.441636e-11, 1.0]	[38078716.0, 40914543.0]	[52107750.0]	[44416266.0, 25245165.0]	3.94966e+07	52107750	3.48307e+07	40914543
sp|O35343|IMA3_MOUSE (57)-sp|O35343|IMA3_MOUSE (97)/sp|O35343|IMA3_MOUSE (57)-sp|O35344|IMA4_MOUSE (97)/	NVPQEDICEDSDIDGDYR(8)-KLLSSDR(1)	5	[0.001492546]	[0.1309549]	[6.654271e-07, 0.1975095, 0.01477839]	[0.001492546, 0.1309549, 6.654271e-07, 0.1975095, 0.01477839]	[25731988.0]	[34096353.0]	[21299870.0, 20433442.0, 21299870.0]	25731988	34096353	21299870	21299870
sp|Q3TKT4|SMCA4_MOUSE (1014)-sp|Q3TKT4|SMCA4_MOUSE (1326)/sp|Q3TKT4|SMCA4_MOUSE (1014)-sp|Q6DIC0|SMCA2_MOUSE (1301)/	HMQAKGVLLTDGSEK(5)-LTCEEEEEK(3)	5	[0.03786756, 1.0, 1.0]	[0.01404625]	[0.07109078]	[0.03786756, 1.0, 1.0, 0.01404625, 0.07109078]	[7990236.0, 5831458.0, 13224833.0]	[13701415.0]	[14654042.0]	7990236	13701415	14654042	13224833
sp|Q99JX4|EIF3M_MOUSE (175)-sp|Q99JX4|EIF3M_MOUSE (177)/	LLYEALVDCK(9)-KSDAASK(1)	5	[1.503387e-05, 6.506895e-07, 4.013592e-10]	[9.505809e-08]	[2.854521e-06]	[1.503387e-05, 6.506895e-07, 4.013592e-10, 9.505809e-08, 2.854521e-06]	[14164505.0, 27354878.0, 24040290.0]	[30288468.0]	[18894926.0]	24040290	30288468	18894926	24040290
sp|Q3TBD2|HMHA1_MOUSE (277)-sp|Q3TBD2|HMHA1_MOUSE (483)/	CEGGVDAALQYAK(1)-QELEDTKVTALR(7)	5	[1.0, 0.00286734]	[4.139389e-05, 0.1553935, 0.603763]	[]	[1.0, 0.00286734, 4.139389e-05, 0.1553935, 0.603763]	[17372360.0, 17257629.0]	[29919464.0, 27375774.0, 27375774.0]	[]	1.7315e+07	27375774		27375774
sp|Q3U319|BRE1B_MOUSE (890)-sp|Q3U319|BRE1B_MOUSE (371)/	EIQPCLAESR(5)-LKVALR(2)	5	[0.3854413, 0.003790881, 1.0]	[]	[0.2569498, 0.001373709]	[0.3854413, 0.003790881, 1.0, 0.2569498, 0.001373709]	[22873979.0, 25818626.0, 25818626.0]	[]	[25488230.0, 25488230.0]	25818626		25488230	25488230
sp|Q9D1R9|RL34_MOUSE (85)-sp|Q9D1R9|RL34_MOUSE (49)/	AYGGSMCAKCVR(9)-SACGVCPGR(6)	5	[5.233276e-07, 0.07423156, 2.24236e-05]	[2.104652e-07]	[3.850431e-06]	[5.233276e-07, 0.07423156, 2.24236e-05, 2.104652e-07, 3.850431e-06]	[17380754.0, 2372269.0, 18228029.0]	[14509710.0]	[20445729.0]	17380754	14509710	20445729	17380754
sp|Q61233|PLSL_MOUSE (31)-sp|Q61233|PLSL_MOUSE (444)/sp|Q61233|PLSL_MOUSE (31)-sp|Q99K51|PLST_MOUSE (447)/	VDTDGNGYISCNELNDLFK(11)-VNKPPYPK(3)	5	[0.1631577, 0.05954605, 0.09328764]	[0.0796274]	[1.0]	[0.1631577, 0.05954605, 0.09328764, 0.0796274, 1.0]	[31949417.0, 42264329.0, 42264329.0]	[16270421.0]	[14906467.0]	42264329	16270421	14906467	31949417
sp|Q8CJG0|AGO2_MOUSE (189)-sp|Q8CJG0|AGO2_MOUSE (382)/	SFFTASEGCSNPLGGGR(9)-QEEISKLMR(6)	5	[0.002995731, 0.003229998, 0.5268306]	[0.04360002]	[0.0004173054]	[0.002995731, 0.003229998, 0.5268306, 0.04360002, 0.0004173054]	[27262414.0, 30279146.0, 23637051.0]	[23589316.0]	[23990615.0]	27262414	23589316	23990615	23990615
sp|Q8R081|HNRPL_MOUSE (490)-sp|Q8R081|HNRPL_MOUSE (578)/	FSTPEQAAKNR(9)-LCFSTAQHAS(2)	5	[0.08935388, 5.056378e-07]	[1.0, 6.470411e-08]	[0.0003402285]	[0.08935388, 5.056378e-07, 1.0, 6.470411e-08, 0.0003402285]	[444441371.0, 527107078.0]	[477429765.0, 463029915.0]	[436484016.0]	4.85774e+08	470229840	436484016	463029915
sp|Q05CL8|LARP7_MOUSE (486)-sp|Q05CL8|LARP7_MOUSE (426)/	FKTPEDAQAVMNAQTEIR(2)-APTAGSGQECSTQEK(10)	5	[0.0003656529, 0.06269428]	[0.07697715, 1.0]	[0.0149341]	[0.0003656529, 0.06269428, 0.07697715, 1.0, 0.0149341]	[8318155.0, 757785.0]	[18322818.0, 3615688.0]	[14537500.0]	4537970	10969253	14537500	8318155
sp|Q8BG32|PSD11_MOUSE (304)-sp|Q8BG32|PSD11_MOUSE (289)/	SLADFEKALTDYR(7)-CVAQASK(1)	4	[0.0004726261, 0.610115]	[0.001359555]	[0.1964324]	[0.0004726261, 0.610115, 0.001359555, 0.1964324]	[32447700.0, 19134528.0]	[35720316.0]	[26403715.0]	25791114	35720316	26403715	2.94257e+07
sp|P29351|PTN6_MOUSE (253)-sp|P29351|PTN6_MOUSE (102)/	AGFWEEFESLQKQEVK(12)-YPLNCSDPTSER(5)	4	[1.690427e-08, 7.550459e-08]	[2.326176e-05]	[0.0003168882]	[1.690427e-08, 7.550459e-08, 2.326176e-05, 0.0003168882]	[32702605.0, 4382317.0]	[28384454.0]	[26678172.0]	18542461	28384454	26678172	27531313
sp|Q8BH58|TIPRL_MOUSE (106)-sp|Q8BH58|TIPRL_MOUSE (87)/	EVIKPYDWTYTTDYK(4)-VACAEEWQESR(3)	4	[0.001058162, 7.258015e-10]	[3.929453e-06, 0.0001906116]	[]	[0.001058162, 7.258015e-10, 3.929453e-06, 0.0001906116]	[23458382.0, 25426661.0]	[29471146.0, 32851529.0]	[]	2.44425e+07	3.11613e+07		2.74489e+07
sp|Q61990|PCBP2_MOUSE (181)-sp|P60335|PCBP1_MOUSE (54)/sp|Q61990|PCBP2_MOUSE (181)-sp|Q61990|PCBP2_MOUSE (54)/sp|Q61990|PCBP2_MOUSE (181)-sp|P57722|PCBP3_MOUSE (86)/	GVTIPYRPKPSSSPVIFAGGQDR(9)-INISEGNCPER(8)	4	[0.3069952, 0.4523405]	[0.001499797]	[1.0]	[0.3069952, 0.4523405, 0.001499797, 1.0]	[36656609.0, 40976917.0]	[8455693.0]	[20050637.0]	38816763	8455693	20050637	28353623
sp|Q9CYN2|SPCS2_MOUSE (26)-sp|Q9CYN2|SPCS2_MOUSE (71)/	SGGGGGSSGAGGGPSCGTSSSR(16)-VLLEKYK(5)	4	[2.831817e-05, 1.262634e-06]	[3.429052e-06]	[5.706813e-08]	[2.831817e-05, 1.262634e-06, 3.429052e-06, 5.706813e-08]	[9757107.0, 9406151.0]	[6589469.0]	[6974584.0]	9581629	6589469	6974584	8.19037e+06
sp|Q9ESV0|DDX24_MOUSE (134)-sp|Q9ESV0|DDX24_MOUSE (143)/	ASEPEAQGEVTACSDQK(13)-VGGAKSESLAQAAPR(5)	4	[1.0, 0.00116352]	[8.741845e-06]	[1.0]	[1.0, 0.00116352, 8.741845e-06, 1.0]	[1512543.0, 1039494.0]	[3206465.0]	[3233292.0]	1.27602e+06	3206465	3233292	2359504
sp|P19096|FAS_MOUSE (1010)-sp|P19096|FAS_MOUSE (1071)/	GYDYGPQFQGICEATLEGEQGK(12)-LKEDTQVADVTTSR(2)	4	[0.0002950581, 1.967392e-05]	[6.624247e-07]	[1.240058e-06]	[0.0002950581, 1.967392e-05, 6.624247e-07, 1.240058e-06]	[34380938.0, 30594152.0]	[62188124.0]	[34114898.0]	32487545	62188124	34114898	34247918
sp|D3YXK2|SAFB1_MOUSE (384)-sp|D3YXK2|SAFB1_MOUSE (458)/sp|Q80YR5|SAFB2_MOUSE (405)-sp|D3YXK2|SAFB1_MOUSE (458)/	FAFDACNDVPAPPK(6)-VVGAKVVTNAR(5)	4	[1.0, 0.006394377]	[0.005912684]	[0.0505589]	[1.0, 0.006394377, 0.005912684, 0.0505589]	[39787562.0, 35094020.0]	[40166569.0]	[19463936.0]	37440791	40166569	19463936	37440791
sp|Q7TPR4|ACTN1_MOUSE (480)-sp|P40124|CAP1_MOUSE (286)/	ICDQWDNLGALTQK(2)-NPALKAQSGPVR(5)	4	[1.007164e-08, 6.926843e-12]	[2.917829e-05]	[9.811359e-05]	[1.007164e-08, 6.926843e-12, 2.917829e-05, 9.811359e-05]	[28542378.0, 33943933.0]	[36082087.0]	[28327791.0]	3.12432e+07	36082087	28327791	3.12432e+07
sp|Q3UHX9|CI114_MOUSE (244)-sp|Q3UHX9|CI114_MOUSE (240)/	TYKGTVVSSQDPR(3)-LNQQQLPECK(9)	4	[4.106733e-05, 3.448416e-05]	[0.0009467606]	[4.998236e-05]	[4.106733e-05, 3.448416e-05, 0.0009467606, 4.998236e-05]	[15969305.0, 17226122.0]	[12098946.0]	[10994507.0]	1.65977e+07	12098946	10994507	1.40341e+07
sp|Q61233|PLSL_MOUSE (82)-sp|Q61233|PLSL_MOUSE (42)/	VFHGLKSTEVAK(6)-AACLPLPGYR(3)	4	[0.002253673, 0.03154474, 0.0002409173]	[0.3982791]	[]	[0.002253673, 0.03154474, 0.0002409173, 0.3982791]	[34979180.0, 36529405.0, 34979180.0]	[70200456.0]	[]	34979180	70200456		3.57543e+07
sp|Q9DBT5|AMPD2_MOUSE (150)-sp|Q9DBT5|AMPD2_MOUSE (101)/	CGVPFTDLLDAAK(1)-AKQDFLK(2)	4	[0.05248039]	[0.008454306, 0.798174, 0.01659624]	[]	[0.05248039, 0.008454306, 0.798174, 0.01659624]	[36142747.0]	[92991317.0, 24127274.0, 92991317.0]	[]	36142747	92991317		64567032
sp|P47856|GFPT1_MOUSE (216)-sp|P47856|GFPT1_MOUSE (262)/	SEHKLSTDHIPILYR(4)-VDSTTCLFPVEEK(6)	4	[0.41789, 0.0002547963, 2.146139e-05]	[6.282351e-07]	[]	[0.41789, 0.0002547963, 2.146139e-05, 6.282351e-07]	[33657705.0, 9337961.0, 16087970.0]	[53806679.0]	[]	16087970	53806679		2.48728e+07
sp|P25206|MCM3_MOUSE (177)-sp|P25206|MCM3_MOUSE (148)/	YSDLTTLVAFPSSSVYPTKDEENNPLETEYGLSVYK(19)-SVHYCPATK(5)	4	[1.0]	[0.02068217, 1.0, 1.0]	[]	[1.0, 0.02068217, 1.0, 1.0]	[15087102.0]	[15467724.0, 25319160.0, 15467724.0]	[]	15087102	15467724		15467724
sp|Q6IRU2|TPM4_MOUSE (247)-sp|Q6IRU2|TPM4_MOUSE (13)/	EENVGLHQTLDQTLNELNCI(19)-KIQALQQQADDAEDR(1)	4	[0.000294787, 1.0, 1.552774e-05]	[4.146494e-06]	[]	[0.000294787, 1.0, 1.552774e-05, 4.146494e-06]	[19167797.0, 276114.0, 19167797.0]	[22962822.0]	[]	19167797	22962822		19167797
sp|P09405|NUCL_MOUSE (478)-sp|P09405|NUCL_MOUSE (544)/	TGKTSTWSGESK(3)-EALNSCNK(6)	4	[3.763719e-06, 0.002448148, 0.01031375]	[0.002646295]	[]	[3.763719e-06, 0.002448148, 0.01031375, 0.002646295]	[20289982.0, 20289982.0, 20910308.0]	[23408385.0]	[]	20289982	23408385		20600145
sp|P60710|ACTB_MOUSE (291)-sp|Q61233|PLSL_MOUSE (42)/sp|P63260|ACTG_MOUSE (291)-sp|Q61233|PLSL_MOUSE (42)/	KDLYANTVLSGGTTMYPGIADR(1)-AACLPLPGYR(3)	3	[]	[0.003676109, 9.107779e-08, 4.172354e-07]	[]	[0.003676109, 9.107779e-08, 4.172354e-07]	[]	[78015552.0, 32006711.0, 59634594.0]	[]		59634594		59634594
sp|Q9CQM9|GLRX3_MOUSE (231)-sp|Q9CQM9|GLRX3_MOUSE (236)/	ELEASEELDTICPK(12)-APKLEER(3)	3	[1.052626e-05]	[]	[0.000363222, 1.993103e-06]	[1.052626e-05, 0.000363222, 1.993103e-06]	[40920433.0]	[]	[33085658.0, 33085658.0]	40920433		33085658	33085658
sp|Q8BQ30|PPR18_MOUSE (459)-sp|Q8BQ30|PPR18_MOUSE (437)/	CAPPASPAPPVNPATADAAGSGSGK(1)-LFYGVKPGPGVGAPR(6)	3	[1.0, 0.4344719]	[]	[0.1010946]	[1.0, 0.4344719, 0.1010946]	[5345568.0, 4636146.0]	[]	[10513901.0]	4990857		10513901	5345568
sp|Q6A0D4|RFTN1_MOUSE (129)-sp|Q6A0D4|RFTN1_MOUSE (147)/	AELHDEGYTLELDYCSSLEHLADQK(15)-KVQEAASQGLK(1)	3	[8.709674e-05, 0.003627177]	[0.01604727]	[]	[8.709674e-05, 0.003627177, 0.01604727]	[12648122.0, 13247776.0]	[4169159.0]	[]	12947949	4169159		12648122
sp|Q8VHE0|SEC63_MOUSE (490)-sp|Q8VHE0|SEC63_MOUSE (416)/	EQSICAAEEQPTEDGQSDANK(5)-TIQDLVSLKESDR(9)	3	[0.00188966]	[0.0005380676]	[0.001271819]	[0.00188966, 0.0005380676, 0.001271819]	[8905081.0]	[27696914.0]	[19257368.0]	8905081	27696914	19257368	19257368
sp|P80316|TCPE_MOUSE (253)-sp|P80316|TCPE_MOUSE (284)/	IAILTCPFEPPKPK(6)-YEKEKFEEMIK(5)	3	[0.228978, 1.0]	[0.4381369]	[]	[0.228978, 1.0, 0.4381369]	[13353619.0, 22532579.0]	[25645795.0]	[]	17943099	25645795		22532579
sp|Q62348|TSN_MOUSE (219)-sp|Q62348|TSN_MOUSE (225)/	GFNKETAAACGEK(4)-ETAAACGEK(6)	3	[1.0, 0.02706252]	[1.0]	[]	[1.0, 0.02706252, 1.0]	[4752179.0, 5330953.0]	[6734448.0]	[]	5041566	6734448		5330953
sp|P52927|HMGA2_MOUSE (26)-sp|P52927|HMGA2_MOUSE (41)/	GEGAGQPSTSAQGQPAAPVPQKR(22)-QQQEPTCEPSPK(7)	3	[0.02807877]	[0.0001583001]	[0.02522791]	[0.02807877, 0.0001583001, 0.02522791]	[10381321.0]	[3522380.0]	[21220056.0]	10381321	3522380	21220056	10381321
sp|Q9Z1G3|VATC1_MOUSE (37)-sp|Q9Z1G3|VATC1_MOUSE (15)/	NNNLAVSSKFNIPDLK(9)-TCQQTWEK(2)	3	[0.004788829]	[0.4203339]	[0.01416245]	[0.004788829, 0.4203339, 0.01416245]	[8900443.0]	[1381360.0]	[5710709.0]	8900443	1381360	5710709	5710709
sp|Q31125|S39A7_MOUSE (309)-sp|Q31125|S39A7_MOUSE (276)/	DGPVKPQSPEEEK(5)-HECSSK(3)	3	[0.1429253]	[0.2743294]	[0.184267]	[0.1429253, 0.2743294, 0.184267]	[3854303.0]	[12858503.0]	[11412636.0]	3854303	12858503	11412636	11412636
sp|Q8C7R4|UBA6_MOUSE (796)-sp|Q8C7R4|UBA6_MOUSE (721)/	IEEFKPSNKVVQTDETAR(5)-ALQLLHCFPLETR(7)	3	[0.08626598, 0.2262699]	[0.0001470099]	[]	[0.08626598, 0.2262699, 0.0001470099]	[20329064.0, 20329064.0]	[119220785.0]	[]	20329064	119220785		20329064
sp|Q80UU9|PGRC2_MOUSE (75)-sp|Q80UU9|PGRC2_MOUSE (187)/	GLCSGPGAGEESPAATLPR(3)-EKYDYVGR(2)	3	[0.0005181556, 1.0]	[]	[0.001968482]	[0.0005181556, 1.0, 0.001968482]	[329315.0, 1736302.0]	[]	[2453832.0]	1.03281e+06		2453832	1736302
sp|P40124|CAP1_MOUSE (92)-sp|P40124|CAP1_MOUSE (62)/	ALLATASQCQQPAGNK(9)-MSKEIGGDVQK(3)	3	[0.1812265, 0.01245331]	[]	[0.378195]	[0.1812265, 0.01245331, 0.378195]	[24127337.0, 27205407.0]	[]	[6033982.0]	25666372		6033982	24127337
sp|Q61316|HSP74_MOUSE (417)-sp|Q61316|HSP74_MOUSE (562)/	WNSPAEEGLSDCEVFPK(12)-KTDQPPQAK(1)	3	[0.04856945, 0.0001805773]	[0.0001481516]	[]	[0.04856945, 0.0001805773, 0.0001481516]	[2554619.0, 2554619.0]	[6031769.0]	[]	2554619	6031769		2554619
sp|Q00612|G6PD1_MOUSE (432)-sp|P97324|G6PD2_MOUSE (13)/sp|Q00612|G6PD1_MOUSE (432)-sp|Q00612|G6PD1_MOUSE (13)/	NVKLPDAYER(3)-TQVCGILR(4)	3	[0.1968067, 0.005478772]	[0.0001666479]	[]	[0.1968067, 0.005478772, 0.0001666479]	[30374040.0, 26376923.0]	[34922207.0]	[]	2.83755e+07	34922207		30374040
sp|P11983|TCPA_MOUSE (199)-sp|P11983|TCPA_MOUSE (385)/	YPVNSVNILKAHGR(10)-GANDFMCDEMER(7)	3	[0.09098263, 0.04360928]	[0.0009703113]	[]	[0.09098263, 0.04360928, 0.0009703113]	[10982527.0, 11662792.0]	[1360914.0]	[]	1.13227e+07	1360914		10982527
sp|Q8K4Z5|SF3A1_MOUSE (131)-sp|Q8K4Z5|SF3A1_MOUSE (244)/	VMQQQQQATQQQLPQKVQAQVIQETIVPK(16)-EVLDQVCYR(7)	3	[1.0, 0.578297]	[]	[0.04439619]	[1.0, 0.578297, 0.04439619]	[8472763.0, 9477961.0]	[]	[2297069.0]	8975362		2297069	8472763
sp|Q8BGD9|IF4B_MOUSE (543)-sp|Q8BGD9|IF4B_MOUSE (566)/	DGNKVDVVGATQGQAGSCSR(18)-KDQDSR(1)	3	[0.04188712, 0.01552222, 0.002553495]	[]	[]	[0.04188712, 0.01552222, 0.002553495]	[324515.0, 927616.0, 927616.0]	[]	[]	927616			927616
sp|P05214|TBA3_MOUSE (347)-sp|P05213|TBA1B_MOUSE (336)/sp|P05214|TBA3_MOUSE (347)-sp|P05214|TBA3_MOUSE (336)/sp|P05214|TBA3_MOUSE (347)-sp|P68369|TBA1A_MOUSE (336)/sp|P05214|TBA3_MOUSE (347)-sp|P68373|TBA1C_MOUSE (336)/sp|P68369|TBA1A_MOUSE (347)-sp|P05213|TBA1B_MOUSE (336)/sp|P68369|TBA1A_MOUSE (347)-sp|P05214|TBA3_MOUSE (336)/sp|P68369|TBA1A_MOUSE (347)-sp|P68369|TBA1A_MOUSE (336)/sp|P68369|TBA…	TIQFVDWCPTGFK(8)-DVNAAIATIKTK(10)	3	[0.02043664, 0.009942244]	[1.0]	[]	[0.02043664, 0.009942244, 1.0]	[4059377.0, 6759737.0]	[32920883.0]	[]	5409557	32920883		6759737
sp|Q61656|DDX5_MOUSE (234)-sp|Q61656|DDX5_MOUSE (32)/	LIDFLECGK(7)-TGPLSGKK(7)	3	[0.0003373997, 1.018593e-09]	[3.45007e-05]	[]	[0.0003373997, 1.018593e-09, 3.45007e-05]	[108009848.0, 108009848.0]	[136060535.0]	[]	108009848	136060535		108009848
sp|Q9ES52|SHIP1_MOUSE (509)-sp|Q9ES52|SHIP1_MOUSE (571)/	ISHICTDNVK(5)-FLALGDKK(7)	3	[0.02388934, 0.4628398]	[0.5623865]	[]	[0.02388934, 0.4628398, 0.5623865]	[23542564.0, 31978183.0]	[36987463.0]	[]	2.77604e+07	36987463		31978183
sp|P51859|HDGF_MOUSE (108)-sp|P51859|HDGF_MOUSE (105)/	SCAAEPEVEPEAHEGDGDKK(2)-ASGYQSSQKK(9)	3	[0.3993076, 1.0]	[]	[1.0]	[0.3993076, 1.0, 1.0]	[94901160.0, 2182821.0]	[]	[48965822.0]	4.8542e+07		48965822	48965822
sp|Q61598|GDIB_MOUSE (202)-sp|Q61598|GDIB_MOUSE (164)/	TDDYLDQPCCETINR(9)-TFEGVDPKK(8)	3	[1.300598e-05, 1.300798e-05]	[]	[0.1232755]	[1.300598e-05, 1.300798e-05, 0.1232755]	[32693723.0, 34538962.0]	[]	[26761069.0]	3.36163e+07		26761069	32693723
sp|O54988|SLK_MOUSE (1210)-sp|O54988|SLK_MOUSE (981)/	MTGESECLNPSAQSR(7)-IIQQQKAELANIER(6)	3	[1.0, 0.004064468, 0.04171539]	[]	[]	[1.0, 0.004064468, 0.04171539]	[6661693.0, 9853579.0, 3235372.0]	[]	[]	6661693			6661693
sp|Q62383|SPT6H_MOUSE (336)-sp|Q62383|SPT6H_MOUSE (351)/	NAFATPTISLQDSCDYLDR(14)-KGPSTVQK(1)	3	[2.489287e-05, 0.0001085017]	[0.0001845921]	[]	[2.489287e-05, 0.0001085017, 0.0001845921]	[29497168.0, 35027276.0]	[41839039.0]	[]	32262222	41839039		35027276
sp|Q8CGC7|SYEP_MOUSE (1395)-sp|Q8CGC7|SYEP_MOUSE (1377)/	LTIAEKEAEAK(6)-SCQFVAVR(2)	3	[0.04734666, 2.213373e-06]	[]	[0.000932163]	[0.04734666, 2.213373e-06, 0.000932163]	[34867857.0, 34867857.0]	[]	[26323432.0]	34867857		26323432	34867857
sp|Q99NH0|ANR17_MOUSE (238)-sp|Q99NH0|ANR17_MOUSE (248)/	SLAEACSEGDVNAVR(6)-KLLIEGR(1)	3	[0.004920595, 2.623012e-05]	[]	[0.06721567]	[0.004920595, 2.623012e-05, 0.06721567]	[5734825.0, 5734825.0]	[]	[3789757.0]	5734825		3789757	5734825
sp|Q8CGC7|SYEP_MOUSE (794)-sp|Q8CGC7|SYEP_MOUSE (744)/	EKTGQEYKPGNPSAAAVQTVSTK(2)-PAPAVSSTCATAEDSSVLYSR(9)	3	[0.0001228068, 1.0]	[]	[0.9611278]	[0.0001228068, 1.0, 0.9611278]	[22779937.0, 948061.0]	[]	[7492320.0]	11863999		7492320	7492320
sp|Q9JL26|FMNL1_MOUSE (684)-sp|Q9JL26|FMNL1_MOUSE (719)/	SQGPCLDISALK(5)-KGNLGADR(1)	3	[0.05661192, 1.0]	[0.0005142566]	[]	[0.05661192, 1.0, 0.0005142566]	[19125868.0, 20587766.0]	[20934456.0]	[]	19856817	20934456		20587766
sp|P37913|DNLI1_MOUSE (210)-sp|P37913|DNLI1_MOUSE (203)/	LKPQEEEQSKPPAR(2)-TENIPVCK(7)	2	[1.0]	[]	[0.8110984]	[1.0, 0.8110984]	[3213666.0]	[]	[526580.0]	3213666		526580	1870123
sp|P70460|VASP_MOUSE (332)-sp|P70460|VASP_MOUSE (307)/	SSSSVTTSEAHPSTPCSSDDSDLER(16)-RPWEKNSTTLPR(5)	2	[1.0]	[]	[0.0002926926]	[1.0, 0.0002926926]	[20019538.0]	[]	[14194363.0]	20019538		14194363	1.7107e+07
sp|Q61699|HS105_MOUSE (642)-sp|Q61699|HS105_MOUSE (704)/	NAVEECVYEFR(6)-MGTPVKVR(6)	2	[0.009315934]	[0.05056379]	[]	[0.009315934, 0.05056379]	[21835236.0]	[21399564.0]	[]	21835236	21399564		21617400
sp|P29341|PABP1_MOUSE (108)-sp|P29341|PABP1_MOUSE (132)/	NLDKSIDNK(4)-VVCDENGSK(3)	2	[0.1328279]	[0.03443657]	[]	[0.1328279, 0.03443657]	[48650126.0]	[72389124.0]	[]	48650126	72389124		60519625
sp|Q61879|MYH10_MOUSE (95)-sp|O08638|MYH11_MOUSE (78)/sp|Q61879|MYH10_MOUSE (95)-sp|Q61879|MYH10_MOUSE (78)/sp|Q61879|MYH10_MOUSE (95)-sp|Q8VDD5|MYH9_MOUSE (74)/sp|Q8VDD5|MYH9_MOUSE (91)-sp|O08638|MYH11_MOUSE (78)/sp|Q8VDD5|MYH9_MOUSE (91)-sp|Q61879|MYH10_MOUSE (78)/sp|Q8VDD5|MYH9_MOUSE (91)-sp|Q8VDD5|MYH9_MOUSE (74)/	VEDMAELTCLNEASVLHNLK(9)-DDIQKMNPPK(5)	2	[]	[]	[0.004220932, 0.001063919]	[0.004220932, 0.001063919]	[]	[]	[0.0, 0.0]			0	0
sp|P37913|DNLI1_MOUSE (210)-sp|P37913|DNLI1_MOUSE (203)/	LKPQEEEQSKPPAR(2)-TENIPVCKAGVK(7)	2	[1.0]	[]	[0.08663039]	[1.0, 0.08663039]	[4871476.0]	[]	[5957510.0]	4871476		5957510	5414493
sp|P25206|MCM3_MOUSE (207)-sp|P25206|MCM3_MOUSE (360)/	DHQTITIQEMPEKAPAGQLPR(13)-YVLCTAPR(4)	2	[0.6593981, 0.06865697]	[]	[]	[0.6593981, 0.06865697]	[4549385.0, 4549385.0]	[]	[]	4549385			4549385
sp|Q99MD9|NASP_MOUSE (241)-sp|Q99MD9|NASP_MOUSE (236)/	GKSISGAYVQNK(2)-TEQESLCTEK(7)	2	[]	[0.01708653]	[0.06008928]	[0.01708653, 0.06008928]	[]	[5803738.0]	[7348489.0]		5803738	7348489	6.57611e+06
sp|Q9CY58|SERB1_MOUSE (11)-sp|Q9CY58|SERB1_MOUSE (39)/	PGHLQEGFGCVVTNR(10)-KEAGGGGVGGPGAK(1)	2	[0.1114922]	[0.003876178]	[]	[0.1114922, 0.003876178]	[12572391.0]	[9561679.0]	[]	12572391	9561679		11067035
sp|Q9JLV5|CUL3_MOUSE (651)-sp|Q9JLV5|CUL3_MOUSE (636)/	SKEIESGHIFTVNDQFTSK(2)-ALQSLACGK(7)	2	[1.0]	[]	[9.123815e-05]	[1.0, 9.123815e-05]	[7290091.0]	[]	[6171434.0]	7290091		6171434	6.73076e+06
sp|P18760|COF1_MOUSE (164)-sp|P18760|COF1_MOUSE (147)/	LGGSAVISLEGKPL(12)-CTLAEK(1)	2	[0.0003645718]	[8.518488e-05]	[]	[0.0003645718, 8.518488e-05]	[27241160.0]	[37997292.0]	[]	27241160	37997292		32619226
sp|Q9QZD9|EIF3I_MOUSE (282)-sp|Q9Z1D1|EIF3G_MOUSE (139)/	VKGHFGPINSVAFHPDGK(2)-EDLNCQEEEDPMNK(5)	2	[5.366391e-05, 2.79156e-12]	[]	[]	[5.366391e-05, 2.79156e-12]	[18682992.0, 23879644.0]	[]	[]	21281318			21281318
sp|P48722|HS74L_MOUSE (417)-sp|P48722|HS74L_MOUSE (558)/	TSFEEGTGECEVFSK(10)-AKAPPSDK(2)	2	[0.0541364, 0.03644686]	[]	[]	[0.0541364, 0.03644686]	[863412.0, 2084907.0]	[]	[]	1.47416e+06			1.47416e+06
sp|P24547|IMDH2_MOUSE (140)-sp|P24547|IMDH2_MOUSE (134)/	HGFCGIPITDTGR(4)-DVFEAKAR(6)	2	[1.0]	[0.0003396888]	[]	[1.0, 0.0003396888]	[87221834.0]	[180425158.0]	[]	87221834	180425158		133823496
sp|Q4LDD4|ARAP1_MOUSE (1034)-sp|Q4LDD4|ARAP1_MOUSE (997)/	EGEQHVDDVSSALKR(14)-CGQTSK(1)	2	[0.2795304]	[0.02997205]	[]	[0.2795304, 0.02997205]	[4536892.0]	[8023836.0]	[]	4536892	8023836		6280364
sp|Q9D8N0|EF1G_MOUSE (266)-sp|Q9D8N0|EF1G_MOUSE (235)/	AAAPAPEEEMDECEQALAAEPK(13)-KEKGSR(3)	2	[0.01736348]	[]	[0.01583864]	[0.01736348, 0.01583864]	[2522884.0]	[]	[15996852.0]	2522884		15996852	9259868
sp|Q9CY58|SERB1_MOUSE (52)-sp|Q9CY58|SERB1_MOUSE (11)/	EAGGGGVGGPGAKSAAQAAAQTNSNAAGK(13)-PGHLQEGFGCVVTNR(10)	2	[]	[8.239274e-06]	[4.063846e-08]	[8.239274e-06, 4.063846e-08]	[]	[15690031.0]	[9214608.0]		15690031	9214608	1.24523e+07
sp|O88342|WDR1_MOUSE (569)-sp|P18760|COF1_MOUSE (147)/	VKIQDAHR(2)-CTLAEK(1)	2	[]	[0.0001625945, 0.02581596]	[]	[0.0001625945, 0.02581596]	[]	[247503550.0, 247503550.0]	[]		247503550		247503550
sp|Q8R146|ACPH_MOUSE (30)-sp|Q8R146|ACPH_MOUSE (103)/	QPSLSAACLGPEVTTQYGGLYR(8)-ESPSGTMKAVLR(8)	2	[]	[1.0, 1.0]	[]	[1.0, 1.0]	[]	[1496776.0, 22353437.0]	[]		1.19251e+07		1.19251e+07
sp|Q9DBT5|AMPD2_MOUSE (196)-sp|Q9DBT5|AMPD2_MOUSE (26)/	YLQQLAEKPLETR(8)-SLPGNAPCLK(8)	2	[0.02587648]	[0.4260823]	[]	[0.02587648, 0.4260823]	[18546225.0]	[7685464.0]	[]	18546225	7685464		1.31158e+07
sp|Q8VCI5|PEX19_MOUSE (107)-sp|Q8VCI5|PEX19_MOUSE (128)/	ELAEEEPHLVEQFQKLSEAAGR(15)-VGSDASSQQEFTSCLK(14)	2	[6.851099e-05, 0.0006291582]	[]	[]	[6.851099e-05, 0.0006291582]	[5010957.0, 5010957.0]	[]	[]	5010957			5010957
sp|Q8VEK3|HNRPU_MOUSE (367)-sp|Q8VEK3|HNRPU_MOUSE (520)/	TCNCETEDYGEK(4)-KQMADTGK(1)	2	[0.2233387]	[0.004667776]	[]	[0.2233387, 0.004667776]	[509882.0]	[595572.0]	[]	509882	595572		552727
sp|Q9WUM4|COR1C_MOUSE (428)-sp|Q9WUM4|COR1C_MOUSE (456)/	KPTDTASVQNEAK(1)-ETICSQDER(4)	2	[0.009050704]	[0.0001003538]	[]	[0.009050704, 0.0001003538]	[2398797.0]	[4114310.0]	[]	2398797	4114310		3.25655e+06
sp|Q9JIK5|DDX21_MOUSE (645)-sp|Q9JIK5|DDX21_MOUSE (531)/	IGVPSATEIIKASSK(11)-DAQELSQNTCIK(10)	2	[3.690595e-06, 0.005910798]	[]	[]	[3.690595e-06, 0.005910798]	[44983998.0, 46028182.0]	[]	[]	45506090			45506090
sp|P58058|NADK_MOUSE (57)-sp|P58058|NADK_MOUSE (69)/	SLSASPALGSTKEFR(12)-SLHGPCPVTTFGPK(6)	2	[7.613685e-07, 0.1315936]	[]	[]	[7.613685e-07, 0.1315936]	[1131394.0, 294901.0]	[]	[]	713148			713148
sp|Q8BY71|HAT1_MOUSE (98)-sp|Q8BY71|HAT1_MOUSE (18)/	VDENFDCVEADDVEGK(7)-KLAEYK(1)	2	[0.005375349, 0.00467663]	[]	[]	[0.005375349, 0.00467663]	[8867324.0, 7361526.0]	[]	[]	8114425			8114425
sp|Q9CY58|SERB1_MOUSE (32)-sp|Q9CY58|SERB1_MOUSE (11)/	FDQLFDDESDPFEVLKAAENK(16)-PGHLQEGFGCVVTNR(10)	2	[0.003139254, 0.002001324]	[]	[]	[0.003139254, 0.002001324]	[35612590.0, 36797572.0]	[]	[]	36205081			36205081
sp|Q8K1N4|SPAS2_MOUSE (384)-sp|Q8K1N4|SPAS2_MOUSE (309)/	CSLVAPVSLSGPSDGSAASSSPDASVPSLPGANK(1)-KAELLK(1)	2	[0.08296156]	[]	[0.2424082]	[0.08296156, 0.2424082]	[22132914.0]	[]	[16464164.0]	22132914		16464164	19298539
sp|Q00612|G6PD1_MOUSE (408)-sp|P97324|G6PD2_MOUSE (13)/sp|Q00612|G6PD1_MOUSE (408)-sp|Q00612|G6PD1_MOUSE (13)/	KPGMFFNPEESELDLTYGNR(1)-TQVCGILR(4)	2	[1.516021e-05, 0.01037359]	[]	[]	[1.516021e-05, 0.01037359]	[17930686.0, 17930686.0]	[]	[]	17930686			17930686
sp|Q6NVF4|HELB_MOUSE (663)-sp|Q6NVF4|HELB_MOUSE (693)/	FDAELNICGNPTLPLSIQDK(8)-SQSSKGEHR(5)	2	[0.9180598, 1.0]	[]	[]	[0.9180598, 1.0]	[2727638.0, 19151990.0]	[]	[]	10939814			10939814
sp|P57780|ACTN4_MOUSE (500)-sp|P40124|CAP1_MOUSE (286)/	ICDQWDNLGSLTHSR(2)-NPALKAQSGPVR(5)	2	[0.007344209]	[2.022363e-06]	[]	[0.007344209, 2.022363e-06]	[9479036.0]	[2130984.0]	[]	9479036	2130984		5805010
sp|P48678|LMNA_MOUSE (522)-sp|P48678|LMNA_MOUSE (420)/	AQNTWGCGSSLR(7)-KLESSESR(1)	2	[1.0128e-05]	[]	[2.377838e-05]	[1.0128e-05, 2.377838e-05]	[43448562.0]	[]	[34192746.0]	43448562		34192746	38820654
sp|Q9JHW2|NIT2_MOUSE (68)-sp|Q9JHW2|NIT2_MOUSE (25)/	IPGESTQKLSEVAK(8)-ACSLVR(2)	2	[0.01680908, 0.007409802]	[]	[]	[0.01680908, 0.007409802]	[11603768.0, 13331935.0]	[]	[]	1.24679e+07			1.24679e+07
sp|Q9CWK8|SNX2_MOUSE (223)-sp|Q9CWK8|SNX2_MOUSE (332)/	VGKEDSSSTEFVEK(3)-LHASVEALVCHR(10)	2	[0.141508]	[7.314168e-08]	[]	[0.141508, 7.314168e-08]	[736439.0]	[3525091.0]	[]	736439	3525091		2130765
sp|O08762|NETR_MOUSE (6)-sp|P07356|ANXA2_MOUSE (204)/	CVLAVILGALSVVAR(1)-ELYDAGVKRK(8)	1	[]	[]	[1.0]	[1.0]	[]	[]	[2727330.0]			2727330	2727330
sp|P70670|NACAM_MOUSE (2114)-sp|Q5SW19|CLU_MOUSE (1198)/sp|Q60817|NACA_MOUSE (142)-sp|Q5SW19|CLU_MOUSE (1198)/	IEDLSQQAQLAAAEKFK(15)-CLTQQAVALQR(1)	1	[]	[1.14707e-06]	[]	[1.14707e-06]	[]	[8886166.0]	[]		8886166		8886166
sp|P32921|SYWC_MOUSE (100)-sp|P32921|SYWC_MOUSE (77)/	TSSAKGIDYDK(5)-NCDSDATK(2)	1	[]	[0.274783]	[]	[0.274783]	[]	[2199328.0]	[]		2199328		2199328
sp|Q8CGC7|SYEP_MOUSE (794)-sp|Q7TN60|TMC6_MOUSE (539)/	EKTGQEYKPGNPSAAAVQTVSTK(2)-RVATLQGQCWEDFVGQELYR(9)	1	[]	[]	[1.0]	[1.0]	[]	[]	[78556093.0]			78556093	78556093
sp|P20152|VIME_MOUSE (439)-sp|P20152|VIME_MOUSE (328)/	ETNLESLPLVDTHSKR(15)-QVQSLTCEVDALK(7)	1	[]	[]	[0.02443024]	[0.02443024]	[]	[]	[12796187.0]			12796187	12796187
sp|Q8BMA6|SRP68_MOUSE (547)-sp|Q8BMA6|SRP68_MOUSE (560)/	CSLQAAAILDANDSHQTDTSSQVKDNTPLVER(24)-FESFCLDPSLVTK(5)	1	[]	[1.0]	[]	[1.0]	[]	[4237190.0]	[]		4237190		4237190
sp|Q9D8N0|EF1G_MOUSE (266)-sp|Q9D8N0|EF1G_MOUSE (233)/	AAAPAPEEEMDECEQALAAEPK(13)-KEKGSR(1)	1	[]	[]	[0.01498216]	[0.01498216]	[]	[]	[10771706.0]			10771706	10771706
sp|P60335|PCBP1_MOUSE (54)-sp|Q61990|PCBP2_MOUSE (306)/sp|Q61990|PCBP2_MOUSE (54)-sp|Q61990|PCBP2_MOUSE (306)/sp|P57722|PCBP3_MOUSE (86)-sp|Q61990|PCBP2_MOUSE (306)/	INISEGNCPER(8)-QGAKINEIR(4)	1	[]	[]	[0.0001771152]	[0.0001771152]	[]	[]	[14643326.0]			14643326	14643326
sp|P70336|ROCK2_MOUSE (428)-sp|P70336|ROCK2_MOUSE (438)/	ENLLLSDSPPCR(11)-KSEESQEIQK(1)	1	[]	[0.0002954936]	[]	[0.0002954936]	[]	[22114448.0]	[]		22114448		22114448
sp|Q6P5D8|SMHD1_MOUSE (1368)-sp|Q6P5D8|SMHD1_MOUSE (1334)/	LTILPDPEKPIR(9)-ANLGVFTVCAPR(9)	1	[]	[0.0001117004]	[]	[0.0001117004]	[]	[18114008.0]	[]		18114008		18114008
sp|Q01320|TOP2A_MOUSE (1205)-sp|Q01320|TOP2A_MOUSE (624)/	AQMCADVLPSPR(4)-EAKEYFADMK(3)	1	[]	[0.3980859]	[]	[0.3980859]	[]	[11809719.0]	[]		11809719		11809719
sp|P48678|LMNA_MOUSE (522)-sp|P14733|LMNB1_MOUSE (380)/sp|P48678|LMNA_MOUSE (522)-sp|P21619|LMNB2_MOUSE (371)/sp|P48678|LMNA_MOUSE (522)-sp|P48678|LMNA_MOUSE (378)/	AQNTWGCGSSLR(7)-KLLEGEEER(1)	1	[]	[0.004602522]	[]	[0.004602522]	[]	[1532415.0]	[]		1532415		1532415
sp|A2ASS6|TITIN_MOUSE (10984)-sp|A2ASS6|TITIN_MOUSE (18594)/	KMEAPPPK(1)-PSFCTK(4)	1	[]	[]	[1.0]	[1.0]	[]	[]	[9698698.0]			9698698	9698698
sp|Q01320|TOP2A_MOUSE (1193)-sp|Q01320|TOP2A_MOUSE (1205)/	EKQDEQVGLPGKAGK(12)-AQMCADVLPSPR(4)	1	[]	[]	[0.009483621]	[0.009483621]	[]	[]	[2088215.0]			2088215	2088215
sp|Q9CQI7|RU2B_MOUSE (219)-sp|P01132|EGF_MOUSE (414)/	DALQGFKITPSHAMKITYAK(15)-CSHGCVLTSDGPR(1)	1	[]	[]	[1.0]	[1.0]	[]	[]	[7044176.0]			7044176	7044176
sp|Q9WUE4|NPRL2_MOUSE (67)-sp|E9Q236|MRP4_MOUSE (82)/	LIGCPVCIEHKKYSR(4)-KPSLTKAIIK(6)	1	[]	[]	[1.0]	[1.0]	[]	[]	[12737538.0]			12737538	12737538
sp|Q9CYN2|SPCS2_MOUSE (26)-sp|Q9CYN2|SPCS2_MOUSE (66)/	SGGGGGSSGAGGGPSCGTSSSR(16)-KVLLEK(1)	1	[]	[]	[0.007964728]	[0.007964728]	[]	[]	[8684954.0]			8684954	8684954
sp|Q01320|TOP2A_MOUSE (1193)-sp|Q01320|TOP2A_MOUSE (1205)/	QDEQVGLPGKAGK(10)-AQMCADVLPSPR(4)	1	[]	[]	[0.0007375728]	[0.0007375728]	[]	[]	[29626310.0]			29626310	29626310
sp|P52332|JAK1_MOUSE (987)-sp|Q6ZPY2|SMG5_MOUSE (915)/	QQLKYAIQICK(10)-YLEAEFKK(7)	1	[]	[]	[1.0]	[1.0]	[]	[]	[7798802.0]			7798802	7798802
sp|Q3TLH4|PRC2C_MOUSE (597)-sp|Q3TLH4|PRC2C_MOUSE (599)/	VEPQEPVVEPATENQESENNCK(21)-KEEEPIFTR(1)	1	[]	[1.90344e-08]	[]	[1.90344e-08]	[]	[25363430.0]	[]		25363430		25363430
sp|Q8BSF5|KLH38_MOUSE (148)-sp|B2RUR8|OTU7B_MOUSE (215)/	LAEILSCDSLKK(7)-KALYALMEK(1)	1	[]	[]	[1.0]	[1.0]	[]	[]	[532087106.0]			532087106	532087106
sp|P60710|ACTB_MOUSE (326)-sp|P18760|COF1_MOUSE (147)/sp|P62737|ACTA_MOUSE (328)-sp|P18760|COF1_MOUSE (147)/sp|P63260|ACTG_MOUSE (326)-sp|P18760|COF1_MOUSE (147)/sp|P63268|ACTH_MOUSE (327)-sp|P18760|COF1_MOUSE (147)/sp|P68033|ACTC_MOUSE (328)-sp|P18760|COF1_MOUSE (147)/sp|P68134|ACTS_MOUSE (328)-sp|P18760|COF1_MOUSE (147)/	EITALAPSTMKIK(11)-CTLAEK(1)	1	[]	[]	[1.64324e-08]	[1.64324e-08]	[]	[]	[138907585.0]			138907585	138907585
sp|P58252|EF2_MOUSE (567)-sp|P58252|EF2_MOUSE (407)/	DLEEDHACIPIK(8)-MVPTSDKGR(7)	1	[]	[]	[0.1802562]	[0.1802562]	[]	[]	[118586380.0]			118586380	118586380
sp|Q61233|PLSL_MOUSE (336)-sp|Q61233|PLSL_MOUSE (328)/	AECMLQQAER(3)-EKDDIQR(2)	1	[]	[]	[1.0]	[1.0]	[]	[]	[26127270.0]			26127270	26127270
sp|Q5NCR9|NSRP1_MOUSE (264)-sp|Q5NCR9|NSRP1_MOUSE (414)/	DHKVKSR(3)-CEDSGK(1)	1	[]	[]	[1.0]	[1.0]	[]	[]	[1345933.0]			1345933	1345933
sp|Q8CFG4|DMRTA_MOUSE (115)-sp|Q6P9J9|ANO6_MOUSE (889)/	DCACAKCTLIAER(7)-DLTKNMGIIAER(4)	1	[]	[]	[1.0]	[1.0]	[]	[]	[571780.0]			571780	571780
sp|Q91VJ1|AIM2_MOUSE (113)-sp|Q91VJ1|AIM2_MOUSE (103)/	SQAENCSAASATR(6)-GTQKVENR(4)	1	[]	[]	[0.07754536]	[0.07754536]	[]	[]	[10108665.0]			10108665	10108665
sp|P16858|G3P_MOUSE (245)-sp|P16858|G3P_MOUSE (249)/sp|Q64467|G3PT_MOUSE (351)-sp|P16858|G3P_MOUSE (249)/	VPTPNVSVVDLTCR(13)-LEKPAK(3)	1	[0.04635463]	[]	[]	[0.04635463]	[18091926.0]	[]	[]	18091926			18091926
sp|Q3THK7|GUAA_MOUSE (412)-sp|Q3THK7|GUAA_MOUSE (226)/	VIEPLKDFHKDEVR(6)-ELECIR(4)	1	[]	[1.0]	[]	[1.0]	[]	[45075687.0]	[]		45075687		45075687
sp|Q9WV70|NOC2L_MOUSE (195)-sp|Q9WV70|NOC2L_MOUSE (144)/	AAVATTQGEQEAAETCR(16)-KNEPVPVTLAMVER(1)	1	[]	[1.802992e-06]	[]	[1.802992e-06]	[]	[7863654.0]	[]		7863654		7863654
sp|P20108|PRDX3_MOUSE (230)-sp|P20108|PRDX3_MOUSE (254)/	AFQFVETHGEVCPANWTPESPTIKPSPTASK(12)-EYFEKVHQ(5)	1	[1.0]	[]	[]	[1.0]	[687961.0]	[]	[]	687961			687961
sp|P29351|PTN6_MOUSE (102)-sp|P29351|PTN6_MOUSE (232)/	YPLNCSDPTSER(5)-VLELNKK(6)	1	[0.0005484007]	[]	[]	[0.0005484007]	[32755616.0]	[]	[]	32755616			32755616
sp|Q61033|LAP2A_MOUSE (560)-sp|Q61033|LAP2A_MOUSE (664)/	AATQASSTESCDK(11)-ISPASKNK(6)	1	[0.01183018]	[]	[]	[0.01183018]	[38867505.0]	[]	[]	38867505			38867505
sp|Q7TQG0|ZBTB5_MOUSE (657)-sp|O70551|SRPK1_MOUSE (572)/	HSKTTCLR(6)-KLIVAGK(1)	1	[1.0]	[]	[]	[1.0]	[788193.0]	[]	[]	788193			788193
sp|Q5SSL4|ABR_MOUSE (158)-sp|Q5SSL4|ABR_MOUSE (221)/	EFYDNLCPK(7)-GPKDSK(3)	1	[0.2351416]	[]	[]	[0.2351416]	[23472877.0]	[]	[]	23472877			23472877
sp|P35550|FBRL_MOUSE (108)-sp|P35550|FBRL_MOUSE (105)/	GKEDALVTK(2)-HEGVFICR(7)	1	[0.5438241]	[]	[]	[0.5438241]	[10283556.0]	[]	[]	10283556			10283556
sp|Q61033|LAP2A_MOUSE (443)-sp|Q61033|LAP2A_MOUSE (433)/	GGDSGSCVAFQNTPGSEHR(7)-LSEKPAR(4)	1	[1.0]	[]	[]	[1.0]	[4093167.0]	[]	[]	4093167			4093167
sp|E9Q7G0|NUMA1_MOUSE (926)-sp|E9Q7G0|NUMA1_MOUSE (905)/	AGEQQETASLELLKEPPR(14)-EVACLK(4)	1	[0.078774]	[]	[]	[0.078774]	[45915931.0]	[]	[]	45915931			45915931
sp|P51859|HDGF_MOUSE (96)-sp|P51859|HDGF_MOUSE (108)/	GFSEGLWEIENNPTVKASGYQSSQK(16)-SCAAEPEVEPEAHEGDGDKK(2)	1	[4.400603e-06]	[]	[]	[4.400603e-06]	[0.0]	[]	[]	0			0
sp|Q8BGD9|IF4B_MOUSE (543)-sp|Q8BGD9|IF4B_MOUSE (557)/	VDVVGATQGQAGSCSR(14)-DHWKDLDRK(4)	1	[5.931455e-09]	[]	[]	[5.931455e-09]	[374014.0]	[]	[]	374014			374014
sp|Q1HFZ0|NSUN2_MOUSE (598)-sp|Q1HFZ0|NSUN2_MOUSE (653)/	NNSGEEFDCAFR(9)-DLAKGSVVLK(4)	1	[0.001006519]	[]	[]	[0.001006519]	[22995859.0]	[]	[]	22995859			22995859
sp|Q8VI36|PAXI_MOUSE (108)-sp|Q8VI36|PAXI_MOUSE (123)/	NSSASNTQDGVGSLCSR(15)-AGEEEHVYSFPNKQK(13)	1	[1.0]	[]	[]	[1.0]	[251874.0]	[]	[]	251874			251874
sp|P58252|EF2_MOUSE (567)-sp|P58252|EF2_MOUSE (572)/	DLEEDHACIPIK(8)-KSDPVVSYR(1)	1	[0.001242607]	[]	[]	[0.001242607]	[7746090.0]	[]	[]	7746090			7746090
sp|Q6ZQA0|NBEL2_MOUSE (913)-sp|Q6ZQA0|NBEL2_MOUSE (938)/	VAVQPQEAEAGPCETHDLVGPELTSGR(13)-NTQGLLLPLGKSSEDR(11)	1	[9.327915e-05]	[]	[]	[9.327915e-05]	[12428072.0]	[]	[]	12428072			12428072
sp|Q91WB4|PKHF2_MOUSE (219)-sp|Q91WB4|PKHF2_MOUSE (177)/	ICDFCYDLLSTGDMAACQPTR(17)-KCGFVVCGPCSEK(1)	1	[0.01402923]	[]	[]	[0.01402923]	[15329686.0]	[]	[]	15329686			15329686
sp|P35550|FBRL_MOUSE (90)-sp|P35550|FBRL_MOUSE (105)/	GNQSGKNVMVEPHR(6)-HEGVFICR(7)	1	[8.639457e-05]	[]	[]	[8.639457e-05]	[2271142.0]	[]	[]	2271142			2271142
sp|E9Q557|DESP_MOUSE (1081)-sp|E9Q557|DESP_MOUSE (928)/	FLDQNLQKYQAECSQFK(13)-QDSLESMKFGDSNTVMR(8)	1	[1.0]	[]	[]	[1.0]	[45830335.0]	[]	[]	45830335			45830335
sp|P48722|HS74L_MOUSE (417)-sp|P48722|HS74L_MOUSE (522)/	TSFEEGTGECEVFSK(10)-SEGKEDVDK(4)	1	[0.001521417]	[]	[]	[0.001521417]	[9622324.0]	[]	[]	9622324			9622324
sp|P40124|CAP1_MOUSE (29)-sp|P40124|CAP1_MOUSE (80)/	LEAVSHTSDMHCGYGDSPSK(12)-HAEMVHTGLKLER(10)	1	[1.0]	[]	[]	[1.0]	[5994260.0]	[]	[]	5994260			5994260
sp|P60710|ACTB_MOUSE (291)-sp|P18760|COF1_MOUSE (147)/sp|P63260|ACTG_MOUSE (291)-sp|P18760|COF1_MOUSE (147)/	KDLYANTVLSGGTTMYPGIADR(1)-CTLAEK(1)	1	[1.527193e-06]	[]	[]	[1.527193e-06]	[25004943.0]	[]	[]	25004943			25004943
sp|O70145|NCF2_MOUSE (448)-sp|O70145|NCF2_MOUSE (513)/	ENSDASKQTTEPQPK(7)-AFVEGCAAK(6)	1	[0.7400019]	[]	[]	[0.7400019]	[253654.0]	[]	[]	253654			253654
sp|O08762|NETR_MOUSE (235)-sp|O08762|NETR_MOUSE (394)/	CTGNELSIEQCPK(1)-LVDGENKKEGR(7)	1	[1.0]	[]	[]	[1.0]	[10846259.0]	[]	[]	10846259			10846259
sp|Q9Z1G3|VATC1_MOUSE (70)-sp|Q9Z1G3|VATC1_MOUSE (376)/	LDAFVEGVVKK(10)-IDCNLLEFK(3)	1	[2.247815e-05]	[]	[]	[2.247815e-05]	[5810629.0]	[]	[]	5810629			5810629
sp|P40124|CAP1_MOUSE (214)-sp|Q8R081|HNRPL_MOUSE (469)/	TGPVAKELSGLPSGPSVGSGPPPPPPGPPPPPISTSSGSDDSASR(6)-QPAIMPGQSYGLEDGSCSYK(17)	1	[1.0]	[]	[]	[1.0]	[39748946.0]	[]	[]	39748946			39748946
sp|Q3UCV8|OTUL_MOUSE (34)-sp|Q3UCV8|OTUL_MOUSE (47)/	DGGKVTAGAQPR(4)-CPAEHEEDMYR(1)	1	[1.0]	[]	[]	[1.0]	[754009.0]	[]	[]	754009			754009
sp|Q8VBT0|TMX1_MOUSE (257)-sp|Q8VBT0|TMX1_MOUSE (268)/	EGASKATSQSSIR(5)-CVGLPSATDTS(1)	1	[1.0]	[]	[]	[1.0]	[15234653.0]	[]	[]	15234653			15234653
sp|Q3U108|ARI5A_MOUSE (411)-sp|Q3U108|ARI5A_MOUSE (156)/	ACWVSPMAK(2)-KQYKMAK(1)	1	[1.0]	[]	[]	[1.0]	[56094120.0]	[]	[]	56094120			56094120
sp|Q9ER72|SYCC_MOUSE (110)-sp|Q9ER72|SYCC_MOUSE (131)/	VQPQWSPPAGTEPCR(14)-DVFIPQDGKK(9)	1	[]	[]	[6.739353e-06]	[6.739353e-06]	[]	[]	[49232699.0]			49232699	49232699

## Sheet: Crosslinked protein
Protein_Order	Protein	Unique_Peptide_Number	Spectrum_Number
	Spectrum_Order	Title	Charge	Precursor_Mass	Peptide	Peptide_Mass	Modifications	Evalue	Score	Precursor_Mass_Error(Da)	Precursor_Mass_Error(ppm)	Alpha_Evalue	Beta_Evalue
1	sp|Q8CGC7|SYEP_MOUSE (744)-sp|Q8CGC7|SYEP_MOUSE (794)	2	20
	1	HFX_YangJing_CRF_C_20230627_F1_R1.49748.49748.5.0.dta	5	5058.5	ERPAPAVSSTCATAEDSSVLYSR(11)-EKTGQEYKPGNPSAAAVQTVSTK(2)	5058.47	null	6.45043e-10	9.89338e-09	0.024742	4.8912	5.61476e-10	4.45649e-10
	2	HFX_YangJing_CRF_C_20230627_F1_R1.49725.49725.5.0.dta	5	5058.5	ERPAPAVSSTCATAEDSSVLYSR(11)-EKTGQEYKPGNPSAAAVQTVSTK(2)	5058.47	null	2.5665e-08	2.88002e-07	0.024818	4.90622	3.554e-07	8.08642e-09
	3	HFX_YangJing_CRF_C_20230627_F1_R1.49678.49678.4.0.dta	4	5058.5	ERPAPAVSSTCATAEDSSVLYSR(11)-EKTGQEYKPGNPSAAAVQTVSTK(2)	5058.47	null	1	5.09269e-06	0.023588	4.66307	1	9.51063e-12
	4	HFX_YangJing_CRF_B_20230627_F1_R1.50555.50555.6.3.dta	6	5058.5	ERPAPAVSSTCATAEDSSVLYSR(11)-EKTGQEYKPGNPSAAAVQTVSTK(2)	5058.47	null	7.16847e-10	8.57629e-06	0.030033	5.93717	6.98752e-05	1.98189e-08
	5	HFX_YangJing_CRF_C_20230627_F1_R1.49574.49574.5.0.dta	5	5058.5	ERPAPAVSSTCATAEDSSVLYSR(11)-EKTGQEYKPGNPSAAAVQTVSTK(2)	5058.47	null	7.60102e-09	3.41163e-05	0.024344	4.81252	3.74529e-09	1.15083e-09
	6	HFX_YangJing_CRF_B_20230627_F1_R1.50478.50478.4.3.dta	4	5058.5	ERPAPAVSSTCATAEDSSVLYSR(11)-EKTGQEYKPGNPSAAAVQTVSTK(2)	5058.47	null	1	4.37489e-05	0.027435	5.42357	1	1
	7	HFX_YangJing_CRF_C_20230627_F1_R1.49782.49782.6.2.dta	6	5058.5	ERPAPAVSSTCATAEDSSVLYSR(11)-EKTGQEYKPGNPSAAAVQTVSTK(2)	5058.47	null	3.31738e-05	6.49836e-05	0.029524	5.83654	8.20552e-09	1.35483e-06
	8	HFX_YangJing_CRF_B_20230627_F1_R1.50466.50466.6.2.dta	6	5058.51	ERPAPAVSSTCATAEDSSVLYSR(11)-EKTGQEYKPGNPSAAAVQTVSTK(2)	5058.47	null	8.90581e-06	0.000248318	0.034565	6.83309	0.000168982	1.17133e-06
	9	HFX_YangJing_CRF_A_20230627_F1_R1.48740.48740.4.0.dta	4	5058.5	ERPAPAVSSTCATAEDSSVLYSR(11)-EKTGQEYKPGNPSAAAVQTVSTK(2)	5058.47	null	1	0.000277834	0.027369	5.41052	1	1
	10	HFX_YangJing_CRF_B_20230627_F1_R1.50451.50451.5.0.dta	5	5058.5	ERPAPAVSSTCATAEDSSVLYSR(11)-EKTGQEYKPGNPSAAAVQTVSTK(2)	5058.47	null	2.69395e-09	0.000367037	0.025918	5.12368	3.95111e-07	1.16013e-15
	11	HFX_YangJing_CRF_A_20230627_F1_R2.48947.48947.4.0.dta	4	5058.5	ERPAPAVSSTCATAEDSSVLYSR(11)-EKTGQEYKPGNPSAAAVQTVSTK(2)	5058.47	null	1	0.000963658	0.028036	5.54238	1	1
	12	HFX_YangJing_CRF_A_20230627_F1_R1.48741.48741.6.4.dta	6	5058.5	ERPAPAVSSTCATAEDSSVLYSR(11)-EKTGQEYKPGNPSAAAVQTVSTK(2)	5058.47	null	7.66118e-07	0.00250008	0.023978	4.74016	2.64106e-07	2.44378e-07
	13	HFX_YangJing_CRF_A_20230627_F1_R1.48715.48715.5.0.dta	5	5058.5	ERPAPAVSSTCATAEDSSVLYSR(11)-EKTGQEYKPGNPSAAAVQTVSTK(2)	5058.47	null	4.36985e-05	0.00297062	0.024733	4.88942	1.19093e-07	3.20848e-07
	14	HFX_YangJing_CRF_A_20230627_F1_R2.48921.48921.5.0.dta	5	5058.5	ERPAPAVSSTCATAEDSSVLYSR(11)-EKTGQEYKPGNPSAAAVQTVSTK(2)	5058.47	null	5.68105e-08	0.00358198	0.02624	5.18733	8.20721e-05	0.00247184
	15	HFX_YangJing_CRF_A_20230627_F1_R2.48948.48948.6.2.dta	6	5058.5	ERPAPAVSSTCATAEDSSVLYSR(11)-EKTGQEYKPGNPSAAAVQTVSTK(2)	5058.47	null	3.86528e-07	0.00424534	0.027211	5.37929	1.47246e-07	4.29968e-07
	16	HFX_YangJing_CRF_A_20230627_F1_R2.49169.49169.5.0.dta	5	5058.5	ERPAPAVSSTCATAEDSSVLYSR(11)-EKTGQEYKPGNPSAAAVQTVSTK(2)	5058.47	null	0.760455	0.00957774	0.021961	4.34143	1.43253e-08	0.0938326
	17	HFX_YangJing_CRF_B_20230627_F1_R1.50487.50487.6.4.dta	6	5058.51	ERPAPAVSSTCATAEDSSVLYSR(11)-EKTGQEYKPGNPSAAAVQTVSTK(2)	5058.47	null	0.0383611	0.0156485	0.032312	6.3877	0.015674	0.0214674
	18	HFX_YangJing_CRF_C_20230627_F1_R1.53191.53191.4.0.dta	4	4773.36	PAPAVSSTCATAEDSSVLYSR(9)-EKTGQEYKPGNPSAAAVQTVSTK(2)	4773.33	null	0.961128	0.00016906	0.026894	5.63422	0.000185748	1
	19	HFX_YangJing_CRF_A_20230627_F1_R1.52147.52147.5.1.dta	5	4773.34	PAPAVSSTCATAEDSSVLYSR(9)-EKTGQEYKPGNPSAAAVQTVSTK(2)	4773.33	null	0.000122807	0.000496937	0.00871	1.82472	3.85725e-08	3.00281e-06
	20	HFX_YangJing_CRF_A_20230627_F1_R2.52462.52462.4.0.dta	4	4773.34	PAPAVSSTCATAEDSSVLYSR(9)-EKTGQEYKPGNPSAAAVQTVSTK(2)	4773.33	null	1	0.00447181	0.009365	1.96194	1	1
2	sp|Q61879|MYH10_MOUSE (95)-sp|Q8VDD5|MYH9_MOUSE (74)	2	21
SameSet	sp|Q8VDD5|MYH9_MOUSE (74)-sp|Q8VDD5|MYH9_MOUSE (91)	2	21
SubSet	sp|O08638|MYH11_MOUSE (78)-sp|Q61879|MYH10_MOUSE (95)	1	2
SubSet	sp|Q61879|MYH10_MOUSE (78)-sp|Q61879|MYH10_MOUSE (95)	1	2
SubSet	sp|O08638|MYH11_MOUSE (78)-sp|Q8VDD5|MYH9_MOUSE (91)	1	2
SubSet	sp|Q61879|MYH10_MOUSE (78)-sp|Q8VDD5|MYH9_MOUSE (91)	1	2
	1	HFX_YangJing_CRF_C_20230627_F1_R1.77192.77192.3.0.dta	3	4026.03	VNKDDIQKMNPPK(8)-VEDMAELTCLNEASVLHNLK(9)	4026.01	null	4.32019e-06	0.000104439	0.020557	5.10604	1.16138e-10	0.000232919
	2	HFX_YangJing_CRF_C_20230627_F1_R1.77160.77160.3.0.dta	3	4026.02	VNKDDIQKMNPPK(8)-VEDMAELTCLNEASVLHNLK(9)	4026.01	null	2.66694e-09	0.000198138	0.006042	1.50074	1	1.86618e-05
	3	HFX_YangJing_CRF_B_20230627_F1_R1.78174.78174.3.0.dta	3	4026.04	VNKDDIQKMNPPK(8)-VEDMAELTCLNEASVLHNLK(9)	4026.01	null	0.00291455	0.000353342	0.026147	6.49451	0.0192332	1
	4	HFX_YangJing_CRF_B_20230627_F1_R1.78199.78199.5.0.dta	5	4026.03	VNKDDIQKMNPPK(8)-VEDMAELTCLNEASVLHNLK(9)	4026.01	null	0.0567908	0.000353756	0.018059	4.48558	9.52886e-07	0.191954
	5	HFX_YangJing_CRF_C_20230627_F1_R1.77218.77218.5.0.dta	5	4026.04	VNKDDIQKMNPPK(8)-VEDMAELTCLNEASVLHNLK(9)	4026.01	null	0.00154794	0.000376777	0.022171	5.50694	2.99649e-05	0.000950287
	6	HFX_YangJing_CRF_A_20230627_F1_R1.75840.75840.3.1.dta	3	4026.03	VNKDDIQKMNPPK(8)-VEDMAELTCLNEASVLHNLK(9)	4026.01	null	0.0374732	0.000882464	0.020573	5.11002	1	0.00360561
	7	HFX_YangJing_CRF_C_20230627_F1_R1.77129.77129.5.0.dta	5	4026.04	VNKDDIQKMNPPK(8)-VEDMAELTCLNEASVLHNLK(9)	4026.01	null	0.00134565	0.00317835	0.023048	5.72477	0.000836873	0.00365633
	8	HFX_YangJing_CRF_A_20230627_F1_R2.76281.76281.3.0.dta	3	4026.04	VNKDDIQKMNPPK(8)-VEDMAELTCLNEASVLHNLK(9)	4026.01	null	8.56037e-07	0.00353641	0.022524	5.59462	1.86382e-06	7.14419e-14
	9	HFX_YangJing_CRF_A_20230627_F1_R1.75800.75800.5.1.dta	5	4026.03	VNKDDIQKMNPPK(8)-VEDMAELTCLNEASVLHNLK(9)	4026.01	null	0.000262215	0.00591783	0.01935	4.80624	0.067875	0.774675
	10	HFX_YangJing_CRF_A_20230627_F1_R2.76247.76247.4.0.dta	4	4026.04	VNKDDIQKMNPPK(8)-VEDMAELTCLNEASVLHNLK(9)	4026.01	null	0.000432117	0.00789413	0.023467	5.82884	7.14897e-08	0.00399635
	11	HFX_YangJing_CRF_A_20230627_F1_R2.76268.76268.3.0.dta	3	4026.04	VNKDDIQKMNPPK(8)-VEDMAELTCLNEASVLHNLK(9)	4026.01	null	0.00936768	0.0120509	0.022524	5.59462	1	0.00247477
	12	HFX_YangJing_CRF_A_20230627_F1_R2.75082.75082.4.1.dta	4	4026.02	VNKDDIQKMNPPK(8)-VEDMAELTCLNEASVLHNLK(9)	4026.01	null	0.00023329	0.0217192	0.011684	2.90213	3.9731e-06	0.000865817
	13	HFX_YangJing_CRF_B_20230627_F1_R1.78093.78093.5.1.dta	5	4026.04	VNKDDIQKMNPPK(8)-VEDMAELTCLNEASVLHNLK(9)	4026.01	null	0.0420819	0.0246514	0.022568	5.60555	0.04603	0.163065
	14	HFX_YangJing_CRF_A_20230627_F1_R1.75858.75858.4.3.dta	4	4026.04	VNKDDIQKMNPPK(8)-VEDMAELTCLNEASVLHNLK(9)	4026.01	null	7.64737e-05	0.025529	0.028298	7.02879	2.42321e-06	0.000858041
	15	HFX_YangJing_CRF_A_20230627_F1_R1.75865.75865.3.1.dta	3	4026.03	VNKDDIQKMNPPK(8)-VEDMAELTCLNEASVLHNLK(9)	4026.01	null	0.0297818	0.0284068	0.020573	5.11002	1	0.0303421
	16	HFX_YangJing_CRF_A_20230627_F1_R2.76222.76222.4.0.dta	4	4026.03	VNKDDIQKMNPPK(8)-VEDMAELTCLNEASVLHNLK(9)	4026.01	null	0.00286821	0.040341	0.0214	5.31543	6.89725e-06	0.0170128
	17	HFX_YangJing_CRF_A_20230627_F1_R1.74706.74706.4.1.dta	4	4026.03	VNKDDIQKMNPPK(8)-VEDMAELTCLNEASVLHNLK(9)	4026.01	null	0.00755546	0.043532	0.018334	4.55389	1.69494e-05	0.00381409
	18	HFX_YangJing_CRF_A_20230627_F1_R2.76221.76221.5.1.dta	5	4026.03	VNKDDIQKMNPPK(8)-VEDMAELTCLNEASVLHNLK(9)	4026.01	null	0.0201111	0.0538785	0.020996	5.21509	0.000814867	0.00722138
	19	HFX_YangJing_CRF_A_20230627_F1_R1.75916.75916.4.4.dta	4	4026.04	VNKDDIQKMNPPK(8)-VEDMAELTCLNEASVLHNLK(9)	4026.01	null	2.27189e-05	0.0633236	0.028298	7.02879	1.89959e-09	0.0019023
	20	HFX_YangJing_CRF_C_20230627_F1_R1.81063.81063.3.0.dta	3	3684.82	DDIQKMNPPK(5)-VEDMAELTCLNEASVLHNLK(9)	3684.81	null	0.00106392	0.000795734	0.016184	4.39209	3.86204e-09	0.000791393
	21	HFX_YangJing_CRF_C_20230627_F1_R1.81039.81039.3.0.dta	3	3684.83	DDIQKMNPPK(5)-VEDMAELTCLNEASVLHNLK(9)	3684.81	null	0.00422093	0.0099455	0.020791	5.64236	0.000151126	0.00158741
3	sp|P18760|COF1_MOUSE (139)-sp|P60710|ACTB_MOUSE (328)	2	39
SameSet	sp|P18760|COF1_MOUSE (139)-sp|P62737|ACTA_MOUSE (330)	2	39
SameSet	sp|P18760|COF1_MOUSE (139)-sp|P63260|ACTG_MOUSE (328)	2	39
SameSet	sp|P18760|COF1_MOUSE (139)-sp|P63268|ACTH_MOUSE (329)	2	39
SameSet	sp|P18760|COF1_MOUSE (139)-sp|P68033|ACTC_MOUSE (330)	2	39
SameSet	sp|P18760|COF1_MOUSE (139)-sp|P68134|ACTS_MOUSE (330)	2	39
SameSet	sp|P18760|COF1_MOUSE (139)-sp|Q8BFZ3|ACTBL_MOUSE (329)	2	39
	1	HFX_YangJing_CRF_B_20230627_F1_R1.58301.58301.3.0.dta	3	2769.45	HELQANCYEEVK(7)-IKIIAPPER(2)	2769.44	null	4.06973e-11	0.000127973	0.014452	5.21838	0.000614668	4.49294e-14
	2	HFX_YangJing_CRF_C_20230627_F1_R1.57735.57735.3.0.dta	3	2769.45	HELQANCYEEVK(7)-IKIIAPPER(2)	2769.44	null	6.67082e-15	0.000141688	0.015213	5.49317	0.00153971	1.5479e-14
	3	HFX_YangJing_CRF_C_20230627_F1_R1.57701.57701.5.0.dta	5	2769.45	HELQANCYEEVK(7)-IKIIAPPER(2)	2769.44	null	1.63778e-13	0.00161807	0.012499	4.51319	1.83864e-06	1.41411e-05
	4	HFX_YangJing_CRF_A_20230627_F1_R1.56616.56616.3.0.dta	3	2769.45	HELQANCYEEVK(7)-IKIIAPPER(2)	2769.44	null	2.98508e-16	0.00260182	0.01359	4.90713	0.000841839	2.05363e-09
	5	HFX_YangJing_CRF_C_20230627_F1_R1.57704.57704.4.0.dta	4	2769.45	HELQANCYEEVK(7)-IKIIAPPER(2)	2769.44	null	0.0709996	0.0032605	0.012746	4.60238	0.0212498	0.000883936
	6	HFX_YangJing_CRF_A_20230627_F1_R1.56615.56615.4.0.dta	4	2769.45	HELQANCYEEVK(7)-IKIIAPPER(2)	2769.44	null	7.02865e-08	0.00451714	0.011803	4.26187	0.000269219	0.000198802
	7	HFX_YangJing_CRF_C_20230627_F1_R1.57761.57761.4.0.dta	4	2769.45	HELQANCYEEVK(7)-IKIIAPPER(2)	2769.44	null	1.53238e-08	0.00843738	0.012998	4.69337	0.00486196	4.47401e-05
	8	HFX_YangJing_CRF_A_20230627_F1_R1.56538.56538.5.0.dta	5	2769.45	HELQANCYEEVK(7)-IKIIAPPER(2)	2769.44	null	8.92617e-06	0.0107684	0.011438	4.13008	4.07434e-05	0.00680739
	9	HFX_YangJing_CRF_B_20230627_F1_R1.58300.58300.4.0.dta	4	2769.45	HELQANCYEEVK(7)-IKIIAPPER(2)	2769.44	null	0.000114353	0.0109108	0.012506	4.51572	1.79032e-05	6.22926e-05
	10	HFX_YangJing_CRF_A_20230627_F1_R2.56822.56822.4.0.dta	4	2769.45	HELQANCYEEVK(7)-IKIIAPPER(2)	2769.44	null	1.86718e-12	0.0131535	0.012829	4.63235	4.18031e-06	0.00021464
	11	HFX_YangJing_CRF_B_20230627_F1_R1.58058.58058.4.0.dta	4	2769.45	HELQANCYEEVK(7)-IKIIAPPER(2)	2769.44	null	8.05294e-12	0.0156879	0.012803	4.62296	0.00427191	4.8821e-07
	12	HFX_YangJing_CRF_A_20230627_F1_R2.56848.56848.3.0.dta	3	2769.45	HELQANCYEEVK(7)-IKIIAPPER(2)	2769.44	null	1.01182e-13	0.024084	0.014964	5.40326	3.25795e-05	2.23224e-07
	13	HFX_YangJing_CRF_B_20230627_F1_R1.58276.58276.5.0.dta	5	2769.45	HELQANCYEEVK(7)-IKIIAPPER(2)	2769.44	null	1.01881e-07	0.0313585	0.012525	4.52258	0.00184261	1.96505e-05
	14	HFX_YangJing_CRF_C_20230627_F1_R1.57522.57522.4.0.dta	4	2769.45	HELQANCYEEVK(7)-IKIIAPPER(2)	2769.44	null	1.64189e-10	0.0409709	0.012412	4.48177	8.16223e-07	4.24872e-10
	15	HFX_YangJing_CRF_A_20230627_F1_R2.56874.56874.5.0.dta	5	2769.45	HELQANCYEEVK(7)-IKIIAPPER(2)	2769.44	null	2.48239e-11	0.0425819	0.012229	4.4157	6.28947e-08	5.48347e-05
	16	HFX_YangJing_CRF_A_20230627_F1_R1.56574.56574.5.0.dta	5	2769.45	HELQANCYEEVK(7)-IKIIAPPER(2)	2769.44	null	0.000191474	0.0539565	0.011511	4.15644	1.31335e-06	0.00370337
	17	HFX_YangJing_CRF_A_20230627_F1_R1.56400.56400.5.0.dta	5	2769.45	HELQANCYEEVK(7)-IKIIAPPER(2)	2769.44	null	0.00153876	0.0558197	0.011713	4.22938	0.00324204	2.136e-05
	18	HFX_YangJing_CRF_A_20230627_F1_R1.56620.56620.4.0.dta	4	2769.45	HELQANCYEEVK(7)-IKIIAPPER(2)	2769.44	null	9.65676e-13	0.113407	0.011803	4.26187	1.29551e-07	1.40003e-10
	19	HFX_YangJing_CRF_B_20230627_F1_R1.58303.58303.5.0.dta	5	2769.45	HELQANCYEEVK(7)-IKIIAPPER(2)	2769.44	null	0.000168384	0.118167	0.012708	4.58866	4.53552e-05	1.95595e-05
	20	HFX_YangJing_CRF_C_20230627_F1_R1.57787.57787.5.0.dta	5	2769.45	HELQANCYEEVK(7)-IKIIAPPER(2)	2769.44	null	0.00301037	0.278976	0.012471	4.50308	0.000247018	1.17357e-06
	21	HFX_YangJing_CRF_A_20230627_F1_R2.56566.56566.4.0.dta	4	2769.45	HELQANCYEEVK(7)-IKIIAPPER(2)	2769.44	null	0.0015248	0.388661	0.012826	4.63126	0.0731032	0.000285942
	22	HFX_YangJing_CRF_A_20230627_F1_R2.56815.56815.3.0.dta	3	2769.45	HELQANCYEEVK(7)-IKIIAPPER(2)	2769.44	null	2.61952e-09	0.41146	0.014727	5.31768	0.00070122	0.0085759
	23	HFX_YangJing_CRF_C_20230627_F1_R1.53914.53914.3.0.dta	3	3040.58	HELQANCYEEVKDR(7)-IKIIAPPER(2)	3040.57	null	4.5579e-12	0.00998042	0.015097	4.96519	3.67066e-07	2.06455e-15
	24	HFX_YangJing_CRF_C_20230627_F1_R1.53887.53887.5.0.dta	5	3040.58	HELQANCYEEVKDR(7)-IKIIAPPER(2)	3040.57	null	8.66876e-10	0.0117527	0.013727	4.51462	1.78038e-06	1.15774e-09
	25	HFX_YangJing_CRF_A_20230627_F1_R1.52736.52736.5.0.dta	5	3040.58	HELQANCYEEVKDR(7)-IKIIAPPER(2)	3040.57	null	1.22003e-06	0.0120221	0.012332	4.05582	0.000223429	1.25229e-06
	26	HFX_YangJing_CRF_A_20230627_F1_R1.52924.52924.4.0.dta	4	3040.58	HELQANCYEEVKDR(7)-IKIIAPPER(2)	3040.57	null	4.33597e-08	0.0122073	0.014574	4.79319	4.77527e-07	1.08342e-09
	27	HFX_YangJing_CRF_A_20230627_F1_R1.52897.52897.5.0.dta	5	3040.58	HELQANCYEEVKDR(7)-IKIIAPPER(2)	3040.57	null	2.88792e-11	0.0165912	0.013086	4.3038	4.22638e-06	3.72961e-09
	28	HFX_YangJing_CRF_C_20230627_F1_R1.53913.53913.4.0.dta	4	3040.58	HELQANCYEEVKDR(7)-IKIIAPPER(2)	3040.57	null	3.23436e-17	0.0339528	0.014163	4.65801	2.99082e-08	1.00738e-10
	29	HFX_YangJing_CRF_A_20230627_F1_R1.52925.52925.3.0.dta	3	3040.58	HELQANCYEEVKDR(7)-IKIIAPPER(2)	3040.57	null	3.49051e-09	0.0356794	0.015009	4.93625	8.32987e-06	1.10949e-12
	30	HFX_YangJing_CRF_A_20230627_F1_R2.53078.53078.5.0.dta	5	3040.58	HELQANCYEEVKDR(7)-IKIIAPPER(2)	3040.57	null	2.90189e-08	0.0490417	0.01303	4.28538	3.03714e-07	4.93172e-09
	31	HFX_YangJing_CRF_A_20230627_F1_R2.53105.53105.4.0.dta	4	3040.58	HELQANCYEEVKDR(7)-IKIIAPPER(2)	3040.57	null	6.31542e-09	0.0630129	0.01391	4.5748	2.85618e-08	1.26386e-12
	32	HFX_YangJing_CRF_B_20230627_F1_R1.54478.54478.5.0.dta	5	3040.58	HELQANCYEEVKDR(7)-IKIIAPPER(2)	3040.57	null	2.35339e-11	0.0647064	0.013552	4.45706	1.20551e-09	1.26427e-10
	33	HFX_YangJing_CRF_C_20230627_F1_R1.53579.53579.3.0.dta	3	3040.58	HELQANCYEEVKDR(7)-IKIIAPPER(2)	3040.57	null	1.84054e-05	0.119176	0.014779	4.86061	8.52019e-10	3.35207e-06
	34	HFX_YangJing_CRF_A_20230627_F1_R2.53106.53106.3.0.dta	3	3040.58	HELQANCYEEVKDR(7)-IKIIAPPER(2)	3040.57	null	7.89505e-15	0.152095	0.013724	4.51363	7.78766e-07	4.98449e-16
	35	HFX_YangJing_CRF_A_20230627_F1_R1.52614.52614.3.0.dta	3	3040.58	HELQANCYEEVKDR(7)-IKIIAPPER(2)	3040.57	null	2.13373e-14	0.177255	0.013972	4.5952	1.71964e-11	1.98445e-12
	36	HFX_YangJing_CRF_A_20230627_F1_R1.52604.52604.3.0.dta	3	3040.58	HELQANCYEEVKDR(7)-IKIIAPPER(2)	3040.57	null	1.87714e-11	0.207252	0.014679	4.82772	2.20722e-11	1.48461e-11
	37	HFX_YangJing_CRF_B_20230627_F1_R1.54170.54170.3.0.dta	3	3040.58	HELQANCYEEVKDR(7)-IKIIAPPER(2)	3040.57	null	1.19435e-09	0.21753	0.013498	4.4393	3.47613e-09	1.79223e-10
	38	HFX_YangJing_CRF_B_20230627_F1_R1.54479.54479.4.0.dta	4	3040.58	HELQANCYEEVKDR(7)-IKIIAPPER(2)	3040.57	null	2.57691e-05	0.262253	0.014656	4.82015	5.02628e-09	1.15742e-11
	39	HFX_YangJing_CRF_B_20230627_F1_R1.54505.54505.3.0.dta	3	3040.58	HELQANCYEEVKDR(7)-IKIIAPPER(2)	3040.57	null	5.43434e-13	0.267358	0.015231	5.00926	1.32356e-07	9.73956e-16
4	sp|P20152|VIME_MOUSE (235)-sp|P20152|VIME_MOUSE (328)	2	16
	1	HFX_YangJing_CRF_C_20230627_F1_R1.84002.84002.3.0.dta	3	3237.72	VESLQEEIAFLKK(12)-QVQSLTCEVDALK(7)	3237.71	null	4.59906e-05	0.000162464	0.011173	3.4509	6.17913e-05	0.000110449
	2	HFX_YangJing_CRF_B_20230627_F1_R1.85172.85172.3.0.dta	3	3237.72	VESLQEEIAFLKK(12)-QVQSLTCEVDALK(7)	3237.71	null	0.000143744	0.00116676	0.013226	4.08499	0.000102774	0.000339479
	3	HFX_YangJing_CRF_A_20230627_F1_R2.83036.83036.3.0.dta	3	3237.71	VESLQEEIAFLKK(12)-QVQSLTCEVDALK(7)	3237.71	null	3.33523e-06	0.00254387	0.002896	0.89446	2.26921e-05	1.88422e-05
	4	HFX_YangJing_CRF_A_20230627_F1_R1.82598.82598.3.0.dta	3	3237.71	VESLQEEIAFLKK(12)-QVQSLTCEVDALK(7)	3237.71	null	4.70236e-06	0.00360508	0.006215	1.91957	3.25914e-05	1.07918e-05
	5	HFX_YangJing_CRF_B_20230627_F1_R1.85176.85176.4.2.dta	4	3237.72	VESLQEEIAFLKK(12)-QVQSLTCEVDALK(7)	3237.71	null	0.182794	0.0452136	0.010917	3.37183	0.246855	0.000640628
	6	HFX_YangJing_CRF_A_20230627_F1_R2.83040.83040.4.0.dta	4	3237.71	VESLQEEIAFLKK(12)-QVQSLTCEVDALK(7)	3237.71	null	0.740536	0.153833	0.00462	1.42694	1	0.00369154
	7	HFX_YangJing_CRF_B_20230627_F1_R1.82304.82304.3.0.dta	3	3365.82	KVESLQEEIAFLKK(13)-QVQSLTCEVDALK(7)	3365.8	null	1.41922e-05	0.000349754	0.016576	4.92483	2.21496e-07	0.000114104
	8	HFX_YangJing_CRF_C_20230627_F1_R1.81173.81173.4.0.dta	4	3365.81	KVESLQEEIAFLKK(13)-QVQSLTCEVDALK(7)	3365.8	null	0.00226554	0.00058958	0.012271	3.64579	0.00537962	0.000416962
	9	HFX_YangJing_CRF_C_20230627_F1_R1.81193.81193.3.0.dta	3	3365.82	KVESLQEEIAFLKK(13)-QVQSLTCEVDALK(7)	3365.8	null	7.66469e-06	0.000986214	0.012882	3.82732	8.59317e-06	4.49082e-07
	10	HFX_YangJing_CRF_B_20230627_F1_R1.82293.82293.3.0.dta	3	3365.82	KVESLQEEIAFLKK(13)-QVQSLTCEVDALK(7)	3365.8	null	0.000975864	0.00257998	0.016576	4.92483	0.000347261	0.000375013
	11	HFX_YangJing_CRF_A_20230627_F1_R2.80225.80225.4.0.dta	4	3365.82	KVESLQEEIAFLKK(13)-QVQSLTCEVDALK(7)	3365.8	null	3.30262e-05	0.00283795	0.013863	4.11878	9.64516e-07	4.62444e-05
	12	HFX_YangJing_CRF_A_20230627_F1_R1.79812.79812.5.0.dta	5	3365.82	KVESLQEEIAFLKK(13)-QVQSLTCEVDALK(7)	3365.8	null	0.00326376	0.00369601	0.012888	3.8291	0.0343772	0.00177041
	13	HFX_YangJing_CRF_B_20230627_F1_R1.82292.82292.4.0.dta	4	3365.82	KVESLQEEIAFLKK(13)-QVQSLTCEVDALK(7)	3365.8	null	8.83525e-06	0.00405933	0.013287	3.94765	3.28703e-05	9.24158e-06
	14	HFX_YangJing_CRF_A_20230627_F1_R1.79784.79784.4.0.dta	4	3365.82	KVESLQEEIAFLKK(13)-QVQSLTCEVDALK(7)	3365.8	null	3.45973e-05	0.00422703	0.015865	4.71359	3.62392e-05	1.2962e-05
	15	HFX_YangJing_CRF_A_20230627_F1_R1.79786.79786.3.0.dta	3	3365.81	KVESLQEEIAFLKK(13)-QVQSLTCEVDALK(7)	3365.8	null	9.35219e-05	0.0154182	0.012012	3.56884	3.85515e-05	3.62676e-05
	16	HFX_YangJing_CRF_A_20230627_F1_R2.80227.80227.3.0.dta	3	3365.81	KVESLQEEIAFLKK(13)-QVQSLTCEVDALK(7)	3365.8	null	0.0019499	0.0515269	0.011238	3.33888	0.00380045	0.000194354
5	sp|P80316|TCPE_MOUSE (253)-sp|P80316|TCPE_MOUSE (284)	2	11
	1	HFX_YangJing_CRF_A_20230627_F1_R1.78829.78829.5.0.dta	5	2877.54	IAILTCPFEPPKPK(6)-EKFEEMIK(2)	2877.53	null	0.000920773	0.000393137	0.011595	4.0295	0.00025203	0.0375537
	2	HFX_YangJing_CRF_B_20230627_F1_R1.81276.81276.5.0.dta	5	2877.54	IAILTCPFEPPKPK(6)-EKFEEMIK(2)	2877.53	null	4.9799e-05	0.00104996	0.010053	3.49362	1.28399e-05	0.00271947
	3	HFX_YangJing_CRF_C_20230627_F1_R1.80183.80183.5.0.dta	5	2877.54	IAILTCPFEPPKPK(6)-EKFEEMIK(2)	2877.53	null	0.0224493	0.00141424	0.014738	5.12176	0.000172224	0.0777794
	4	HFX_YangJing_CRF_C_20230627_F1_R1.80204.80204.5.1.dta	5	2877.54	IAILTCPFEPPKPK(6)-EKFEEMIK(2)	2877.53	null	0.00289226	0.00155393	0.013824	4.80412	1.40836e-07	0.00338362
	5	HFX_YangJing_CRF_A_20230627_F1_R2.79161.79161.5.0.dta	5	2877.54	IAILTCPFEPPKPK(6)-EKFEEMIK(2)	2877.53	null	0.0116706	0.00266232	0.010029	3.48528	2.59863e-09	0.00544589
	6	HFX_YangJing_CRF_B_20230627_F1_R1.81183.81183.5.0.dta	5	2877.54	IAILTCPFEPPKPK(6)-EKFEEMIK(2)	2877.53	null	0.00279188	0.0094855	0.010277	3.57147	6.67855e-06	0.0177845
	7	HFX_YangJing_CRF_A_20230627_F1_R1.78745.78745.5.0.dta	5	2877.54	IAILTCPFEPPKPK(6)-EKFEEMIK(2)	2877.53	null	5.67511e-06	0.0167045	0.009922	3.4481	3.644e-05	0.00119313
	8	HFX_YangJing_CRF_A_20230627_F1_R1.78811.78811.3.1.dta	3	2877.55	IAILTCPFEPPKPK(6)-EKFEEMIK(2)	2877.53	null	0.00272863	0.174531	0.018492	6.42635	0.000212273	0.0321191
	9	HFX_YangJing_CRF_B_20230627_F1_R1.77995.77995.3.1.dta	3	3297.75	IAILTCPFEPPKPK(6)-YEKEKFEEMIK(5)	3297.73	null	0.438137	0.115652	0.016224	4.91975	5.85047e-05	0.641007
	10	HFX_YangJing_CRF_A_20230627_F1_R1.75809.75809.3.0.dta	3	3297.75	IAILTCPFEPPKPK(6)-YEKEKFEEMIK(5)	3297.73	null	0.228978	0.180804	0.019528	5.92165	0.00430823	0.69367
	11	HFX_YangJing_CRF_A_20230627_F1_R2.76333.76333.6.3.dta	6	3297.75	IAILTCPFEPPKPK(6)-YEKEKFEEMIK(5)	3297.73	null	1	0.233245	0.015721	4.76722	0.000298966	1
6	sp|P70460|VASP_MOUSE (332)-sp|P70460|VASP_MOUSE (343)	2	11
	1	HFX_YangJing_CRF_C_20230627_F1_R1.55384.55384.5.0.dta	5	4223.02	SSSSVTTSEAHPSTPCSSDDSDLER(16)-VKQELLEEVRK(2)	4223	null	0.000110436	0.00056421	0.019887	4.70921	0.000343736	0.000182064
	2	HFX_YangJing_CRF_B_20230627_F1_R1.56145.56145.4.0.dta	4	4223.03	SSSSVTTSEAHPSTPCSSDDSDLER(16)-VKQELLEEVRK(2)	4223	null	0.0103528	0.00243466	0.026407	6.25313	8.48872e-07	2.05707e-08
	3	HFX_YangJing_CRF_C_20230627_F1_R1.55346.55346.4.1.dta	4	4223.03	SSSSVTTSEAHPSTPCSSDDSDLER(16)-VKQELLEEVRK(2)	4223	null	0.0136726	0.00441892	0.022402	5.30475	0.00041523	3.48598e-10
	4	HFX_YangJing_CRF_A_20230627_F1_R2.54709.54709.5.0.dta	5	4223.02	SSSSVTTSEAHPSTPCSSDDSDLER(16)-VKQELLEEVRK(2)	4223	null	7.76631e-05	0.0114514	0.017066	4.0412	0.0013238	2.56614e-05
	5	HFX_YangJing_CRF_A_20230627_F1_R1.54356.54356.4.1.dta	4	4223.02	SSSSVTTSEAHPSTPCSSDDSDLER(16)-VKQELLEEVRK(2)	4223	null	0.0649488	0.0364318	0.013245	3.13639	0.00761062	5.04836e-26
	6	HFX_YangJing_CRF_A_20230627_F1_R2.54609.54609.4.1.dta	4	4223.02	SSSSVTTSEAHPSTPCSSDDSDLER(16)-VKQELLEEVRK(2)	4223	null	0.070419	0.290157	0.018873	4.46909	0.00346206	8.81412e-16
	7	HFX_YangJing_CRF_C_20230627_F1_R1.60094.60094.4.2.dta	4	4094.93	SSSSVTTSEAHPSTPCSSDDSDLER(16)-VKQELLEEVR(2)	4094.91	null	6.44164e-11	0.00165657	0.021222	5.18253	3.78978e-06	3.27467e-12
	8	HFX_YangJing_CRF_B_20230627_F1_R1.60857.60857.4.1.dta	4	4094.93	SSSSVTTSEAHPSTPCSSDDSDLER(16)-VKQELLEEVR(2)	4094.91	null	8.73328e-05	0.010632	0.024256	5.92345	1.20892e-05	2.48265e-07
	9	HFX_YangJing_CRF_A_20230627_F1_R1.59036.59036.4.2.dta	4	4094.93	SSSSVTTSEAHPSTPCSSDDSDLER(16)-VKQELLEEVR(2)	4094.91	null	2.06675e-07	0.0318303	0.016333	3.98861	2.95995e-06	7.42316e-09
	10	HFX_YangJing_CRF_C_20230627_F1_R1.60130.60130.5.1.dta	5	4094.93	SSSSVTTSEAHPSTPCSSDDSDLER(16)-VKQELLEEVR(2)	4094.91	null	1	0.13648	0.021151	5.16519	1	0.00269091
	11	HFX_YangJing_CRF_A_20230627_F1_R2.59277.59277.4.1.dta	4	4094.92	SSSSVTTSEAHPSTPCSSDDSDLER(16)-VKQELLEEVR(2)	4094.91	null	4.69154e-05	0.190799	0.008923	2.17905	5.08575e-07	6.37402e-08
7	sp|Q01320|TOP2A_MOUSE (1193)-sp|Q01320|TOP2A_MOUSE (1205)	2	2
	1	HFX_YangJing_CRF_C_20230627_F1_R1.67218.67218.3.1.dta	3	2884.46	QDEQVGLPGKAGK(10)-AQMCADVLPSPR(4)	2884.44	null	0.000737573	0.00605011	0.017035	5.90582	2.34516e-05	0.00266273
	2	HFX_YangJing_CRF_C_20230627_F1_R1.61731.61731.3.0.dta	3	3141.6	EKQDEQVGLPGKAGK(12)-AQMCADVLPSPR(4)	3141.58	null	0.00948362	0.0406948	0.01432	4.55821	0.0174801	0.001419
8	sp|P37913|DNLI1_MOUSE (203)-sp|P37913|DNLI1_MOUSE (210)	2	4
	1	HFX_YangJing_CRF_C_20230627_F1_R1.40646.40646.3.0.dta	3	3165.69	TENIPVCKAGVK(7)-LKPQEEEQSKPPAR(2)	3165.67	null	0.0866304	0.00706747	0.015228	4.81035	0.000365245	0.037701
	2	HFX_YangJing_CRF_A_20230627_F1_R1.39800.39800.3.0.dta	3	3165.69	TENIPVCKAGVK(7)-LKPQEEEQSKPPAR(2)	3165.67	null	1	0.0817135	0.012666	4.00105	1	0.0379652
	3	HFX_YangJing_CRF_C_20230627_F1_R1.39402.39402.3.0.dta	3	2810.46	TENIPVCK(7)-LKPQEEEQSKPPAR(2)	2810.45	null	0.811098	0.283018	0.010905	3.88016	0.0243179	0.295535
	4	HFX_YangJing_CRF_A_20230627_F1_R1.38620.38620.3.0.dta	3	2810.47	TENIPVCK(7)-LKPQEEEQSKPPAR(2)	2810.45	null	1	0.320618	0.020079	7.14441	0.481629	1
9	sp|Q8BGD9|IF4B_MOUSE (543)-sp|Q8BGD9|IF4B_MOUSE (557)	2	6
	1	HFX_YangJing_CRF_B_20230627_F1_R1.52950.52950.3.0.dta	3	2889.38	VDVVGATQGQAGSCSR(14)-DHWKDLDR(4)	2889.37	null	8.18895e-05	0.0695366	0.013954	4.82943	6.2726e-05	9.44411e-06
	2	HFX_YangJing_CRF_A_20230627_F1_R1.51173.51173.3.0.dta	3	2889.39	VDVVGATQGQAGSCSR(14)-DHWKDLDR(4)	2889.37	null	2.62345e-07	0.070992	0.016106	5.57423	1.59499e-07	6.87403e-07
	3	HFX_YangJing_CRF_A_20230627_F1_R2.51407.51407.3.0.dta	3	2889.39	VDVVGATQGQAGSCSR(14)-DHWKDLDR(4)	2889.37	null	7.20596e-08	0.148811	0.018879	6.53395	1.19765e-08	1.35356e-07
	4	HFX_YangJing_CRF_C_20230627_F1_R1.52008.52008.3.0.dta	3	2889.38	VDVVGATQGQAGSCSR(14)-DHWKDLDR(4)	2889.37	null	0.149017	0.235304	0.015409	5.333	1.28251e-05	0.0897098
	5	HFX_YangJing_CRF_A_20230627_F1_R1.51210.51210.3.0.dta	3	2889.39	VDVVGATQGQAGSCSR(14)-DHWKDLDR(4)	2889.37	null	0.000159507	0.262699	0.015791	5.46521	3.76291e-08	3.69324e-06
	6	HFX_YangJing_CRF_A_20230627_F1_R1.45686.45686.3.0.dta	3	3017.49	VDVVGATQGQAGSCSR(14)-DHWKDLDRK(4)	3017.46	null	5.93145e-09	0.0773392	0.02363	7.83108	0.00884895	6.78435e-10
10	sp|P26039|TLN1_MOUSE (910)-sp|P26039|TLN1_MOUSE (1045)	1	29
	1	HFX_YangJing_CRF_C_20230627_F1_R1.82620.82620.3.0.dta	3	3949.97	MATNAAAQNAIKK(12)-AQEACGPLEMDSALSVVQNLEK(5)	3949.95	Oxidation[M](26)	1.36036e-10	2.03555e-09	0.020904	5.29223	9.70351e-11	1.50746e-11
	2	HFX_YangJing_CRF_B_20230627_F1_R1.83789.83789.3.0.dta	3	3949.96	MATNAAAQNAIKK(12)-AQEACGPLEMDSALSVVQNLEK(5)	3949.95	Oxidation[M](26)	1.69578e-08	4.19249e-07	0.019131	4.84336	2.60638e-07	3.063e-10
	3	HFX_YangJing_CRF_C_20230627_F1_R1.83236.83236.4.0.dta	4	3933.97	MATNAAAQNAIKK(12)-AQEACGPLEMDSALSVVQNLEK(5)	3933.95	null	0.00331536	2.8488e-05	0.019432	4.93956	1.80291e-14	0.00848797
	4	HFX_YangJing_CRF_C_20230627_F1_R1.82581.82581.3.0.dta	3	3949.97	MATNAAAQNAIKK(12)-AQEACGPLEMDSALSVVQNLEK(5)	3949.95	Oxidation[M](26)	2.99195e-05	6.62513e-05	0.025407	6.43224	3.77817e-07	4.35551e-06
	5	HFX_YangJing_CRF_C_20230627_F1_R1.83114.83114.3.0.dta	3	3933.97	MATNAAAQNAIKK(12)-AQEACGPLEMDSALSVVQNLEK(5)	3933.95	null	7.81117e-05	7.70214e-05	0.016352	4.15664	1.90947e-15	0.000185539
	6	HFX_YangJing_CRF_B_20230627_F1_R1.83783.83783.4.0.dta	4	3949.96	MATNAAAQNAIKK(12)-AQEACGPLEMDSALSVVQNLEK(5)	3949.95	Oxidation[M](26)	0.139262	0.000150369	0.014915	3.776	7.09385e-09	0.106696
	7	HFX_YangJing_CRF_B_20230627_F1_R1.84303.84303.3.0.dta	3	3933.97	MATNAAAQNAIKK(12)-AQEACGPLEMDSALSVVQNLEK(5)	3933.95	null	6.42242e-05	0.000211829	0.018412	4.68028	9.00788e-15	1.28022e-05
	8	HFX_YangJing_CRF_A_20230627_F1_R2.82149.82149.3.0.dta	3	3933.97	MATNAAAQNAIKK(12)-AQEACGPLEMDSALSVVQNLEK(5)	3933.95	null	7.4378e-13	0.000354191	0.019816	5.03718	2.02345e-24	7.8103e-08
	9	HFX_YangJing_CRF_C_20230627_F1_R1.77380.77380.4.0.dta	4	3949.97	MATNAAAQNAIKK(12)-AQEACGPLEMDSALSVVQNLEK(5)	3949.95	Oxidation[M](10)	0.019598	0.000392552	0.025134	6.36313	2.2257e-06	0.143235
	10	HFX_YangJing_CRF_A_20230627_F1_R1.81241.81241.3.0.dta	3	3949.97	MATNAAAQNAIKK(12)-AQEACGPLEMDSALSVVQNLEK(5)	3949.95	Oxidation[M](26)	1.18662e-09	0.000420473	0.020007	5.06513	0.000354301	1.22478e-11
	11	HFX_YangJing_CRF_C_20230627_F1_R1.82594.82594.4.0.dta	4	3949.96	MATNAAAQNAIKK(12)-AQEACGPLEMDSALSVVQNLEK(5)	3949.95	Oxidation[M](26)	0.00160931	0.000600618	0.01704	4.31398	4.38851e-05	0.00023727
	12	HFX_YangJing_CRF_B_20230627_F1_R1.77645.77645.4.2.dta	4	3965.97	MATNAAAQNAIKK(12)-AQEACGPLEMDSALSVVQNLEK(5)	3965.94	Oxidation[M](10);Oxidation[M](26)	0.00582633	0.000944292	0.030745	7.75226	0.000348147	0.0105872
	13	HFX_YangJing_CRF_B_20230627_F1_R1.84277.84277.4.0.dta	4	3933.97	MATNAAAQNAIKK(12)-AQEACGPLEMDSALSVVQNLEK(5)	3933.95	null	0.111567	0.000955586	0.019584	4.9782	1.23162e-08	0.199464
	14	HFX_YangJing_CRF_C_20230627_F1_R1.77401.77401.3.1.dta	3	3949.97	MATNAAAQNAIKK(12)-AQEACGPLEMDSALSVVQNLEK(5)	3949.95	Oxidation[M](10)	0.0842642	0.00121935	0.020748	5.25273	0.00707662	0.428572
	15	HFX_YangJing_CRF_B_20230627_F1_R1.78453.78453.4.1.dta	4	3949.96	MATNAAAQNAIKK(12)-AQEACGPLEMDSALSVVQNLEK(5)	3949.95	Oxidation[M](10)	0.318149	0.00297228	0.015495	3.92284	3.7529e-06	0.580196
	16	HFX_YangJing_CRF_A_20230627_F1_R1.81708.81708.3.0.dta	3	3933.97	MATNAAAQNAIKK(12)-AQEACGPLEMDSALSVVQNLEK(5)	3933.95	null	1.20041e-06	0.00301818	0.01778	4.51963	5.40957e-09	8.5608e-06
	17	HFX_YangJing_CRF_C_20230627_F1_R1.76414.76414.4.4.dta	4	3965.96	MATNAAAQNAIKK(12)-AQEACGPLEMDSALSVVQNLEK(5)	3965.94	Oxidation[M](10);Oxidation[M](26)	0.594532	0.0059485	0.022106	5.57396	0.000168173	0.806527
	18	HFX_YangJing_CRF_C_20230627_F1_R1.76443.76443.4.3.dta	4	3965.96	MATNAAAQNAIKK(12)-AQEACGPLEMDSALSVVQNLEK(5)	3965.94	Oxidation[M](10);Oxidation[M](26)	0.36471	0.00824131	0.022211	5.60044	3.55973e-05	0.801185
	19	HFX_YangJing_CRF_B_20230627_F1_R1.78653.78653.4.1.dta	4	3949.96	MATNAAAQNAIKK(12)-AQEACGPLEMDSALSVVQNLEK(5)	3949.95	Oxidation[M](10)	0.887852	0.0090413	0.019119	4.84032	2.1169e-06	1
	20	HFX_YangJing_CRF_C_20230627_F1_R1.77388.77388.3.1.dta	3	3949.97	MATNAAAQNAIKK(12)-AQEACGPLEMDSALSVVQNLEK(5)	3949.95	Oxidation[M](10)	1	0.00911714	0.02326	5.88869	0.0036121	1
	21	HFX_YangJing_CRF_A_20230627_F1_R1.81688.81688.4.0.dta	4	3933.97	MATNAAAQNAIKK(12)-AQEACGPLEMDSALSVVQNLEK(5)	3933.95	null	0.0100157	0.00948419	0.020238	5.14445	4.60818e-09	0.00743991
	22	HFX_YangJing_CRF_A_20230627_F1_R2.81658.81658.3.0.dta	3	3949.96	MATNAAAQNAIKK(12)-AQEACGPLEMDSALSVVQNLEK(5)	3949.95	Oxidation[M](26)	1.13181e-05	0.0133956	0.015334	3.88208	0.00373414	0.0105859
	23	HFX_YangJing_CRF_A_20230627_F1_R1.81338.81338.4.2.dta	4	3949.96	MATNAAAQNAIKK(12)-AQEACGPLEMDSALSVVQNLEK(5)	3949.95	Oxidation[M](26)	0.0160583	0.0136281	0.018528	4.6907	2.97308e-06	0.0567452
	24	HFX_YangJing_CRF_A_20230627_F1_R2.81769.81769.4.1.dta	4	3949.96	MATNAAAQNAIKK(12)-AQEACGPLEMDSALSVVQNLEK(5)	3949.95	Oxidation[M](26)	0.0333765	0.0155042	0.018323	4.6388	0.00077989	0.0210529
	25	HFX_YangJing_CRF_A_20230627_F1_R2.81681.81681.4.2.dta	4	3949.96	MATNAAAQNAIKK(12)-AQEACGPLEMDSALSVVQNLEK(5)	3949.95	Oxidation[M](26)	0.0126055	0.0255945	0.018085	4.57854	2.92758e-09	0.0142264
	26	HFX_YangJing_CRF_A_20230627_F1_R2.76638.76638.3.0.dta	3	3949.96	MATNAAAQNAIKK(12)-AQEACGPLEMDSALSVVQNLEK(5)	3949.95	Oxidation[M](10)	1	0.0338258	0.012322	3.11954	1	0.944355
	27	HFX_YangJing_CRF_A_20230627_F1_R2.76507.76507.4.1.dta	4	3949.97	MATNAAAQNAIKK(12)-AQEACGPLEMDSALSVVQNLEK(5)	3949.95	Oxidation[M](10)	0.238648	0.0556839	0.024796	6.27756	8.60013e-08	0.625858
	28	HFX_YangJing_CRF_A_20230627_F1_R2.81655.81655.4.2.dta	4	3949.96	MATNAAAQNAIKK(12)-AQEACGPLEMDSALSVVQNLEK(5)	3949.95	Oxidation[M](26)	0.462971	0.120708	0.018348	4.64513	1.85923e-05	0.883156
	29	HFX_YangJing_CRF_A_20230627_F1_R2.79587.79587.4.2.dta	4	3949.96	MATNAAAQNAIKK(12)-AQEACGPLEMDSALSVVQNLEK(5)	3949.95	Oxidation[M](10)	0.486772	0.324187	0.018273	4.62614	6.46375e-05	0.939676
11	sp|P11983|TCPA_MOUSE (147)-sp|P11983|TCPA_MOUSE (499)	1	21
	1	HFX_YangJing_CRF_C_20230627_F1_R1.74880.74880.4.0.dta	4	2663.4	DCLINAAK(2)-DNKQAGVFEPTIVK(3)	2663.39	null	6.00186e-05	2.14276e-07	0.01156	4.34034	7.87634e-05	0.00103922
	2	HFX_YangJing_CRF_C_20230627_F1_R1.74862.74862.3.0.dta	3	2663.4	DCLINAAK(2)-DNKQAGVFEPTIVK(3)	2663.39	null	3.04607e-10	1.07855e-05	0.013538	5.083	5.94901e-13	5.54025e-08
	3	HFX_YangJing_CRF_A_20230627_F1_R2.73921.73921.4.0.dta	4	2663.4	DCLINAAK(2)-DNKQAGVFEPTIVK(3)	2663.39	null	0.000161878	0.00034792	0.012226	4.5904	1.66712e-06	0.000527253
	4	HFX_YangJing_CRF_B_20230627_F1_R1.75620.75620.4.0.dta	4	2663.4	DCLINAAK(2)-DNKQAGVFEPTIVK(3)	2663.39	null	0.00154422	0.00039004	0.011406	4.28252	0.000141067	0.000900674
	5	HFX_YangJing_CRF_C_20230627_F1_R1.74745.74745.3.0.dta	3	2663.4	DCLINAAK(2)-DNKQAGVFEPTIVK(3)	2663.39	null	1.78314e-05	0.000446181	0.012288	4.61368	6.946e-07	0.0027386
	6	HFX_YangJing_CRF_B_20230627_F1_R1.75601.75601.3.0.dta	3	2663.4	DCLINAAK(2)-DNKQAGVFEPTIVK(3)	2663.39	null	8.29122e-05	0.00118144	0.014372	5.39614	3.74448e-07	0.00105748
	7	HFX_YangJing_CRF_C_20230627_F1_R1.77605.77605.3.2.dta	3	2663.39	DCLINAAK(2)-DNKQAGVFEPTIVK(3)	2663.39	null	0.00833574	0.0028338	0.007362	2.76415	0.000790756	0.00793054
	8	HFX_YangJing_CRF_A_20230627_F1_R1.76344.76344.3.0.dta	3	2663.4	DCLINAAK(2)-DNKQAGVFEPTIVK(3)	2663.39	null	0.000372616	0.0101358	0.010264	3.85374	5.91563e-06	0.000513329
	9	HFX_YangJing_CRF_A_20230627_F1_R2.76770.76770.3.0.dta	3	2663.4	DCLINAAK(2)-DNKQAGVFEPTIVK(3)	2663.39	null	0.00104905	0.0103745	0.011536	4.33133	1.34479e-05	0.000844463
	10	HFX_YangJing_CRF_A_20230627_F1_R1.73475.73475.3.0.dta	3	2663.4	DCLINAAK(2)-DNKQAGVFEPTIVK(3)	2663.39	null	7.08329e-05	0.0177021	0.014014	5.26172	2.01756e-06	0.000424053
	11	HFX_YangJing_CRF_B_20230627_F1_R1.78769.78769.4.2.dta	4	2663.4	DCLINAAK(2)-DNKQAGVFEPTIVK(3)	2663.39	null	0.0646051	0.0188162	0.011269	4.23108	0.116248	0.0204807
	12	HFX_YangJing_CRF_C_20230627_F1_R1.74747.74747.4.0.dta	4	2663.4	DCLINAAK(2)-DNKQAGVFEPTIVK(3)	2663.39	null	0.0230079	0.018871	0.011579	4.34747	0.0092128	0.00552818
	13	HFX_YangJing_CRF_A_20230627_F1_R2.73918.73918.3.0.dta	3	2663.4	DCLINAAK(2)-DNKQAGVFEPTIVK(3)	2663.39	null	0.00167233	0.0202062	0.016499	6.19475	4.89118e-06	0.00683107
	14	HFX_YangJing_CRF_A_20230627_F1_R2.73834.73834.3.0.dta	3	2663.4	DCLINAAK(2)-DNKQAGVFEPTIVK(3)	2663.39	null	0.000248619	0.0204701	0.016019	6.01452	9.90869e-07	0.000788169
	15	HFX_YangJing_CRF_B_20230627_F1_R1.78756.78756.3.0.dta	3	2663.39	DCLINAAK(2)-DNKQAGVFEPTIVK(3)	2663.39	null	0.00282802	0.0365704	0.005471	2.05415	0.00326674	0.00148641
	16	HFX_YangJing_CRF_A_20230627_F1_R1.73675.73675.3.0.dta	3	2663.4	DCLINAAK(2)-DNKQAGVFEPTIVK(3)	2663.39	null	0.00431781	0.0526676	0.013708	5.14683	0.0331115	0.0466505
	17	HFX_YangJing_CRF_C_20230627_F1_R1.77697.77697.3.3.dta	3	2663.39	DCLINAAK(2)-DNKQAGVFEPTIVK(3)	2663.39	null	0.0290679	0.0538718	0.00582	2.18519	0.061991	0.0519146
	18	HFX_YangJing_CRF_C_20230627_F1_R1.74727.74727.3.0.dta	3	2663.4	DCLINAAK(2)-DNKQAGVFEPTIVK(3)	2663.39	null	0.92399	0.0933433	0.011856	4.45148	1	0.500477
	19	HFX_YangJing_CRF_A_20230627_F1_R1.76330.76330.3.0.dta	3	2663.4	DCLINAAK(2)-DNKQAGVFEPTIVK(3)	2663.39	null	0.00386484	0.134187	0.010264	3.85374	0.000745238	0.00735416
	20	HFX_YangJing_CRF_B_20230627_F1_R1.75929.75929.3.0.dta	3	2663.4	DCLINAAK(2)-DNKQAGVFEPTIVK(3)	2663.39	null	0.55662	0.170081	0.016871	6.33442	1	0.538997
	21	HFX_YangJing_CRF_A_20230627_F1_R2.74166.74166.3.0.dta	3	2663.4	DCLINAAK(2)-DNKQAGVFEPTIVK(3)	2663.39	null	0.0521017	0.224212	0.016261	6.10539	0.10479	0.00681459
12	sp|P20152|VIME_MOUSE (223)-sp|P20152|VIME_MOUSE (328)	1	21
	1	HFX_YangJing_CRF_B_20230627_F1_R1.84096.84096.3.0.dta	3	3237.73	KVESLQEEIAFLK(1)-QVQSLTCEVDALK(7)	3237.71	null	0.00100914	1.87463e-06	0.019819	6.12131	1.24652e-07	0.0012174
	2	HFX_YangJing_CRF_C_20230627_F1_R1.82030.82030.3.0.dta	3	3237.72	KVESLQEEIAFLK(1)-QVQSLTCEVDALK(7)	3237.71	null	0.000322044	2.60468e-06	0.01451	4.48157	4.07268e-08	0.000267044
	3	HFX_YangJing_CRF_C_20230627_F1_R1.82049.82049.3.0.dta	3	3237.72	KVESLQEEIAFLK(1)-QVQSLTCEVDALK(7)	3237.71	null	5.96472e-07	3.37268e-06	0.014566	4.49886	3.87151e-09	3.74686e-06
	4	HFX_YangJing_CRF_B_20230627_F1_R1.83212.83212.3.0.dta	3	3237.72	KVESLQEEIAFLK(1)-QVQSLTCEVDALK(7)	3237.71	null	1.81493e-05	2.18279e-05	0.013344	4.12143	1.41686e-06	0.000358891
	5	HFX_YangJing_CRF_A_20230627_F1_R1.80787.80787.3.0.dta	3	3237.72	KVESLQEEIAFLK(1)-QVQSLTCEVDALK(7)	3237.71	null	1.93981e-07	6.59222e-05	0.015094	4.66194	3.01674e-12	2.79332e-07
	6	HFX_YangJing_CRF_C_20230627_F1_R1.82031.82031.4.0.dta	4	3237.72	KVESLQEEIAFLK(1)-QVQSLTCEVDALK(7)	3237.71	null	0.00329311	0.000246478	0.01255	3.8762	2.38666e-05	0.00191945
	7	HFX_YangJing_CRF_B_20230627_F1_R1.84098.84098.4.0.dta	4	3237.72	KVESLQEEIAFLK(1)-QVQSLTCEVDALK(7)	3237.71	null	0.00158487	0.000713617	0.013054	4.03186	1.01357e-06	0.00418035
	8	HFX_YangJing_CRF_B_20230627_F1_R1.87682.87682.3.2.dta	3	3237.7	KVESLQEEIAFLK(1)-QVQSLTCEVDALK(7)	3237.71	null	0.0236832	0.00156608	-0.01078	-3.32952	0.000100816	0.0266019
	9	HFX_YangJing_CRF_C_20230627_F1_R1.82932.82932.3.0.dta	3	3237.72	KVESLQEEIAFLK(1)-QVQSLTCEVDALK(7)	3237.71	null	0.0380181	0.00157762	0.0093	2.8724	0.0190718	0.00182852
	10	HFX_YangJing_CRF_A_20230627_F1_R1.81527.81527.3.0.dta	3	3237.72	KVESLQEEIAFLK(1)-QVQSLTCEVDALK(7)	3237.71	null	6.74063e-05	0.00180954	0.013392	4.13626	7.19744e-05	2.57375e-06
	11	HFX_YangJing_CRF_A_20230627_F1_R2.81085.81085.3.0.dta	3	3237.72	KVESLQEEIAFLK(1)-QVQSLTCEVDALK(7)	3237.71	null	2.47194e-05	0.00300122	0.014894	4.60017	0.000299857	0.000142937
	12	HFX_YangJing_CRF_A_20230627_F1_R2.81916.81916.3.0.dta	3	3237.72	KVESLQEEIAFLK(1)-QVQSLTCEVDALK(7)	3237.71	null	0.000442599	0.00347438	0.015149	4.67893	1.74419e-06	0.000937072
	13	HFX_YangJing_CRF_C_20230627_F1_R1.82919.82919.4.0.dta	4	3237.72	KVESLQEEIAFLK(1)-QVQSLTCEVDALK(7)	3237.71	null	0.0338262	0.00382007	0.011445	3.53491	0.000436949	0.106449
	14	HFX_YangJing_CRF_A_20230627_F1_R1.80660.80660.3.0.dta	3	3237.72	KVESLQEEIAFLK(1)-QVQSLTCEVDALK(7)	3237.71	null	2.65989e-05	0.00495279	0.015215	4.69931	3.67337e-06	0.000125879
	15	HFX_YangJing_CRF_B_20230627_F1_R1.83199.83199.4.0.dta	4	3237.72	KVESLQEEIAFLK(1)-QVQSLTCEVDALK(7)	3237.71	null	0.000427893	0.0129828	0.011911	3.67884	0.000714045	0.0125171
	16	HFX_YangJing_CRF_A_20230627_F1_R1.80654.80654.4.0.dta	4	3237.72	KVESLQEEIAFLK(1)-QVQSLTCEVDALK(7)	3237.71	null	0.485184	0.0135383	0.012295	3.79744	0.000399143	0.182155
	17	HFX_YangJing_CRF_A_20230627_F1_R2.81084.81084.4.0.dta	4	3237.72	KVESLQEEIAFLK(1)-QVQSLTCEVDALK(7)	3237.71	null	0.0282561	0.0165302	0.013318	4.1134	0.014982	0.15324
	18	HFX_YangJing_CRF_A_20230627_F1_R2.85423.85423.3.2.dta	3	3237.7	KVESLQEEIAFLK(1)-QVQSLTCEVDALK(7)	3237.71	null	0.0164866	0.0254279	-0.006815	-2.10488	8.6921e-07	0.0619791
	19	HFX_YangJing_CRF_A_20230627_F1_R1.84654.84654.3.0.dta	3	3237.7	KVESLQEEIAFLK(1)-QVQSLTCEVDALK(7)	3237.71	null	0.058366	0.0323202	-0.010244	-3.16397	0.00339883	0.257304
	20	HFX_YangJing_CRF_A_20230627_F1_R2.81917.81917.4.0.dta	4	3237.72	KVESLQEEIAFLK(1)-QVQSLTCEVDALK(7)	3237.71	null	0.122701	0.0614917	0.011428	3.52966	0.00784886	0.45089
	21	HFX_YangJing_CRF_A_20230627_F1_R1.81525.81525.4.2.dta	4	3237.72	KVESLQEEIAFLK(1)-QVQSLTCEVDALK(7)	3237.71	null	1	0.0715347	0.010088	3.11578	0.00563243	1
13	sp|P05213|TBA1B_MOUSE (336)-sp|P05213|TBA1B_MOUSE (347)	1	6
SameSet	sp|P05213|TBA1B_MOUSE (347)-sp|P05214|TBA3_MOUSE (336)	1	6
SameSet	sp|P05213|TBA1B_MOUSE (347)-sp|P68369|TBA1A_MOUSE (336)	1	6
SameSet	sp|P05213|TBA1B_MOUSE (347)-sp|P68373|TBA1C_MOUSE (336)	1	6
SameSet	sp|P05213|TBA1B_MOUSE (336)-sp|P68368|TBA4A_MOUSE (347)	1	6
SameSet	sp|P05214|TBA3_MOUSE (336)-sp|P68368|TBA4A_MOUSE (347)	1	6
SameSet	sp|P68368|TBA4A_MOUSE (347)-sp|P68369|TBA1A_MOUSE (336)	1	6
SameSet	sp|P68368|TBA4A_MOUSE (347)-sp|P68373|TBA1C_MOUSE (336)	1	6
	1	HFX_YangJing_CRF_B_20230627_F1_R1.87397.87397.3.0.dta	3	3042.59	DVNAAIATIKTK(10)-SIQFVDWCPTGFK(8)	3042.58	null	3.76827e-07	3.13462e-06	0.015879	5.21893	3.51133e-09	5.23641e-08
	2	HFX_YangJing_CRF_A_20230627_F1_R2.85165.85165.3.0.dta	3	3042.59	DVNAAIATIKTK(10)-SIQFVDWCPTGFK(8)	3042.58	null	4.14745e-06	7.62307e-05	0.017702	5.8181	2.03357e-10	2.91335e-06
	3	HFX_YangJing_CRF_B_20230627_F1_R1.87501.87501.4.0.dta	4	3042.59	DVNAAIATIKTK(10)-SIQFVDWCPTGFK(8)	3042.58	null	0.00043708	0.00117457	0.010391	3.4152	0.0610071	0.00093273
	4	HFX_YangJing_CRF_A_20230627_F1_R1.84698.84698.3.0.dta	3	3042.59	DVNAAIATIKTK(10)-SIQFVDWCPTGFK(8)	3042.58	null	1.66347e-05	0.0015431	0.016065	5.28007	1.07425e-08	1.47328e-05
	5	HFX_YangJing_CRF_B_20230627_F1_R1.87512.87512.4.0.dta	4	3042.59	DVNAAIATIKTK(10)-SIQFVDWCPTGFK(8)	3042.58	null	1	0.018753	0.010391	3.4152	1	0.150185
	6	HFX_YangJing_CRF_B_20230627_F1_R1.87403.87403.4.0.dta	4	3042.59	DVNAAIATIKTK(10)-SIQFVDWCPTGFK(8)	3042.58	null	0.0105582	0.0191375	0.010569	3.4737	0.0556207	0.0153471
14	sp|Q61656|DDX5_MOUSE (33)-sp|Q61656|DDX5_MOUSE (234)	1	10
	1	HFX_YangJing_CRF_C_20230627_F1_R1.78049.78049.3.0.dta	3	2184.13	KFGNPGEK(1)-LIDFLECGK(7)	2184.12	null	2.98665e-10	6.83122e-06	0.009999	4.57805	1.08859e-07	6.42549e-15
	2	HFX_YangJing_CRF_A_20230627_F1_R2.76950.76950.4.0.dta	4	2184.13	KFGNPGEK(1)-LIDFLECGK(7)	2184.12	null	1.91811e-06	0.000275334	0.010523	4.81797	1.6617e-05	3.16778e-07
	3	HFX_YangJing_CRF_A_20230627_F1_R1.76672.76672.4.0.dta	4	2184.13	KFGNPGEK(1)-LIDFLECGK(7)	2184.12	null	2.16665e-06	0.000331162	0.010142	4.64353	0.000323316	1.0599e-08
	4	HFX_YangJing_CRF_C_20230627_F1_R1.77915.77915.3.0.dta	3	2184.12	KFGNPGEK(1)-LIDFLECGK(7)	2184.12	null	2.68109e-07	0.000635578	0.009248	4.23421	6.90999e-07	2.04358e-07
	5	HFX_YangJing_CRF_B_20230627_F1_R1.79023.79023.4.0.dta	4	2184.13	KFGNPGEK(1)-LIDFLECGK(7)	2184.12	null	8.1749e-05	0.000743915	0.009887	4.52677	0.000452496	4.20314e-06
	6	HFX_YangJing_CRF_A_20230627_F1_R2.77136.77136.4.0.dta	4	2184.13	KFGNPGEK(1)-LIDFLECGK(7)	2184.12	null	1.22049e-06	0.000910169	0.010302	4.71678	0.00012123	1.98048e-08
	7	HFX_YangJing_CRF_C_20230627_F1_R1.77916.77916.4.0.dta	4	2184.13	KFGNPGEK(1)-LIDFLECGK(7)	2184.12	null	0.000147663	0.00220348	0.010418	4.76989	0.000109395	0.000505739
	8	HFX_YangJing_CRF_A_20230627_F1_R1.76614.76614.4.0.dta	4	2184.13	KFGNPGEK(1)-LIDFLECGK(7)	2184.12	null	0.000296937	0.00332137	0.009939	4.55058	0.0043125	3.35988e-06
	9	HFX_YangJing_CRF_A_20230627_F1_R1.76612.76612.3.1.dta	3	2184.13	KFGNPGEK(1)-LIDFLECGK(7)	2184.12	null	2.73602e-12	0.0104328	0.010493	4.80423	2.48441e-05	5.1996e-12
	10	HFX_YangJing_CRF_A_20230627_F1_R1.76720.76720.3.0.dta	3	2184.13	KFGNPGEK(1)-LIDFLECGK(7)	2184.12	null	3.13302e-05	0.0245176	0.010435	4.77768	0.00012638	6.43349e-05
15	sp|Q4QRL3|CC88B_MOUSE (347)-sp|Q4QRL3|CC88B_MOUSE (769)	1	6
	1	HFX_YangJing_CRF_C_20230627_F1_R1.79033.79033.4.1.dta	4	3023.56	EKLQAAEVFK(2)-SAEALCLSEELAQAR(6)	3023.55	null	0.0636586	1.28764e-05	0.012495	4.13256	0.0295565	0.00287785
	2	HFX_YangJing_CRF_C_20230627_F1_R1.79032.79032.3.0.dta	3	3023.57	EKLQAAEVFK(2)-SAEALCLSEELAQAR(6)	3023.55	null	0.00501114	0.00165127	0.016668	5.51272	3.03135e-06	0.00511407
	3	HFX_YangJing_CRF_A_20230627_F1_R2.78123.78123.4.2.dta	4	3023.56	EKLQAAEVFK(2)-SAEALCLSEELAQAR(6)	3023.55	null	0.00160934	0.00301279	0.01271	4.20367	7.41635e-06	0.000530886
	4	HFX_YangJing_CRF_B_20230627_F1_R1.80143.80143.4.2.dta	4	3023.57	EKLQAAEVFK(2)-SAEALCLSEELAQAR(6)	3023.55	null	0.12207	0.0184567	0.014983	4.95543	0.00341729	0.0982016
	5	HFX_YangJing_CRF_A_20230627_F1_R2.78128.78128.4.2.dta	4	3023.56	EKLQAAEVFK(2)-SAEALCLSEELAQAR(6)	3023.55	null	0.0017763	0.0207889	0.01271	4.20367	1.61009e-08	0.0112793
	6	HFX_YangJing_CRF_A_20230627_F1_R2.78121.78121.3.0.dta	3	3023.57	EKLQAAEVFK(2)-SAEALCLSEELAQAR(6)	3023.55	null	0.0050371	0.0337162	0.019182	6.3442	1.56303e-05	0.00557125
16	sp|Q61598|GDIB_MOUSE (164)-sp|Q61598|GDIB_MOUSE (203)	1	7
	1	HFX_YangJing_CRF_B_20230627_F1_R1.60528.60528.3.0.dta	3	3133.44	TFEGVDPKK(8)-TDDYLDQPCCETINR(10)	3133.42	Carbamidomethyl[C](9)	1.81077e-05	2.60335e-05	0.016909	5.39633	7.34921e-08	6.3435e-07
	2	HFX_YangJing_CRF_C_20230627_F1_R1.63830.63830.3.0.dta	3	3133.44	TFEGVDPKK(8)-TDDYLDQPCCETINR(10)	3133.42	Carbamidomethyl[C](9)	2.61583e-07	5.54463e-05	0.014175	4.52381	8.24925e-08	9.62918e-08
	3	HFX_YangJing_CRF_C_20230627_F1_R1.59598.59598.3.0.dta	3	3133.44	TFEGVDPKK(8)-TDDYLDQPCCETINR(10)	3133.42	Carbamidomethyl[C](9)	6.09814e-06	0.000100423	0.017463	5.57314	7.16558e-08	2.52266e-08
	4	HFX_YangJing_CRF_C_20230627_F1_R1.63806.63806.3.0.dta	3	3133.44	TFEGVDPKK(8)-TDDYLDQPCCETINR(10)	3133.42	Carbamidomethyl[C](9)	0.000161063	0.00131462	0.013836	4.41562	4.93494e-07	0.000141651
	5	HFX_YangJing_CRF_B_20230627_F1_R1.64714.64714.3.0.dta	3	3133.44	TFEGVDPKK(8)-TDDYLDQPCCETINR(10)	3133.42	Carbamidomethyl[C](9)	0.00180114	0.00447203	0.018418	5.87791	1.13334e-07	0.00117975
	6	HFX_YangJing_CRF_A_20230627_F1_R2.63013.63013.3.0.dta	3	3133.44	TFEGVDPKK(8)-TDDYLDQPCCETINR(10)	3133.42	Carbamidomethyl[C](9)	1.3943e-05	0.00538435	0.014816	4.72837	1.24996e-08	1.48907e-07
	7	HFX_YangJing_CRF_A_20230627_F1_R1.58556.58556.3.0.dta	3	3133.44	TFEGVDPKK(8)-TDDYLDQPCCETINR(10)	3133.42	Carbamidomethyl[C](9)	0.00085897	0.0659182	0.016382	5.22815	1.01874e-07	4.45913e-05
17	sp|P20152|VIME_MOUSE (294)-sp|P20152|VIME_MOUSE (328)	1	6
	1	HFX_YangJing_CRF_B_20230627_F1_R1.75583.75583.3.1.dta	3	3012.53	SKFADLSEAANR(2)-QVQSLTCEVDALK(7)	3012.51	null	0.00116785	4.97689e-05	0.017712	5.87948	0.00127061	6.48597e-05
	2	HFX_YangJing_CRF_A_20230627_F1_R1.73633.73633.3.0.dta	3	3012.53	SKFADLSEAANR(2)-QVQSLTCEVDALK(7)	3012.51	null	0.000114332	0.000556682	0.019899	6.60546	5.10202e-05	4.59109e-09
	3	HFX_YangJing_CRF_A_20230627_F1_R2.73917.73917.3.0.dta	3	3012.52	SKFADLSEAANR(2)-QVQSLTCEVDALK(7)	3012.51	null	4.49069e-05	0.00121392	0.01273	4.22571	0.000240351	7.9202e-07
	4	HFX_YangJing_CRF_B_20230627_F1_R1.75570.75570.4.1.dta	4	3012.52	SKFADLSEAANR(2)-QVQSLTCEVDALK(7)	3012.51	null	0.111019	0.00193352	0.015117	5.01808	0.288565	1.02635e-06
	5	HFX_YangJing_CRF_A_20230627_F1_R2.73868.73868.3.1.dta	3	3012.52	SKFADLSEAANR(2)-QVQSLTCEVDALK(7)	3012.51	null	0.000151152	0.0196239	0.01273	4.22571	0.00182492	1.89565e-05
	6	HFX_YangJing_CRF_A_20230627_F1_R1.73598.73598.4.0.dta	4	3012.52	SKFADLSEAANR(2)-QVQSLTCEVDALK(7)	3012.51	null	1	0.0836429	0.011116	3.68995	1	0.000550377
18	sp|P58252|EF2_MOUSE (41)-sp|P58252|EF2_MOUSE (61)	1	30
	1	HFX_YangJing_CRF_C_20230627_F1_R1.48354.48354.4.0.dta	4	2141.06	STLTDSLVCK(9)-KDEQER(1)	2141.05	null	3.26796e-10	5.01882e-05	0.009962	4.65285	3.79457e-14	8.63406e-32
	2	HFX_YangJing_CRF_B_20230627_F1_R1.49330.49330.3.0.dta	3	2141.06	STLTDSLVCK(9)-KDEQER(1)	2141.05	null	1.23272e-26	7.77138e-05	0.009104	4.25211	4.03969e-14	4.15582e-22
	3	HFX_YangJing_CRF_B_20230627_F1_R1.49356.49356.4.0.dta	4	2141.06	STLTDSLVCK(9)-KDEQER(1)	2141.05	null	7.98978e-11	0.000392763	0.008941	4.17598	4.01214e-09	2.12433e-21
	4	HFX_YangJing_CRF_A_20230627_F1_R2.47692.47692.4.0.dta	4	2141.06	STLTDSLVCK(9)-KDEQER(1)	2141.05	null	1.12209e-09	0.000726301	0.009971	4.65705	5.28252e-13	2.77183e-26
	5	HFX_YangJing_CRF_A_20230627_F1_R1.47515.47515.4.0.dta	4	2141.06	STLTDSLVCK(9)-KDEQER(1)	2141.05	null	5.62987e-10	0.0022514	0.009677	4.51974	7.48399e-09	3.18661e-23
	6	HFX_YangJing_CRF_A_20230627_F1_R1.47542.47542.4.0.dta	4	2141.06	STLTDSLVCK(9)-KDEQER(1)	2141.05	null	1.19795e-08	0.00317597	0.009634	4.49965	6.37565e-10	1.36136e-21
	7	HFX_YangJing_CRF_C_20230627_F1_R1.48401.48401.3.0.dta	3	2141.06	STLTDSLVCK(9)-KDEQER(1)	2141.05	null	8.82105e-19	0.00333318	0.010237	4.78129	1.89765e-07	6.26497e-20
	8	HFX_YangJing_CRF_A_20230627_F1_R1.47359.47359.3.0.dta	3	2141.06	STLTDSLVCK(9)-KDEQER(1)	2141.05	null	1.66115e-21	0.00354612	0.009694	4.52768	3.81457e-11	2.05498e-20
	9	HFX_YangJing_CRF_B_20230627_F1_R1.49390.49390.4.0.dta	4	2141.06	STLTDSLVCK(9)-KDEQER(1)	2141.05	null	1.70194e-06	0.00355829	0.009305	4.34599	0.000551316	2.75134e-09
	10	HFX_YangJing_CRF_C_20230627_F1_R1.48453.48453.4.0.dta	4	2141.06	STLTDSLVCK(9)-KDEQER(1)	2141.05	null	2.60148e-11	0.00647623	0.010071	4.70376	1.56576e-08	4.00699e-13
	11	HFX_YangJing_CRF_A_20230627_F1_R2.47826.47826.3.0.dta	3	2141.07	STLTDSLVCK(9)-KDEQER(1)	2141.05	null	7.66385e-31	0.0152117	0.011102	5.1853	1.38533e-16	1.37397e-20
	12	HFX_YangJing_CRF_A_20230627_F1_R2.47625.47625.4.0.dta	4	2141.06	STLTDSLVCK(9)-KDEQER(1)	2141.05	null	2.84996e-16	0.0256377	0.009745	4.5515	7.7585e-12	9.37783e-18
	13	HFX_YangJing_CRF_B_20230627_F1_R1.49006.49006.3.0.dta	3	2141.06	STLTDSLVCK(9)-KDEQER(1)	2141.05	null	4.18751e-13	0.0265029	0.007691	3.59216	1.11691e-09	1.32749e-14
	14	HFX_YangJing_CRF_A_20230627_F1_R2.47800.47800.4.0.dta	4	2141.06	STLTDSLVCK(9)-KDEQER(1)	2141.05	null	2.09011e-12	0.02787	0.010293	4.80745	2.91422e-09	3.19894e-18
	15	HFX_YangJing_CRF_A_20230627_F1_R1.52086.52086.4.1.dta	4	2141.06	STLTDSLVCK(9)-KDEQER(1)	2141.05	null	4.40721e-05	0.0367123	0.008952	4.18112	0.000156551	4.42455e-12
	16	HFX_YangJing_CRF_A_20230627_F1_R2.47589.47589.4.0.dta	4	2141.06	STLTDSLVCK(9)-KDEQER(1)	2141.05	null	7.2069e-09	0.0515831	0.009209	4.30115	2.66241e-07	9.69104e-15
	17	HFX_YangJing_CRF_A_20230627_F1_R2.47853.47853.4.0.dta	4	2141.06	STLTDSLVCK(9)-KDEQER(1)	2141.05	null	1.03216e-06	0.0549274	0.010689	4.9924	0.00463435	5.56427e-16
	18	HFX_YangJing_CRF_C_20230627_F1_R1.48133.48133.3.0.dta	3	2141.07	STLTDSLVCK(9)-KDEQER(1)	2141.05	null	4.67704e-10	0.0842612	0.010916	5.09842	4.51605e-13	3.18342e-07
	19	HFX_YangJing_CRF_C_20230627_F1_R1.52824.52824.3.1.dta	3	2141.06	STLTDSLVCK(9)-KDEQER(1)	2141.05	null	7.47251e-07	0.094516	0.008139	3.8014	3.25505e-09	4.54189e-08
	20	HFX_YangJing_CRF_B_20230627_F1_R1.53714.53714.3.0.dta	3	2141.06	STLTDSLVCK(9)-KDEQER(1)	2141.05	null	1.41814e-06	0.112961	0.007183	3.35489	1.53523e-05	1.87625e-06
	21	HFX_YangJing_CRF_B_20230627_F1_R1.53809.53809.3.0.dta	3	2141.06	STLTDSLVCK(9)-KDEQER(1)	2141.05	null	1.30031e-07	0.123335	0.004388	2.04946	1.09137e-08	3.46889e-06
	22	HFX_YangJing_CRF_C_20230627_F1_R1.48075.48075.3.0.dta	3	2141.07	STLTDSLVCK(9)-KDEQER(1)	2141.05	null	2.41295e-05	0.14706	0.011097	5.18296	0.00218382	0.000514184
	23	HFX_YangJing_CRF_A_20230627_F1_R1.47372.47372.3.0.dta	3	2141.06	STLTDSLVCK(9)-KDEQER(1)	2141.05	null	4.50909e-12	0.2046	0.009694	4.52768	4.11658e-09	2.20354e-11
	24	HFX_YangJing_CRF_B_20230627_F1_R1.53824.53824.4.1.dta	4	2141.06	STLTDSLVCK(9)-KDEQER(1)	2141.05	null	2.37738e-05	0.222759	0.009365	4.37401	0.000962571	3.82461e-09
	25	HFX_YangJing_CRF_C_20230627_F1_R1.52886.52886.4.1.dta	4	2141.06	STLTDSLVCK(9)-KDEQER(1)	2141.05	null	0.00403072	0.261839	0.008847	4.13208	0.0408108	0.000335721
	26	HFX_YangJing_CRF_C_20230627_F1_R1.48121.48121.4.0.dta	4	2141.06	STLTDSLVCK(9)-KDEQER(1)	2141.05	null	0.000346824	0.27599	0.010118	4.72571	0.019776	6.51737e-08
	27	HFX_YangJing_CRF_A_20230627_F1_R1.47457.47457.2.0.dta	2	2141.06	STLTDSLVCK(9)-KDEQER(1)	2141.05	null	0.0496185	0.399734	0.010317	4.81865	0.101932	0.0112994
	28	HFX_YangJing_CRF_A_20230627_F1_R1.51977.51977.3.1.dta	3	2141.06	STLTDSLVCK(9)-KDEQER(1)	2141.05	null	1.27858e-05	0.43682	0.007405	3.45858	7.72823e-05	4.42596e-10
	29	HFX_YangJing_CRF_A_20230627_F1_R2.47559.47559.3.0.dta	3	2141.06	STLTDSLVCK(9)-KDEQER(1)	2141.05	null	7.13734e-20	0.446392	0.010435	4.87377	1.85705e-08	2.56625e-14
	30	HFX_YangJing_CRF_A_20230627_F1_R2.52228.52228.3.0.dta	3	2141.06	STLTDSLVCK(9)-KDEQER(1)	2141.05	null	5.18311e-06	0.60721	0.004895	2.28626	1.47309e-05	1.59875e-08
19	sp|O08553|DPYL2_MOUSE (345)-sp|O08553|DPYL2_MOUSE (504)	1	9
	1	HFX_YangJing_CRF_C_20230627_F1_R1.80671.80671.3.0.dta	3	3981.98	AVGKDNFTLIPEGTNGTEER(4)-GLYDGPVCEVSVTPK(8)	3981.95	null	1.81682e-07	5.38411e-05	0.028888	7.25473	2.13049e-05	2.43818e-05
	2	HFX_YangJing_CRF_B_20230627_F1_R1.81861.81861.3.0.dta	3	3981.97	AVGKDNFTLIPEGTNGTEER(4)-GLYDGPVCEVSVTPK(8)	3981.95	null	0.00415964	9.28985e-05	0.018513	4.64923	3.24774e-11	0.000173598
	3	HFX_YangJing_CRF_C_20230627_F1_R1.80667.80667.4.0.dta	4	3981.97	AVGKDNFTLIPEGTNGTEER(4)-GLYDGPVCEVSVTPK(8)	3981.95	null	1.22206e-06	0.000132333	0.018151	4.55832	1.078e-09	2.59355e-07
	4	HFX_YangJing_CRF_C_20230627_F1_R1.80600.80600.3.0.dta	3	3981.95	AVGKDNFTLIPEGTNGTEER(4)-GLYDGPVCEVSVTPK(8)	3981.95	null	0.00290675	0.000259867	-0.004724	-1.18635	4.65621e-07	0.0158184
	5	HFX_YangJing_CRF_B_20230627_F1_R1.81886.81886.4.0.dta	4	3981.97	AVGKDNFTLIPEGTNGTEER(4)-GLYDGPVCEVSVTPK(8)	3981.95	null	1.62579e-07	0.000463167	0.01761	4.42245	7.41057e-09	3.66906e-07
	6	HFX_YangJing_CRF_A_20230627_F1_R1.79292.79292.3.0.dta	3	3981.98	AVGKDNFTLIPEGTNGTEER(4)-GLYDGPVCEVSVTPK(8)	3981.95	null	1.03738e-06	0.00120293	0.027676	6.95036	1.04427e-09	8.80102e-06
	7	HFX_YangJing_CRF_A_20230627_F1_R2.79732.79732.3.0.dta	3	3981.98	AVGKDNFTLIPEGTNGTEER(4)-GLYDGPVCEVSVTPK(8)	3981.95	null	0.00789942	0.00129345	0.025581	6.42423	1.03463e-11	0.000349782
	8	HFX_YangJing_CRF_A_20230627_F1_R1.79290.79290.4.0.dta	4	3981.97	AVGKDNFTLIPEGTNGTEER(4)-GLYDGPVCEVSVTPK(8)	3981.95	null	1.60842e-07	0.00192228	0.01971	4.94983	2.50361e-09	2.1694e-06
	9	HFX_YangJing_CRF_A_20230627_F1_R2.79731.79731.4.0.dta	4	3981.98	AVGKDNFTLIPEGTNGTEER(4)-GLYDGPVCEVSVTPK(8)	3981.95	null	6.27364e-07	0.00427703	0.021578	5.41895	2.0818e-07	8.4971e-07
20	sp|Q9CY58|SERB1_MOUSE (11)-sp|Q9CY58|SERB1_MOUSE (52)	1	2
	1	HFX_YangJing_CRF_B_20230627_F1_R1.52699.52699.4.2.dta	4	4339.12	PGHLQEGFGCVVTNR(10)-EAGGGGVGGPGAKSAAQAAAQTNSNAAGK(13)	4339.1	null	8.23927e-06	6.24589e-05	0.017359	4.0006	3.24127e-05	5.5508e-07
	2	HFX_YangJing_CRF_C_20230627_F1_R1.51878.51878.4.1.dta	4	4339.11	PGHLQEGFGCVVTNR(10)-EAGGGGVGGPGAKSAAQAAAQTNSNAAGK(13)	4339.1	null	4.06385e-08	6.24595e-05	0.012729	2.93356	2.45526e-08	5.22041e-15
21	sp|Q9CU62|SMC1A_MOUSE (72)-sp|Q9CU62|SMC1A_MOUSE (1210)	1	8
	1	HFX_YangJing_CRF_B_20230627_F1_R1.74997.74997.3.0.dta	3	3693.93	DLIHGAPVGKPAANR(10)-AESLIGVYPEQGDCVISK(14)	3693.91	null	5.75507e-10	6.57372e-05	0.019724	5.33961	9.83359e-05	1.32237e-12
	2	HFX_YangJing_CRF_C_20230627_F1_R1.74326.74326.4.0.dta	4	3693.92	DLIHGAPVGKPAANR(10)-AESLIGVYPEQGDCVISK(14)	3693.91	null	9.41592e-05	0.000468578	0.013111	3.54936	4.18105e-05	7.7854e-07
	3	HFX_YangJing_CRF_C_20230627_F1_R1.74308.74308.3.0.dta	3	3693.92	DLIHGAPVGKPAANR(10)-AESLIGVYPEQGDCVISK(14)	3693.91	null	0.000583469	0.000652498	0.012076	3.26917	0.00299975	0.000178074
	4	HFX_YangJing_CRF_B_20230627_F1_R1.74981.74981.4.0.dta	4	3693.93	DLIHGAPVGKPAANR(10)-AESLIGVYPEQGDCVISK(14)	3693.91	null	0.000197155	0.000897993	0.02087	5.64985	9.46979e-07	9.14612e-05
	5	HFX_YangJing_CRF_A_20230627_F1_R2.73443.73443.3.0.dta	3	3693.92	DLIHGAPVGKPAANR(10)-AESLIGVYPEQGDCVISK(14)	3693.91	null	3.82423e-05	0.00514204	0.017037	4.61219	0.00242515	1
	6	HFX_YangJing_CRF_A_20230627_F1_R1.72957.72957.3.0.dta	3	3693.92	DLIHGAPVGKPAANR(10)-AESLIGVYPEQGDCVISK(14)	3693.91	null	5.38858e-06	0.00587463	0.015215	4.11895	4.31763e-05	4.88414e-10
	7	HFX_YangJing_CRF_B_20230627_F1_R1.74995.74995.5.0.dta	5	3693.92	DLIHGAPVGKPAANR(10)-AESLIGVYPEQGDCVISK(14)	3693.91	null	1	0.0113245	0.017131	4.63764	1	1
	8	HFX_YangJing_CRF_A_20230627_F1_R2.73257.73257.4.0.dta	4	3693.92	DLIHGAPVGKPAANR(10)-AESLIGVYPEQGDCVISK(14)	3693.91	null	0.000477785	0.0131841	0.019227	5.20506	0.000106847	0.00410944
22	sp|Q8C1A5|THOP1_MOUSE (628)-sp|Q8C1A5|THOP1_MOUSE (687)	1	10
	1	HFX_YangJing_CRF_C_20230627_F1_R1.65197.65197.3.0.dta	3	2563.3	FKQEGVLSPK(2)-GLQVEGSEAPAC(12)	2563.29	null	4.32085e-07	8.38053e-05	0.012875	5.02285	5.79255e-05	1.77991e-08
	2	HFX_YangJing_CRF_C_20230627_F1_R1.65259.65259.3.0.dta	3	2563.3	FKQEGVLSPK(2)-GLQVEGSEAPAC(12)	2563.29	null	2.86029e-07	0.000104084	0.0134	5.22767	2.13934e-05	5.46443e-13
	3	HFX_YangJing_CRF_B_20230627_F1_R1.65912.65912.3.0.dta	3	2563.3	FKQEGVLSPK(2)-GLQVEGSEAPAC(12)	2563.29	null	5.11633e-07	0.000694169	0.012785	4.98774	0.000183533	8.87179e-10
	4	HFX_YangJing_CRF_B_20230627_F1_R1.65915.65915.3.0.dta	3	2563.3	FKQEGVLSPK(2)-GLQVEGSEAPAC(12)	2563.29	null	3.48648e-08	0.00105911	0.012785	4.98774	1.60157e-08	1.60753e-06
	5	HFX_YangJing_CRF_C_20230627_F1_R1.65070.65070.3.0.dta	3	2563.3	FKQEGVLSPK(2)-GLQVEGSEAPAC(12)	2563.29	null	6.86542e-06	0.00254157	0.011955	4.66394	0.000604671	5.81412e-11
	6	HFX_YangJing_CRF_B_20230627_F1_R1.66128.66128.3.0.dta	3	2563.3	FKQEGVLSPK(2)-GLQVEGSEAPAC(12)	2563.29	null	4.01834e-06	0.00953505	0.012612	4.92025	7.31452e-06	8.80071e-06
	7	HFX_YangJing_CRF_A_20230627_F1_R1.63919.63919.3.0.dta	3	2563.3	FKQEGVLSPK(2)-GLQVEGSEAPAC(12)	2563.29	null	2.17323e-05	0.0146949	0.010722	4.18291	4.5262e-08	1.463e-05
	8	HFX_YangJing_CRF_B_20230627_F1_R1.65833.65833.3.0.dta	3	2563.3	FKQEGVLSPK(2)-GLQVEGSEAPAC(12)	2563.29	null	6.56375e-05	0.0155543	0.012768	4.98111	0.00131453	2.46621e-06
	9	HFX_YangJing_CRF_C_20230627_F1_R1.65319.65319.3.0.dta	3	2563.3	FKQEGVLSPK(2)-GLQVEGSEAPAC(12)	2563.29	null	1.43717e-05	0.0158168	0.014253	5.56044	0.000105335	2.00771e-06
	10	HFX_YangJing_CRF_A_20230627_F1_R2.64226.64226.3.1.dta	3	2563.3	FKQEGVLSPK(2)-GLQVEGSEAPAC(12)	2563.29	null	0.000465356	0.567809	0.014298	5.578	0.000463709	0.00137591
23	sp|Q8R081|HNRPL_MOUSE (490)-sp|Q8R081|HNRPL_MOUSE (578)	1	5
	1	HFX_YangJing_CRF_B_20230627_F1_R1.52554.52554.3.0.dta	3	2583.25	FSTPEQAAKNR(9)-LCFSTAQHAS(2)	2583.24	null	6.47041e-08	9.00109e-05	0.013364	5.17335	3.62108e-07	2.47272e-12
	2	HFX_YangJing_CRF_C_20230627_F1_R1.51703.51703.3.0.dta	3	2583.25	FSTPEQAAKNR(9)-LCFSTAQHAS(2)	2583.24	null	0.000340228	0.000170421	0.014174	5.48691	0.0561469	3.19923e-06
	3	HFX_YangJing_CRF_A_20230627_F1_R1.50817.50817.3.0.dta	3	2583.25	FSTPEQAAKNR(9)-LCFSTAQHAS(2)	2583.24	null	0.0893539	0.00322247	0.013614	5.27012	0.000520485	0.000472677
	4	HFX_YangJing_CRF_A_20230627_F1_R2.51050.51050.3.0.dta	3	2583.26	FSTPEQAAKNR(9)-LCFSTAQHAS(2)	2583.24	null	5.05638e-07	0.00718171	0.014536	5.62704	1.0936e-07	2.29032e-10
	5	HFX_YangJing_CRF_B_20230627_F1_R1.52375.52375.4.0.dta	4	2583.25	FSTPEQAAKNR(9)-LCFSTAQHAS(2)	2583.24	null	1	0.0828925	0.010907	4.22222	1	0.00325718
24	sp|P19096|FAS_MOUSE (1010)-sp|P19096|FAS_MOUSE (1071)	1	4
	1	HFX_YangJing_CRF_C_20230627_F1_R1.75297.75297.4.1.dta	4	4223.01	GYDYGPQFQGICEATLEGEQGK(12)-LKEDTQVADVTTSR(2)	4222.99	null	1.24006e-06	0.000116799	0.022853	5.41157	2.35206e-10	1.93544e-08
	2	HFX_YangJing_CRF_B_20230627_F1_R1.76173.76173.4.0.dta	4	4223.01	GYDYGPQFQGICEATLEGEQGK(12)-LKEDTQVADVTTSR(2)	4222.99	null	6.62425e-07	0.000653372	0.024647	5.83639	8.87735e-08	4.28293e-06
	3	HFX_YangJing_CRF_A_20230627_F1_R2.74416.74416.4.0.dta	4	4223.01	GYDYGPQFQGICEATLEGEQGK(12)-LKEDTQVADVTTSR(2)	4222.99	null	1.96739e-05	0.00539523	0.01888	4.47077	1.35588e-08	1.95938e-06
	4	HFX_YangJing_CRF_A_20230627_F1_R1.74051.74051.4.3.dta	4	4223.02	GYDYGPQFQGICEATLEGEQGK(12)-LKEDTQVADVTTSR(2)	4222.99	null	0.000295058	0.00606119	0.029846	7.06751	1.09925e-11	8.02384e-06
25	sp|Q60864|STIP1_MOUSE (62)-sp|Q60864|STIP1_MOUSE (78)	1	11
	1	HFX_YangJing_CRF_C_20230627_F1_R1.68889.68889.3.0.dta	3	2188.1	AYEDGCK(6)-KAAALEFLNR(1)	2188.09	null	0.00085264	0.000145992	0.010163	4.6447	2.42076e-13	9.39442e-05
	2	HFX_YangJing_CRF_B_20230627_F1_R1.69432.69432.3.0.dta	3	2188.1	AYEDGCK(6)-KAAALEFLNR(1)	2188.09	null	0.000136705	0.000395446	0.009842	4.498	5.93137e-17	3.5012e-05
	3	HFX_YangJing_CRF_C_20230627_F1_R1.68972.68972.3.0.dta	3	2188.1	AYEDGCK(6)-KAAALEFLNR(1)	2188.09	null	0.0433806	0.00135031	0.010135	4.6319	6.14111e-09	0.0119427
	4	HFX_YangJing_CRF_B_20230627_F1_R1.69588.69588.4.0.dta	4	2188.09	AYEDGCK(6)-KAAALEFLNR(1)	2188.09	null	0.220511	0.00201616	0.009245	4.22515	2.82993e-05	0.105708
	5	HFX_YangJing_CRF_A_20230627_F1_R2.68057.68057.4.1.dta	4	2188.1	AYEDGCK(6)-KAAALEFLNR(1)	2188.09	null	0.224901	0.0227895	0.011376	5.19907	0.00227516	0.0962525
	6	HFX_YangJing_CRF_A_20230627_F1_R2.68135.68135.3.0.dta	3	2188.1	AYEDGCK(6)-KAAALEFLNR(1)	2188.09	null	0.00012316	0.0473072	0.011229	5.13188	4.40334e-21	0.000133201
	7	HFX_YangJing_CRF_B_20230627_F1_R1.69406.69406.3.0.dta	3	2188.1	AYEDGCK(6)-KAAALEFLNR(1)	2188.09	null	0.111543	0.0551838	0.009798	4.47789	7.43887e-09	0.0416461
	8	HFX_YangJing_CRF_B_20230627_F1_R1.69435.69435.4.0.dta	4	2188.09	AYEDGCK(6)-KAAALEFLNR(1)	2188.09	null	0.07222	0.0782569	0.009417	4.30376	2.86724e-05	0.0429387
	9	HFX_YangJing_CRF_A_20230627_F1_R2.67885.67885.3.0.dta	3	2188.1	AYEDGCK(6)-KAAALEFLNR(1)	2188.09	null	0.0222155	0.121498	0.010101	4.61637	2.89453e-09	0.0205564
	10	HFX_YangJing_CRF_A_20230627_F1_R1.67672.67672.4.0.dta	4	2188.1	AYEDGCK(6)-KAAALEFLNR(1)	2188.09	null	0.791663	0.142493	0.0098	4.4788	6.96901e-05	0.548385
	11	HFX_YangJing_CRF_B_20230627_F1_R1.69614.69614.3.0.dta	3	2188.09	AYEDGCK(6)-KAAALEFLNR(1)	2188.09	null	1	0.369148	0.009371	4.28274	0.011397	1
26	sp|Q3TBD2|HMHA1_MOUSE (277)-sp|Q3TBD2|HMHA1_MOUSE (483)	1	5
	1	HFX_YangJing_CRF_B_20230627_F1_R1.68371.68371.3.0.dta	3	2997.51	CEGGVDAALQYAK(1)-QELEDTKVTALR(7)	2997.5	null	4.13939e-05	0.000182622	0.016194	5.4025	9.34574e-08	7.79281e-06
	2	HFX_YangJing_CRF_A_20230627_F1_R2.66824.66824.3.0.dta	3	2997.51	CEGGVDAALQYAK(1)-QELEDTKVTALR(7)	2997.5	null	0.00286734	0.00252424	0.011785	3.93161	6.72679e-05	0.00177296
	3	HFX_YangJing_CRF_B_20230627_F1_R1.68372.68372.4.1.dta	4	2997.51	CEGGVDAALQYAK(1)-QELEDTKVTALR(7)	2997.5	null	0.155393	0.00408862	0.014622	4.87807	0.0570592	0.0592065
	4	HFX_YangJing_CRF_B_20230627_F1_R1.68373.68373.4.1.dta	4	2997.51	CEGGVDAALQYAK(1)-QELEDTKVTALR(7)	2997.5	null	0.603763	0.0228031	0.014622	4.87807	0.047844	0.201172
	5	HFX_YangJing_CRF_A_20230627_F1_R2.66803.66803.4.2.dta	4	2997.51	CEGGVDAALQYAK(1)-QELEDTKVTALR(7)	2997.5	null	1	0.0808391	0.016041	5.35146	1	0.296706
27	sp|P14869|RLA0_MOUSE (106)-sp|P14869|RLA0_MOUSE (119)	1	8
	1	HFX_YangJing_CRF_B_20230627_F1_R1.81945.81945.3.0.dta	3	3762.99	DMLLANKVPAAAR(7)-AGAIAPCEVTVPAQNTGLGPEK(7)	3762.97	null	1.32328e-05	0.000193059	0.021442	5.69816	5.76658e-05	1.66176e-05
	2	HFX_YangJing_CRF_A_20230627_F1_R1.79378.79378.3.0.dta	3	3762.98	DMLLANKVPAAAR(7)-AGAIAPCEVTVPAQNTGLGPEK(7)	3762.97	null	0.000295225	0.000422567	0.017854	4.74466	4.02473e-07	7.13956e-06
	3	HFX_YangJing_CRF_B_20230627_F1_R1.81938.81938.4.0.dta	4	3762.99	DMLLANKVPAAAR(7)-AGAIAPCEVTVPAQNTGLGPEK(7)	3762.97	null	8.3857e-05	0.000688298	0.019694	5.23364	0.000291369	3.93681e-05
	4	HFX_YangJing_CRF_A_20230627_F1_R2.79818.79818.3.0.dta	3	3762.99	DMLLANKVPAAAR(7)-AGAIAPCEVTVPAQNTGLGPEK(7)	3762.97	null	1.68367e-05	0.00087501	0.021645	5.75211	2.03542e-11	1.59775e-09
	5	HFX_YangJing_CRF_A_20230627_F1_R2.79803.79803.4.0.dta	4	3762.99	DMLLANKVPAAAR(7)-AGAIAPCEVTVPAQNTGLGPEK(7)	3762.97	null	4.18411e-06	0.00183726	0.019328	5.13637	2.93312e-07	2.10774e-06
	6	HFX_YangJing_CRF_C_20230627_F1_R1.80678.80678.4.0.dta	4	3762.99	DMLLANKVPAAAR(7)-AGAIAPCEVTVPAQNTGLGPEK(7)	3762.97	null	0.00249952	0.00233914	0.020174	5.3612	0.00262039	0.000302865
	7	HFX_YangJing_CRF_A_20230627_F1_R1.79368.79368.4.0.dta	4	3762.99	DMLLANKVPAAAR(7)-AGAIAPCEVTVPAQNTGLGPEK(7)	3762.97	null	3.61545e-05	0.00395911	0.019851	5.27536	1.37297e-06	3.45751e-06
	8	HFX_YangJing_CRF_A_20230627_F1_R1.76649.76649.4.1.dta	4	3778.96	DMLLANKVPAAAR(7)-AGAIAPCEVTVPAQNTGLGPEK(7)	3778.96	Oxidation[M](27)	0.0195373	0.0700625	-0.004702	-1.24426	0.000953726	0.0250265
28	sp|Q6PGH2|JUPI2_MOUSE (110)-sp|Q6PGH2|JUPI2_MOUSE (118)	1	9
	1	HFX_YangJing_CRF_C_20230627_F1_R1.71135.71135.3.0.dta	3	3863.94	TSDIFGSPVTATAPLAHPNKPK(20)-DHVLLCEGEDSK(6)	3863.93	null	2.12025e-06	0.000208588	0.009227	2.38799	5.34748e-06	0.0925799
	2	HFX_YangJing_CRF_B_20230627_F1_R1.71642.71642.3.0.dta	3	3863.94	TSDIFGSPVTATAPLAHPNKPK(20)-DHVLLCEGEDSK(6)	3863.93	null	1.75394e-08	0.00228633	0.009849	2.54896	0.00011088	5.46553e-08
	3	HFX_YangJing_CRF_A_20230627_F1_R2.70034.70034.3.1.dta	3	3863.95	TSDIFGSPVTATAPLAHPNKPK(20)-DHVLLCEGEDSK(6)	3863.93	null	0.000312578	0.00668727	0.026735	6.91913	1	9.11075e-12
	4	HFX_YangJing_CRF_A_20230627_F1_R1.69750.69750.3.0.dta	3	3863.95	TSDIFGSPVTATAPLAHPNKPK(20)-DHVLLCEGEDSK(6)	3863.93	null	8.35985e-05	0.00834519	0.02003	5.18384	1	0.0515432
	5	HFX_YangJing_CRF_C_20230627_F1_R1.71087.71087.4.1.dta	4	3863.95	TSDIFGSPVTATAPLAHPNKPK(20)-DHVLLCEGEDSK(6)	3863.93	null	0.0122902	0.0262712	0.022768	5.89245	5.29144e-06	0.0692221
	6	HFX_YangJing_CRF_A_20230627_F1_R1.69730.69730.4.0.dta	4	3863.95	TSDIFGSPVTATAPLAHPNKPK(20)-DHVLLCEGEDSK(6)	3863.93	null	0.000222171	0.0271628	0.022775	5.89426	4.44419e-06	8.20891e-05
	7	HFX_YangJing_CRF_A_20230627_F1_R1.69716.69716.4.0.dta	4	3863.95	TSDIFGSPVTATAPLAHPNKPK(20)-DHVLLCEGEDSK(6)	3863.93	null	0.000640653	0.0386475	0.021292	5.51046	6.63451e-06	0.00067418
	8	HFX_YangJing_CRF_A_20230627_F1_R2.69987.69987.4.0.dta	4	3863.95	TSDIFGSPVTATAPLAHPNKPK(20)-DHVLLCEGEDSK(6)	3863.93	null	0.00497251	0.058931	0.019719	5.10336	8.97441e-07	0.0133463
	9	HFX_YangJing_CRF_B_20230627_F1_R1.71615.71615.5.0.dta	5	3863.94	TSDIFGSPVTATAPLAHPNKPK(20)-DHVLLCEGEDSK(6)	3863.93	null	0.243634	0.249714	0.015286	3.95608	0.00583828	0.309061
29	sp|Q9ESV0|DDX24_MOUSE (134)-sp|Q9ESV0|DDX24_MOUSE (143)	1	4
	1	HFX_YangJing_CRF_B_20230627_F1_R1.49326.49326.3.1.dta	3	3461.67	ASEPEAQGEVTACSDQK(13)-VGGAKSESLAQAAPR(5)	3461.66	null	8.74184e-06	0.000216999	0.01027	2.96678	1.2219e-05	1.15121e-07
	2	HFX_YangJing_CRF_A_20230627_F1_R1.47521.47521.3.0.dta	3	3461.67	ASEPEAQGEVTACSDQK(13)-VGGAKSESLAQAAPR(5)	3461.66	null	1	0.00106429	0.014201	4.10237	1	1
	3	HFX_YangJing_CRF_A_20230627_F1_R2.47796.47796.3.0.dta	3	3461.68	ASEPEAQGEVTACSDQK(13)-VGGAKSESLAQAAPR(5)	3461.66	null	0.00116352	0.00612325	0.015377	4.44209	1	0.125342
	4	HFX_YangJing_CRF_C_20230627_F1_R1.48340.48340.3.0.dta	3	3461.68	ASEPEAQGEVTACSDQK(13)-VGGAKSESLAQAAPR(5)	3461.66	null	1	0.00645118	0.017488	5.05191	1	1
30	sp|Q6IRU2|TPM4_MOUSE (13)-sp|Q6IRU2|TPM4_MOUSE (247)	1	4
	1	HFX_YangJing_CRF_B_20230627_F1_R1.86201.86201.4.0.dta	4	4282.09	KIQALQQQADDAEDR(1)-EENVGLHQTLDQTLNELNCI(19)	4282.07	null	4.14649e-06	0.000217501	0.025942	6.05829	4.93899e-05	7.04562e-08
	2	HFX_YangJing_CRF_A_20230627_F1_R2.83953.83953.4.5.dta	4	4282.1	KIQALQQQADDAEDR(1)-EENVGLHQTLDQTLNELNCI(19)	4282.07	null	0.000294787	0.00521437	0.032507	7.59143	0.000357561	3.4998e-08
	3	HFX_YangJing_CRF_A_20230627_F1_R2.83978.83978.4.2.dta	4	4282.09	KIQALQQQADDAEDR(1)-EENVGLHQTLDQTLNELNCI(19)	4282.07	null	1.55277e-05	0.0212043	0.025225	5.89084	2.04021e-05	1.84604e-09
	4	HFX_YangJing_CRF_A_20230627_F1_R2.83973.83973.3.0.dta	3	4282.1	KIQALQQQADDAEDR(1)-EENVGLHQTLDQTLNELNCI(19)	4282.07	null	1	0.0630708	0.027228	6.35861	1	1
31	sp|Q8C7R4|UBA6_MOUSE (721)-sp|Q8C7R4|UBA6_MOUSE (800)	1	6
	1	HFX_YangJing_CRF_B_20230627_F1_R1.79706.79706.3.0.dta	3	3902.05	ALQLLHCFPLETR(7)-IEEFKPSNKVVQTDETAR(9)	3902.03	null	1.1693e-06	0.000267758	0.021473	5.50304	2.74318e-16	3.45586e-07
	2	HFX_YangJing_CRF_A_20230627_F1_R1.77395.77395.3.1.dta	3	3902.05	ALQLLHCFPLETR(7)-IEEFKPSNKVVQTDETAR(9)	3902.03	null	0.00295922	0.0013857	0.022129	5.67115	1	5.52121e-05
	3	HFX_YangJing_CRF_B_20230627_F1_R1.79734.79734.3.1.dta	3	3902.05	ALQLLHCFPLETR(7)-IEEFKPSNKVVQTDETAR(9)	3902.03	null	0.0281784	0.0015043	0.021473	5.50304	2.4207e-14	0.00544456
	4	HFX_YangJing_CRF_A_20230627_F1_R2.77759.77759.3.0.dta	3	3902.04	ALQLLHCFPLETR(7)-IEEFKPSNKVVQTDETAR(9)	3902.03	null	0.00809033	0.00209649	0.01819	4.66168	0.0216239	3.22723e-15
	5	HFX_YangJing_CRF_A_20230627_F1_R1.77366.77366.4.0.dta	4	3902.04	ALQLLHCFPLETR(7)-IEEFKPSNKVVQTDETAR(9)	3902.03	null	1.91984e-06	0.0126251	0.013066	3.34852	1.90275e-09	9.27883e-06
	6	HFX_YangJing_CRF_A_20230627_F1_R2.77739.77739.4.0.dta	4	3902.04	ALQLLHCFPLETR(7)-IEEFKPSNKVVQTDETAR(9)	3902.03	null	0.000531867	0.0257428	0.013881	3.55738	0.000438473	0.00135791
32	sp|O08709|PRDX6_MOUSE (47)-sp|O08709|PRDX6_MOUSE (56)	1	7
	1	HFX_YangJing_CRF_C_20230627_F1_R1.76406.76406.3.0.dta	3	2654.38	DFTPVCTTELGR(6)-AAKLAPEFAK(3)	2654.36	null	0.110123	0.000346687	0.017358	6.53942	0.00395532	0.029269
	2	HFX_YangJing_CRF_C_20230627_F1_R1.76277.76277.4.0.dta	4	2654.36	DFTPVCTTELGR(6)-AAKLAPEFAK(3)	2654.36	null	0.00489958	0.000398159	-0.005366	-2.02158	0.000742479	0.00170441
	3	HFX_YangJing_CRF_B_20230627_F1_R1.77179.77179.4.0.dta	4	2654.37	DFTPVCTTELGR(6)-AAKLAPEFAK(3)	2654.36	null	0.00247581	0.000561106	0.009948	3.74779	0.000136978	0.000433401
	4	HFX_YangJing_CRF_B_20230627_F1_R1.77333.77333.3.0.dta	3	2654.38	DFTPVCTTELGR(6)-AAKLAPEFAK(3)	2654.36	null	0.025933	0.00161638	0.015201	5.72679	0.00011896	0.0089001
	5	HFX_YangJing_CRF_C_20230627_F1_R1.76264.76264.3.0.dta	3	2654.38	DFTPVCTTELGR(6)-AAKLAPEFAK(3)	2654.36	null	0.000644431	0.0025532	0.017064	6.42866	0.00651041	0.000289599
	6	HFX_YangJing_CRF_A_20230627_F1_R2.75374.75374.3.0.dta	3	2654.38	DFTPVCTTELGR(6)-AAKLAPEFAK(3)	2654.36	null	0.00791013	0.0263781	0.016486	6.2109	8.11409e-05	0.0107582
	7	HFX_YangJing_CRF_A_20230627_F1_R1.74964.74964.3.0.dta	3	2654.38	DFTPVCTTELGR(6)-AAKLAPEFAK(3)	2654.36	null	0.143391	0.0884378	0.014275	5.37793	0.121751	0.0674894
33	sp|Q9R0C8|VAV3_MOUSE (186)-sp|Q9R0C8|VAV3_MOUSE (195)	1	10
	1	HFX_YangJing_CRF_B_20230627_F1_R1.49240.49240.3.0.dta	3	2964.41	AEEAQQPKSQENDIR(8)-SCCLAEIR(2)	2964.39	Carbamidomethyl[C](21)	7.32763e-07	0.000391216	0.015476	5.22063	1.55305e-10	9.65464e-08
	2	HFX_YangJing_CRF_C_20230627_F1_R1.48293.48293.3.0.dta	3	2964.41	AEEAQQPKSQENDIR(8)-SCCLAEIR(2)	2964.39	Carbamidomethyl[C](21)	7.75298e-09	0.00352189	0.013176	4.44475	5.14469e-11	1.0098e-07
	3	HFX_YangJing_CRF_A_20230627_F1_R1.47532.47532.3.0.dta	3	2964.41	AEEAQQPKSQENDIR(8)-SCCLAEIR(2)	2964.39	Carbamidomethyl[C](21)	8.27859e-09	0.01149	0.013371	4.51053	2.20769e-16	4.43884e-09
	4	HFX_YangJing_CRF_B_20230627_F1_R1.49194.49194.3.0.dta	3	2964.41	AEEAQQPKSQENDIR(8)-SCCLAEIR(2)	2964.39	Carbamidomethyl[C](21)	0.00107396	0.0142989	0.015288	5.15721	1.51806e-07	0.00106809
	5	HFX_YangJing_CRF_B_20230627_F1_R1.49215.49215.4.4.dta	4	2964.41	AEEAQQPKSQENDIR(8)-SCCLAEIR(2)	2964.39	Carbamidomethyl[C](21)	0.0233335	0.0182584	0.013441	4.53415	0.00260276	0.00314186
	6	HFX_YangJing_CRF_A_20230627_F1_R2.47727.47727.3.0.dta	3	2964.41	AEEAQQPKSQENDIR(8)-SCCLAEIR(2)	2964.39	Carbamidomethyl[C](21)	2.19624e-10	0.0314537	0.017738	5.98369	8.58923e-10	8.89724e-09
	7	HFX_YangJing_CRF_A_20230627_F1_R1.47636.47636.3.0.dta	3	2964.41	AEEAQQPKSQENDIR(8)-SCCLAEIR(2)	2964.39	Carbamidomethyl[C](21)	0.0748224	0.209052	0.013777	4.64749	0.032917	0.066258
	8	HFX_YangJing_CRF_A_20230627_F1_R1.47551.47551.3.0.dta	3	2964.41	AEEAQQPKSQENDIR(8)-SCCLAEIR(2)	2964.39	Carbamidomethyl[C](21)	0.00120086	0.294984	0.013371	4.51053	1.99885e-09	0.00284933
	9	HFX_YangJing_CRF_A_20230627_F1_R1.47519.47519.4.1.dta	4	2964.41	AEEAQQPKSQENDIR(8)-SCCLAEIR(2)	2964.39	Carbamidomethyl[C](21)	0.793544	0.429293	0.014731	4.96931	0.889199	0.000368153
	10	HFX_YangJing_CRF_A_20230627_F1_R2.47778.47778.3.0.dta	3	2964.41	AEEAQQPKSQENDIR(8)-SCCLAEIR(2)	2964.39	Carbamidomethyl[C](21)	1	0.675412	0.017618	5.9432	0.000272002	0.408606
34	sp|Q80WC7|AGFG2_MOUSE (39)-sp|Q80WC7|AGFG2_MOUSE (158)	1	9
	1	HFX_YangJing_CRF_C_20230627_F1_R1.47522.47522.3.1.dta	3	3480.7	ELGGCSQAGNR(5)-GPSYSKGSVSATPVQGSVPEGK(6)	3480.68	null	0.000117545	0.000398621	0.020274	5.82472	3.95592e-06	0.000561443
	2	HFX_YangJing_CRF_C_20230627_F1_R1.47462.47462.3.1.dta	3	3480.7	ELGGCSQAGNR(5)-GPSYSKGSVSATPVQGSVPEGK(6)	3480.68	null	0.00152415	0.000692285	0.021167	6.08128	1	0.00917656
	3	HFX_YangJing_CRF_A_20230627_F1_R1.46696.46696.3.0.dta	3	3480.7	ELGGCSQAGNR(5)-GPSYSKGSVSATPVQGSVPEGK(6)	3480.68	null	0.00115018	0.000714459	0.020351	5.84684	1	0.106343
	4	HFX_YangJing_CRF_B_20230627_F1_R1.48502.48502.3.0.dta	3	3480.7	ELGGCSQAGNR(5)-GPSYSKGSVSATPVQGSVPEGK(6)	3480.68	null	0.00039867	0.00264014	0.018326	5.26506	1.1879e-08	0.000110798
	5	HFX_YangJing_CRF_C_20230627_F1_R1.47448.47448.4.0.dta	4	3480.71	ELGGCSQAGNR(5)-GPSYSKGSVSATPVQGSVPEGK(6)	3480.68	null	0.0150773	0.0078179	0.024679	7.09028	2.38056e-07	0.00428059
	6	HFX_YangJing_CRF_B_20230627_F1_R1.48487.48487.4.1.dta	4	3480.7	ELGGCSQAGNR(5)-GPSYSKGSVSATPVQGSVPEGK(6)	3480.68	null	0.0202325	0.0140914	0.019416	5.57822	0.000181782	0.0144737
	7	HFX_YangJing_CRF_A_20230627_F1_R1.46670.46670.4.0.dta	4	3480.7	ELGGCSQAGNR(5)-GPSYSKGSVSATPVQGSVPEGK(6)	3480.68	null	0.0499556	0.0271519	0.021089	6.05887	6.00801e-08	0.0120446
	8	HFX_YangJing_CRF_A_20230627_F1_R2.46986.46986.3.0.dta	3	3480.7	ELGGCSQAGNR(5)-GPSYSKGSVSATPVQGSVPEGK(6)	3480.68	null	0.00139765	0.0606027	0.020172	5.79542	1	0.109291
	9	HFX_YangJing_CRF_A_20230627_F1_R2.46984.46984.4.1.dta	4	3480.7	ELGGCSQAGNR(5)-GPSYSKGSVSATPVQGSVPEGK(6)	3480.68	null	0.0136088	0.105557	0.022212	6.38151	2.22138e-07	0.0194894
35	sp|Q05CL8|LARP7_MOUSE (426)-sp|Q05CL8|LARP7_MOUSE (486)	1	5
	1	HFX_YangJing_CRF_B_20230627_F1_R1.58558.58558.3.0.dta	3	3812.81	APTAGSGQECSTQEK(10)-FKTPEDAQAVMNAQTEIR(2)	3812.79	null	1	0.000423218	0.029204	7.65949	1	0.0197545
	2	HFX_YangJing_CRF_C_20230627_F1_R1.57562.57562.4.0.dta	4	3812.82	APTAGSGQECSTQEK(10)-FKTPEDAQAVMNAQTEIR(2)	3812.79	null	0.0149341	0.00169758	0.030345	7.95875	2.31823e-12	0.0193997
	3	HFX_YangJing_CRF_B_20230627_F1_R1.58497.58497.4.2.dta	4	3812.81	APTAGSGQECSTQEK(10)-FKTPEDAQAVMNAQTEIR(2)	3812.79	null	0.0769771	0.0116471	0.028118	7.37466	1.7646e-09	0.145898
	4	HFX_YangJing_CRF_A_20230627_F1_R2.56991.56991.4.0.dta	4	3812.81	APTAGSGQECSTQEK(10)-FKTPEDAQAVMNAQTEIR(2)	3812.79	null	0.0626943	0.022641	0.02202	5.77531	7.69518e-08	0.0657483
	5	HFX_YangJing_CRF_A_20230627_F1_R1.56600.56600.4.2.dta	4	3812.8	APTAGSGQECSTQEK(10)-FKTPEDAQAVMNAQTEIR(2)	3812.79	null	0.000365653	0.056662	0.012918	3.38807	9.58529e-08	0.000288161
36	sp|Q8BH58|TIPRL_MOUSE (87)-sp|Q8BH58|TIPRL_MOUSE (106)	1	4
	1	HFX_YangJing_CRF_A_20230627_F1_R2.72147.72147.3.0.dta	3	3499.63	VACAEEWQESR(3)-EVIKPYDWTYTTDYK(4)	3499.61	null	7.25801e-10	0.000496123	0.011525	3.29322	1.24704e-06	4.36586e-08
	2	HFX_YangJing_CRF_B_20230627_F1_R1.73859.73859.4.2.dta	4	3499.63	VACAEEWQESR(3)-EVIKPYDWTYTTDYK(4)	3499.61	null	0.000190612	0.00087613	0.014362	4.10388	4.37304e-05	0.000252911
	3	HFX_YangJing_CRF_B_20230627_F1_R1.73788.73788.3.0.dta	3	3499.63	VACAEEWQESR(3)-EVIKPYDWTYTTDYK(4)	3499.61	null	3.92945e-06	0.000881397	0.011358	3.2455	9.27345e-06	2.05079e-06
	4	HFX_YangJing_CRF_A_20230627_F1_R1.71842.71842.4.2.dta	4	3499.63	VACAEEWQESR(3)-EVIKPYDWTYTTDYK(4)	3499.61	null	0.00105816	0.010569	0.018231	5.20943	1.02669e-07	8.63353e-05
37	sp|P51859|HDGF_MOUSE (80)-sp|P51859|HDGF_MOUSE (108)	1	6
	1	HFX_YangJing_CRF_C_20230627_F1_R1.65387.65387.4.2.dta	4	4316.03	KGFSEGLWEIENNPTVK(1)-SCAAEPEVEPEAHEGDGDKK(2)	4316.01	null	3.89706e-10	0.000573482	0.022492	5.2113	2.36578e-08	3.20679e-10
	2	HFX_YangJing_CRF_C_20230627_F1_R1.65361.65361.4.2.dta	4	4316.03	KGFSEGLWEIENNPTVK(1)-SCAAEPEVEPEAHEGDGDKK(2)	4316.01	null	0.00645725	0.000987013	0.022492	5.2113	0.00169697	2.63335e-06
	3	HFX_YangJing_CRF_B_20230627_F1_R1.65821.65821.4.1.dta	4	4316.03	KGFSEGLWEIENNPTVK(1)-SCAAEPEVEPEAHEGDGDKK(2)	4316.01	null	2.06658e-07	0.00109174	0.019853	4.59985	6.03028e-07	2.26267e-06
	4	HFX_YangJing_CRF_C_20230627_F1_R1.65337.65337.5.0.dta	5	4316.03	KGFSEGLWEIENNPTVK(1)-SCAAEPEVEPEAHEGDGDKK(2)	4316.01	null	1.68596e-05	0.00202219	0.01927	4.46477	0.000475686	2.32306e-06
	5	HFX_YangJing_CRF_A_20230627_F1_R2.64351.64351.4.0.dta	4	4316.03	KGFSEGLWEIENNPTVK(1)-SCAAEPEVEPEAHEGDGDKK(2)	4316.01	null	0.00114398	0.0067923	0.01863	4.31649	0.000246222	2.27768e-05
	6	HFX_YangJing_CRF_A_20230627_F1_R2.64394.64394.5.2.dta	5	4316.03	KGFSEGLWEIENNPTVK(1)-SCAAEPEVEPEAHEGDGDKK(2)	4316.01	null	0.0695728	0.127057	0.021699	5.02756	0.370296	0.000151997
38	sp|P42932|TCPQ_MOUSE (244)-sp|P42932|TCPQ_MOUSE (318)	1	11
	1	HFX_YangJing_CRF_B_20230627_F1_R1.83991.83991.4.0.dta	4	3076.54	IAVYSCPFDGMITETK(6)-LNSKWDLR(4)	3076.53	null	1.48569e-05	0.000585493	0.01346	4.37506	7.76091e-12	0.000937181
	2	HFX_YangJing_CRF_C_20230627_F1_R1.82843.82843.4.0.dta	4	3076.54	IAVYSCPFDGMITETK(6)-LNSKWDLR(4)	3076.53	null	0.000874077	0.000639496	0.011508	3.74058	6.09747e-08	0.00155564
	3	HFX_YangJing_CRF_B_20230627_F1_R1.84037.84037.4.0.dta	4	3076.54	IAVYSCPFDGMITETK(6)-LNSKWDLR(4)	3076.53	null	0.014075	0.00109589	0.013423	4.36304	0.000546364	0.0451453
	4	HFX_YangJing_CRF_C_20230627_F1_R1.82863.82863.3.1.dta	3	3076.54	IAVYSCPFDGMITETK(6)-LNSKWDLR(4)	3076.53	null	0.0193227	0.00419378	0.01335	4.33931	1.56409e-06	0.0124336
	5	HFX_YangJing_CRF_B_20230627_F1_R1.83993.83993.3.0.dta	3	3076.54	IAVYSCPFDGMITETK(6)-LNSKWDLR(4)	3076.53	null	0.185266	0.00644958	0.015448	5.02125	1.08827e-06	0.354887
	6	HFX_YangJing_CRF_A_20230627_F1_R1.81475.81475.4.1.dta	4	3076.54	IAVYSCPFDGMITETK(6)-LNSKWDLR(4)	3076.53	null	0.00015261	0.0316827	0.011917	3.87352	1.82553e-05	0.000949055
	7	HFX_YangJing_CRF_A_20230627_F1_R1.81476.81476.3.0.dta	3	3076.54	IAVYSCPFDGMITETK(6)-LNSKWDLR(4)	3076.53	null	0.0329913	0.0932807	0.014549	4.72903	3.57751e-06	0.0402635
	8	HFX_YangJing_CRF_A_20230627_F1_R2.81855.81855.4.2.dta	4	3076.54	IAVYSCPFDGMITETK(6)-LNSKWDLR(4)	3076.53	null	0.00121033	0.332252	0.014878	4.83597	2.40321e-06	0.00500966
	9	HFX_YangJing_CRF_A_20230627_F1_R2.81929.81929.4.2.dta	4	3076.54	IAVYSCPFDGMITETK(6)-LNSKWDLR(4)	3076.53	null	0.115377	0.471533	0.015735	5.11453	0.00203642	0.165784
	10	HFX_YangJing_CRF_A_20230627_F1_R2.78478.78478.3.0.dta	3	3092.54	IAVYSCPFDGMITETK(6)-LNSKWDLR(4)	3092.52	Oxidation[M](11)	0.158057	0.549252	0.021593	6.98233	0.00105373	0.0591195
	11	HFX_YangJing_CRF_A_20230627_F1_R1.78055.78055.3.2.dta	3	3092.55	IAVYSCPFDGMITETK(6)-LNSKWDLR(4)	3092.52	Oxidation[M](11)	1	0.791967	0.030987	10.02	0.000368938	1
39	sp|P51859|HDGF_MOUSE (105)-sp|P51859|HDGF_MOUSE (108)	1	3
	1	HFX_YangJing_CRF_C_20230627_F1_R1.23939.23939.3.0.dta	3	3451.59	ASGYQSSQKK(9)-SCAAEPEVEPEAHEGDGDKK(2)	3451.57	null	1	0.000780941	0.01645	4.76595	1	1
	2	HFX_YangJing_CRF_A_20230627_F1_R1.26128.26128.3.0.dta	3	3451.59	ASGYQSSQKK(9)-SCAAEPEVEPEAHEGDGDKK(2)	3451.57	null	1	0.00800811	0.018115	5.24833	1	1
	3	HFX_YangJing_CRF_A_20230627_F1_R1.23430.23430.4.0.dta	4	3451.58	ASGYQSSQKK(9)-SCAAEPEVEPEAHEGDGDKK(2)	3451.57	null	0.399308	0.0386638	0.014252	4.12913	2.93948e-10	0.0732353
40	sp|Q9JLV5|CUL3_MOUSE (636)-sp|Q9JLV5|CUL3_MOUSE (651)	1	2
	1	HFX_YangJing_CRF_C_20230627_F1_R1.68320.68320.3.0.dta	3	3327.69	ALQSLACGK(7)-SKEIESGHIFTVNDQFTSK(2)	3327.67	null	9.12382e-05	0.000832196	0.019286	5.79565	1.05846e-09	3.93073e-06
	2	HFX_YangJing_CRF_A_20230627_F1_R2.67253.67253.3.1.dta	3	3327.68	ALQSLACGK(7)-SKEIESGHIFTVNDQFTSK(2)	3327.67	null	1	0.502127	0.01673	5.02754	0.00397344	0.862477
41	sp|Q9CQ43|DUT_MOUSE (3)-sp|Q9CQ43|DUT_MOUSE (161)	1	6
	1	HFX_YangJing_CRF_B_20230627_F1_R1.43441.43441.3.0.dta	3	2474.14	PCSEDAAAVSASK(2)-GSGGFGSTGKN(10)	2474.13	null	1.59548e-07	0.000853169	0.01344	5.43222	1.9307e-09	1.30671e-06
	2	HFX_YangJing_CRF_B_20230627_F1_R1.43339.43339.3.0.dta	3	2474.14	PCSEDAAAVSASK(2)-GSGGFGSTGKN(10)	2474.13	null	3.77807e-05	0.00518736	0.012608	5.09594	2.26553e-08	1.9589e-05
	3	HFX_YangJing_CRF_B_20230627_F1_R1.46700.46700.3.1.dta	3	2474.14	PCSEDAAAVSASK(2)-GSGGFGSTGKN(10)	2474.13	null	0.00146912	0.0227422	0.01218	4.92295	5.73386e-08	0.00128651
	4	HFX_YangJing_CRF_A_20230627_F1_R1.41619.41619.3.0.dta	3	2474.14	PCSEDAAAVSASK(2)-GSGGFGSTGKN(10)	2474.13	null	0.00036695	0.024419	0.0156	6.30526	2.8236e-05	4.03782e-05
	5	HFX_YangJing_CRF_C_20230627_F1_R1.42226.42226.3.0.dta	3	2474.14	PCSEDAAAVSASK(2)-GSGGFGSTGKN(10)	2474.13	null	0.00104173	0.0458734	0.011767	4.75603	1.71878e-06	0.0038546
	6	HFX_YangJing_CRF_A_20230627_F1_R2.41994.41994.3.2.dta	3	2474.14	PCSEDAAAVSASK(2)-GSGGFGSTGKN(10)	2474.13	null	0.000496829	0.39646	0.012675	5.12302	1.27478e-05	0.000317236
42	sp|P40124|CAP1_MOUSE (29)-sp|P40124|CAP1_MOUSE (62)	1	14
	1	HFX_YangJing_CRF_B_20230627_F1_R1.43762.43762.3.0.dta	3	3582.65	LEAVSHTSDMHCGYGDSPSK(12)-MSKEIGGDVQK(3)	3582.63	null	0.0443482	0.000914489	0.017292	4.82662	0.00363115	0.0344408
	2	HFX_YangJing_CRF_C_20230627_F1_R1.42902.42902.4.1.dta	4	3582.65	LEAVSHTSDMHCGYGDSPSK(12)-MSKEIGGDVQK(3)	3582.63	null	0.0198248	0.00247934	0.02457	6.85809	1.74819e-05	0.0157382
	3	HFX_YangJing_CRF_C_20230627_F1_R1.42871.42871.3.0.dta	3	3582.65	LEAVSHTSDMHCGYGDSPSK(12)-MSKEIGGDVQK(3)	3582.63	null	1	0.00492894	0.017624	4.91929	1	1
	4	HFX_YangJing_CRF_C_20230627_F1_R1.42868.42868.4.1.dta	4	3582.65	LEAVSHTSDMHCGYGDSPSK(12)-MSKEIGGDVQK(3)	3582.63	null	0.00378693	0.0101645	0.02457	6.85809	1.12181e-07	0.00257376
	5	HFX_YangJing_CRF_A_20230627_F1_R1.42267.42267.4.0.dta	4	3582.64	LEAVSHTSDMHCGYGDSPSK(12)-MSKEIGGDVQK(3)	3582.63	null	0.000135832	0.0244627	0.012505	3.49045	9.8715e-07	0.000260773
	6	HFX_YangJing_CRF_C_20230627_F1_R1.42858.42858.4.1.dta	4	3582.65	LEAVSHTSDMHCGYGDSPSK(12)-MSKEIGGDVQK(3)	3582.63	null	0.399481	0.0357183	0.025167	7.02473	0.00186229	0.50244
	7	HFX_YangJing_CRF_A_20230627_F1_R2.42525.42525.3.0.dta	3	3582.65	LEAVSHTSDMHCGYGDSPSK(12)-MSKEIGGDVQK(3)	3582.63	null	0.648992	0.0577597	0.018755	5.23498	1	0.195839
	8	HFX_YangJing_CRF_A_20230627_F1_R2.42413.42413.3.0.dta	3	3582.65	LEAVSHTSDMHCGYGDSPSK(12)-MSKEIGGDVQK(3)	3582.63	null	1	0.0726276	0.020375	5.68716	1	0.470702
	9	HFX_YangJing_CRF_B_20230627_F1_R1.37626.37626.3.0.dta	3	3598.64	LEAVSHTSDMHCGYGDSPSK(12)-MSKEIGGDVQK(3)	3598.62	Oxidation[M](10)	1	0.0941461	0.011826	3.28626	1	1
	10	HFX_YangJing_CRF_B_20230627_F1_R1.43757.43757.4.2.dta	4	3582.66	LEAVSHTSDMHCGYGDSPSK(12)-MSKEIGGDVQK(3)	3582.63	null	0.0126212	0.118448	0.025991	7.25473	0.00411382	0.000896228
	11	HFX_YangJing_CRF_C_20230627_F1_R1.36661.36661.4.4.dta	4	3598.64	LEAVSHTSDMHCGYGDSPSK(12)-MSKEIGGDVQK(3)	3598.62	Oxidation[M](10)	0.204139	0.127471	0.018071	5.02164	1	0.0509902
	12	HFX_YangJing_CRF_A_20230627_F1_R1.35979.35979.4.0.dta	4	3598.64	LEAVSHTSDMHCGYGDSPSK(12)-MSKEIGGDVQK(3)	3598.62	Oxidation[M](10)	0.114839	0.196875	0.016438	4.56786	0.135771	0.0117647
	13	HFX_YangJing_CRF_B_20230627_F1_R1.37645.37645.4.2.dta	4	3598.64	LEAVSHTSDMHCGYGDSPSK(12)-MSKEIGGDVQK(3)	3598.62	Oxidation[M](10)	1	0.228544	0.016018	4.45115	0.00959861	1
	14	HFX_YangJing_CRF_A_20230627_F1_R2.36577.36577.4.2.dta	4	3598.65	LEAVSHTSDMHCGYGDSPSK(12)-MSKEIGGDVQK(3)	3598.62	Oxidation[M](10)	0.154822	0.456957	0.027812	7.72851	0.244935	0.0609056
43	sp|Q61233|PLSL_MOUSE (42)-sp|Q61233|PLSL_MOUSE (82)	1	4
	1	HFX_YangJing_CRF_B_20230627_F1_R1.70393.70393.5.0.dta	5	2646.43	AACLPLPGYR(3)-VFHGLKSTEVAK(6)	2646.42	null	0.398279	0.000976704	0.012299	4.64741	0.0174014	0.199014
	2	HFX_YangJing_CRF_A_20230627_F1_R1.68854.68854.3.0.dta	3	2646.43	AACLPLPGYR(3)-VFHGLKSTEVAK(6)	2646.42	null	0.000240917	0.0204174	0.011134	4.20719	0.000959271	0.00035162
	3	HFX_YangJing_CRF_A_20230627_F1_R1.68825.68825.4.0.dta	4	2646.43	AACLPLPGYR(3)-VFHGLKSTEVAK(6)	2646.42	null	0.0315447	0.0841602	0.008908	3.36605	0.00752286	0.000102685
	4	HFX_YangJing_CRF_A_20230627_F1_R1.68786.68786.3.1.dta	3	2646.43	AACLPLPGYR(3)-VFHGLKSTEVAK(6)	2646.42	null	0.00225367	0.144317	0.010768	4.06889	0.00035437	0.0430786
44	sp|Q9WVA4|TAGL2_MOUSE (17)-sp|Q9WVA4|TAGL2_MOUSE (124)	1	6
	1	HFX_YangJing_CRF_B_20230627_F1_R1.39008.39008.3.0.dta	3	2093.07	EVQQKIEK(5)-NMACVQR(4)	2093.06	null	0.0191326	0.00110625	0.009855	4.70841	0.00688651	0.00162536
	2	HFX_YangJing_CRF_A_20230627_F1_R1.29091.29091.3.0.dta	3	2109.07	EVQQKIEK(5)-NMACVQR(4)	2109.06	Oxidation[M](13)	0.000383526	0.00225173	0.010416	4.9387	5.48061e-05	1.05107e-07
	3	HFX_YangJing_CRF_C_20230627_F1_R1.38001.38001.3.0.dta	3	2093.07	EVQQKIEK(5)-NMACVQR(4)	2093.06	null	0.136325	0.00311552	0.00741	3.54027	0.0990923	0.0100972
	4	HFX_YangJing_CRF_A_20230627_F1_R2.30108.30108.3.0.dta	3	2109.07	EVQQKIEK(5)-NMACVQR(4)	2109.06	Oxidation[M](13)	0.158571	0.0147844	0.009441	4.47641	0.0267759	4.27173e-07
	5	HFX_YangJing_CRF_A_20230627_F1_R1.37271.37271.3.0.dta	3	2093.07	EVQQKIEK(5)-NMACVQR(4)	2093.06	null	0.165431	0.0162142	0.008807	4.20771	0.117016	0.00310594
	6	HFX_YangJing_CRF_A_20230627_F1_R2.37972.37972.3.0.dta	3	2093.07	EVQQKIEK(5)-NMACVQR(4)	2093.06	null	0.572954	0.159677	0.009151	4.37206	0.145006	0.0266047
45	sp|O35343|IMA3_MOUSE (57)-sp|O35343|IMA3_MOUSE (97)	1	5
SameSet	sp|O35343|IMA3_MOUSE (57)-sp|O35344|IMA4_MOUSE (97)	1	5
	1	HFX_YangJing_CRF_C_20230627_F1_R1.62429.62429.3.0.dta	3	3171.47	NVPQEDICEDSDIDGDYR(8)-KLLSSDR(1)	3171.45	null	6.65427e-07	0.00113473	0.016162	5.09609	5.25026e-10	1.53144e-07
	2	HFX_YangJing_CRF_A_20230627_F1_R1.61335.61335.3.0.dta	3	3171.47	NVPQEDICEDSDIDGDYR(8)-KLLSSDR(1)	3171.45	null	0.00149255	0.0744976	0.016332	5.14969	7.18077e-08	0.00181613
	3	HFX_YangJing_CRF_C_20230627_F1_R1.62503.62503.3.0.dta	3	3171.47	NVPQEDICEDSDIDGDYR(8)-KLLSSDR(1)	3171.45	null	0.0147784	0.103775	0.016811	5.30072	2.46022e-08	0.00434145
	4	HFX_YangJing_CRF_B_20230627_F1_R1.63303.63303.3.0.dta	3	3171.47	NVPQEDICEDSDIDGDYR(8)-KLLSSDR(1)	3171.45	null	0.130955	0.275735	0.012849	4.05145	0.000395583	0.0346024
	5	HFX_YangJing_CRF_C_20230627_F1_R1.62431.62431.4.4.dta	4	3171.47	NVPQEDICEDSDIDGDYR(8)-KLLSSDR(1)	3171.45	null	0.19751	0.307388	0.018667	5.88595	0.828505	0.110584
46	sp|Q8BQ30|PPR18_MOUSE (437)-sp|Q8BQ30|PPR18_MOUSE (459)	1	3
	1	HFX_YangJing_CRF_C_20230627_F1_R1.67731.67731.4.0.dta	4	3976.04	LFYGVKPGPGVGAPR(6)-CAPPASPAPPVNPATADAAGSGSGK(1)	3976.02	null	0.101095	0.00161964	0.021215	5.33574	9.70437e-08	0.151348
	2	HFX_YangJing_CRF_A_20230627_F1_R1.66372.66372.4.2.dta	4	3976.04	LFYGVKPGPGVGAPR(6)-CAPPASPAPPVNPATADAAGSGSGK(1)	3976.02	null	1	0.0522946	0.025242	6.34856	0.000138884	1
	3	HFX_YangJing_CRF_A_20230627_F1_R2.66822.66822.4.1.dta	4	3976.04	LFYGVKPGPGVGAPR(6)-CAPPASPAPPVNPATADAAGSGSGK(1)	3976.02	null	0.434472	0.0562391	0.020333	5.11391	1.04732e-05	0.128222
47	sp|Q9D8N0|EF1G_MOUSE (266)-sp|Q9D8N0|EF1G_MOUSE (277)	1	19
	1	HFX_YangJing_CRF_C_20230627_F1_R1.71701.71701.3.0.dta	3	3709.77	AAAPAPEEEMDECEQALAAEPK(13)-AKDPFAHLPK(2)	3709.75	Oxidation[M](10)	0.102263	0.00169553	0.019236	5.18525	1	0.00250348
	2	HFX_YangJing_CRF_A_20230627_F1_R1.79474.79474.3.0.dta	3	3693.77	AAAPAPEEEMDECEQALAAEPK(13)-AKDPFAHLPK(2)	3693.76	null	1.69472e-07	0.00392788	0.010566	2.8605	1.63498e-11	1.14218e-05
	3	HFX_YangJing_CRF_B_20230627_F1_R1.72454.72454.4.0.dta	4	3709.77	AAAPAPEEEMDECEQALAAEPK(13)-AKDPFAHLPK(2)	3709.75	Oxidation[M](10)	0.00183729	0.00393023	0.020137	5.42813	8.75656e-05	0.00341438
	4	HFX_YangJing_CRF_B_20230627_F1_R1.82117.82117.3.0.dta	3	3693.77	AAAPAPEEEMDECEQALAAEPK(13)-AKDPFAHLPK(2)	3693.76	null	0.00021344	0.0042824	0.014381	3.89333	1.23115e-08	2.13661e-05
	5	HFX_YangJing_CRF_C_20230627_F1_R1.70671.70671.3.0.dta	3	3709.78	AAAPAPEEEMDECEQALAAEPK(13)-AKDPFAHLPK(2)	3709.75	Oxidation[M](10)	1	0.00459555	0.02636	7.1056	1	1
	6	HFX_YangJing_CRF_C_20230627_F1_R1.71635.71635.4.0.dta	4	3709.77	AAAPAPEEEMDECEQALAAEPK(13)-AKDPFAHLPK(2)	3709.75	Oxidation[M](10)	0.0678573	0.0234808	0.017301	4.66366	0.000629501	0.153036
	7	HFX_YangJing_CRF_A_20230627_F1_R2.80058.80058.4.0.dta	4	3693.78	AAAPAPEEEMDECEQALAAEPK(13)-AKDPFAHLPK(2)	3693.76	null	0.000304252	0.0255175	0.019089	5.16791	1.33637e-08	0.000356915
	8	HFX_YangJing_CRF_C_20230627_F1_R1.70714.70714.3.0.dta	3	3709.78	AAAPAPEEEMDECEQALAAEPK(13)-AKDPFAHLPK(2)	3709.75	Oxidation[M](10)	1	0.026315	0.02636	7.1056	0.134323	1
	9	HFX_YangJing_CRF_A_20230627_F1_R2.79116.79116.3.0.dta	3	3693.77	AAAPAPEEEMDECEQALAAEPK(13)-AKDPFAHLPK(2)	3693.76	null	0.201908	0.0297467	0.015329	4.14998	0.00452707	0.170026
	10	HFX_YangJing_CRF_C_20230627_F1_R1.71674.71674.5.0.dta	5	3709.77	AAAPAPEEEMDECEQALAAEPK(13)-AKDPFAHLPK(2)	3709.75	Oxidation[M](10)	1	0.0304215	0.014686	3.95876	0.0649659	1
	11	HFX_YangJing_CRF_A_20230627_F1_R2.79135.79135.3.0.dta	3	3693.77	AAAPAPEEEMDECEQALAAEPK(13)-AKDPFAHLPK(2)	3693.76	null	0.026189	0.0334623	0.015329	4.14998	1.71963e-08	0.00175019
	12	HFX_YangJing_CRF_B_20230627_F1_R1.72300.72300.4.0.dta	4	3709.77	AAAPAPEEEMDECEQALAAEPK(13)-AKDPFAHLPK(2)	3709.75	Oxidation[M](10)	0.175523	0.0335734	0.017659	4.76016	0.102462	0.00779731
	13	HFX_YangJing_CRF_B_20230627_F1_R1.82068.82068.4.0.dta	4	3693.77	AAAPAPEEEMDECEQALAAEPK(13)-AKDPFAHLPK(2)	3693.76	null	0.27462	0.054687	0.013288	3.59742	8.43303e-05	0.371558
	14	HFX_YangJing_CRF_A_20230627_F1_R1.78721.78721.3.1.dta	3	3693.76	AAAPAPEEEMDECEQALAAEPK(13)-AKDPFAHLPK(2)	3693.76	null	0.0036783	0.0609978	0.006499	1.75946	0.0502519	0.40407
	15	HFX_YangJing_CRF_A_20230627_F1_R1.79472.79472.4.0.dta	4	3693.77	AAAPAPEEEMDECEQALAAEPK(13)-AKDPFAHLPK(2)	3693.76	null	0.0305931	0.0680891	0.017614	4.76859	2.36385e-05	0.0499976
	16	HFX_YangJing_CRF_A_20230627_F1_R2.70839.70839.4.0.dta	4	3709.78	AAAPAPEEEMDECEQALAAEPK(13)-AKDPFAHLPK(2)	3709.75	Oxidation[M](10)	0.00778288	0.0697757	0.026418	7.12123	0.00011893	0.00781676
	17	HFX_YangJing_CRF_C_20230627_F1_R1.70635.70635.4.0.dta	4	3709.77	AAAPAPEEEMDECEQALAAEPK(13)-AKDPFAHLPK(2)	3709.75	Oxidation[M](10)	1	0.0713099	0.018857	5.08309	0.0147474	1
	18	HFX_YangJing_CRF_A_20230627_F1_R1.69465.69465.4.1.dta	4	3709.77	AAAPAPEEEMDECEQALAAEPK(13)-AKDPFAHLPK(2)	3709.75	Oxidation[M](10)	0.00157299	0.0731934	0.017861	4.81461	2.19609e-05	0.00453827
	19	HFX_YangJing_CRF_A_20230627_F1_R2.70738.70738.4.0.dta	4	3709.78	AAAPAPEEEMDECEQALAAEPK(13)-AKDPFAHLPK(2)	3709.75	Oxidation[M](10)	0.108786	0.24945	0.026635	7.17973	0.00353479	0.165211
48	sp|Q3U319|BRE1B_MOUSE (371)-sp|Q3U319|BRE1B_MOUSE (890)	1	5
	1	HFX_YangJing_CRF_C_20230627_F1_R1.63803.63803.4.0.dta	4	2115.18	LKVALR(2)-EIQPCLAESR(5)	2115.17	null	0.00137371	0.00169672	0.009692	4.58213	0.00988135	0.00255208
	2	HFX_YangJing_CRF_C_20230627_F1_R1.63692.63692.4.0.dta	4	2115.18	LKVALR(2)-EIQPCLAESR(5)	2115.17	null	0.25695	0.0203479	0.009625	4.55045	0.0223483	0.210601
	3	HFX_YangJing_CRF_A_20230627_F1_R1.62502.62502.4.1.dta	4	2115.18	LKVALR(2)-EIQPCLAESR(5)	2115.17	null	0.385441	0.143815	0.010156	4.8015	0.0462364	0.748512
	4	HFX_YangJing_CRF_A_20230627_F1_R2.62781.62781.4.0.dta	4	2115.18	LKVALR(2)-EIQPCLAESR(5)	2115.17	null	0.00379088	0.306271	0.010337	4.88707	0.000206492	0.00269712
	5	HFX_YangJing_CRF_A_20230627_F1_R2.62941.62941.4.0.dta	4	2115.18	LKVALR(2)-EIQPCLAESR(5)	2115.17	null	1	0.646718	0.010473	4.95137	1	1
49	sp|P51881|ADT2_MOUSE (147)-sp|P51881|ADT2_MOUSE (160)	1	5
	1	HFX_YangJing_CRF_C_20230627_F1_R1.63736.63736.3.0.dta	3	2232.19	LAADVGKAGAER(7)-GLGDCLVK(5)	2232.18	null	0.000564342	0.00179037	0.009111	4.08166	3.39693e-05	0.00259131
	2	HFX_YangJing_CRF_A_20230627_F1_R2.62832.62832.3.0.dta	3	2232.19	LAADVGKAGAER(7)-GLGDCLVK(5)	2232.18	null	1.73091e-07	0.166967	0.010649	4.77067	4.13894e-07	7.03055e-08
	3	HFX_YangJing_CRF_A_20230627_F1_R1.62599.62599.4.0.dta	4	2232.19	LAADVGKAGAER(7)-GLGDCLVK(5)	2232.18	null	0.122827	0.177903	0.010079	4.51532	0.00500697	0.527509
	4	HFX_YangJing_CRF_A_20230627_F1_R2.62842.62842.3.0.dta	3	2232.19	LAADVGKAGAER(7)-GLGDCLVK(5)	2232.18	null	0.0955532	0.270057	0.010649	4.77067	1.03559e-06	0.0660827
	5	HFX_YangJing_CRF_A_20230627_F1_R1.62897.62897.3.0.dta	3	2232.19	LAADVGKAGAER(7)-GLGDCLVK(5)	2232.18	null	1	0.431014	0.007392	3.31156	0.0567511	1
50	sp|P24547|IMDH2_MOUSE (109)-sp|P24547|IMDH2_MOUSE (140)	1	6
	1	HFX_YangJing_CRF_B_20230627_F1_R1.81470.81470.4.3.dta	4	3464.78	KYEQGFITDPVVLSPK(1)-HGFCGIPITDTGR(4)	3464.77	null	2.09535e-06	0.00193207	0.014485	4.18066	5.19864e-08	1.99525e-07
	2	HFX_YangJing_CRF_A_20230627_F1_R2.79417.79417.4.1.dta	4	3464.78	KYEQGFITDPVVLSPK(1)-HGFCGIPITDTGR(4)	3464.77	null	2.94927e-05	0.0045108	0.014521	4.19105	1.87293e-07	2.67234e-05
	3	HFX_YangJing_CRF_A_20230627_F1_R1.79031.79031.4.1.dta	4	3464.78	KYEQGFITDPVVLSPK(1)-HGFCGIPITDTGR(4)	3464.77	null	7.46474e-07	0.00512784	0.017529	5.05922	3.01004e-07	9.16001e-08
	4	HFX_YangJing_CRF_A_20230627_F1_R2.79426.79426.3.0.dta	3	3464.77	KYEQGFITDPVVLSPK(1)-HGFCGIPITDTGR(4)	3464.77	null	1.08992e-05	0.0116076	0.006062	1.74961	2.17144e-05	2.79522e-06
	5	HFX_YangJing_CRF_A_20230627_F1_R1.79020.79020.3.0.dta	3	3464.78	KYEQGFITDPVVLSPK(1)-HGFCGIPITDTGR(4)	3464.77	null	0.000103743	0.0228956	0.016807	4.85083	4.80069e-05	0.000643549
	6	HFX_YangJing_CRF_B_20230627_F1_R1.81513.81513.3.0.dta	3	3464.78	KYEQGFITDPVVLSPK(1)-HGFCGIPITDTGR(4)	3464.77	null	0.000110207	0.026808	0.008324	2.40247	0.000313863	9.66676e-05
51	sp|Q8CJG0|AGO2_MOUSE (189)-sp|Q8CJG0|AGO2_MOUSE (382)	1	5
	1	HFX_YangJing_CRF_C_20230627_F1_R1.76640.76640.3.0.dta	3	3090.49	SFFTASEGCSNPLGGGR(9)-QEEISKLMR(6)	3090.48	null	0.000417305	0.0021391	0.013658	4.41938	1.18146e-08	0.000705377
	2	HFX_YangJing_CRF_A_20230627_F1_R2.75684.75684.3.0.dta	3	3090.49	SFFTASEGCSNPLGGGR(9)-QEEISKLMR(6)	3090.48	null	0.00323	0.00526597	0.015931	5.15487	2.67828e-09	0.00452008
	3	HFX_YangJing_CRF_B_20230627_F1_R1.77520.77520.3.0.dta	3	3090.49	SFFTASEGCSNPLGGGR(9)-QEEISKLMR(6)	3090.48	null	0.0436	0.0105559	0.014096	4.56111	1.42854e-07	0.0936503
	4	HFX_YangJing_CRF_A_20230627_F1_R1.75313.75313.3.0.dta	3	3090.49	SFFTASEGCSNPLGGGR(9)-QEEISKLMR(6)	3090.48	null	0.00299573	0.0584069	0.013768	4.45498	1.29758e-07	0.0072961
	5	HFX_YangJing_CRF_A_20230627_F1_R2.75767.75767.4.0.dta	4	3090.5	SFFTASEGCSNPLGGGR(9)-QEEISKLMR(6)	3090.48	null	0.526831	0.228676	0.024844	8.03889	0.00370479	0.848801
52	sp|P47856|GFPT1_MOUSE (216)-sp|P47856|GFPT1_MOUSE (262)	1	4
	1	HFX_YangJing_CRF_B_20230627_F1_R1.78844.78844.5.0.dta	5	3546.81	SEHKLSTDHIPILYR(4)-VDSTTCLFPVEEK(6)	3546.79	null	6.28235e-07	0.00249017	0.01474	4.15587	0.270786	0.00046938
	2	HFX_YangJing_CRF_A_20230627_F1_R1.76565.76565.3.0.dta	3	3546.81	SEHKLSTDHIPILYR(4)-VDSTTCLFPVEEK(6)	3546.79	null	0.000254796	0.00740064	0.017805	5.02003	2.2623e-11	7.95405e-06
	3	HFX_YangJing_CRF_A_20230627_F1_R2.76900.76900.3.0.dta	3	3546.81	SEHKLSTDHIPILYR(4)-VDSTTCLFPVEEK(6)	3546.79	null	2.14614e-05	0.0119205	0.015023	4.23566	1.12971e-06	9.88319e-08
	4	HFX_YangJing_CRF_A_20230627_F1_R1.76536.76536.6.4.dta	6	3546.81	SEHKLSTDHIPILYR(4)-VDSTTCLFPVEEK(6)	3546.79	null	0.41789	0.14666	0.018171	5.12322	1	0.0145472
53	sp|Q9Z1G3|VATC1_MOUSE (15)-sp|Q9Z1G3|VATC1_MOUSE (37)	1	3
	1	HFX_YangJing_CRF_C_20230627_F1_R1.77229.77229.3.0.dta	3	3067.55	TCQQTWEK(2)-NNNLAVSSKFNIPDLK(9)	3067.53	null	0.0141625	0.00261308	0.020841	6.79406	2.09047e-06	0.00768977
	2	HFX_YangJing_CRF_B_20230627_F1_R1.78313.78313.3.0.dta	3	3067.55	TCQQTWEK(2)-NNNLAVSSKFNIPDLK(9)	3067.53	null	0.420334	0.0643822	0.016175	5.27297	0.00106722	0.894703
	3	HFX_YangJing_CRF_A_20230627_F1_R1.75979.75979.3.0.dta	3	3067.55	TCQQTWEK(2)-NNNLAVSSKFNIPDLK(9)	3067.53	null	0.00478883	0.107718	0.015194	4.95317	1.47386e-05	0.00928704
54	sp|P29351|PTN6_MOUSE (102)-sp|P29351|PTN6_MOUSE (253)	1	4
	1	HFX_YangJing_CRF_C_20230627_F1_R1.82318.82318.3.0.dta	3	3606.7	YPLNCSDPTSER(5)-AGFWEEFESLQKQEVK(12)	3606.68	null	0.000316888	0.0026837	0.017922	4.96911	2.91615e-07	6.44697e-05
	2	HFX_YangJing_CRF_A_20230627_F1_R2.81381.81381.3.0.dta	3	3606.7	YPLNCSDPTSER(5)-AGFWEEFESLQKQEVK(12)	3606.68	null	7.55046e-08	0.00382921	0.018734	5.19424	1.3814e-07	2.86835e-07
	3	HFX_YangJing_CRF_B_20230627_F1_R1.83428.83428.3.0.dta	3	3606.7	YPLNCSDPTSER(5)-AGFWEEFESLQKQEVK(12)	3606.68	null	2.32618e-05	0.00400284	0.020011	5.54831	1.49845e-06	1.2539e-05
	4	HFX_YangJing_CRF_A_20230627_F1_R1.80901.80901.3.0.dta	3	3606.7	YPLNCSDPTSER(5)-AGFWEEFESLQKQEVK(12)	3606.68	null	1.69043e-08	0.00887528	0.018207	5.04813	1.70321e-10	6.71082e-07
55	sp|Q61656|DDX5_MOUSE (32)-sp|Q61656|DDX5_MOUSE (234)	1	3
	1	HFX_YangJing_CRF_A_20230627_F1_R1.74967.74967.3.0.dta	3	2095.13	TGPLSGKK(7)-LIDFLECGK(7)	2095.13	null	1.01859e-09	0.00280786	0.008877	4.23698	2.70296e-12	1.04198e-10
	2	HFX_YangJing_CRF_B_20230627_F1_R1.77044.77044.3.0.dta	3	2095.13	TGPLSGKK(7)-LIDFLECGK(7)	2095.13	null	3.45007e-05	0.00617673	0.008495	4.05465	4.67873e-11	0.00079492
	3	HFX_YangJing_CRF_A_20230627_F1_R1.74939.74939.3.0.dta	3	2095.13	TGPLSGKK(7)-LIDFLECGK(7)	2095.13	null	0.0003374	0.0280763	0.008761	4.18161	2.07418e-07	1.70288e-05
56	sp|Q6PAM1|TXLNA_MOUSE (68)-sp|Q6PAM1|TXLNA_MOUSE (256)	1	6
	1	HFX_YangJing_CRF_C_20230627_F1_R1.67056.67056.3.0.dta	3	2961.49	AAQPGALCDVSEELSR(8)-SLKEEGVQR(3)	2961.47	null	9.15972e-05	0.00339524	0.01574	5.31492	9.12657e-05	0.000965931
	2	HFX_YangJing_CRF_C_20230627_F1_R1.67097.67097.4.0.dta	4	2961.49	AAQPGALCDVSEELSR(8)-SLKEEGVQR(3)	2961.47	null	1	0.00986508	0.01256	4.24113	0.159924	0.459941
	3	HFX_YangJing_CRF_B_20230627_F1_R1.67727.67727.3.0.dta	3	2961.49	AAQPGALCDVSEELSR(8)-SLKEEGVQR(3)	2961.47	null	0.0367915	0.133091	0.01678	5.6661	8.47258e-05	0.0435432
	4	HFX_YangJing_CRF_A_20230627_F1_R1.66036.66036.3.0.dta	3	2961.49	AAQPGALCDVSEELSR(8)-SLKEEGVQR(3)	2961.47	null	0.00908205	0.170924	0.016878	5.69919	0.0139235	0.0301577
	5	HFX_YangJing_CRF_A_20230627_F1_R1.65869.65869.3.0.dta	3	2961.49	AAQPGALCDVSEELSR(8)-SLKEEGVQR(3)	2961.47	null	0.000637652	0.211326	0.013576	4.5842	0.00138684	0.0207956
	6	HFX_YangJing_CRF_A_20230627_F1_R2.66125.66125.3.0.dta	3	2961.49	AAQPGALCDVSEELSR(8)-SLKEEGVQR(3)	2961.47	null	0.011779	0.361197	0.016193	5.46789	5.66642e-05	0.0151058
57	sp|Q99JX4|EIF3M_MOUSE (175)-sp|Q99JX4|EIF3M_MOUSE (177)	1	5
	1	HFX_YangJing_CRF_A_20230627_F1_R2.64470.64470.3.0.dta	3	2143.12	LLYEALVDCK(9)-KSDAASK(1)	2143.11	null	4.01359e-10	0.00359894	0.008944	4.17337	6.87137e-08	1.3885e-09
	2	HFX_YangJing_CRF_B_20230627_F1_R1.66170.66170.3.0.dta	3	2143.12	LLYEALVDCK(9)-KSDAASK(1)	2143.11	null	9.50581e-08	0.00454899	0.010595	4.94375	1.26429e-05	2.68143e-06
	3	HFX_YangJing_CRF_A_20230627_F1_R1.64262.64262.4.0.dta	4	2143.12	LLYEALVDCK(9)-KSDAASK(1)	2143.11	null	1.50339e-05	0.00723668	0.009378	4.37588	0.000168238	7.77508e-08
	4	HFX_YangJing_CRF_C_20230627_F1_R1.65522.65522.3.0.dta	3	2143.12	LLYEALVDCK(9)-KSDAASK(1)	2143.11	null	2.85452e-06	0.010523	0.010093	4.70951	0.000183935	2.28978e-05
	5	HFX_YangJing_CRF_A_20230627_F1_R1.64264.64264.3.0.dta	3	2143.12	LLYEALVDCK(9)-KSDAASK(1)	2143.11	null	6.50689e-07	0.0213183	0.009206	4.29563	2.65122e-06	1.38958e-06
58	sp|P51859|HDGF_MOUSE (96)-sp|P51859|HDGF_MOUSE (108)	1	1
	1	HFX_YangJing_CRF_A_20230627_F1_R1.65016.65016.5.0.dta	5	5124.37	GFSEGLWEIENNPTVKASGYQSSQK(16)-SCAAEPEVEPEAHEGDGDKK(2)	5124.34	null	4.4006e-06	0.00375262	0.027413	5.34956	7.22346e-05	8.62842e-07
59	sp|P10126|EF1A1_MOUSE (255)-sp|Q9D8N0|EF1G_MOUSE (266)	1	19
SameSet	sp|P62631|EF1A2_MOUSE (255)-sp|Q9D8N0|EF1G_MOUSE (266)	1	19
	1	HFX_YangJing_CRF_B_20230627_F1_R1.87587.87587.3.0.dta	3	4552.3	LPLQDVYKIGGIGTVPVGR(8)-AAAPAPEEEMDECEQALAAEPK(13)	4552.27	null	0.000623798	0.00376881	0.026936	5.91704	0.0010747	2.17769e-05
	2	HFX_YangJing_CRF_C_20230627_F1_R1.85819.85819.4.1.dta	4	4552.3	LPLQDVYKIGGIGTVPVGR(8)-AAAPAPEEEMDECEQALAAEPK(13)	4552.27	null	3.58718e-06	0.00444775	0.02514	5.52252	2.63587e-06	8.37526e-08
	3	HFX_YangJing_CRF_B_20230627_F1_R1.87619.87619.3.0.dta	3	4552.3	LPLQDVYKIGGIGTVPVGR(8)-AAAPAPEEEMDECEQALAAEPK(13)	4552.27	null	1.7188e-10	0.00521571	0.023512	5.16489	1	2.88855e-06
	4	HFX_YangJing_CRF_C_20230627_F1_R1.86267.86267.4.1.dta	4	4552.29	LPLQDVYKIGGIGTVPVGR(8)-AAAPAPEEEMDECEQALAAEPK(13)	4552.27	null	1.37491e-11	0.0057623	0.019906	4.37276	2.7995e-08	6.65063e-08
	5	HFX_YangJing_CRF_B_20230627_F1_R1.87605.87605.4.0.dta	4	4552.3	LPLQDVYKIGGIGTVPVGR(8)-AAAPAPEEEMDECEQALAAEPK(13)	4552.27	null	2.35304e-11	0.00947433	0.025645	5.63345	3.95483e-09	1.27836e-08
	6	HFX_YangJing_CRF_B_20230627_F1_R1.87096.87096.4.0.dta	4	4552.3	LPLQDVYKIGGIGTVPVGR(8)-AAAPAPEEEMDECEQALAAEPK(13)	4552.27	null	1.88873e-07	0.00980334	0.028525	6.2661	9.0869e-08	2.11146e-07
	7	HFX_YangJing_CRF_A_20230627_F1_R1.84335.84335.4.0.dta	4	4552.3	LPLQDVYKIGGIGTVPVGR(8)-AAAPAPEEEMDECEQALAAEPK(13)	4552.27	null	1.01796e-05	0.011408	0.028728	6.31069	1.01164e-07	5.36845e-12
	8	HFX_YangJing_CRF_A_20230627_F1_R2.85251.85251.4.2.dta	4	4552.3	LPLQDVYKIGGIGTVPVGR(8)-AAAPAPEEEMDECEQALAAEPK(13)	4552.27	null	2.07691e-14	0.0153465	0.025541	5.6106	1.26917e-10	6.72253e-09
	9	HFX_YangJing_CRF_A_20230627_F1_R1.84778.84778.4.0.dta	4	4552.3	LPLQDVYKIGGIGTVPVGR(8)-AAAPAPEEEMDECEQALAAEPK(13)	4552.27	null	1.68348e-08	0.0216515	0.022989	5.05	2.23052e-07	1.41701e-06
	10	HFX_YangJing_CRF_B_20230627_F1_R1.87061.87061.4.0.dta	4	4552.3	LPLQDVYKIGGIGTVPVGR(8)-AAAPAPEEEMDECEQALAAEPK(13)	4552.27	null	1.31687e-09	0.0340106	0.028525	6.2661	6.82777e-09	7.79719e-08
	11	HFX_YangJing_CRF_A_20230627_F1_R2.84758.84758.4.0.dta	4	4552.29	LPLQDVYKIGGIGTVPVGR(8)-AAAPAPEEEMDECEQALAAEPK(13)	4552.27	null	2.57469e-10	0.0390766	0.019587	4.30269	2.24113e-05	1.07926e-07
	12	HFX_YangJing_CRF_C_20230627_F1_R1.85903.85903.4.0.dta	4	4552.3	LPLQDVYKIGGIGTVPVGR(8)-AAAPAPEEEMDECEQALAAEPK(13)	4552.27	null	9.83048e-06	0.0603436	0.025544	5.61126	1.33599e-05	0.000143778
	13	HFX_YangJing_CRF_C_20230627_F1_R1.85741.85741.4.0.dta	4	4552.3	LPLQDVYKIGGIGTVPVGR(8)-AAAPAPEEEMDECEQALAAEPK(13)	4552.27	null	8.99967e-06	0.119233	0.024657	5.41641	2.39215e-06	7.2863e-06
	14	HFX_YangJing_CRF_C_20230627_F1_R1.86340.86340.5.0.dta	5	4552.29	LPLQDVYKIGGIGTVPVGR(8)-AAAPAPEEEMDECEQALAAEPK(13)	4552.27	null	9.77892e-08	0.163249	0.020728	4.55333	9.88632e-06	5.72987e-07
	15	HFX_YangJing_CRF_B_20230627_F1_R1.87563.87563.4.0.dta	4	4552.3	LPLQDVYKIGGIGTVPVGR(8)-AAAPAPEEEMDECEQALAAEPK(13)	4552.27	null	1.30799e-05	0.176314	0.025645	5.63345	4.68877e-05	4.3941e-06
	16	HFX_YangJing_CRF_A_20230627_F1_R1.84830.84830.5.1.dta	5	4552.29	LPLQDVYKIGGIGTVPVGR(8)-AAAPAPEEEMDECEQALAAEPK(13)	4552.27	null	2.00889e-06	0.216229	0.018746	4.11794	2.49344e-05	3.1636e-06
	17	HFX_YangJing_CRF_A_20230627_F1_R1.84837.84837.5.1.dta	5	4552.29	LPLQDVYKIGGIGTVPVGR(8)-AAAPAPEEEMDECEQALAAEPK(13)	4552.27	null	2.84763e-06	0.22676	0.018746	4.11794	5.00527e-05	1.28162e-05
	18	HFX_YangJing_CRF_A_20230627_F1_R1.84466.84466.4.0.dta	4	4552.3	LPLQDVYKIGGIGTVPVGR(8)-AAAPAPEEEMDECEQALAAEPK(13)	4552.27	null	0.00999834	0.342627	0.029106	6.39373	0.0168636	7.31165e-09
	19	HFX_YangJing_CRF_C_20230627_F1_R1.82569.82569.4.1.dta	4	4568.29	LPLQDVYKIGGIGTVPVGR(8)-AAAPAPEEEMDECEQALAAEPK(13)	4568.27	Oxidation[M](10)	0.00036881	0.40492	0.020881	4.57088	8.86087e-05	1.52423e-05
60	sp|Q8BG32|PSD11_MOUSE (289)-sp|Q8BG32|PSD11_MOUSE (304)	1	4
	1	HFX_YangJing_CRF_B_20230627_F1_R1.74243.74243.3.0.dta	3	2505.26	CVAQASK(1)-SLADFEKALTDYR(7)	2505.24	null	0.00135955	0.00423769	0.014511	5.79225	0.000110532	0.002309
	2	HFX_YangJing_CRF_A_20230627_F1_R1.72414.72414.3.0.dta	3	2505.26	CVAQASK(1)-SLADFEKALTDYR(7)	2505.24	null	0.000472626	0.00752583	0.012429	4.96119	3.95325e-07	0.000368159
	3	HFX_YangJing_CRF_C_20230627_F1_R1.73659.73659.3.0.dta	3	2505.26	CVAQASK(1)-SLADFEKALTDYR(7)	2505.24	null	0.196432	0.0440067	0.015656	6.24929	7.09117e-07	0.157188
	4	HFX_YangJing_CRF_A_20230627_F1_R2.72686.72686.4.3.dta	4	2505.26	CVAQASK(1)-SLADFEKALTDYR(7)	2505.24	null	0.610115	0.794546	0.012296	4.9081	0.144683	0.193736
61	sp|P17710|HXK1_MOUSE (457)-sp|P17710|HXK1_MOUSE (869)	1	12
	1	HFX_YangJing_CRF_C_20230627_F1_R1.77889.77889.3.0.dta	3	3088.63	DNKGTPR(3)-AILQQLGLNSTCDDSILVK(12)	3088.61	null	0.00760909	0.00449851	0.017264	5.58957	1.83053e-07	0.0160582
	2	HFX_YangJing_CRF_B_20230627_F1_R1.78955.78955.4.1.dta	4	3088.62	DNKGTPR(3)-AILQQLGLNSTCDDSILVK(12)	3088.61	null	0.00165758	0.0111578	0.014264	4.61826	1.37599e-06	0.00239694
	3	HFX_YangJing_CRF_B_20230627_F1_R1.78970.78970.4.1.dta	4	3088.62	DNKGTPR(3)-AILQQLGLNSTCDDSILVK(12)	3088.61	null	0.0847281	0.0124126	0.014315	4.63477	0.137648	0.0545037
	4	HFX_YangJing_CRF_C_20230627_F1_R1.78010.78010.3.0.dta	3	3088.63	DNKGTPR(3)-AILQQLGLNSTCDDSILVK(12)	3088.61	null	0.0845049	0.0167921	0.017087	5.53226	1.30265e-06	0.0559294
	5	HFX_YangJing_CRF_C_20230627_F1_R1.77875.77875.4.1.dta	4	3088.62	DNKGTPR(3)-AILQQLGLNSTCDDSILVK(12)	3088.61	null	0.0170592	0.0258305	0.014893	4.82191	0.0019142	0.010404
	6	HFX_YangJing_CRF_B_20230627_F1_R1.78959.78959.3.0.dta	3	3088.63	DNKGTPR(3)-AILQQLGLNSTCDDSILVK(12)	3088.61	null	0.14933	0.0316842	0.01692	5.47819	1.1966e-05	0.153316
	7	HFX_YangJing_CRF_A_20230627_F1_R1.76574.76574.4.1.dta	4	3088.63	DNKGTPR(3)-AILQQLGLNSTCDDSILVK(12)	3088.61	null	0.000195808	0.0324634	0.015661	5.07057	0.00437989	0.000445602
	8	HFX_YangJing_CRF_A_20230627_F1_R1.76576.76576.3.0.dta	3	3088.63	DNKGTPR(3)-AILQQLGLNSTCDDSILVK(12)	3088.61	null	0.00549084	0.0700449	0.016146	5.22759	1.19242e-06	0.00255245
	9	HFX_YangJing_CRF_A_20230627_F1_R2.76975.76975.3.0.dta	3	3088.63	DNKGTPR(3)-AILQQLGLNSTCDDSILVK(12)	3088.61	null	0.0190555	0.0962242	0.017307	5.60349	2.48824e-07	0.0143973
	10	HFX_YangJing_CRF_C_20230627_F1_R1.77932.77932.3.0.dta	3	3088.63	DNKGTPR(3)-AILQQLGLNSTCDDSILVK(12)	3088.61	null	0.470368	0.258391	0.017264	5.58957	0.0124852	0.586442
	11	HFX_YangJing_CRF_A_20230627_F1_R2.76969.76969.4.3.dta	4	3088.63	DNKGTPR(3)-AILQQLGLNSTCDDSILVK(12)	3088.61	null	0.000494568	0.396707	0.017618	5.70418	4.3956e-05	0.00139691
	12	HFX_YangJing_CRF_A_20230627_F1_R2.77100.77100.3.0.dta	3	3088.63	DNKGTPR(3)-AILQQLGLNSTCDDSILVK(12)	3088.61	null	0.00975448	0.468157	0.017106	5.53841	0.000250053	0.0120301
62	sp|P60335|PCBP1_MOUSE (54)-sp|Q61990|PCBP2_MOUSE (181)	1	4
SameSet	sp|Q61990|PCBP2_MOUSE (54)-sp|Q61990|PCBP2_MOUSE (181)	1	4
SameSet	sp|P57722|PCBP3_MOUSE (86)-sp|Q61990|PCBP2_MOUSE (181)	1	4
	1	HFX_YangJing_CRF_B_20230627_F1_R1.68614.68614.4.1.dta	4	3931.01	INISEGNCPER(8)-GVTIPYRPKPSSSPVIFAGGQDR(9)	3930.99	null	0.0014998	0.00482792	0.019046	4.84509	2.50367e-10	0.0013003
	2	HFX_YangJing_CRF_C_20230627_F1_R1.65232.65232.4.1.dta	4	3931.01	INISEGNCPER(8)-GVTIPYRPKPSSSPVIFAGGQDR(9)	3930.99	null	1	0.0443067	0.020261	5.15417	1.95383e-07	0.861316
	3	HFX_YangJing_CRF_A_20230627_F1_R1.63937.63937.4.2.dta	4	3930.99	INISEGNCPER(8)-GVTIPYRPKPSSSPVIFAGGQDR(9)	3930.99	null	0.306995	0.0869609	0.002476	0.629866	6.14455e-10	0.11917
	4	HFX_YangJing_CRF_A_20230627_F1_R2.64184.64184.4.2.dta	4	3931	INISEGNCPER(8)-GVTIPYRPKPSSSPVIFAGGQDR(9)	3930.99	null	0.45234	0.33081	0.006297	1.60189	1.88226e-13	0.152906
63	sp|Q9R0Q7|TEBP_MOUSE (33)-sp|Q9R0Q7|TEBP_MOUSE (58)	1	10
	1	HFX_YangJing_CRF_B_20230627_F1_R1.81293.81293.3.0.dta	3	3459.68	DVNVNFEKSK(8)-HLNEIDLFHCIDPNDSK(10)	3459.66	null	0.00962016	0.0049262	0.018059	5.21987	9.9911e-07	0.0177743
	2	HFX_YangJing_CRF_C_20230627_F1_R1.80208.80208.3.0.dta	3	3459.67	DVNVNFEKSK(8)-HLNEIDLFHCIDPNDSK(10)	3459.66	null	0.120854	0.00501128	0.003763	1.08768	9.56531e-05	0.135106
	3	HFX_YangJing_CRF_C_20230627_F1_R1.80200.80200.3.0.dta	3	3459.67	DVNVNFEKSK(8)-HLNEIDLFHCIDPNDSK(10)	3459.66	null	0.153904	0.01035	0.003763	1.08768	2.05843e-06	0.192032
	4	HFX_YangJing_CRF_C_20230627_F1_R1.80179.80179.4.1.dta	4	3459.68	DVNVNFEKSK(8)-HLNEIDLFHCIDPNDSK(10)	3459.66	null	0.178975	0.0151861	0.018656	5.39243	0.00172535	0.185474
	5	HFX_YangJing_CRF_A_20230627_F1_R2.79220.79220.3.0.dta	3	3459.69	DVNVNFEKSK(8)-HLNEIDLFHCIDPNDSK(10)	3459.66	null	8.67676e-06	0.0540091	0.021845	6.3142	1.09616e-08	0.00144578
	6	HFX_YangJing_CRF_A_20230627_F1_R1.78798.78798.4.0.dta	4	3459.68	DVNVNFEKSK(8)-HLNEIDLFHCIDPNDSK(10)	3459.66	null	0.184829	0.0914282	0.015187	4.38973	0.0331879	0.376097
	7	HFX_YangJing_CRF_A_20230627_F1_R1.78795.78795.3.0.dta	3	3459.68	DVNVNFEKSK(8)-HLNEIDLFHCIDPNDSK(10)	3459.66	null	1.05886e-05	0.1429	0.01714	4.95424	0.0110813	0.189737
	8	HFX_YangJing_CRF_B_20230627_F1_R1.81294.81294.5.0.dta	5	3459.68	DVNVNFEKSK(8)-HLNEIDLFHCIDPNDSK(10)	3459.66	null	0.454276	0.153483	0.015205	4.39494	0.27717	1
	9	HFX_YangJing_CRF_A_20230627_F1_R2.79228.79228.4.2.dta	4	3459.68	DVNVNFEKSK(8)-HLNEIDLFHCIDPNDSK(10)	3459.66	null	0.0977944	0.425223	0.015553	4.49552	0.172955	0.0588112
	10	HFX_YangJing_CRF_A_20230627_F1_R2.79201.79201.4.3.dta	4	3459.68	DVNVNFEKSK(8)-HLNEIDLFHCIDPNDSK(10)	3459.66	null	0.11141	0.685534	0.015553	4.49552	0.0004075	0.281639
64	sp|Q8VHE0|SEC63_MOUSE (416)-sp|Q8VHE0|SEC63_MOUSE (490)	1	3
	1	HFX_YangJing_CRF_B_20230627_F1_R1.75523.75523.4.2.dta	4	4023.9	TIQDLVSLKESDR(9)-EQSICAAEEQPTEDGQSDANK(5)	4023.87	null	0.000538068	0.0051721	0.026615	6.61428	2.42717e-06	0.00217082
	2	HFX_YangJing_CRF_C_20230627_F1_R1.74592.74592.4.0.dta	4	4023.89	TIQDLVSLKESDR(9)-EQSICAAEEQPTEDGQSDANK(5)	4023.87	null	0.00127182	0.00882362	0.018013	4.47653	1.79365e-05	0.00400391
	3	HFX_YangJing_CRF_A_20230627_F1_R2.73758.73758.4.0.dta	4	4023.9	TIQDLVSLKESDR(9)-EQSICAAEEQPTEDGQSDANK(5)	4023.87	null	0.00188966	0.0667748	0.023808	5.91669	0.00134161	0.00793867
65	sp|Q8CGC7|SYEP_MOUSE (1377)-sp|Q8CGC7|SYEP_MOUSE (1395)	1	3
	1	HFX_YangJing_CRF_C_20230627_F1_R1.62758.62758.3.1.dta	3	2382.26	SCQFVAVR(2)-LTIAEKEAEAK(6)	2382.25	null	0.000932163	0.00536068	0.01116	4.68465	0.0034375	1.66702e-05
	2	HFX_YangJing_CRF_A_20230627_F1_R2.61886.61886.3.0.dta	3	2382.26	SCQFVAVR(2)-LTIAEKEAEAK(6)	2382.25	null	2.21337e-06	0.00595619	0.014104	5.92046	7.30754e-07	1.37338e-09
	3	HFX_YangJing_CRF_A_20230627_F1_R2.61860.61860.3.2.dta	3	2382.26	SCQFVAVR(2)-LTIAEKEAEAK(6)	2382.25	null	0.0473467	0.537503	0.014265	5.98804	0.0897467	0.044799
66	sp|P35700|PRDX1_MOUSE (120)-sp|P35700|PRDX1_MOUSE (173)	1	6
	1	HFX_YangJing_CRF_A_20230627_F1_R2.66706.66706.4.0.dta	4	4588.32	TIAQDYGVLKADEGISFR(10)-HGEVCPAGWKPGSDTIKPDVNK(5)	4588.29	null	0.09349	0.00538504	0.025979	5.66202	0.000223898	0.033214
	2	HFX_YangJing_CRF_A_20230627_F1_R1.66448.66448.4.2.dta	4	4588.31	TIAQDYGVLKADEGISFR(10)-HGEVCPAGWKPGSDTIKPDVNK(5)	4588.29	null	1	0.00731599	0.021534	4.69325	0.000123248	1.21364e-06
	3	HFX_YangJing_CRF_B_20230627_F1_R1.68183.68183.6.0.dta	6	4588.31	TIAQDYGVLKADEGISFR(10)-HGEVCPAGWKPGSDTIKPDVNK(5)	4588.29	null	1	0.0116738	0.019866	4.32972	1	0.189102
	4	HFX_YangJing_CRF_A_20230627_F1_R1.66421.66421.5.0.dta	5	4588.32	TIAQDYGVLKADEGISFR(10)-HGEVCPAGWKPGSDTIKPDVNK(5)	4588.29	null	0.00306891	0.0160192	0.022928	4.99707	0.00422871	1.93426e-05
	5	HFX_YangJing_CRF_A_20230627_F1_R1.66446.66446.6.3.dta	6	4588.32	TIAQDYGVLKADEGISFR(10)-HGEVCPAGWKPGSDTIKPDVNK(5)	4588.29	null	1	0.0431159	0.023823	5.19213	1	1
	6	HFX_YangJing_CRF_A_20230627_F1_R2.66731.66731.5.0.dta	5	4588.31	TIAQDYGVLKADEGISFR(10)-HGEVCPAGWKPGSDTIKPDVNK(5)	4588.29	null	0.0158108	0.0455606	0.018449	4.02089	0.0215845	9.41783e-05
67	sp|Q3TKT4|SMCA4_MOUSE (1014)-sp|Q3TKT4|SMCA4_MOUSE (1326)	1	5
SameSet	sp|Q3TKT4|SMCA4_MOUSE (1014)-sp|Q6DIC0|SMCA2_MOUSE (1301)	1	5
	1	HFX_YangJing_CRF_B_20230627_F1_R1.52308.52308.3.0.dta	3	2993.44	HMQAKGVLLTDGSEK(5)-LTCEEEEEK(3)	2993.42	null	0.0140462	0.0057867	0.017169	5.73557	0.000107931	0.0222794
	2	HFX_YangJing_CRF_C_20230627_F1_R1.51561.51561.3.1.dta	3	2993.44	HMQAKGVLLTDGSEK(5)-LTCEEEEEK(3)	2993.42	null	0.0710908	0.00899661	0.013122	4.38361	1.81101e-07	0.0128615
	3	HFX_YangJing_CRF_A_20230627_F1_R1.50729.50729.3.2.dta	3	2993.44	HMQAKGVLLTDGSEK(5)-LTCEEEEEK(3)	2993.42	null	0.0378676	0.0484205	0.022037	7.36181	1.02911e-05	0.000774055
	4	HFX_YangJing_CRF_A_20230627_F1_R1.50751.50751.4.0.dta	4	2993.44	HMQAKGVLLTDGSEK(5)-LTCEEEEEK(3)	2993.42	null	1	0.205338	0.014676	4.90275	1	1
	5	HFX_YangJing_CRF_A_20230627_F1_R2.50858.50858.3.0.dta	3	2993.44	HMQAKGVLLTDGSEK(5)-LTCEEEEEK(3)	2993.42	null	1	0.713909	0.016936	5.65774	0.0119305	1
68	sp|Q61598|GDIB_MOUSE (164)-sp|Q61598|GDIB_MOUSE (202)	1	3
	1	HFX_YangJing_CRF_C_20230627_F1_R1.59773.59773.3.0.dta	3	3133.44	TFEGVDPKK(8)-TDDYLDQPCCETINR(9)	3133.42	Carbamidomethyl[C](10)	0.123275	0.00606655	0.017575	5.60888	0.000103009	0.066135
	2	HFX_YangJing_CRF_A_20230627_F1_R2.58873.58873.3.0.dta	3	3133.44	TFEGVDPKK(8)-TDDYLDQPCCETINR(9)	3133.42	Carbamidomethyl[C](10)	1.3008e-05	0.0165987	0.017324	5.52878	1.69346e-08	3.61301e-08
	3	HFX_YangJing_CRF_A_20230627_F1_R1.62712.62712.3.0.dta	3	3133.44	TFEGVDPKK(8)-TDDYLDQPCCETINR(9)	3133.42	Carbamidomethyl[C](10)	1.3006e-05	0.0175446	0.015988	5.10241	2.47446e-06	1.68376e-05
69	sp|P20152|VIME_MOUSE (328)-sp|P20152|VIME_MOUSE (439)	1	1
	1	HFX_YangJing_CRF_C_20230627_F1_R1.74934.74934.3.0.dta	3	3542.83	QVQSLTCEVDALK(7)-ETNLESLPLVDTHSKR(15)	3542.82	null	0.0244302	0.00659092	0.016403	4.62993	0.0928148	7.43284e-06
70	sp|P40124|CAP1_MOUSE (62)-sp|P40124|CAP1_MOUSE (92)	1	3
	1	HFX_YangJing_CRF_C_20230627_F1_R1.53567.53567.3.1.dta	3	3062.56	MSKEIGGDVQK(3)-ALLATASQCQQPAGNK(9)	3062.54	null	0.378195	0.00669019	0.02409	7.86602	0.00400704	0.0829234
	2	HFX_YangJing_CRF_A_20230627_F1_R1.52628.52628.3.0.dta	3	3062.56	MSKEIGGDVQK(3)-ALLATASQCQQPAGNK(9)	3062.54	null	0.181227	0.0639486	0.023409	7.64366	0.00235635	0.0242086
	3	HFX_YangJing_CRF_A_20230627_F1_R2.52820.52820.3.0.dta	3	3062.56	MSKEIGGDVQK(3)-ALLATASQCQQPAGNK(9)	3062.54	null	0.0124533	0.105466	0.017656	5.76515	6.20145e-06	0.0204959
71	sp|Q9JL26|FMNL1_MOUSE (684)-sp|Q9JL26|FMNL1_MOUSE (719)	1	3
	1	HFX_YangJing_CRF_B_20230627_F1_R1.64314.64314.4.1.dta	4	2332.21	SQGPCLDISALK(5)-KGNLGADR(1)	2332.21	null	0.000514257	0.00675416	0.006496	2.78534	0.00028543	0.00173931
	2	HFX_YangJing_CRF_A_20230627_F1_R1.62470.62470.4.0.dta	4	2332.22	SQGPCLDISALK(5)-KGNLGADR(1)	2332.21	null	0.0566119	0.162852	0.009684	4.15229	2.33743e-05	0.0374261
	3	HFX_YangJing_CRF_A_20230627_F1_R2.62678.62678.4.3.dta	4	2332.22	SQGPCLDISALK(5)-KGNLGADR(1)	2332.21	null	1	0.704515	0.009652	4.13857	0.451838	1
72	sp|Q8VEK3|HNRPU_MOUSE (367)-sp|Q8VEK3|HNRPU_MOUSE (520)	1	2
	1	HFX_YangJing_CRF_B_20230627_F1_R1.28943.28943.3.0.dta	3	2597.11	TCNCETEDYGEK(4)-KQMADTGK(1)	2597.1	Carbamidomethyl[C](2)	0.00466778	0.00680243	0.01759	6.77295	7.69454e-05	0.00480034
	2	HFX_YangJing_CRF_A_20230627_F1_R2.28245.28245.3.0.dta	3	2597.11	TCNCETEDYGEK(4)-KQMADTGK(1)	2597.1	Carbamidomethyl[C](2)	0.223339	0.595314	0.011108	4.27709	0.208377	1
73	sp|Q8BMA6|SRP68_MOUSE (547)-sp|Q8BMA6|SRP68_MOUSE (560)	1	1
	1	HFX_YangJing_CRF_B_20230627_F1_R1.82643.82643.4.0.dta	4	5240.56	CSLQAAAILDANDSHQTDTSSQVKDNTPLVER(24)-FESFCLDPSLVTK(5)	5240.51	Carbamidomethyl[C](1)	1	0.0069551	0.04378	8.35414	0.000131559	0.523942
74	sp|D3YXK2|SAFB1_MOUSE (384)-sp|D3YXK2|SAFB1_MOUSE (458)	1	4
SameSet	sp|D3YXK2|SAFB1_MOUSE (458)-sp|Q80YR5|SAFB2_MOUSE (405)	1	4
	1	HFX_YangJing_CRF_B_20230627_F1_R1.69332.69332.3.0.dta	3	2875.51	VVGAKVVTNAR(5)-FAFDACNDVPAPPK(6)	2875.49	null	0.00591268	0.00736159	0.01396	4.85482	0.000379899	0.00809462
	2	HFX_YangJing_CRF_C_20230627_F1_R1.68632.68632.3.0.dta	3	2875.51	VVGAKVVTNAR(5)-FAFDACNDVPAPPK(6)	2875.49	null	0.0505589	0.0271469	0.015702	5.46063	0.00837359	0.00972701
	3	HFX_YangJing_CRF_A_20230627_F1_R1.67445.67445.4.1.dta	4	2875.51	VVGAKVVTNAR(5)-FAFDACNDVPAPPK(6)	2875.49	null	1	0.0386936	0.014367	4.99636	0.727648	0.0184141
	4	HFX_YangJing_CRF_A_20230627_F1_R2.67682.67682.3.0.dta	3	2875.51	VVGAKVVTNAR(5)-FAFDACNDVPAPPK(6)	2875.49	null	0.00639438	0.0602943	0.016883	5.87134	0.0130974	0.00298176
75	sp|Q62383|SPT6H_MOUSE (336)-sp|Q62383|SPT6H_MOUSE (351)	1	3
	1	HFX_YangJing_CRF_B_20230627_F1_R1.73930.73930.3.0.dta	3	3244.62	NAFATPTISLQDSCDYLDR(14)-KGPSTVQK(1)	3244.59	null	0.000184592	0.00750919	0.020904	6.44272	3.3698e-09	0.000135324
	2	HFX_YangJing_CRF_A_20230627_F1_R1.71914.71914.3.1.dta	3	3244.61	NAFATPTISLQDSCDYLDR(14)-KGPSTVQK(1)	3244.59	null	2.48929e-05	0.0399077	0.016884	5.20373	2.89158e-07	2.47783e-06
	3	HFX_YangJing_CRF_A_20230627_F1_R2.72224.72224.3.0.dta	3	3244.61	NAFATPTISLQDSCDYLDR(14)-KGPSTVQK(1)	3244.59	null	0.000108502	0.259292	0.018214	5.61364	4.49621e-05	0.000153384
76	sp|Q61233|PLSL_MOUSE (82)-sp|Q61233|PLSL_MOUSE (101)	1	6
	1	HFX_YangJing_CRF_B_20230627_F1_R1.55108.55108.3.0.dta	3	4299.07	VFHGLKSTEVAK(6)-EGICAIGGTSEQSSVGTQHSYSEEEK(4)	4299.05	null	1	0.00762242	0.022357	5.20045	1	1
	2	HFX_YangJing_CRF_C_20230627_F1_R1.54514.54514.5.0.dta	5	4299.07	VFHGLKSTEVAK(6)-EGICAIGGTSEQSSVGTQHSYSEEEK(4)	4299.05	null	0.0001248	0.0330102	0.019557	4.54914	0.00147846	0.00985517
	3	HFX_YangJing_CRF_A_20230627_F1_R1.53498.53498.5.0.dta	5	4299.07	VFHGLKSTEVAK(6)-EGICAIGGTSEQSSVGTQHSYSEEEK(4)	4299.05	null	0.197864	0.0436738	0.019945	4.6394	0.020539	1
	4	HFX_YangJing_CRF_B_20230627_F1_R1.55027.55027.5.1.dta	5	4299.07	VFHGLKSTEVAK(6)-EGICAIGGTSEQSSVGTQHSYSEEEK(4)	4299.05	null	0.28803	0.091483	0.024008	5.58449	3.10821e-09	0.211176
	5	HFX_YangJing_CRF_A_20230627_F1_R1.53499.53499.4.2.dta	4	4299.08	VFHGLKSTEVAK(6)-EGICAIGGTSEQSSVGTQHSYSEEEK(4)	4299.05	null	0.665312	0.110442	0.029037	6.75428	0.537104	0.528661
	6	HFX_YangJing_CRF_A_20230627_F1_R2.53643.53643.5.0.dta	5	4299.07	VFHGLKSTEVAK(6)-EGICAIGGTSEQSSVGTQHSYSEEEK(4)	4299.05	null	0.113314	0.210976	0.018294	4.25536	4.15469e-06	0.21609
77	sp|P05213|TBA1B_MOUSE (336)-sp|P05214|TBA3_MOUSE (347)	1	3
SameSet	sp|P05214|TBA3_MOUSE (336)-sp|P05214|TBA3_MOUSE (347)	1	3
SameSet	sp|P05214|TBA3_MOUSE (347)-sp|P68369|TBA1A_MOUSE (336)	1	3
SameSet	sp|P05214|TBA3_MOUSE (347)-sp|P68373|TBA1C_MOUSE (336)	1	3
SameSet	sp|P05213|TBA1B_MOUSE (336)-sp|P68369|TBA1A_MOUSE (347)	1	3
SameSet	sp|P05214|TBA3_MOUSE (336)-sp|P68369|TBA1A_MOUSE (347)	1	3
SameSet	sp|P68369|TBA1A_MOUSE (336)-sp|P68369|TBA1A_MOUSE (347)	1	3
SameSet	sp|P68369|TBA1A_MOUSE (347)-sp|P68373|TBA1C_MOUSE (336)	1	3
SameSet	sp|P05213|TBA1B_MOUSE (336)-sp|P68373|TBA1C_MOUSE (347)	1	3
SameSet	sp|P05214|TBA3_MOUSE (336)-sp|P68373|TBA1C_MOUSE (347)	1	3
SameSet	sp|P68369|TBA1A_MOUSE (336)-sp|P68373|TBA1C_MOUSE (347)	1	3
SameSet	sp|P68373|TBA1C_MOUSE (336)-sp|P68373|TBA1C_MOUSE (347)	1	3
SameSet	sp|P05213|TBA1B_MOUSE (336)-sp|Q9JJZ2|TBA8_MOUSE (347)	1	3
SameSet	sp|P05214|TBA3_MOUSE (336)-sp|Q9JJZ2|TBA8_MOUSE (347)	1	3
SameSet	sp|P68369|TBA1A_MOUSE (336)-sp|Q9JJZ2|TBA8_MOUSE (347)	1	3
SameSet	sp|P68373|TBA1C_MOUSE (336)-sp|Q9JJZ2|TBA8_MOUSE (347)	1	3
	1	HFX_YangJing_CRF_A_20230627_F1_R2.85381.85381.3.0.dta	3	3056.6	DVNAAIATIKTK(10)-TIQFVDWCPTGFK(8)	3056.59	null	0.00994224	0.0078849	0.013445	4.39869	8.25019e-05	0.0102888
	2	HFX_YangJing_CRF_A_20230627_F1_R1.84933.84933.3.0.dta	3	3056.59	DVNAAIATIKTK(10)-TIQFVDWCPTGFK(8)	3056.59	null	0.0204366	0.0357579	0.002666	0.872213	0.0152294	0.00180708
	3	HFX_YangJing_CRF_B_20230627_F1_R1.87606.87606.4.2.dta	4	3056.6	DVNAAIATIKTK(10)-TIQFVDWCPTGFK(8)	3056.59	null	1	0.205009	0.006768	2.21423	0.518884	1
78	sp|Q80UU9|PGRC2_MOUSE (75)-sp|Q80UU9|PGRC2_MOUSE (187)	1	3
	1	HFX_YangJing_CRF_C_20230627_F1_R1.61225.61225.3.0.dta	3	3069.49	GLCSGPGAGEESPAATLPR(3)-EKYDYVGR(2)	3069.47	null	0.00196848	0.00806839	0.020643	6.72526	4.36621e-10	0.00126329
	2	HFX_YangJing_CRF_A_20230627_F1_R1.60117.60117.3.0.dta	3	3069.48	GLCSGPGAGEESPAATLPR(3)-EKYDYVGR(2)	3069.47	null	0.000518156	0.125548	0.006176	2.01207	0.000226776	8.79705e-05
	3	HFX_YangJing_CRF_A_20230627_F1_R2.60376.60376.4.0.dta	4	3069.48	GLCSGPGAGEESPAATLPR(3)-EKYDYVGR(2)	3069.47	null	1	0.235308	0.008856	2.88519	0.00484116	1
79	sp|Q9QZL0|RIPK3_MOUSE (230)-sp|Q9QZL0|RIPK3_MOUSE (239)	1	6
	1	HFX_YangJing_CRF_B_20230627_F1_R1.70778.70778.3.0.dta	3	2366.21	EAELVDKTSLIR(7)-ETVCDR(4)	2366.2	null	0.00995401	0.00879978	0.008786	3.71312	2.56539e-09	0.0226358
	2	HFX_YangJing_CRF_A_20230627_F1_R1.68838.68838.3.0.dta	3	2366.21	EAELVDKTSLIR(7)-ETVCDR(4)	2366.2	null	0.0071772	0.0328453	0.008587	3.62902	1.09878e-14	0.00279488
	3	HFX_YangJing_CRF_A_20230627_F1_R1.68817.68817.3.0.dta	3	2366.21	EAELVDKTSLIR(7)-ETVCDR(4)	2366.2	null	0.0413336	0.0409155	0.008629	3.64677	5.82921e-10	0.0186743
	4	HFX_YangJing_CRF_A_20230627_F1_R1.68865.68865.3.0.dta	3	2366.21	EAELVDKTSLIR(7)-ETVCDR(4)	2366.2	null	0.000654905	0.115754	0.008923	3.77102	1.21205e-06	0.000696579
	5	HFX_YangJing_CRF_A_20230627_F1_R2.69227.69227.3.0.dta	3	2366.21	EAELVDKTSLIR(7)-ETVCDR(4)	2366.2	null	0.00363868	0.255384	0.011372	4.80601	2.37402e-08	0.00448175
	6	HFX_YangJing_CRF_A_20230627_F1_R1.68864.68864.4.0.dta	4	2366.21	EAELVDKTSLIR(7)-ETVCDR(4)	2366.2	null	1	0.35232	0.009618	4.06474	9.82242e-05	1
80	sp|Q9CY58|SERB1_MOUSE (11)-sp|Q9CY58|SERB1_MOUSE (32)	1	2
	1	HFX_YangJing_CRF_A_20230627_F1_R2.85058.85058.4.0.dta	4	4341.06	PGHLQEGFGCVVTNR(10)-FDQLFDDESDPFEVLKAAENK(16)	4341.06	null	0.00200132	0.00887467	0.00301	0.69338	0.00112844	0.000544074
	2	HFX_YangJing_CRF_A_20230627_F1_R1.84585.84585.4.2.dta	4	4341.05	PGHLQEGFGCVVTNR(10)-FDQLFDDESDPFEVLKAAENK(16)	4341.06	null	0.00313925	0.0185932	-0.008105	-1.86706	0.000206792	0.0016184
81	sp|P70336|ROCK2_MOUSE (428)-sp|P70336|ROCK2_MOUSE (438)	1	1
	1	HFX_YangJing_CRF_B_20230627_F1_R1.57050.57050.3.0.dta	3	2819.41	ENLLLSDSPPCR(11)-KSEESQEIQK(1)	2819.39	null	0.000295494	0.00890833	0.021329	7.56512	1.91828e-06	5.47796e-05
82	sp|Q9ES52|SHIP1_MOUSE (509)-sp|Q9ES52|SHIP1_MOUSE (571)	1	3
	1	HFX_YangJing_CRF_A_20230627_F1_R1.56228.56228.3.0.dta	3	2291.24	ISHICTDNVK(5)-FLALGDKK(7)	2291.22	null	0.0238893	0.00892114	0.01445	6.30668	0.000546057	0.00105646
	2	HFX_YangJing_CRF_B_20230627_F1_R1.57837.57837.3.1.dta	3	2291.23	ISHICTDNVK(5)-FLALGDKK(7)	2291.22	null	0.562387	0.129896	0.011494	5.01654	0.809302	0.1895
	3	HFX_YangJing_CRF_A_20230627_F1_R2.56409.56409.3.0.dta	3	2291.24	ISHICTDNVK(5)-FLALGDKK(7)	2291.22	null	0.46284	0.471048	0.01554	6.78241	0.121829	0.433933
83	sp|Q9WUM4|COR1C_MOUSE (424)-sp|Q9WUM4|COR1C_MOUSE (440)	1	10
	1	HFX_YangJing_CRF_C_20230627_F1_R1.68616.68616.3.0.dta	3	3204.66	SELSCAPK(5)-KPTDTASVQNEAKLDEILK(13)	3204.65	null	0.0106228	0.00945314	0.009705	3.02842	8.37552e-08	0.0367846
	2	HFX_YangJing_CRF_C_20230627_F1_R1.68539.68539.3.0.dta	3	3204.66	SELSCAPK(5)-KPTDTASVQNEAKLDEILK(13)	3204.65	null	0.319371	0.0339542	0.009705	3.02842	0.000339758	0.222024
	3	HFX_YangJing_CRF_A_20230627_F1_R1.67396.67396.4.0.dta	4	3204.66	SELSCAPK(5)-KPTDTASVQNEAKLDEILK(13)	3204.65	null	0.0550802	0.0522486	0.019412	6.05746	1.22051e-05	0.0167581
	4	HFX_YangJing_CRF_B_20230627_F1_R1.69125.69125.3.0.dta	3	3204.67	SELSCAPK(5)-KPTDTASVQNEAKLDEILK(13)	3204.65	null	0.108316	0.0561548	0.021889	6.8304	0.000150015	0.310078
	5	HFX_YangJing_CRF_C_20230627_F1_R1.68581.68581.3.0.dta	3	3204.66	SELSCAPK(5)-KPTDTASVQNEAKLDEILK(13)	3204.65	null	0.000137474	0.0580209	0.009705	3.02842	2.11257e-08	0.000399444
	6	HFX_YangJing_CRF_A_20230627_F1_R1.67347.67347.3.0.dta	3	3204.66	SELSCAPK(5)-KPTDTASVQNEAKLDEILK(13)	3204.65	null	0.0508311	0.0842982	0.018109	5.65086	0.00602928	0.00694938
	7	HFX_YangJing_CRF_C_20230627_F1_R1.68535.68535.4.2.dta	4	3204.67	SELSCAPK(5)-KPTDTASVQNEAKLDEILK(13)	3204.65	null	0.281894	0.125981	0.021186	6.61103	0.0812805	1
	8	HFX_YangJing_CRF_B_20230627_F1_R1.69081.69081.3.0.dta	3	3204.67	SELSCAPK(5)-KPTDTASVQNEAKLDEILK(13)	3204.65	null	0.791875	0.232355	0.021889	6.8304	0.00326507	0.409709
	9	HFX_YangJing_CRF_A_20230627_F1_R1.67320.67320.3.0.dta	3	3204.66	SELSCAPK(5)-KPTDTASVQNEAKLDEILK(13)	3204.65	null	1	0.291188	0.018616	5.80907	0.600365	0.383228
	10	HFX_YangJing_CRF_A_20230627_F1_R2.67721.67721.3.0.dta	3	3204.66	SELSCAPK(5)-KPTDTASVQNEAKLDEILK(13)	3204.65	null	0.114271	0.505276	0.017757	5.54102	0.145861	0.0639284
84	sp|Q8VDD5|MYH9_MOUSE (988)-sp|Q8VDD5|MYH9_MOUSE (1324)	1	8
	1	HFX_YangJing_CRF_C_20230627_F1_R1.59681.59681.3.0.dta	3	3010.54	KLEEDQIIMEDQNCK(14)-QKLSLSTK(2)	3010.52	null	0.000385536	0.00962214	0.016281	5.40803	3.11561e-07	0.00178686
	2	HFX_YangJing_CRF_B_20230627_F1_R1.60349.60349.3.0.dta	3	3010.54	KLEEDQIIMEDQNCK(14)-QKLSLSTK(2)	3010.52	null	0.0231452	0.0216122	0.016891	5.61065	0.000257456	0.0622087
	3	HFX_YangJing_CRF_B_20230627_F1_R1.60516.60516.3.0.dta	3	3010.54	KLEEDQIIMEDQNCK(14)-QKLSLSTK(2)	3010.52	null	0.00622613	0.0223196	0.017019	5.65317	3.58837e-05	0.00484795
	4	HFX_YangJing_CRF_C_20230627_F1_R1.59647.59647.3.0.dta	3	3010.54	KLEEDQIIMEDQNCK(14)-QKLSLSTK(2)	3010.52	null	0.000250084	0.0238922	0.017739	5.89233	0.000431216	6.36722e-05
	5	HFX_YangJing_CRF_B_20230627_F1_R1.60442.60442.4.2.dta	4	3010.53	KLEEDQIIMEDQNCK(14)-QKLSLSTK(2)	3010.52	null	0.00193333	0.0387423	0.008031	2.66764	0.00633176	0.0296286
	6	HFX_YangJing_CRF_A_20230627_F1_R1.58610.58610.3.0.dta	3	3010.54	KLEEDQIIMEDQNCK(14)-QKLSLSTK(2)	3010.52	null	0.00148719	0.125448	0.016076	5.33994	8.27894e-07	0.000801603
	7	HFX_YangJing_CRF_A_20230627_F1_R2.58827.58827.3.0.dta	3	3010.54	KLEEDQIIMEDQNCK(14)-QKLSLSTK(2)	3010.52	null	0.000156052	0.126934	0.015472	5.13931	1.00496e-05	1.5918e-05
	8	HFX_YangJing_CRF_A_20230627_F1_R2.58988.58988.3.0.dta	3	3010.54	KLEEDQIIMEDQNCK(14)-QKLSLSTK(2)	3010.52	null	1	0.564846	0.015068	5.00511	1	0.737595
85	sp|Q8C7R4|UBA6_MOUSE (721)-sp|Q8C7R4|UBA6_MOUSE (796)	1	3
	1	HFX_YangJing_CRF_B_20230627_F1_R1.79675.79675.5.2.dta	5	3902.04	ALQLLHCFPLETR(7)-IEEFKPSNKVVQTDETAR(5)	3902.03	null	0.00014701	0.0121138	0.01472	3.7724	2.5446e-05	0.000163797
	2	HFX_YangJing_CRF_A_20230627_F1_R2.77746.77746.6.1.dta	6	3902.04	ALQLLHCFPLETR(7)-IEEFKPSNKVVQTDETAR(5)	3902.03	null	0.086266	0.0372289	0.011054	2.83289	0.322331	0.0088776
	3	HFX_YangJing_CRF_A_20230627_F1_R2.77747.77747.6.1.dta	6	3902.04	ALQLLHCFPLETR(7)-IEEFKPSNKVVQTDETAR(5)	3902.03	null	0.22627	0.0392573	0.011054	2.83289	0.144106	0.0136027
86	sp|Q9D1R9|RL34_MOUSE (49)-sp|Q9D1R9|RL34_MOUSE (85)	1	5
	1	HFX_YangJing_CRF_C_20230627_F1_R1.41370.41370.3.1.dta	3	2536.13	SACGVCPGR(6)-AYGGSMCAKCVR(9)	2536.11	Carbamidomethyl[C](7);Carbamidomethyl[C](10);Carbamidomethyl[C](18)	3.85043e-06	0.0127143	0.013933	5.49384	9.11462e-06	6.78901e-08
	2	HFX_YangJing_CRF_B_20230627_F1_R1.42334.42334.3.0.dta	3	2536.12	SACGVCPGR(6)-AYGGSMCAKCVR(9)	2536.11	Carbamidomethyl[C](7);Carbamidomethyl[C](10);Carbamidomethyl[C](18)	2.10465e-07	0.0148198	0.011318	4.46273	1.13438e-06	2.54421e-09
	3	HFX_YangJing_CRF_A_20230627_F1_R2.41108.41108.3.0.dta	3	2536.13	SACGVCPGR(6)-AYGGSMCAKCVR(9)	2536.11	Carbamidomethyl[C](7);Carbamidomethyl[C](10);Carbamidomethyl[C](18)	2.24236e-05	0.165325	0.014523	5.72648	3.5757e-05	1.39007e-09
	4	HFX_YangJing_CRF_A_20230627_F1_R1.40690.40690.3.0.dta	3	2536.13	SACGVCPGR(6)-AYGGSMCAKCVR(9)	2536.11	Carbamidomethyl[C](7);Carbamidomethyl[C](10);Carbamidomethyl[C](18)	5.23328e-07	0.177253	0.012296	4.84836	9.99586e-06	2.52309e-08
	5	HFX_YangJing_CRF_A_20230627_F1_R2.34065.34065.3.0.dta	3	2552.12	SACGVCPGR(6)-AYGGSMCAKCVR(9)	2552.11	Oxidation[M](6);Carbamidomethyl[C](7);Carbamidomethyl[C](10);Carbamidomethyl[C](18)	0.0742316	0.712021	0.013019	5.10127	0.068725	0.0462883
87	sp|Q9CY58|SERB1_MOUSE (11)-sp|Q9CY58|SERB1_MOUSE (39)	1	2
	1	HFX_YangJing_CRF_B_20230627_F1_R1.47490.47490.4.0.dta	4	3025.52	PGHLQEGFGCVVTNR(10)-KEAGGGGVGGPGAK(1)	3025.51	null	0.00387618	0.0129407	0.013148	4.34572	0.00238214	0.000171029
	2	HFX_YangJing_CRF_A_20230627_F1_R2.46122.46122.4.3.dta	4	3025.53	PGHLQEGFGCVVTNR(10)-KEAGGGGVGGPGAK(1)	3025.51	null	0.111492	0.218505	0.01948	6.43859	0.00109511	0.0623355
88	sp|Q61233|PLSL_MOUSE (42)-sp|Q61233|PLSL_MOUSE (88)	1	8
	1	HFX_YangJing_CRF_B_20230627_F1_R1.72707.72707.4.0.dta	4	2369.25	AACLPLPGYR(3)-STEVAKTFR(6)	2369.24	null	0.275917	0.0133434	0.010915	4.60696	0.0169517	0.136425
	2	HFX_YangJing_CRF_B_20230627_F1_R1.72652.72652.4.0.dta	4	2369.25	AACLPLPGYR(3)-STEVAKTFR(6)	2369.24	null	0.00712255	0.0164001	0.010991	4.63903	0.00223709	0.00803795
	3	HFX_YangJing_CRF_B_20230627_F1_R1.75491.75491.4.0.dta	4	2369.26	AACLPLPGYR(3)-STEVAKTFR(6)	2369.24	null	0.0294502	0.0229251	0.01198	5.05647	0.0270431	0.0937646
	4	HFX_YangJing_CRF_A_20230627_F1_R2.71174.71174.4.0.dta	4	2369.25	AACLPLPGYR(3)-STEVAKTFR(6)	2369.24	null	0.00764587	0.0695262	0.010307	4.35033	0.000580739	0.00517487
	5	HFX_YangJing_CRF_A_20230627_F1_R1.70920.70920.4.2.dta	4	2369.25	AACLPLPGYR(3)-STEVAKTFR(6)	2369.24	null	0.36067	0.0702073	0.010971	4.63059	0.266992	0.289744
	6	HFX_YangJing_CRF_A_20230627_F1_R2.71177.71177.4.0.dta	4	2369.25	AACLPLPGYR(3)-STEVAKTFR(6)	2369.24	null	0.135496	0.0975921	0.010307	4.35033	0.0118583	0.0761052
	7	HFX_YangJing_CRF_A_20230627_F1_R2.71152.71152.4.0.dta	4	2369.25	AACLPLPGYR(3)-STEVAKTFR(6)	2369.24	null	0.591566	0.199718	0.010349	4.36806	0.0411008	0.274683
	8	HFX_YangJing_CRF_A_20230627_F1_R2.73885.73885.4.0.dta	4	2369.26	AACLPLPGYR(3)-STEVAKTFR(6)	2369.24	null	0.657062	0.269404	0.014076	5.94114	0.707284	0.465037
89	sp|Q9CWK8|SNX2_MOUSE (223)-sp|Q9CWK8|SNX2_MOUSE (332)	1	2
	1	HFX_YangJing_CRF_B_20230627_F1_R1.57262.57262.3.0.dta	3	3146.58	VGKEDSSSTEFVEK(3)-LHASVEALVCHR(10)	3146.56	null	7.31417e-08	0.0142914	0.017889	5.68526	0.0152109	6.85459e-08
	2	HFX_YangJing_CRF_A_20230627_F1_R2.55829.55829.3.1.dta	3	3146.58	VGKEDSSSTEFVEK(3)-LHASVEALVCHR(10)	3146.56	null	0.141508	0.204229	0.023109	7.34422	0.0149817	2.70891e-06
90	sp|Q61233|PLSL_MOUSE (101)-sp|Q61233|PLSL_MOUSE (444)	1	10
SameSet	sp|Q61233|PLSL_MOUSE (101)-sp|Q99K51|PLST_MOUSE (447)	1	10
	1	HFX_YangJing_CRF_B_20230627_F1_R1.51363.51363.3.1.dta	3	3925.88	EGICAIGGTSEQSSVGTQHSYSEEEK(4)-VNKPPYPK(3)	3925.85	null	1.25234e-05	0.0147566	0.021557	5.49103	1	0.308688
	2	HFX_YangJing_CRF_C_20230627_F1_R1.50658.50658.4.1.dta	4	3925.87	EGICAIGGTSEQSSVGTQHSYSEEEK(4)-VNKPPYPK(3)	3925.85	null	0.00467711	0.0193938	0.017718	4.51316	1.28005e-08	0.00418858
	3	HFX_YangJing_CRF_C_20230627_F1_R1.50464.50464.3.0.dta	3	3925.87	EGICAIGGTSEQSSVGTQHSYSEEEK(4)-VNKPPYPK(3)	3925.85	null	1	0.0411682	0.020192	5.14334	1	0.904931
	4	HFX_YangJing_CRF_A_20230627_F1_R1.49630.49630.4.1.dta	4	3925.87	EGICAIGGTSEQSSVGTQHSYSEEEK(4)-VNKPPYPK(3)	3925.85	null	6.13378e-09	0.0895942	0.018273	4.65453	6.66053e-12	1.07524e-05
	5	HFX_YangJing_CRF_A_20230627_F1_R2.49889.49889.3.0.dta	3	3925.88	EGICAIGGTSEQSSVGTQHSYSEEEK(4)-VNKPPYPK(3)	3925.85	null	0.707041	0.1219	0.024022	6.11892	1	0.334898
	6	HFX_YangJing_CRF_A_20230627_F1_R2.49858.49858.4.0.dta	4	3925.87	EGICAIGGTSEQSSVGTQHSYSEEEK(4)-VNKPPYPK(3)	3925.85	null	0.000356059	0.153464	0.017252	4.39446	1.07414e-09	0.000253183
	7	HFX_YangJing_CRF_C_20230627_F1_R1.50354.50354.4.3.dta	4	3925.87	EGICAIGGTSEQSSVGTQHSYSEEEK(4)-VNKPPYPK(3)	3925.85	null	1	0.33378	0.016624	4.23449	5.82226e-05	1
	8	HFX_YangJing_CRF_A_20230627_F1_R2.49759.49759.4.0.dta	4	3925.87	EGICAIGGTSEQSSVGTQHSYSEEEK(4)-VNKPPYPK(3)	3925.85	null	0.267988	0.401906	0.016599	4.22812	8.18723e-07	0.161526
	9	HFX_YangJing_CRF_B_20230627_F1_R1.51541.51541.4.2.dta	4	3925.87	EGICAIGGTSEQSSVGTQHSYSEEEK(4)-VNKPPYPK(3)	3925.85	null	0.120527	0.741345	0.018539	4.72228	1.04425e-07	0.15137
	10	HFX_YangJing_CRF_B_20230627_F1_R1.51208.51208.4.0.dta	4	3925.86	EGICAIGGTSEQSSVGTQHSYSEEEK(4)-VNKPPYPK(3)	3925.85	null	0.196505	0.780748	0.009767	2.48787	0.0123959	0.140207
91	sp|O54988|SLK_MOUSE (981)-sp|O54988|SLK_MOUSE (1210)	1	3
	1	HFX_YangJing_CRF_A_20230627_F1_R2.61240.61240.3.0.dta	3	3533.75	IIQQQKAELANIER(6)-MTGESECLNPSAQSR(7)	3533.75	null	0.0417154	0.0148675	0.004161	1.1775	0.0238834	2.39826e-09
	2	HFX_YangJing_CRF_A_20230627_F1_R1.60929.60929.3.0.dta	3	3533.76	IIQQQKAELANIER(6)-MTGESECLNPSAQSR(7)	3533.75	null	1	0.0155565	0.011687	3.30725	0.5817	1
	3	HFX_YangJing_CRF_A_20230627_F1_R2.61225.61225.4.2.dta	4	3533.77	IIQQQKAELANIER(6)-MTGESECLNPSAQSR(7)	3533.75	null	0.00406447	0.131041	0.021146	5.98402	0.00285652	0.00146174
92	sp|Q8CGC7|SYEP_MOUSE (910)-sp|Q8CGC7|SYEP_MOUSE (961)	1	8
	1	HFX_YangJing_CRF_C_20230627_F1_R1.51070.51070.3.0.dta	3	3339.71	VACQGEVVR(3)-SLTGIEYKPVSATGAEDKDK(18)	3339.69	null	0.00105132	0.0150225	0.0189	5.65921	8.2089e-09	8.2056e-05
	2	HFX_YangJing_CRF_B_20230627_F1_R1.51949.51949.4.0.dta	4	3339.71	VACQGEVVR(3)-SLTGIEYKPVSATGAEDKDK(18)	3339.69	null	1.3729e-06	0.0154212	0.018379	5.50321	1.74536e-06	2.3439e-09
	3	HFX_YangJing_CRF_A_20230627_F1_R2.50360.50360.3.0.dta	3	3339.71	VACQGEVVR(3)-SLTGIEYKPVSATGAEDKDK(18)	3339.69	null	4.12553e-11	0.0223895	0.019187	5.74515	5.88483e-06	2.85161e-11
	4	HFX_YangJing_CRF_B_20230627_F1_R1.51913.51913.3.1.dta	3	3339.7	VACQGEVVR(3)-SLTGIEYKPVSATGAEDKDK(18)	3339.69	null	2.04767e-14	0.0307176	0.015349	4.59594	0.00652432	7.17565e-07
	5	HFX_YangJing_CRF_C_20230627_F1_R1.51150.51150.3.0.dta	3	3339.71	VACQGEVVR(3)-SLTGIEYKPVSATGAEDKDK(18)	3339.69	null	0.0277066	0.114094	0.0189	5.65921	0.0365094	0.251875
	6	HFX_YangJing_CRF_C_20230627_F1_R1.51083.51083.4.0.dta	4	3339.71	VACQGEVVR(3)-SLTGIEYKPVSATGAEDKDK(18)	3339.69	null	0.000356057	0.114294	0.019351	5.79425	0.000151239	0.000165114
	7	HFX_YangJing_CRF_A_20230627_F1_R1.50179.50179.4.1.dta	4	3339.71	VACQGEVVR(3)-SLTGIEYKPVSATGAEDKDK(18)	3339.69	null	9.11678e-05	0.18349	0.016444	4.92381	0.00107848	3.1523e-07
	8	HFX_YangJing_CRF_A_20230627_F1_R2.50351.50351.4.0.dta	4	3339.71	VACQGEVVR(3)-SLTGIEYKPVSATGAEDKDK(18)	3339.69	null	0.0835533	0.42009	0.018428	5.51788	0.000671865	0.0165983
93	sp|Q9CYN2|SPCS2_MOUSE (26)-sp|Q9CYN2|SPCS2_MOUSE (191)	1	5
	1	HFX_YangJing_CRF_C_20230627_F1_R1.42774.42774.3.0.dta	3	3120.44	SGGGGGSSGAGGGPSCGTSSSR(16)-EAEFTKSIAK(6)	3120.43	null	0.000224713	0.015519	0.016107	5.16179	0.00269248	0.000310818
	2	HFX_YangJing_CRF_A_20230627_F1_R1.42157.42157.3.0.dta	3	3120.45	SGGGGGSSGAGGGPSCGTSSSR(16)-EAEFTKSIAK(6)	3120.43	null	2.76768e-05	0.0259152	0.019291	6.18216	3.23229e-06	0.00112736
	3	HFX_YangJing_CRF_B_20230627_F1_R1.43865.43865.3.0.dta	3	3120.44	SGGGGGSSGAGGGPSCGTSSSR(16)-EAEFTKSIAK(6)	3120.43	null	9.65786e-08	0.0496883	0.015969	5.11757	4.18333e-08	2.24285e-06
	4	HFX_YangJing_CRF_C_20230627_F1_R1.42803.42803.3.0.dta	3	3120.44	SGGGGGSSGAGGGPSCGTSSSR(16)-EAEFTKSIAK(6)	3120.43	null	0.0056628	0.0959611	0.016107	5.16179	0.00300841	0.0880174
	5	HFX_YangJing_CRF_A_20230627_F1_R2.42545.42545.3.0.dta	3	3120.44	SGGGGGSSGAGGGPSCGTSSSR(16)-EAEFTKSIAK(6)	3120.43	null	0.000840503	0.142678	0.014309	4.58559	1	8.19704e-09
94	sp|Q9JIK5|DDX21_MOUSE (531)-sp|Q9JIK5|DDX21_MOUSE (645)	1	2
	1	HFX_YangJing_CRF_A_20230627_F1_R1.73285.73285.3.0.dta	3	3120.64	DAQELSQNTCIK(10)-IGVPSATEIIKASSK(11)	3120.62	null	3.69059e-06	0.016025	0.014869	4.76475	6.55595e-05	1.06231e-07
	2	HFX_YangJing_CRF_A_20230627_F1_R2.73544.73544.3.0.dta	3	3120.64	DAQELSQNTCIK(10)-IGVPSATEIIKASSK(11)	3120.62	null	0.0059108	0.081751	0.015775	5.05508	0.000941975	0.00213513
95	sp|Q9CYN2|SPCS2_MOUSE (26)-sp|Q9CYN2|SPCS2_MOUSE (40)	1	8
	1	HFX_YangJing_CRF_B_20230627_F1_R1.40015.40015.4.1.dta	4	3125.49	SGGGGGSSGAGGGPSCGTSSSR(16)-WKIDDKPVK(2)	3125.47	null	0.0529485	0.0167509	0.017463	5.58732	0.0349306	1.05385e-07
	2	HFX_YangJing_CRF_A_20230627_F1_R1.38430.38430.3.0.dta	3	3125.48	SGGGGGSSGAGGGPSCGTSSSR(16)-WKIDDKPVK(2)	3125.47	null	0.290247	0.0214564	0.008544	2.73367	1	4.00352e-05
	3	HFX_YangJing_CRF_C_20230627_F1_R1.39003.39003.3.0.dta	3	3125.48	SGGGGGSSGAGGGPSCGTSSSR(16)-WKIDDKPVK(2)	3125.47	null	0.528272	0.0220523	0.007031	2.24958	0.0514496	0.0020424
	4	HFX_YangJing_CRF_A_20230627_F1_R2.38923.38923.3.1.dta	3	3125.48	SGGGGGSSGAGGGPSCGTSSSR(16)-WKIDDKPVK(2)	3125.47	null	1	0.0594472	0.006325	2.0237	1	0.00421398
	5	HFX_YangJing_CRF_A_20230627_F1_R2.38900.38900.3.1.dta	3	3125.47	SGGGGGSSGAGGGPSCGTSSSR(16)-WKIDDKPVK(2)	3125.47	null	0.992573	0.0643118	0.004193	1.34156	1	0.00869881
	6	HFX_YangJing_CRF_A_20230627_F1_R2.38949.38949.3.1.dta	3	3125.48	SGGGGGSSGAGGGPSCGTSSSR(16)-WKIDDKPVK(2)	3125.47	null	0.0732815	0.0779904	0.005993	1.91747	1	2.58367e-07
	7	HFX_YangJing_CRF_B_20230627_F1_R1.39964.39964.3.0.dta	3	3125.47	SGGGGGSSGAGGGPSCGTSSSR(16)-WKIDDKPVK(2)	3125.47	null	0.000103791	0.122137	0.003844	1.22989	0.00306045	0.000263801
	8	HFX_YangJing_CRF_A_20230627_F1_R2.38922.38922.4.0.dta	4	3125.49	SGGGGGSSGAGGGPSCGTSSSR(16)-WKIDDKPVK(2)	3125.47	null	0.0686598	0.340363	0.020907	6.68923	0.0643829	0.000131938
96	sp|Q9CQM9|GLRX3_MOUSE (231)-sp|Q9CQM9|GLRX3_MOUSE (236)	1	3
	1	HFX_YangJing_CRF_C_20230627_F1_R1.66096.66096.3.0.dta	3	2689.35	ELEASEELDTICPK(12)-APKLEER(3)	2689.34	null	1.9931e-06	0.0168121	0.010803	4.01697	6.47794e-07	1.22455e-06
	2	HFX_YangJing_CRF_A_20230627_F1_R1.64936.64936.3.0.dta	3	2689.35	ELEASEELDTICPK(12)-APKLEER(3)	2689.34	null	1.05263e-05	0.0443025	0.012083	4.49293	5.11667e-07	6.84865e-06
	3	HFX_YangJing_CRF_C_20230627_F1_R1.66017.66017.3.0.dta	3	2689.35	ELEASEELDTICPK(12)-APKLEER(3)	2689.34	null	0.000363222	0.152754	0.010377	3.85857	0.00011603	0.000706385
97	sp|Q8R146|ACPH_MOUSE (30)-sp|Q8R146|ACPH_MOUSE (103)	1	2
	1	HFX_YangJing_CRF_B_20230627_F1_R1.81399.81399.3.1.dta	3	3856.96	QPSLSAACLGPEVTTQYGGLYR(8)-ESPSGTMKAVLR(8)	3856.94	null	1	0.0169058	0.023404	6.06803	0.00699193	1
	2	HFX_YangJing_CRF_B_20230627_F1_R1.81414.81414.4.3.dta	4	3856.95	QPSLSAACLGPEVTTQYGGLYR(8)-ESPSGTMKAVLR(8)	3856.94	null	1	0.133677	0.018657	4.83726	6.95414e-07	1
98	sp|Q3UHX9|CI114_MOUSE (240)-sp|Q3UHX9|CI114_MOUSE (244)	1	4
	1	HFX_YangJing_CRF_C_20230627_F1_R1.49719.49719.3.1.dta	3	2908.47	LNQQQLPECK(9)-TYKGTVVSSQDPR(3)	2908.46	null	4.99824e-05	0.0169574	0.012665	4.35454	0.0025551	0.0272557
	2	HFX_YangJing_CRF_A_20230627_F1_R1.48902.48902.3.0.dta	3	2908.48	LNQQQLPECK(9)-TYKGTVVSSQDPR(3)	2908.46	null	4.10673e-05	0.0208649	0.014174	4.87337	0.000845167	0.000286616
	3	HFX_YangJing_CRF_B_20230627_F1_R1.50669.50669.3.0.dta	3	2908.48	LNQQQLPECK(9)-TYKGTVVSSQDPR(3)	2908.46	null	0.000946761	0.029674	0.014015	4.8187	5.6753e-05	0.000414815
	4	HFX_YangJing_CRF_A_20230627_F1_R2.49123.49123.3.0.dta	3	2908.48	LNQQQLPECK(9)-TYKGTVVSSQDPR(3)	2908.46	null	3.44842e-05	0.098369	0.014573	5.01055	0.00248093	0.000924251
99	sp|P86048|RL10L_MOUSE (105)-sp|P86048|RL10L_MOUSE (121)	1	8
SameSet	sp|P86048|RL10L_MOUSE (121)-sp|Q6ZWV3|RL10_MOUSE (105)	1	8
SameSet	sp|P86048|RL10L_MOUSE (105)-sp|Q6ZWV3|RL10_MOUSE (121)	1	8
SameSet	sp|Q6ZWV3|RL10_MOUSE (105)-sp|Q6ZWV3|RL10_MOUSE (121)	1	8
	1	HFX_YangJing_CRF_C_20230627_F1_R1.47378.47378.4.2.dta	4	2398.19	MLSCAGADR(4)-GAFGKPQGTVAR(5)	2398.18	Oxidation[M](16)	0.216577	0.0171153	0.00971	4.04891	0.156388	0.680854
	2	HFX_YangJing_CRF_B_20230627_F1_R1.53340.53340.3.0.dta	3	2382.19	MLSCAGADR(4)-GAFGKPQGTVAR(5)	2382.18	null	0.000703248	0.0263557	0.01148	4.81911	0.000400512	0.000583115
	3	HFX_YangJing_CRF_C_20230627_F1_R1.52736.52736.3.0.dta	3	2382.19	MLSCAGADR(4)-GAFGKPQGTVAR(5)	2382.18	null	0.00524659	0.0282348	0.012659	5.31404	0.000913976	0.00548287
	4	HFX_YangJing_CRF_C_20230627_F1_R1.52531.52531.3.0.dta	3	2382.19	MLSCAGADR(4)-GAFGKPQGTVAR(5)	2382.18	null	0.00144816	0.0324446	0.012357	5.18727	0.00977254	0.00109675
	5	HFX_YangJing_CRF_B_20230627_F1_R1.53520.53520.4.0.dta	4	2382.19	MLSCAGADR(4)-GAFGKPQGTVAR(5)	2382.18	null	0.116139	0.0344696	0.009635	4.04461	0.255963	0.061027
	6	HFX_YangJing_CRF_A_20230627_F1_R2.51981.51981.4.0.dta	4	2382.19	MLSCAGADR(4)-GAFGKPQGTVAR(5)	2382.18	null	0.0139698	0.0539172	0.010292	4.32041	0.138353	0.00206458
	7	HFX_YangJing_CRF_B_20230627_F1_R1.48215.48215.4.1.dta	4	2398.18	MLSCAGADR(4)-GAFGKPQGTVAR(5)	2398.18	Oxidation[M](16)	0.644674	0.0608662	0.008877	3.70156	0.0735119	0.524281
	8	HFX_YangJing_CRF_A_20230627_F1_R2.52058.52058.3.0.dta	3	2382.19	MLSCAGADR(4)-GAFGKPQGTVAR(5)	2382.18	null	2.41448e-05	0.115858	0.012144	5.09785	0.000560256	1.30799e-06
100	sp|P24547|IMDH2_MOUSE (134)-sp|P24547|IMDH2_MOUSE (140)	1	2
	1	HFX_YangJing_CRF_B_20230627_F1_R1.76009.76009.3.1.dta	3	2579.29	DVFEAKAR(6)-HGFCGIPITDTGR(4)	2579.28	null	0.000339689	0.0172831	0.011278	4.37253	4.61223e-12	1.21417e-05
	2	HFX_YangJing_CRF_A_20230627_F1_R2.74483.74483.4.0.dta	4	2579.29	DVFEAKAR(6)-HGFCGIPITDTGR(4)	2579.28	null	1	0.0311864	0.01126	4.36556	0.109981	0.497148
101	sp|Q8VCI5|PEX19_MOUSE (107)-sp|Q8VCI5|PEX19_MOUSE (128)	1	2
	1	HFX_YangJing_CRF_A_20230627_F1_R1.80203.80203.4.5.dta	4	4467.16	ELAEEEPHLVEQFQKLSEAAGR(15)-VGSDASSQQEFTSCLK(14)	4467.14	null	0.000629158	0.0174026	0.017574	3.93406	4.63235e-07	0.00280762
	2	HFX_YangJing_CRF_A_20230627_F1_R1.80188.80188.4.2.dta	4	4467.16	ELAEEEPHLVEQFQKLSEAAGR(15)-VGSDASSQQEFTSCLK(14)	4467.14	null	6.8511e-05	0.0208455	0.017574	3.93406	0.00335032	0.030715
102	sp|Q61699|HS105_MOUSE (642)-sp|Q61699|HS105_MOUSE (704)	1	2
	1	HFX_YangJing_CRF_B_20230627_F1_R1.72787.72787.3.1.dta	3	2516.27	NAVEECVYEFR(6)-MGTPVKVR(6)	2516.24	null	0.0505638	0.0174361	0.022734	9.0349	2.62832e-05	0.0736195
	2	HFX_YangJing_CRF_A_20230627_F1_R2.71308.71308.3.0.dta	3	2516.26	NAVEECVYEFR(6)-MGTPVKVR(6)	2516.24	null	0.00931593	0.285986	0.014882	5.91437	1.55408e-05	0.00710832
103	sp|P97324|G6PD2_MOUSE (13)-sp|Q00612|G6PD1_MOUSE (432)	1	3
SameSet	sp|Q00612|G6PD1_MOUSE (13)-sp|Q00612|G6PD1_MOUSE (432)	1	3
	1	HFX_YangJing_CRF_B_20230627_F1_R1.66261.66261.4.0.dta	4	2364.26	TQVCGILR(4)-NVKLPDAYER(3)	2364.25	null	0.000166648	0.0178644	0.010489	4.4365	2.12314e-06	0.0109049
	2	HFX_YangJing_CRF_A_20230627_F1_R2.64729.64729.3.1.dta	3	2364.26	TQVCGILR(4)-NVKLPDAYER(3)	2364.25	null	0.00547877	0.247567	0.010239	4.33076	0.00312577	0.00476641
	3	HFX_YangJing_CRF_A_20230627_F1_R2.64704.64704.4.0.dta	4	2364.26	TQVCGILR(4)-NVKLPDAYER(3)	2364.25	null	0.196807	0.370228	0.010436	4.41409	0.0715998	0.211223
104	sp|Q6ZQA0|NBEL2_MOUSE (913)-sp|Q6ZQA0|NBEL2_MOUSE (938)	1	1
	1	HFX_YangJing_CRF_A_20230627_F1_R2.77757.77757.4.0.dta	4	4788.42	VAVQPQEAEAGPCETHDLVGPELTSGR(13)-NTQGLLLPLGKSSEDR(11)	4788.39	null	9.32791e-05	0.0185051	0.029579	6.17723	3.00862e-05	0.000515048
105	sp|P70460|VASP_MOUSE (307)-sp|P70460|VASP_MOUSE (332)	1	2
	1	HFX_YangJing_CRF_C_20230627_F1_R1.46898.46898.4.0.dta	4	4337.02	RPWEKNSTTLPR(5)-SSSSVTTSEAHPSTPCSSDDSDLER(16)	4337	null	0.000292693	0.019026	0.023998	5.53332	0.0361756	0.00383571
	2	HFX_YangJing_CRF_A_20230627_F1_R1.46038.46038.4.0.dta	4	4337.03	RPWEKNSTTLPR(5)-SSSSVTTSEAHPSTPCSSDDSDLER(16)	4337	null	1	0.0615384	0.026292	6.06225	1	0.0325944
106	sp|Q91VJ1|AIM2_MOUSE (103)-sp|Q91VJ1|AIM2_MOUSE (113)	1	1
	1	HFX_YangJing_CRF_C_20230627_F1_R1.20677.20677.3.1.dta	3	2497.2	GTQKVENR(4)-SQAENCSAASATR(6)	2497.18	null	0.0775454	0.0199689	0.012336	4.93996	0.0119799	0.00924205
107	sp|Q6P5D8|SMHD1_MOUSE (1334)-sp|Q6P5D8|SMHD1_MOUSE (1368)	1	1
	1	HFX_YangJing_CRF_B_20230627_F1_R1.86340.86340.3.0.dta	3	2909.62	ANLGVFTVCAPR(9)-LTILPDPEKPIR(9)	2909.61	null	0.0001117	0.0203593	0.015697	5.39489	0.000226242	0.000149537
108	sp|Q9WUM4|COR1C_MOUSE (424)-sp|Q9WUM4|COR1C_MOUSE (428)	1	11
	1	HFX_YangJing_CRF_B_20230627_F1_R1.38491.38491.3.0.dta	3	2493.24	SELSCAPK(5)-KPTDTASVQNEAK(1)	2493.23	null	0.0187775	0.0212512	0.010721	4.30005	4.22187e-07	0.0456063
	2	HFX_YangJing_CRF_B_20230627_F1_R1.40080.40080.3.2.dta	3	2493.24	SELSCAPK(5)-KPTDTASVQNEAK(1)	2493.23	null	0.00357001	0.0396983	0.015514	6.22245	1.73353e-05	0.00392475
	3	HFX_YangJing_CRF_B_20230627_F1_R1.40011.40011.3.0.dta	3	2493.24	SELSCAPK(5)-KPTDTASVQNEAK(1)	2493.23	null	0.0431825	0.0413327	0.015481	6.20922	0.000336034	0.0794383
	4	HFX_YangJing_CRF_B_20230627_F1_R1.38445.38445.3.0.dta	3	2493.24	SELSCAPK(5)-KPTDTASVQNEAK(1)	2493.23	null	0.00107533	0.0532872	0.010233	4.10432	4.92395e-07	0.00348051
	5	HFX_YangJing_CRF_C_20230627_F1_R1.37575.37575.3.2.dta	3	2493.24	SELSCAPK(5)-KPTDTASVQNEAK(1)	2493.23	null	0.000101086	0.0604179	0.013286	5.32883	3.4325e-06	0.0034547
	6	HFX_YangJing_CRF_C_20230627_F1_R1.37347.37347.3.0.dta	3	2493.24	SELSCAPK(5)-KPTDTASVQNEAK(1)	2493.23	null	0.0258528	0.0858361	0.014292	5.73233	3.68849e-05	0.0118312
	7	HFX_YangJing_CRF_A_20230627_F1_R1.36770.36770.3.0.dta	3	2493.24	SELSCAPK(5)-KPTDTASVQNEAK(1)	2493.23	null	0.0149241	0.104895	0.015761	6.32152	0.00028584	0.0170321
	8	HFX_YangJing_CRF_A_20230627_F1_R1.36767.36767.3.0.dta	3	2493.24	SELSCAPK(5)-KPTDTASVQNEAK(1)	2493.23	null	0.0770728	0.122125	0.015761	6.32152	3.38302e-10	0.024048
	9	HFX_YangJing_CRF_C_20230627_F1_R1.38958.38958.3.0.dta	3	2493.24	SELSCAPK(5)-KPTDTASVQNEAK(1)	2493.23	null	0.0288028	0.146075	0.011787	4.7276	0.025108	0.0646258
	10	HFX_YangJing_CRF_A_20230627_F1_R2.37468.37468.3.0.dta	3	2493.24	SELSCAPK(5)-KPTDTASVQNEAK(1)	2493.23	null	0.0145544	0.256691	0.014583	5.84904	1.25245e-05	0.0112154
	11	HFX_YangJing_CRF_A_20230627_F1_R2.37389.37389.3.0.dta	3	2493.24	SELSCAPK(5)-KPTDTASVQNEAK(1)	2493.23	null	0.00960197	0.352848	0.014582	5.84864	1.27273e-05	0.0236708
109	sp|Q61316|HSP74_MOUSE (417)-sp|Q61316|HSP74_MOUSE (562)	1	3
	1	HFX_YangJing_CRF_B_20230627_F1_R1.65066.65066.3.0.dta	3	3190.53	WNSPAEEGLSDCEVFPK(12)-KTDQPPQAK(1)	3190.51	null	0.000148152	0.0216742	0.013699	4.29366	0.00264895	0.000491911
	2	HFX_YangJing_CRF_A_20230627_F1_R2.63474.63474.3.0.dta	3	3190.53	WNSPAEEGLSDCEVFPK(12)-KTDQPPQAK(1)	3190.51	null	0.000180577	0.141802	0.011525	3.61227	0.000249297	5.93943e-06
	3	HFX_YangJing_CRF_A_20230627_F1_R2.63419.63419.3.0.dta	3	3190.53	WNSPAEEGLSDCEVFPK(12)-KTDQPPQAK(1)	3190.51	null	0.0485695	0.336791	0.011525	3.61227	0.370059	0.0510271
110	sp|P97324|G6PD2_MOUSE (13)-sp|Q00612|G6PD1_MOUSE (408)	1	2
SameSet	sp|Q00612|G6PD1_MOUSE (13)-sp|Q00612|G6PD1_MOUSE (408)	1	2
	1	HFX_YangJing_CRF_A_20230627_F1_R1.81696.81696.3.0.dta	3	3503.72	TQVCGILR(4)-KPGMFFNPEESELDLTYGNR(1)	3503.71	null	1.51602e-05	0.0225703	0.008099	2.31155	9.12186e-05	3.68728e-06
	2	HFX_YangJing_CRF_A_20230627_F1_R1.81790.81790.3.0.dta	3	3503.72	TQVCGILR(4)-KPGMFFNPEESELDLTYGNR(1)	3503.71	null	0.0103736	0.0688045	0.008099	2.31155	3.59373e-09	0.00878731
111	sp|P58058|NADK_MOUSE (57)-sp|P58058|NADK_MOUSE (69)	1	2
	1	HFX_YangJing_CRF_A_20230627_F1_R1.66251.66251.3.0.dta	3	3261.68	SLSASPALGSTKEFR(12)-SLHGPCPVTTFGPK(6)	3261.67	null	7.61369e-07	0.0233925	0.011439	3.5071	4.69569e-07	4.3445e-09
	2	HFX_YangJing_CRF_A_20230627_F1_R2.66559.66559.3.0.dta	3	3261.68	SLSASPALGSTKEFR(12)-SLHGPCPVTTFGPK(6)	3261.67	null	0.131594	0.0704459	0.011453	3.51139	0.183238	0.0899598
112	sp|Q9DBT5|AMPD2_MOUSE (101)-sp|Q9DBT5|AMPD2_MOUSE (150)	1	4
	1	HFX_YangJing_CRF_B_20230627_F1_R1.85526.85526.3.0.dta	3	2469.29	AKQDFLK(2)-CGVPFTDLLDAAK(1)	2469.28	null	0.0165962	0.0234937	0.009123	3.69459	2.72375e-07	0.0701045
	2	HFX_YangJing_CRF_B_20230627_F1_R1.85474.85474.3.0.dta	3	2469.29	AKQDFLK(2)-CGVPFTDLLDAAK(1)	2469.28	null	0.00845431	0.0242401	0.009374	3.79624	4.58313e-08	0.0148142
	3	HFX_YangJing_CRF_B_20230627_F1_R1.85479.85479.4.0.dta	4	2469.3	AKQDFLK(2)-CGVPFTDLLDAAK(1)	2469.28	null	0.798174	0.0576694	0.011378	4.60781	3.75478e-07	1
	4	HFX_YangJing_CRF_A_20230627_F1_R1.82924.82924.3.1.dta	3	2469.3	AKQDFLK(2)-CGVPFTDLLDAAK(1)	2469.28	null	0.0524804	0.247597	0.01049	4.24819	0.000247826	0.0110445
113	sp|Q8BY71|HAT1_MOUSE (18)-sp|Q8BY71|HAT1_MOUSE (98)	1	2
	1	HFX_YangJing_CRF_A_20230627_F1_R1.55224.55224.3.0.dta	3	2805.3	KLAEYK(1)-VDENFDCVEADDVEGK(7)	2805.29	null	0.00537535	0.0262321	0.012482	4.44945	7.69863e-06	0.00132202
	2	HFX_YangJing_CRF_A_20230627_F1_R2.55542.55542.3.0.dta	3	2805.3	KLAEYK(1)-VDENFDCVEADDVEGK(7)	2805.29	null	0.00467663	0.142076	0.011448	4.08086	1.20515e-06	0.0023115
114	sp|Q9ER72|SYCC_MOUSE (110)-sp|Q9ER72|SYCC_MOUSE (131)	1	1
	1	HFX_YangJing_CRF_C_20230627_F1_R1.67286.67286.3.0.dta	3	3069.54	VQPQWSPPAGTEPCR(14)-DVFIPQDGKK(9)	3069.52	null	6.73935e-06	0.0266982	0.015102	4.91998	2.57936e-06	4.37791e-05
115	sp|Q9WVA4|TAGL2_MOUSE (124)-sp|Q9WVA4|TAGL2_MOUSE (171)	1	6
	1	HFX_YangJing_CRF_C_20230627_F1_R1.73019.73019.3.0.dta	3	3554.73	NMACVQR(4)-NFSDNQLQEGKNVIGLQMGTNR(11)	3554.7	null	0.00183594	0.0273199	0.020314	5.71468	0.0175958	5.17057e-05
	2	HFX_YangJing_CRF_C_20230627_F1_R1.72987.72987.3.0.dta	3	3554.73	NMACVQR(4)-NFSDNQLQEGKNVIGLQMGTNR(11)	3554.7	null	0.045482	0.133759	0.025118	7.06613	0.000250021	0.000801692
	3	HFX_YangJing_CRF_B_20230627_F1_R1.73761.73761.3.0.dta	3	3554.73	NMACVQR(4)-NFSDNQLQEGKNVIGLQMGTNR(11)	3554.7	null	0.00229097	0.182911	0.023314	6.55863	0.0139629	0.000276556
	4	HFX_YangJing_CRF_A_20230627_F1_R1.71767.71767.3.0.dta	3	3554.72	NMACVQR(4)-NFSDNQLQEGKNVIGLQMGTNR(11)	3554.7	null	0.545883	0.301063	0.019234	5.41086	1	0.0711812
	5	HFX_YangJing_CRF_A_20230627_F1_R2.67219.67219.3.0.dta	3	3570.72	NMACVQR(4)-NFSDNQLQEGKNVIGLQMGTNR(11)	3570.7	Oxidation[M](27)	7.84952e-06	0.30164	0.018132	5.078	0.0112389	5.81606e-07
	6	HFX_YangJing_CRF_A_20230627_F1_R2.72099.72099.3.0.dta	3	3554.73	NMACVQR(4)-NFSDNQLQEGKNVIGLQMGTNR(11)	3554.7	null	1	0.352557	0.022102	6.21767	0.600769	1
116	sp|Q8K4Z5|SF3A1_MOUSE (131)-sp|Q8K4Z5|SF3A1_MOUSE (244)	1	3
	1	HFX_YangJing_CRF_C_20230627_F1_R1.79580.79580.4.0.dta	4	4740.49	VMQQQQQATQQQLPQKVQAQVIQETIVPK(16)-EVLDQVCYR(7)	4740.46	null	0.0443962	0.0280793	0.029511	6.22535	0.00154254	0.166042
	2	HFX_YangJing_CRF_A_20230627_F1_R1.78359.78359.4.1.dta	4	4740.48	VMQQQQQATQQQLPQKVQAQVIQETIVPK(16)-EVLDQVCYR(7)	4740.46	null	1	0.203116	0.025096	5.294	0.00126637	1
	3	HFX_YangJing_CRF_A_20230627_F1_R2.78746.78746.4.0.dta	4	4740.49	VMQQQQQATQQQLPQKVQAQVIQETIVPK(16)-EVLDQVCYR(7)	4740.46	null	0.578297	0.251206	0.027031	5.70219	1.27161e-05	1
117	sp|Q9WV70|NOC2L_MOUSE (144)-sp|Q9WV70|NOC2L_MOUSE (195)	1	1
	1	HFX_YangJing_CRF_B_20230627_F1_R1.71489.71489.3.0.dta	3	3588.8	KNEPVPVTLAMVER(1)-AAVATTQGEQEAAETCR(16)	3588.78	null	1.80299e-06	0.0299311	0.020731	5.77662	1.18733e-05	2.71121e-06
118	sp|P11983|TCPA_MOUSE (199)-sp|P11983|TCPA_MOUSE (385)	1	3
	1	HFX_YangJing_CRF_B_20230627_F1_R1.70215.70215.3.2.dta	3	3255.53	YPVNSVNILKAHGR(10)-GANDFMCDEMER(7)	3255.51	null	0.000970311	0.0301464	0.015135	4.64904	4.67251e-09	0.000458061
	2	HFX_YangJing_CRF_A_20230627_F1_R2.68762.68762.3.0.dta	3	3255.53	YPVNSVNILKAHGR(10)-GANDFMCDEMER(7)	3255.51	null	0.0436093	0.0953132	0.021339	6.55473	7.29763e-05	0.00884447
	3	HFX_YangJing_CRF_A_20230627_F1_R1.68408.68408.3.0.dta	3	3255.52	YPVNSVNILKAHGR(10)-GANDFMCDEMER(7)	3255.51	null	0.0909826	0.1379	0.011425	3.50943	1.41745e-05	1
119	sp|P09405|NUCL_MOUSE (478)-sp|P09405|NUCL_MOUSE (544)	1	4
	1	HFX_YangJing_CRF_A_20230627_F1_R1.35335.35335.3.0.dta	3	2417.16	TGKTSTWSGESK(3)-EALNSCNK(6)	2417.14	null	3.76372e-06	0.0302979	0.015158	6.27105	1.91034e-06	5.33195e-05
	2	HFX_YangJing_CRF_B_20230627_F1_R1.36937.36937.3.1.dta	3	2417.16	TGKTSTWSGESK(3)-EALNSCNK(6)	2417.14	null	0.00264629	0.0487464	0.016561	6.85149	1.7862e-05	0.00505248
	3	HFX_YangJing_CRF_A_20230627_F1_R1.35413.35413.3.0.dta	3	2417.15	TGKTSTWSGESK(3)-EALNSCNK(6)	2417.14	null	0.00244815	0.211982	0.013644	5.64469	0.0764703	0.000427878
	4	HFX_YangJing_CRF_A_20230627_F1_R2.35911.35911.3.0.dta	3	2417.16	TGKTSTWSGESK(3)-EALNSCNK(6)	2417.14	null	0.0103138	0.412301	0.015562	6.43819	0.000511014	0.168879
120	sp|Q01320|TOP2A_MOUSE (624)-sp|Q01320|TOP2A_MOUSE (1205)	1	1
	1	HFX_YangJing_CRF_B_20230627_F1_R1.72501.72501.3.1.dta	3	2789.32	EAKEYFADMK(3)-AQMCADVLPSPR(4)	2789.31	null	0.398086	0.0310378	0.006627	2.37586	5.62218e-06	1
121	sp|Q9QZD9|EIF3I_MOUSE (282)-sp|Q9Z1D1|EIF3G_MOUSE (139)	1	2
	1	HFX_YangJing_CRF_A_20230627_F1_R2.57737.57737.4.0.dta	4	3870.81	VKGHFGPINSVAFHPDGK(2)-EDLNCQEEEDPMNK(5)	3870.78	null	2.79156e-12	0.0320603	0.025093	6.48266	1.82869e-09	9.74058e-09
	2	HFX_YangJing_CRF_A_20230627_F1_R1.57435.57435.4.2.dta	4	3870.81	VKGHFGPINSVAFHPDGK(2)-EDLNCQEEEDPMNK(5)	3870.78	null	5.36639e-05	0.266294	0.024225	6.25842	5.05664e-07	1.11438e-05
122	sp|Q62348|TSN_MOUSE (219)-sp|Q62348|TSN_MOUSE (225)	1	3
	1	HFX_YangJing_CRF_B_20230627_F1_R1.37332.37332.3.0.dta	3	2532.16	GFNKETAAACGEK(4)-ETAAACGEK(6)	2532.15	Carbamidomethyl[C](10)	1	0.0325172	0.01303	5.14583	0.0188151	1
	2	HFX_YangJing_CRF_A_20230627_F1_R2.36371.36371.3.0.dta	3	2532.16	GFNKETAAACGEK(4)-ETAAACGEK(6)	2532.15	Carbamidomethyl[C](10)	0.0270625	0.244654	0.015015	5.92974	3.89231e-07	0.115636
	3	HFX_YangJing_CRF_A_20230627_F1_R1.35730.35730.3.0.dta	3	2532.16	GFNKETAAACGEK(4)-ETAAACGEK(6)	2532.15	Carbamidomethyl[C](10)	1	0.377649	0.014325	5.65725	0.000180522	1
123	sp|Q6NVF4|HELB_MOUSE (663)-sp|Q6NVF4|HELB_MOUSE (693)	1	2
	1	HFX_YangJing_CRF_A_20230627_F1_R1.72195.72195.3.1.dta	3	3473.72	FDAELNICGNPTLPLSIQDK(8)-SQSSKGEHR(5)	3473.71	null	0.91806	0.0365018	0.010496	3.02155	1.07704e-05	1
	2	HFX_YangJing_CRF_A_20230627_F1_R2.72505.72505.4.1.dta	4	3473.73	FDAELNICGNPTLPLSIQDK(8)-SQSSKGEHR(5)	3473.71	null	1	0.454687	0.014985	4.31383	6.8351e-08	1
124	sp|P48678|LMNA_MOUSE (420)-sp|P48678|LMNA_MOUSE (522)	1	2
	1	HFX_YangJing_CRF_C_20230627_F1_R1.45025.45025.3.0.dta	3	2485.2	KLESSESR(1)-AQNTWGCGSSLR(7)	2485.19	null	2.37784e-05	0.0381956	0.011248	4.52601	2.22211e-07	8.87236e-05
	2	HFX_YangJing_CRF_A_20230627_F1_R2.44501.44501.3.0.dta	3	2485.2	KLESSESR(1)-AQNTWGCGSSLR(7)	2485.19	null	1.0128e-05	0.227963	0.012441	5.00606	2.69919e-05	0.00198261
125	sp|P52927|HMGA2_MOUSE (26)-sp|P52927|HMGA2_MOUSE (41)	1	3
	1	HFX_YangJing_CRF_C_20230627_F1_R1.40272.40272.4.1.dta	4	3860.88	GEGAGQPSTSAQGQPAAPVPQKR(22)-QQQEPTCEPSPK(7)	3860.86	null	0.0252279	0.0382364	0.021638	5.60445	0.08778	0.0803751
	2	HFX_YangJing_CRF_B_20230627_F1_R1.41267.41267.4.1.dta	4	3860.88	GEGAGQPSTSAQGQPAAPVPQKR(22)-QQQEPTCEPSPK(7)	3860.86	null	0.0001583	0.250139	0.016832	4.35965	0.00012317	0.00796132
	3	HFX_YangJing_CRF_A_20230627_F1_R2.40114.40114.4.1.dta	4	3860.88	GEGAGQPSTSAQGQPAAPVPQKR(22)-QQQEPTCEPSPK(7)	3860.86	null	0.0280788	0.429785	0.015283	3.95844	0.515523	1
126	sp|Q9Z1G3|VATC1_MOUSE (70)-sp|Q9Z1G3|VATC1_MOUSE (376)	1	1
	1	HFX_YangJing_CRF_A_20230627_F1_R2.82088.82088.3.0.dta	3	2569.39	LDAFVEGVVKK(10)-IDCNLLEFK(3)	2569.37	null	2.24782e-05	0.0396784	0.012436	4.84009	7.96635e-05	3.60355e-05
127	sp|O88342|WDR1_MOUSE (569)-sp|P18760|COF1_MOUSE (147)	1	2
	1	HFX_YangJing_CRF_B_20230627_F1_R1.30029.30029.4.0.dta	4	1901.01	VKIQDAHR(2)-CTLAEK(1)	1901.01	null	0.000162594	0.0430397	0.00776	4.08205	6.52531e-05	3.32733e-06
	2	HFX_YangJing_CRF_B_20230627_F1_R1.30103.30103.4.0.dta	4	1901.01	VKIQDAHR(2)-CTLAEK(1)	1901.01	null	0.025816	0.283088	0.00769	4.04523	6.03132e-07	0.0604621
128	sp|Q61233|PLSL_MOUSE (328)-sp|Q61233|PLSL_MOUSE (336)	1	1
	1	HFX_YangJing_CRF_C_20230627_F1_R1.48560.48560.4.0.dta	4	2352.12	EKDDIQR(2)-AECMLQQAER(3)	2352.11	null	1	0.0435375	0.009724	4.13417	1	0.334399
129	sp|Q6A0D4|RFTN1_MOUSE (129)-sp|Q6A0D4|RFTN1_MOUSE (147)	1	3
	1	HFX_YangJing_CRF_A_20230627_F1_R1.71472.71472.4.1.dta	4	4308.11	AELHDEGYTLELDYCSSLEHLADQK(15)-KVQEAASQGLK(1)	4308.08	null	8.70967e-05	0.046743	0.031151	7.23084	1.71341e-09	0.0148246
	2	HFX_YangJing_CRF_B_20230627_F1_R1.73241.73241.4.0.dta	4	4308.09	AELHDEGYTLELDYCSSLEHLADQK(15)-KVQEAASQGLK(1)	4308.08	null	0.0160473	0.0650492	0.015804	3.66846	1.00018e-11	0.0233779
	3	HFX_YangJing_CRF_A_20230627_F1_R2.71728.71728.4.1.dta	4	4308.1	AELHDEGYTLELDYCSSLEHLADQK(15)-KVQEAASQGLK(1)	4308.08	null	0.00362718	0.320811	0.02594	6.02125	0.0004824	1
130	sp|P14733|LMNB1_MOUSE (380)-sp|P48678|LMNA_MOUSE (522)	1	1
SameSet	sp|P21619|LMNB2_MOUSE (371)-sp|P48678|LMNA_MOUSE (522)	1	1
SameSet	sp|P48678|LMNA_MOUSE (378)-sp|P48678|LMNA_MOUSE (522)	1	1
	1	HFX_YangJing_CRF_B_20230627_F1_R1.58645.58645.3.2.dta	3	2652.3	KLLEGEEER(1)-AQNTWGCGSSLR(7)	2652.28	null	0.00460252	0.0507414	0.017055	6.43031	0.000915994	0.00343105
131	sp|P60335|PCBP1_MOUSE (54)-sp|Q61990|PCBP2_MOUSE (306)	1	1
SameSet	sp|Q61990|PCBP2_MOUSE (54)-sp|Q61990|PCBP2_MOUSE (306)	1	1
SameSet	sp|P57722|PCBP3_MOUSE (86)-sp|Q61990|PCBP2_MOUSE (306)	1	1
	1	HFX_YangJing_CRF_C_20230627_F1_R1.48424.48424.3.1.dta	3	2530.3	INISEGNCPER(8)-QGAKINEIR(4)	2530.28	null	0.000177115	0.0574854	0.020307	8.02558	0.000447537	0.000337397
132	sp|Q9CYN2|SPCS2_MOUSE (26)-sp|Q9CYN2|SPCS2_MOUSE (71)	1	4
	1	HFX_YangJing_CRF_B_20230627_F1_R1.46279.46279.3.0.dta	3	2889.4	SGGGGGSSGAGGGPSCGTSSSR(16)-VLLEKYK(5)	2889.38	null	3.42905e-06	0.0593862	0.017443	6.03694	2.08289e-05	1.02339e-07
	2	HFX_YangJing_CRF_A_20230627_F1_R1.44683.44683.3.0.dta	3	2889.39	SGGGGGSSGAGGGPSCGTSSSR(16)-VLLEKYK(5)	2889.38	null	2.83182e-05	0.152551	0.010923	3.7804	0.000747798	0.000137428
	3	HFX_YangJing_CRF_C_20230627_F1_R1.45481.45481.3.0.dta	3	2889.39	SGGGGGSSGAGGGPSCGTSSSR(16)-VLLEKYK(5)	2889.38	null	5.70681e-08	0.176727	0.014212	4.9187	6.9238e-08	8.85748e-09
	4	HFX_YangJing_CRF_A_20230627_F1_R2.44892.44892.3.0.dta	3	2889.4	SGGGGGSSGAGGGPSCGTSSSR(16)-VLLEKYK(5)	2889.38	null	1.26263e-06	0.444499	0.016841	5.82859	0.00010833	6.67923e-08
133	sp|Q9WUM4|COR1C_MOUSE (428)-sp|Q9WUM4|COR1C_MOUSE (456)	1	2
	1	HFX_YangJing_CRF_B_20230627_F1_R1.36713.36713.3.0.dta	3	2739.3	KPTDTASVQNEAK(1)-ETICSQDER(4)	2739.29	null	0.000100354	0.0626543	0.011508	4.20109	0.000106873	0.00474115
	2	HFX_YangJing_CRF_A_20230627_F1_R2.35729.35729.3.2.dta	3	2739.3	KPTDTASVQNEAK(1)-ETICSQDER(4)	2739.29	null	0.0090507	0.802374	0.01104	4.03024	1.78979e-06	0.0405143
134	sp|P18760|COF1_MOUSE (147)-sp|P18760|COF1_MOUSE (164)	1	2
	1	HFX_YangJing_CRF_B_20230627_F1_R1.81559.81559.3.0.dta	3	2275.25	CTLAEK(1)-LGGSAVISLEGKPL(12)	2275.24	null	8.51849e-05	0.0688462	0.008559	3.76181	0.000282575	0.0001889
	2	HFX_YangJing_CRF_A_20230627_F1_R2.79499.79499.3.0.dta	3	2275.25	CTLAEK(1)-LGGSAVISLEGKPL(12)	2275.24	null	0.000364572	0.313875	0.010343	4.5459	0.000343024	0.000350622
135	sp|P40124|CAP1_MOUSE (286)-sp|Q7TPR4|ACTN1_MOUSE (480)	1	4
	1	HFX_YangJing_CRF_A_20230627_F1_R1.69763.69763.3.0.dta	3	3112.61	NPALKAQSGPVR(5)-ICDQWDNLGALTQK(2)	3112.6	null	1.00716e-08	0.0749858	0.011505	3.69627	9.69857e-10	1.90286e-08
	2	HFX_YangJing_CRF_A_20230627_F1_R2.70060.70060.3.0.dta	3	3112.62	NPALKAQSGPVR(5)-ICDQWDNLGALTQK(2)	3112.6	null	6.92684e-12	0.131716	0.016417	5.27437	3.29119e-12	6.43338e-09
	3	HFX_YangJing_CRF_B_20230627_F1_R1.71658.71658.3.0.dta	3	3112.62	NPALKAQSGPVR(5)-ICDQWDNLGALTQK(2)	3112.6	null	2.91783e-05	0.22605	0.015785	5.07132	2.25743e-06	3.19141e-07
	4	HFX_YangJing_CRF_C_20230627_F1_R1.71010.71010.3.0.dta	3	3112.62	NPALKAQSGPVR(5)-ICDQWDNLGALTQK(2)	3112.6	null	9.81136e-05	0.425776	0.017041	5.47485	2.02933e-07	0.000303915
136	sp|Q8K1N4|SPAS2_MOUSE (309)-sp|Q8K1N4|SPAS2_MOUSE (384)	1	2
	1	HFX_YangJing_CRF_C_20230627_F1_R1.78383.78383.4.1.dta	4	4084.11	KAELLK(1)-CSLVAPVSLSGPSDGSAASSSPDASVPSLPGANK(1)	4084.09	null	0.242408	0.0755538	0.023861	5.84243	1.21584e-09	0.193142
	2	HFX_YangJing_CRF_A_20230627_F1_R1.77009.77009.4.0.dta	4	4084.11	KAELLK(1)-CSLVAPVSLSGPSDGSAASSSPDASVPSLPGANK(1)	4084.09	null	0.0829616	0.296191	0.017975	4.40123	8.45933e-08	0.035862
137	sp|Q99MD9|NASP_MOUSE (236)-sp|Q99MD9|NASP_MOUSE (241)	1	2
	1	HFX_YangJing_CRF_C_20230627_F1_R1.46388.46388.3.0.dta	3	2689.32	TEQESLCTEK(7)-GKSISGAYVQNK(2)	2689.31	null	0.0600893	0.0759859	0.010143	3.77159	0.00257532	0.11963
	2	HFX_YangJing_CRF_B_20230627_F1_R1.47298.47298.3.0.dta	3	2689.33	TEQESLCTEK(7)-GKSISGAYVQNK(2)	2689.31	null	0.0170865	0.252861	0.013977	5.19724	0.000140072	0.043864
138	sp|P29341|PABP1_MOUSE (108)-sp|P29341|PABP1_MOUSE (132)	1	2
	1	HFX_YangJing_CRF_B_20230627_F1_R1.42167.42167.3.0.dta	3	2267.11	NLDKSIDNK(4)-VVCDENGSK(3)	2267.1	null	0.0344366	0.0766648	0.009925	4.37784	0.30458	0.000614656
	2	HFX_YangJing_CRF_A_20230627_F1_R1.40478.40478.3.0.dta	3	2267.11	NLDKSIDNK(4)-VVCDENGSK(3)	2267.1	null	0.132828	0.214561	0.007886	3.47846	0.430254	0.012373
139	sp|Q99NH0|ANR17_MOUSE (238)-sp|Q99NH0|ANR17_MOUSE (248)	1	3
	1	HFX_YangJing_CRF_A_20230627_F1_R2.64827.64827.3.0.dta	3	2619.37	SLAEACSEGDVNAVR(6)-KLLIEGR(1)	2619.36	null	2.62301e-05	0.0782634	0.017018	6.49702	5.79121e-07	1.07165e-05
	2	HFX_YangJing_CRF_C_20230627_F1_R1.65784.65784.3.0.dta	3	2619.37	SLAEACSEGDVNAVR(6)-KLLIEGR(1)	2619.36	null	0.0672157	0.0947208	0.018878	7.20712	0.000186455	0.1153
	3	HFX_YangJing_CRF_A_20230627_F1_R2.64817.64817.3.0.dta	3	2619.37	SLAEACSEGDVNAVR(6)-KLLIEGR(1)	2619.36	null	0.00492059	0.314985	0.017018	6.49702	0.00973959	0.0228798
140	sp|Q8VI36|PAXI_MOUSE (108)-sp|Q8VI36|PAXI_MOUSE (123)	1	1
	1	HFX_YangJing_CRF_A_20230627_F1_R1.53154.53154.3.0.dta	3	3715.71	NSSASNTQDGVGSLCSR(15)-AGEEEHVYSFPNKQK(13)	3715.7	null	1	0.0824194	0.004024	1.08297	1	1
141	sp|Q91WB4|PKHF2_MOUSE (177)-sp|Q91WB4|PKHF2_MOUSE (219)	1	1
	1	HFX_YangJing_CRF_A_20230627_F1_R1.81053.81053.4.2.dta	4	4234.84	KCGFVVCGPCSEK(1)-ICDFCYDLLSTGDMAACQPTR(17)	4234.83	Carbamidomethyl[C](2);Carbamidomethyl[C](5);Carbamidomethyl[C](26);Carbamidomethyl[C](31);Carbamidomethyl[C](34)	0.0140292	0.0857475	0.014782	3.49058	4.67935e-12	0.018174
142	sp|P35550|FBRL_MOUSE (105)-sp|P35550|FBRL_MOUSE (108)	1	1
	1	HFX_YangJing_CRF_A_20230627_F1_R1.58090.58090.4.1.dta	4	2191.15	HEGVFICR(7)-GKEDALVTK(2)	2191.13	null	0.543824	0.0878896	0.014162	6.46332	0.436323	0.175317
143	sp|Q8BGD9|IF4B_MOUSE (543)-sp|Q8BGD9|IF4B_MOUSE (566)	1	3
	1	HFX_YangJing_CRF_A_20230627_F1_R1.29030.29030.3.0.dta	3	2967.41	DGNKVDVVGATQGQAGSCSR(18)-KDQDSR(1)	2967.4	null	0.0418871	0.0929438	0.012979	4.37387	1	0.114923
	2	HFX_YangJing_CRF_A_20230627_F1_R2.29928.29928.3.0.dta	3	2967.41	DGNKVDVVGATQGQAGSCSR(18)-KDQDSR(1)	2967.4	null	0.00255349	0.216609	0.011361	3.82861	1	5.27908e-05
	3	HFX_YangJing_CRF_A_20230627_F1_R2.29924.29924.3.0.dta	3	2967.41	DGNKVDVVGATQGQAGSCSR(18)-KDQDSR(1)	2967.4	null	0.0155222	0.506455	0.011361	3.82861	1	0.00746454
144	sp|P70670|NACAM_MOUSE (2114)-sp|Q5SW19|CLU_MOUSE (1198)	1	1
SameSet	sp|Q5SW19|CLU_MOUSE (1198)-sp|Q60817|NACA_MOUSE (142)	1	1
	1	HFX_YangJing_CRF_B_20230627_F1_R1.81070.81070.3.0.dta	3	3390.78	CLTQQAVALQR(1)-IEDLSQQAQLAAAEKFK(15)	3390.78	null	1.14707e-06	0.101165	0.000639	0.188452	4.21611e-09	4.27568e-07
145	sp|P25206|MCM3_MOUSE (148)-sp|P25206|MCM3_MOUSE (177)	1	4
	1	HFX_YangJing_CRF_B_20230627_F1_R1.83887.83887.4.1.dta	4	5332.56	SVHYCPATK(5)-YSDLTTLVAFPSSSVYPTKDEENNPLETEYGLSVYK(19)	5332.56	null	1	0.12868	0.008261	1.54916	2.19033e-05	1
	2	HFX_YangJing_CRF_B_20230627_F1_R1.83863.83863.4.2.dta	4	5332.56	SVHYCPATK(5)-YSDLTTLVAFPSSSVYPTKDEENNPLETEYGLSVYK(19)	5332.56	null	0.0206822	0.177497	0.008261	1.54916	1.30226e-05	0.0196977
	3	HFX_YangJing_CRF_B_20230627_F1_R1.83884.83884.5.0.dta	5	5332.58	SVHYCPATK(5)-YSDLTTLVAFPSSSVYPTKDEENNPLETEYGLSVYK(19)	5332.56	null	1	0.218222	0.021356	4.00483	0.413168	1
	4	HFX_YangJing_CRF_A_20230627_F1_R2.81684.81684.5.0.dta	5	5332.59	SVHYCPATK(5)-YSDLTTLVAFPSSSVYPTKDEENNPLETEYGLSVYK(19)	5332.56	null	1	0.503162	0.032374	6.07101	0.113246	1
146	sp|P35700|PRDX1_MOUSE (173)-sp|P35700|PRDX1_MOUSE (192)	1	9
	1	HFX_YangJing_CRF_B_20230627_F1_R1.45589.45589.3.0.dta	3	3493.74	HGEVCPAGWKPGSDTIKPDVNK(5)-SKEYFSK(2)	3493.72	null	0.354315	0.128779	0.018956	5.42573	7.21152e-07	0.11611
	2	HFX_YangJing_CRF_C_20230627_F1_R1.44972.44972.4.0.dta	4	3493.74	HGEVCPAGWKPGSDTIKPDVNK(5)-SKEYFSK(2)	3493.72	null	0.000388396	0.148623	0.014596	4.17778	7.6559e-06	0.00046492
	3	HFX_YangJing_CRF_A_20230627_F1_R1.44112.44112.3.0.dta	3	3493.74	HGEVCPAGWKPGSDTIKPDVNK(5)-SKEYFSK(2)	3493.72	null	0.239567	0.169995	0.019532	5.5906	1	0.0721663
	4	HFX_YangJing_CRF_C_20230627_F1_R1.44949.44949.4.2.dta	4	3493.74	HGEVCPAGWKPGSDTIKPDVNK(5)-SKEYFSK(2)	3493.72	null	0.00112118	0.197813	0.014596	4.17778	1.01877e-07	0.000222691
	5	HFX_YangJing_CRF_B_20230627_F1_R1.45564.45564.4.0.dta	4	3493.74	HGEVCPAGWKPGSDTIKPDVNK(5)-SKEYFSK(2)	3493.72	null	0.000875647	0.255099	0.019524	5.58831	8.49637e-05	0.00702406
	6	HFX_YangJing_CRF_B_20230627_F1_R1.45629.45629.3.1.dta	3	3493.74	HGEVCPAGWKPGSDTIKPDVNK(5)-SKEYFSK(2)	3493.72	null	0.27634	0.534733	0.018956	5.42573	0.021097	0.087548
	7	HFX_YangJing_CRF_A_20230627_F1_R1.44189.44189.4.1.dta	4	3493.74	HGEVCPAGWKPGSDTIKPDVNK(5)-SKEYFSK(2)	3493.72	null	0.200655	0.556319	0.014762	4.2253	0.000434002	0.0533618
	8	HFX_YangJing_CRF_A_20230627_F1_R2.44245.44245.3.1.dta	3	3493.73	HGEVCPAGWKPGSDTIKPDVNK(5)-SKEYFSK(2)	3493.72	null	0.51146	0.644231	0.013911	3.98171	1	0.240324
	9	HFX_YangJing_CRF_A_20230627_F1_R2.44232.44232.5.1.dta	5	3493.74	HGEVCPAGWKPGSDTIKPDVNK(5)-SKEYFSK(2)	3493.72	null	0.335684	0.777521	0.016051	4.59424	0.0367286	0.494663
147	sp|Q3THK7|GUAA_MOUSE (226)-sp|Q3THK7|GUAA_MOUSE (412)	1	1
	1	HFX_YangJing_CRF_B_20230627_F1_R1.61917.61917.5.0.dta	5	2757.45	ELECIR(4)-VIEPLKDFHKDEVR(6)	2757.44	null	1	0.134955	0.010811	3.92067	8.41509e-05	1
148	sp|Q61233|PLSL_MOUSE (31)-sp|Q61233|PLSL_MOUSE (444)	1	5
SameSet	sp|Q61233|PLSL_MOUSE (31)-sp|Q99K51|PLST_MOUSE (447)	1	5
	1	HFX_YangJing_CRF_B_20230627_F1_R1.78924.78924.3.0.dta	3	3329.64	VDTDGNGYISCNELNDLFK(11)-VNKPPYPK(3)	3329.61	null	0.0796274	0.135199	0.025145	7.55192	4.00345e-05	0.234737
	2	HFX_YangJing_CRF_A_20230627_F1_R1.76475.76475.3.0.dta	3	3329.64	VDTDGNGYISCNELNDLFK(11)-VNKPPYPK(3)	3329.61	null	0.163158	0.244931	0.023256	6.98459	1.51613e-06	0.267789
	3	HFX_YangJing_CRF_C_20230627_F1_R1.77659.77659.3.1.dta	3	3329.63	VDTDGNGYISCNELNDLFK(11)-VNKPPYPK(3)	3329.61	null	1	0.338388	0.014396	4.32362	0.269871	1
	4	HFX_YangJing_CRF_A_20230627_F1_R2.76858.76858.3.0.dta	3	3329.64	VDTDGNGYISCNELNDLFK(11)-VNKPPYPK(3)	3329.61	null	0.0595461	0.396863	0.025343	7.61139	9.82035e-05	0.0627926
	5	HFX_YangJing_CRF_A_20230627_F1_R2.76873.76873.3.0.dta	3	3329.64	VDTDGNGYISCNELNDLFK(11)-VNKPPYPK(3)	3329.61	null	0.0932876	0.533731	0.022255	6.68396	0.00022087	0.0680244
149	sp|P58252|EF2_MOUSE (407)-sp|P58252|EF2_MOUSE (567)	1	1
	1	HFX_YangJing_CRF_C_20230627_F1_R1.56203.56203.3.0.dta	3	2643.3	MVPTSDKGR(7)-DLEEDHACIPIK(8)	2643.29	null	0.180256	0.138214	0.013022	4.92644	1.39274e-05	0.173095
150	sp|Q3TLH4|PRC2C_MOUSE (597)-sp|Q3TLH4|PRC2C_MOUSE (599)	1	1
	1	HFX_YangJing_CRF_B_20230627_F1_R1.56287.56287.4.0.dta	4	3888.82	VEPQEPVVEPATENQESENNCK(21)-KEEEPIFTR(1)	3888.82	null	1.90344e-08	0.139394	-0.003915	-1.00673	1.03102e-07	2.63879e-09
151	sp|Q6P9J9|ANO6_MOUSE (889)-sp|Q8CFG4|DMRTA_MOUSE (115)	1	1
	1	HFX_YangJing_CRF_C_20230627_F1_R2.30136.30136.3.0.dta	3	3100.5	DLTKNMGIIAER(4)-DCACAKCTLIAER(7)	3100.5	Carbamidomethyl[C](2);Oxidation[M](22)	1	0.147399	-0.00282	-0.909529	1	1
152	sp|P48722|HS74L_MOUSE (417)-sp|P48722|HS74L_MOUSE (522)	1	1
	1	HFX_YangJing_CRF_A_20230627_F1_R2.50986.50986.3.0.dta	3	2926.31	TSFEEGTGECEVFSK(10)-SEGKEDVDK(4)	2926.29	null	0.00152142	0.148527	0.012863	4.39566	1.79309e-05	0.000580584
153	sp|P35550|FBRL_MOUSE (90)-sp|P35550|FBRL_MOUSE (105)	1	1
	1	HFX_YangJing_CRF_A_20230627_F1_R1.49859.49859.3.0.dta	3	2783.37	GNQSGKNVMVEPHR(6)-HEGVFICR(7)	2783.36	null	8.63946e-05	0.150008	0.00708	2.54369	1.52757e-05	0.000419699
154	sp|Q9JHW2|NIT2_MOUSE (25)-sp|Q9JHW2|NIT2_MOUSE (68)	1	2
	1	HFX_YangJing_CRF_A_20230627_F1_R1.61223.61223.4.0.dta	4	2405.3	ACSLVR(2)-IPGESTQKLSEVAK(8)	2405.29	null	0.0168091	0.160769	0.009591	3.98747	0.0172273	0.0124061
	2	HFX_YangJing_CRF_A_20230627_F1_R2.61453.61453.4.0.dta	4	2405.3	ACSLVR(2)-IPGESTQKLSEVAK(8)	2405.29	null	0.0074098	0.223055	0.010072	4.18745	0.00177202	0.0139221
155	sp|Q9D8N0|EF1G_MOUSE (235)-sp|Q9D8N0|EF1G_MOUSE (266)	1	2
	1	HFX_YangJing_CRF_C_20230627_F1_R1.65343.65343.3.0.dta	3	3274.55	KEKGSR(3)-AAAPAPEEEMDECEQALAAEPK(13)	3274.54	null	0.0158386	0.1728	0.01512	4.61745	2.03595e-07	0.0297796
	2	HFX_YangJing_CRF_A_20230627_F1_R2.64532.64532.3.0.dta	3	3274.55	KEKGSR(3)-AAAPAPEEEMDECEQALAAEPK(13)	3274.54	null	0.0173635	0.669829	0.017276	5.27586	0.0556174	0.0469565
156	sp|O70145|NCF2_MOUSE (448)-sp|O70145|NCF2_MOUSE (513)	1	1
	1	HFX_YangJing_CRF_A_20230627_F1_R2.36920.36920.3.0.dta	3	2825.37	ENSDASKQTTEPQPK(7)-AFVEGCAAK(6)	2825.34	null	0.740002	0.21905	0.028913	10.2335	0.0246429	0.0022246
157	sp|Q9DBT5|AMPD2_MOUSE (26)-sp|Q9DBT5|AMPD2_MOUSE (196)	1	2
	1	HFX_YangJing_CRF_A_20230627_F1_R2.72202.72202.3.0.dta	3	2858.53	SLPGNAPCLK(8)-YLQQLAEKPLETR(8)	2858.52	null	0.0258765	0.221454	0.010495	3.67148	0.000323635	0.19032
	2	HFX_YangJing_CRF_B_20230627_F1_R1.73820.73820.3.0.dta	3	2858.54	SLPGNAPCLK(8)-YLQQLAEKPLETR(8)	2858.52	null	0.426082	0.278007	0.012606	4.40997	0.0547967	1
158	sp|Q1HFZ0|NSUN2_MOUSE (598)-sp|Q1HFZ0|NSUN2_MOUSE (653)	1	1
	1	HFX_YangJing_CRF_A_20230627_F1_R1.72247.72247.3.0.dta	3	2688.32	NNSGEEFDCAFR(9)-DLAKGSVVLK(4)	2688.31	null	0.00100652	0.222477	0.010298	3.83066	0.000525236	0.00037181
159	sp|P60710|ACTB_MOUSE (291)-sp|Q61233|PLSL_MOUSE (42)	1	3
SameSet	sp|P63260|ACTG_MOUSE (291)-sp|Q61233|PLSL_MOUSE (42)	1	3
	1	HFX_YangJing_CRF_B_20230627_F1_R1.83027.83027.3.1.dta	3	3689.86	KDLYANTVLSGGTTMYPGIADR(1)-AACLPLPGYR(3)	3689.85	Oxidation[M](15)	9.10778e-08	0.224568	0.019077	5.17014	2.87754e-11	6.72908e-07
	2	HFX_YangJing_CRF_B_20230627_F1_R1.82987.82987.4.0.dta	4	3689.86	KDLYANTVLSGGTTMYPGIADR(1)-AACLPLPGYR(3)	3689.85	Oxidation[M](15)	0.00367611	0.388245	0.015682	4.25004	7.06721e-07	0.00494796
	3	HFX_YangJing_CRF_B_20230627_F1_R1.84929.84929.3.0.dta	3	3673.86	KDLYANTVLSGGTTMYPGIADR(1)-AACLPLPGYR(3)	3673.85	null	4.17235e-07	0.435623	0.005541	1.50823	8.81754e-09	5.47102e-08
160	sp|Q61033|LAP2A_MOUSE (433)-sp|Q61033|LAP2A_MOUSE (443)	1	1
	1	HFX_YangJing_CRF_A_20230627_F1_R1.38416.38416.3.0.dta	3	2976.41	LSEKPAR(4)-GGDSGSCVAFQNTPGSEHR(7)	2976.4	null	1	0.241653	0.013011	4.37139	0.0203376	1
161	sp|Q3UCV8|OTUL_MOUSE (34)-sp|Q3UCV8|OTUL_MOUSE (47)	1	1
	1	HFX_YangJing_CRF_A_20230627_F1_R2.33624.33624.3.0.dta	3	2806.28	DGGKVTAGAQPR(4)-CPAEHEEDMYR(1)	2806.27	null	1	0.249835	0.011031	3.93085	1	1
162	sp|P58252|EF2_MOUSE (567)-sp|P58252|EF2_MOUSE (572)	1	1
	1	HFX_YangJing_CRF_A_20230627_F1_R2.63393.63393.3.1.dta	3	2703.36	DLEEDHACIPIK(8)-KSDPVVSYR(1)	2703.34	null	0.00124261	0.258561	0.015207	5.62525	0.00343801	0.00076404
163	sp|Q9CYN2|SPCS2_MOUSE (26)-sp|Q9CYN2|SPCS2_MOUSE (66)	1	1
	1	HFX_YangJing_CRF_C_20230627_F1_R1.40720.40720.3.0.dta	3	2726.34	SGGGGGSSGAGGGPSCGTSSSR(16)-KVLLEK(1)	2726.32	null	0.00796473	0.262642	0.022601	8.28994	0.00561625	5.66069e-05
164	sp|E9Q557|DESP_MOUSE (928)-sp|E9Q557|DESP_MOUSE (1081)	1	1
	1	HFX_YangJing_CRF_A_20230627_F1_R2.46197.46197.5.0.dta	5	4337.02	QDSLESMKFGDSNTVMR(8)-FLDQNLQKYQAECSQFK(13)	4336.99	Oxidation[M](27);Oxidation[M](36)	1	0.270283	0.029533	6.80955	1	1
165	sp|Q8VBT0|TMX1_MOUSE (257)-sp|Q8VBT0|TMX1_MOUSE (268)	1	1
	1	HFX_YangJing_CRF_A_20230627_F1_R2.51618.51618.3.0.dta	3	2642.29	EGASKATSQSSIR(5)-CVGLPSATDTS(1)	2642.27	null	1	0.273923	0.021189	8.01923	0.00180554	1
166	sp|P48722|HS74L_MOUSE (417)-sp|P48722|HS74L_MOUSE (558)	1	2
	1	HFX_YangJing_CRF_A_20230627_F1_R1.49513.49513.3.2.dta	3	2733.29	TSFEEGTGECEVFSK(10)-AKAPPSDK(2)	2733.27	null	0.0541364	0.27691	0.01694	6.1977	0.0280862	0.043094
	2	HFX_YangJing_CRF_A_20230627_F1_R2.49778.49778.3.0.dta	3	2733.29	TSFEEGTGECEVFSK(10)-AKAPPSDK(2)	2733.27	null	0.0364469	0.347743	0.014491	5.30171	0.0546752	9.00422e-05
167	sp|P29351|PTN6_MOUSE (102)-sp|P29351|PTN6_MOUSE (232)	1	1
	1	HFX_YangJing_CRF_A_20230627_F1_R2.58356.58356.3.0.dta	3	2495.28	YPLNCSDPTSER(5)-VLELNKK(6)	2495.26	null	0.000548401	0.297363	0.015972	6.40094	3.62982e-06	0.00149931
168	sp|Q61033|LAP2A_MOUSE (560)-sp|Q61033|LAP2A_MOUSE (664)	1	1
	1	HFX_YangJing_CRF_A_20230627_F1_R2.22213.22213.3.0.dta	3	2413.18	AATQASSTESCDK(11)-ISPASKNK(6)	2413.17	null	0.0118302	0.298667	0.011588	4.80199	0.00376746	0.0117912
169	sp|E9Q7G0|NUMA1_MOUSE (905)-sp|E9Q7G0|NUMA1_MOUSE (926)	1	1
	1	HFX_YangJing_CRF_A_20230627_F1_R1.73918.73918.3.0.dta	3	2928.53	EVACLK(4)-AGEQQETASLELLKEPPR(14)	2928.51	null	0.078774	0.337796	0.016668	5.69163	0.000928245	0.0703924
170	sp|Q9D8N0|EF1G_MOUSE (233)-sp|Q9D8N0|EF1G_MOUSE (266)	1	1
	1	HFX_YangJing_CRF_C_20230627_F1_R1.64528.64528.3.0.dta	3	3274.55	KEKGSR(1)-AAAPAPEEEMDECEQALAAEPK(13)	3274.54	null	0.0149822	0.343271	0.017066	5.21173	0.0425391	0.00138389
171	sp|P40124|CAP1_MOUSE (29)-sp|P40124|CAP1_MOUSE (80)	1	1
	1	HFX_YangJing_CRF_A_20230627_F1_R2.38611.38611.4.0.dta	4	3927.84	LEAVSHTSDMHCGYGDSPSK(12)-HAEMVHTGLKLER(10)	3927.82	Oxidation[M](10)	1	0.359717	0.020647	5.2566	1	1
172	sp|Q31125|S39A7_MOUSE (276)-sp|Q31125|S39A7_MOUSE (309)	1	3
	1	HFX_YangJing_CRF_C_20230627_F1_R1.22568.22568.3.0.dta	3	2400.12	HECSSK(3)-DGPVKPQSPEEEK(5)	2400.11	null	0.184267	0.361333	0.01112	4.63311	0.00173913	0.0098961
	2	HFX_YangJing_CRF_A_20230627_F1_R2.23302.23302.3.0.dta	3	2400.12	HECSSK(3)-DGPVKPQSPEEEK(5)	2400.11	null	0.142925	0.508579	0.007385	3.07694	0.0143189	0.0885041
	3	HFX_YangJing_CRF_B_20230627_F1_R1.23664.23664.3.0.dta	3	2400.12	HECSSK(3)-DGPVKPQSPEEEK(5)	2400.11	null	0.274329	0.744209	0.006971	2.90445	0.000208113	0.16345
173	sp|P32921|SYWC_MOUSE (77)-sp|P32921|SYWC_MOUSE (100)	1	1
	1	HFX_YangJing_CRF_B_20230627_F1_R1.33206.33206.3.1.dta	3	2308.05	NCDSDATK(2)-TSSAKGIDYDK(5)	2308.04	null	0.274783	0.397814	0.011968	5.18535	0.115765	0.322634
174	sp|P16858|G3P_MOUSE (245)-sp|P16858|G3P_MOUSE (249)	1	1
SameSet	sp|P16858|G3P_MOUSE (249)-sp|Q64467|G3PT_MOUSE (351)	1	1
	1	HFX_YangJing_CRF_A_20230627_F1_R1.69108.69108.4.2.dta	4	2455.35	LEKPAK(3)-VPTPNVSVVDLTCR(13)	2455.34	null	0.0463546	0.436564	0.009944	4.04995	0.0403314	0.00913272
175	sp|P20108|PRDX3_MOUSE (230)-sp|P20108|PRDX3_MOUSE (254)	1	1
	1	HFX_YangJing_CRF_A_20230627_F1_R2.70397.70397.5.0.dta	5	4706.29	AFQFVETHGEVCPANWTPESPTIKPSPTASK(12)-EYFEKVHQ(5)	4706.27	null	1	0.456869	0.023014	4.89008	1.06633e-08	1
176	sp|P25206|MCM3_MOUSE (207)-sp|P25206|MCM3_MOUSE (360)	1	2
	1	HFX_YangJing_CRF_A_20230627_F1_R2.69189.69189.4.1.dta	4	3552.79	DHQTITIQEMPEKAPAGQLPR(13)-YVLCTAPR(4)	3552.81	null	0.659398	0.459613	-0.019632	-5.52577	4.88344e-05	0.945448
	2	HFX_YangJing_CRF_A_20230627_F1_R2.69255.69255.4.1.dta	4	3552.83	DHQTITIQEMPEKAPAGQLPR(13)-YVLCTAPR(4)	3552.81	null	0.068657	0.716808	0.017633	4.96312	8.1882e-06	0.109116
177	sp|Q5SSL4|ABR_MOUSE (158)-sp|Q5SSL4|ABR_MOUSE (221)	1	1
	1	HFX_YangJing_CRF_A_20230627_F1_R2.51589.51589.3.0.dta	3	2029.98	EFYDNLCPK(7)-GPKDSK(3)	2029.97	null	0.235142	0.521018	0.010764	5.30255	1.12289e-06	0.0996403
178	sp|Q4LDD4|ARAP1_MOUSE (997)-sp|Q4LDD4|ARAP1_MOUSE (1034)	1	2
	1	HFX_YangJing_CRF_A_20230627_F1_R2.37898.37898.3.0.dta	3	2563.23	CGQTSK(1)-EGEQHVDDVSSALKR(14)	2563.22	null	0.27953	0.603919	0.009221	3.59743	0.0857975	0.00150591
	2	HFX_YangJing_CRF_B_20230627_F1_R1.38954.38954.3.0.dta	3	2563.23	CGQTSK(1)-EGEQHVDDVSSALKR(14)	2563.22	null	0.0299721	0.612788	0.01401	5.46578	0.0485054	0.0152728
179	sp|Q3U108|ARI5A_MOUSE (156)-sp|Q3U108|ARI5A_MOUSE (411)	1	1
	1	HFX_YangJing_CRF_A_20230627_F1_R2.56304.56304.3.0.dta	3	2159.12	KQYKMAK(1)-ACWVSPMAK(2)	2159.1	null	1	0.660371	0.02103	9.74019	1	0.737115
180	sp|Q5NCR9|NSRP1_MOUSE (264)-sp|Q5NCR9|NSRP1_MOUSE (414)	1	1
	1	HFX_YangJing_CRF_C_20230627_F1_R1.29958.29958.2.0.dta	2	1777.88	DHKVKSR(3)-CEDSGK(1)	1777.86	null	1	0.666771	0.017127	9.63346	1	5.22056e-05
181	sp|A2ASS6|TITIN_MOUSE (10984)-sp|A2ASS6|TITIN_MOUSE (18594)	1	1
	1	HFX_YangJing_CRF_C_20230627_F1_R1.76531.76531.2.1.dta	2	1865.94	KMEAPPPK(1)-PSFCTK(4)	1865.93	Oxidation[M](2)	1	0.685246	0.014056	7.53298	0.207939	1
182	sp|O08762|NETR_MOUSE (235)-sp|O08762|NETR_MOUSE (394)	1	1
	1	HFX_YangJing_CRF_A_20230627_F1_R2.76129.76129.3.2.dta	3	2936.42	CTGNELSIEQCPK(1)-LVDGENKKEGR(7)	2936.42	null	1	0.775169	-0.007807	-2.65868	1	1
183	sp|B2RUR8|OTU7B_MOUSE (215)-sp|Q8BSF5|KLH38_MOUSE (148)	1	1
	1	HFX_YangJing_CRF_C_20230627_F1_R2.2112.2112.2.0.dta	2	2656.43	KALYALMEK(1)-LAEILSCDSLKK(7)	2656.45	null	1	0.262784	-0.011748	-4.42245	1	0.692927
184	sp|P52332|JAK1_MOUSE (987)-sp|Q6ZPY2|SMG5_MOUSE (915)	1	1
	1	HFX_YangJing_CRF_C_20230627_F1_R2.34427.34427.3.0.dta	3	2633.44	QQLKYAIQICK(10)-YLEAEFKK(7)	2633.42	null	1	0.264842	0.021944	8.3329	0.165173	1
185	sp|P40124|CAP1_MOUSE (286)-sp|P57780|ACTN4_MOUSE (500)	1	2
	1	HFX_YangJing_CRF_B_20230627_F1_R1.65922.65922.3.0.dta	3	3252.64	NPALKAQSGPVR(5)-ICDQWDNLGSLTHSR(2)	3252.63	null	2.02236e-06	0.29736	0.011719	3.60293	6.5227e-09	1.78304e-05
	2	HFX_YangJing_CRF_A_20230627_F1_R1.64091.64091.3.0.dta	3	3252.64	NPALKAQSGPVR(5)-ICDQWDNLGSLTHSR(2)	3252.63	null	0.00734421	0.371525	0.006164	1.89508	0.00231783	0.00650998
186	sp|P01132|EGF_MOUSE (414)-sp|Q9CQI7|RU2B_MOUSE (219)	1	1
	1	HFX_YangJing_CRF_C_20230627_F1_R2.34313.34313.4.3.dta	4	3837.89	CSHGCVLTSDGPR(1)-DALQGFKITPSHAMKITYAK(15)	3837.89	Oxidation[M](14)	1	0.316082	-0.001576	-0.410643	1	1
187	sp|P18760|COF1_MOUSE (147)-sp|P60710|ACTB_MOUSE (326)	1	1
SameSet	sp|P18760|COF1_MOUSE (147)-sp|P62737|ACTA_MOUSE (328)	1	1
SameSet	sp|P18760|COF1_MOUSE (147)-sp|P63260|ACTG_MOUSE (326)	1	1
SameSet	sp|P18760|COF1_MOUSE (147)-sp|P63268|ACTH_MOUSE (327)	1	1
SameSet	sp|P18760|COF1_MOUSE (147)-sp|P68033|ACTC_MOUSE (328)	1	1
SameSet	sp|P18760|COF1_MOUSE (147)-sp|P68134|ACTS_MOUSE (328)	1	1
	1	HFX_YangJing_CRF_C_20230627_F1_R1.65668.65668.4.0.dta	4	2337.27	CTLAEK(1)-EITALAPSTMKIK(11)	2337.26	null	1.64324e-08	0.335202	0.009857	4.21734	8.98053e-06	4.20428e-09
188	sp|Q7TN60|TMC6_MOUSE (539)-sp|Q8CGC7|SYEP_MOUSE (794)	1	1
	1	HFX_YangJing_CRF_C_20230627_F1_R1.49678.49678.4.4.dta	4	5059.5	RVATLQGQCWEDFVGQELYR(9)-EKTGQEYKPGNPSAAAVQTVSTK(2)	5059.5	null	1	0.34835	0.001875	0.37059	3.66498e-08	1
189	sp|O08762|NETR_MOUSE (6)-sp|P07356|ANXA2_MOUSE (204)	1	1
	1	HFX_YangJing_CRF_C_20230627_F1_R2.34369.34369.3.0.dta	3	2932.69	CVLAVILGALSVVAR(1)-ELYDAGVKRK(8)	2932.68	null	1	0.36043	0.012749	4.34722	0.150138	1
190	sp|O70551|SRPK1_MOUSE (572)-sp|Q7TQG0|ZBTB5_MOUSE (657)	1	1
	1	HFX_YangJing_CRF_A_20230627_F1_R1.6427.6427.4.1.dta	4	1944.13	KLIVAGK(1)-HSKTTCLR(6)	1944.12	null	1	0.385738	0.007995	4.1124	1	0.0649399
191	sp|E9Q236|MRP4_MOUSE (82)-sp|Q9WUE4|NPRL2_MOUSE (67)	1	1
	1	HFX_YangJing_CRF_C_20230627_F1_R2.34280.34280.3.0.dta	3	3171.81	KPSLTKAIIK(6)-LIGCPVCIEHKKYSR(4)	3171.79	Carbamidomethyl[C](7)	1	0.395939	0.015678	4.94295	0.613022	1
192	sp|P40124|CAP1_MOUSE (214)-sp|Q8R081|HNRPL_MOUSE (469)	1	1
	1	HFX_YangJing_CRF_A_20230627_F1_R2.67390.67390.6.0.dta	6	6573.17	TGPVAKELSGLPSGPSVGSGPPPPPPGPPPPPISTSSGSDDSASR(6)-QPAIMPGQSYGLEDGSCSYK(17)	6573.15	null	1	0.397549	0.018618	2.83243	1	1
193	sp|P18760|COF1_MOUSE (147)-sp|P60710|ACTB_MOUSE (291)	1	1
SameSet	sp|P18760|COF1_MOUSE (147)-sp|P63260|ACTG_MOUSE (291)	1	1
	1	HFX_YangJing_CRF_A_20230627_F1_R1.73416.73416.3.0.dta	3	3277.64	CTLAEK(1)-KDLYANTVLSGGTTMYPGIADR(1)	3277.62	null	1.52719e-06	0.401602	0.014392	4.39099	5.27384e-16	1.02545e-07

## Sheet: Crosslinked spectra
Order	Title	Charge	Precursor_Mass	Peptide	Peptide_Type	Linker	Peptide_Mass	Modifications	Evalue	Score	Precursor_Mass_Error(Da)	Precursor_Mass_Error(ppm)	Proteins	Protein_Type	FileID	LabelID	Alpha_Matched	Beta_Matched	Alpha_Evalue	Beta_Evalue
857	HFX_YangJing_CRF_C_20230627_F1_R1.76531.76531.2.1.dta	2	1865.94	KMEAPPPK(1)-PSFCTK(4)	Cross-Linked	aONE	1865.93	Oxidation[M](2)	1.000000e+000	6.852457e-001	0.014056	7.53298	sp|A2ASS6|TITIN_MOUSE (10984)-sp|A2ASS6|TITIN_MOUSE (18594)/	Intra-Protein	5	1	5.5	3.5	2.079393e-001	1.000000e+000
272	HFX_YangJing_CRF_B_20230627_F1_R1.69332.69332.3.0.dta	3	2875.51	FAFDACNDVPAPPK(6)-VVGAKVVTNAR(5)	Cross-Linked	aONE	2875.49	null	5.912684e-003	7.361594e-003	0.01396	4.85482	sp|D3YXK2|SAFB1_MOUSE (384)-sp|D3YXK2|SAFB1_MOUSE (458)/sp|Q80YR5|SAFB2_MOUSE (405)-sp|D3YXK2|SAFB1_MOUSE (458)/	Intra-Protein	3	1	17	11	3.798994e-004	8.094621e-003
446	HFX_YangJing_CRF_C_20230627_F1_R1.68632.68632.3.0.dta	3	2875.51	FAFDACNDVPAPPK(6)-VVGAKVVTNAR(5)	Cross-Linked	aONE	2875.49	null	5.055890e-002	2.714691e-002	0.015702	5.46063	sp|D3YXK2|SAFB1_MOUSE (384)-sp|D3YXK2|SAFB1_MOUSE (458)/sp|Q80YR5|SAFB2_MOUSE (405)-sp|D3YXK2|SAFB1_MOUSE (458)/	Intra-Protein	5	1	13	9	8.373586e-003	9.727005e-003
496	HFX_YangJing_CRF_A_20230627_F1_R1.67445.67445.4.1.dta	4	2875.51	FAFDACNDVPAPPK(6)-VVGAKVVTNAR(5)	Cross-Linked	aONE	2875.49	null	1.000000e+000	3.869356e-002	0.014367	4.99636	sp|D3YXK2|SAFB1_MOUSE (384)-sp|D3YXK2|SAFB1_MOUSE (458)/sp|Q80YR5|SAFB2_MOUSE (405)-sp|D3YXK2|SAFB1_MOUSE (458)/	Intra-Protein	1	1	7	6	7.276484e-001	1.841414e-002
555	HFX_YangJing_CRF_A_20230627_F1_R2.67682.67682.3.0.dta	3	2875.51	FAFDACNDVPAPPK(6)-VVGAKVVTNAR(5)	Cross-Linked	aONE	2875.49	null	6.394377e-003	6.029425e-002	0.016883	5.87134	sp|D3YXK2|SAFB1_MOUSE (384)-sp|D3YXK2|SAFB1_MOUSE (458)/sp|Q80YR5|SAFB2_MOUSE (405)-sp|D3YXK2|SAFB1_MOUSE (458)/	Intra-Protein	2	1	12	10	1.309737e-002	2.981760e-003
770	HFX_YangJing_CRF_A_20230627_F1_R2.46197.46197.5.0.dta	5	4337.02	FLDQNLQKYQAECSQFK(13)-QDSLESMKFGDSNTVMR(8)	Cross-Linked	aONE	4336.99	Oxidation[M](27);Oxidation[M](36)	1.000000e+000	2.702834e-001	0.029533	6.80955	sp|E9Q557|DESP_MOUSE (1081)-sp|E9Q557|DESP_MOUSE (928)/	Intra-Protein	2	1	5	7	1.000000e+000	1.000000e+000
797	HFX_YangJing_CRF_A_20230627_F1_R1.73918.73918.3.0.dta	3	2928.53	AGEQQETASLELLKEPPR(14)-EVACLK(4)	Cross-Linked	aONE	2928.51	null	7.877400e-002	3.377957e-001	0.016668	5.69163	sp|E9Q7G0|NUMA1_MOUSE (926)-sp|E9Q7G0|NUMA1_MOUSE (905)/	Intra-Protein	1	1	16	5	9.282451e-004	7.039242e-002
22	HFX_YangJing_CRF_C_20230627_F1_R1.80671.80671.3.0.dta	3	3981.98	AVGKDNFTLIPEGTNGTEER(4)-GLYDGPVCEVSVTPK(8)	Cross-Linked	aONE	3981.95	null	1.816822e-007	5.384108e-005	0.028888	7.25473	sp|O08553|DPYL2_MOUSE (345)-sp|O08553|DPYL2_MOUSE (504)/	Intra-Protein	5	1	22.5	13.5	2.130494e-005	2.438175e-005
35	HFX_YangJing_CRF_B_20230627_F1_R1.81861.81861.3.0.dta	3	3981.97	AVGKDNFTLIPEGTNGTEER(4)-GLYDGPVCEVSVTPK(8)	Cross-Linked	aONE	3981.95	null	4.159635e-003	9.289851e-005	0.018513	4.64923	sp|O08553|DPYL2_MOUSE (345)-sp|O08553|DPYL2_MOUSE (504)/	Intra-Protein	3	1	22.5	12.5	3.247742e-011	1.735975e-004
41	HFX_YangJing_CRF_C_20230627_F1_R1.80667.80667.4.0.dta	4	3981.97	AVGKDNFTLIPEGTNGTEER(4)-GLYDGPVCEVSVTPK(8)	Cross-Linked	aONE	3981.95	null	1.222062e-006	1.323326e-004	0.018151	4.55832	sp|O08553|DPYL2_MOUSE (345)-sp|O08553|DPYL2_MOUSE (504)/	Intra-Protein	5	1	20	18	1.077997e-009	2.593553e-007
57	HFX_YangJing_CRF_C_20230627_F1_R1.80600.80600.3.0.dta	3	3981.95	AVGKDNFTLIPEGTNGTEER(4)-GLYDGPVCEVSVTPK(8)	Cross-Linked	aONE	3981.95	null	2.906751e-003	2.598672e-004	-0.004724	-1.18635	sp|O08553|DPYL2_MOUSE (345)-sp|O08553|DPYL2_MOUSE (504)/	Intra-Protein	5	1	16.5	11.5	4.656208e-007	1.581836e-002
82	HFX_YangJing_CRF_B_20230627_F1_R1.81886.81886.4.0.dta	4	3981.97	AVGKDNFTLIPEGTNGTEER(4)-GLYDGPVCEVSVTPK(8)	Cross-Linked	aONE	3981.95	null	1.625786e-007	4.631668e-004	0.01761	4.42245	sp|O08553|DPYL2_MOUSE (345)-sp|O08553|DPYL2_MOUSE (504)/	Intra-Protein	3	1	19	17	7.410574e-009	3.669062e-007
131	HFX_YangJing_CRF_A_20230627_F1_R1.79292.79292.3.0.dta	3	3981.98	AVGKDNFTLIPEGTNGTEER(4)-GLYDGPVCEVSVTPK(8)	Cross-Linked	aONE	3981.95	null	1.037379e-006	1.202932e-003	0.027676	6.95036	sp|O08553|DPYL2_MOUSE (345)-sp|O08553|DPYL2_MOUSE (504)/	Intra-Protein	1	1	21.5	10.5	1.044265e-009	8.801019e-006
134	HFX_YangJing_CRF_A_20230627_F1_R2.79732.79732.3.0.dta	3	3981.98	AVGKDNFTLIPEGTNGTEER(4)-GLYDGPVCEVSVTPK(8)	Cross-Linked	aONE	3981.95	null	7.899418e-003	1.293447e-003	0.025581	6.42423	sp|O08553|DPYL2_MOUSE (345)-sp|O08553|DPYL2_MOUSE (504)/	Intra-Protein	2	1	22.5	12.5	1.034630e-011	3.497823e-004
155	HFX_YangJing_CRF_A_20230627_F1_R1.79290.79290.4.0.dta	4	3981.97	AVGKDNFTLIPEGTNGTEER(4)-GLYDGPVCEVSVTPK(8)	Cross-Linked	aONE	3981.95	null	1.608416e-007	1.922278e-003	0.01971	4.94983	sp|O08553|DPYL2_MOUSE (345)-sp|O08553|DPYL2_MOUSE (504)/	Intra-Protein	1	1	23	16	2.503609e-009	2.169402e-006
220	HFX_YangJing_CRF_A_20230627_F1_R2.79731.79731.4.0.dta	4	3981.98	AVGKDNFTLIPEGTNGTEER(4)-GLYDGPVCEVSVTPK(8)	Cross-Linked	aONE	3981.95	null	6.273644e-007	4.277031e-003	0.021578	5.41895	sp|O08553|DPYL2_MOUSE (345)-sp|O08553|DPYL2_MOUSE (504)/	Intra-Protein	2	1	21	15	2.081800e-007	8.497103e-007
62	HFX_YangJing_CRF_C_20230627_F1_R1.76406.76406.3.0.dta	3	2654.38	DFTPVCTTELGR(6)-AAKLAPEFAK(3)	Cross-Linked	aONE	2654.36	null	1.101233e-001	3.466875e-004	0.017358	6.53942	sp|O08709|PRDX6_MOUSE (47)-sp|O08709|PRDX6_MOUSE (56)/	Intra-Protein	5	1	12	8	3.955323e-003	2.926901e-002
76	HFX_YangJing_CRF_C_20230627_F1_R1.76277.76277.4.0.dta	4	2654.36	DFTPVCTTELGR(6)-AAKLAPEFAK(3)	Cross-Linked	aONE	2654.36	null	4.899581e-003	3.981594e-004	-0.005366	-2.02158	sp|O08709|PRDX6_MOUSE (47)-sp|O08709|PRDX6_MOUSE (56)/	Intra-Protein	5	1	11	7	7.424794e-004	1.704412e-003
87	HFX_YangJing_CRF_B_20230627_F1_R1.77179.77179.4.0.dta	4	2654.37	DFTPVCTTELGR(6)-AAKLAPEFAK(3)	Cross-Linked	aONE	2654.36	null	2.475810e-003	5.611057e-004	0.009948	3.74779	sp|O08709|PRDX6_MOUSE (47)-sp|O08709|PRDX6_MOUSE (56)/	Intra-Protein	3	1	11	9	1.369781e-004	4.334011e-004
144	HFX_YangJing_CRF_B_20230627_F1_R1.77333.77333.3.0.dta	3	2654.38	DFTPVCTTELGR(6)-AAKLAPEFAK(3)	Cross-Linked	aONE	2654.36	null	2.593298e-002	1.616378e-003	0.015201	5.72679	sp|O08709|PRDX6_MOUSE (47)-sp|O08709|PRDX6_MOUSE (56)/	Intra-Protein	3	1	12	10	1.189605e-004	8.900097e-003
174	HFX_YangJing_CRF_C_20230627_F1_R1.76264.76264.3.0.dta	3	2654.38	DFTPVCTTELGR(6)-AAKLAPEFAK(3)	Cross-Linked	aONE	2654.36	null	6.444308e-004	2.553203e-003	0.017064	6.42866	sp|O08709|PRDX6_MOUSE (47)-sp|O08709|PRDX6_MOUSE (56)/	Intra-Protein	5	1	10	9	6.510406e-003	2.895993e-004
442	HFX_YangJing_CRF_A_20230627_F1_R2.75374.75374.3.0.dta	3	2654.38	DFTPVCTTELGR(6)-AAKLAPEFAK(3)	Cross-Linked	aONE	2654.36	null	7.910127e-003	2.637807e-002	0.016486	6.2109	sp|O08709|PRDX6_MOUSE (47)-sp|O08709|PRDX6_MOUSE (56)/	Intra-Protein	2	1	13	11	8.114093e-005	1.075816e-002
611	HFX_YangJing_CRF_A_20230627_F1_R1.74964.74964.3.0.dta	3	2654.38	DFTPVCTTELGR(6)-AAKLAPEFAK(3)	Cross-Linked	aONE	2654.36	null	1.433909e-001	8.843783e-002	0.014275	5.37793	sp|O08709|PRDX6_MOUSE (47)-sp|O08709|PRDX6_MOUSE (56)/	Intra-Protein	1	1	10	11	1.217507e-001	6.748943e-002
865	HFX_YangJing_CRF_A_20230627_F1_R2.76129.76129.3.2.dta	3	2936.42	CTGNELSIEQCPK(1)-LVDGENKKEGR(7)	Cross-Linked	aONE	2936.42	null	1.000000e+000	7.751686e-001	-0.007807	-2.65868	sp|O08762|NETR_MOUSE (235)-sp|O08762|NETR_MOUSE (394)/	Intra-Protein	2	1	8	5	1.000000e+000	1.000000e+000
883	HFX_YangJing_CRF_C_20230627_F1_R2.34369.34369.3.0.dta	3	2932.69	CVLAVILGALSVVAR(1)-ELYDAGVKRK(8)	Cross-Linked	aONE	2932.68	null	1.000000e+000	3.604301e-001	0.012749	4.34722	sp|O08762|NETR_MOUSE (6)-sp|P07356|ANXA2_MOUSE (204)/	Inter-Protein	6	1	9	3	1.501383e-001	1.000000e+000
127	HFX_YangJing_CRF_C_20230627_F1_R1.62429.62429.3.0.dta	3	3171.47	NVPQEDICEDSDIDGDYR(8)-KLLSSDR(1)	Cross-Linked	aONE	3171.45	null	6.654271e-007	1.134725e-003	0.016162	5.09609	sp|O35343|IMA3_MOUSE (57)-sp|O35343|IMA3_MOUSE (97)/sp|O35343|IMA3_MOUSE (57)-sp|O35344|IMA4_MOUSE (97)/	Intra-Protein	5	1	16.5	6.5	5.250256e-010	1.531436e-007
589	HFX_YangJing_CRF_A_20230627_F1_R1.61335.61335.3.0.dta	3	3171.47	NVPQEDICEDSDIDGDYR(8)-KLLSSDR(1)	Cross-Linked	aONE	3171.45	null	1.492546e-003	7.449759e-002	0.016332	5.14969	sp|O35343|IMA3_MOUSE (57)-sp|O35343|IMA3_MOUSE (97)/sp|O35343|IMA3_MOUSE (57)-sp|O35344|IMA4_MOUSE (97)/	Intra-Protein	1	1	15.5	4.5	7.180768e-008	1.816128e-003
627	HFX_YangJing_CRF_C_20230627_F1_R1.62503.62503.3.0.dta	3	3171.47	NVPQEDICEDSDIDGDYR(8)-KLLSSDR(1)	Cross-Linked	aONE	3171.45	null	1.477839e-002	1.037747e-001	0.016811	5.30072	sp|O35343|IMA3_MOUSE (57)-sp|O35343|IMA3_MOUSE (97)/sp|O35343|IMA3_MOUSE (57)-sp|O35344|IMA4_MOUSE (97)/	Intra-Protein	5	1	17.5	4.5	2.460222e-008	4.341446e-003
772	HFX_YangJing_CRF_B_20230627_F1_R1.63303.63303.3.0.dta	3	3171.47	NVPQEDICEDSDIDGDYR(8)-KLLSSDR(1)	Cross-Linked	aONE	3171.45	null	1.309549e-001	2.757350e-001	0.012849	4.05145	sp|O35343|IMA3_MOUSE (57)-sp|O35343|IMA3_MOUSE (97)/sp|O35343|IMA3_MOUSE (57)-sp|O35344|IMA4_MOUSE (97)/	Intra-Protein	3	1	16.5	3.5	3.955832e-004	3.460244e-002
787	HFX_YangJing_CRF_C_20230627_F1_R1.62431.62431.4.4.dta	4	3171.47	NVPQEDICEDSDIDGDYR(8)-KLLSSDR(1)	Cross-Linked	aONE	3171.45	null	1.975095e-001	3.073876e-001	0.018667	5.88595	sp|O35343|IMA3_MOUSE (57)-sp|O35343|IMA3_MOUSE (97)/sp|O35343|IMA3_MOUSE (57)-sp|O35344|IMA4_MOUSE (97)/	Intra-Protein	5	1	10.5	4.5	8.285048e-001	1.105844e-001
348	HFX_YangJing_CRF_A_20230627_F1_R2.61240.61240.3.0.dta	3	3533.75	MTGESECLNPSAQSR(7)-IIQQQKAELANIER(6)	Cross-Linked	aONE	3533.75	null	4.171539e-002	1.486748e-002	0.004161	1.1775	sp|O54988|SLK_MOUSE (1210)-sp|O54988|SLK_MOUSE (981)/	Intra-Protein	2	1	6.5	11.5	2.388342e-002	2.398257e-009
358	HFX_YangJing_CRF_A_20230627_F1_R1.60929.60929.3.0.dta	3	3533.76	MTGESECLNPSAQSR(7)-IIQQQKAELANIER(6)	Cross-Linked	aONE	3533.75	null	1.000000e+000	1.555647e-002	0.011687	3.30725	sp|O54988|SLK_MOUSE (1210)-sp|O54988|SLK_MOUSE (981)/	Intra-Protein	1	1	6.5	8.5	5.817003e-001	1.000000e+000
659	HFX_YangJing_CRF_A_20230627_F1_R2.61225.61225.4.2.dta	4	3533.77	MTGESECLNPSAQSR(7)-IIQQQKAELANIER(6)	Cross-Linked	aONE	3533.75	null	4.064468e-003	1.310405e-001	0.021146	5.98402	sp|O54988|SLK_MOUSE (1210)-sp|O54988|SLK_MOUSE (981)/	Intra-Protein	2	1	9.5	12.5	2.856515e-003	1.461735e-003
732	HFX_YangJing_CRF_A_20230627_F1_R2.36920.36920.3.0.dta	3	2825.37	ENSDASKQTTEPQPK(7)-AFVEGCAAK(6)	Cross-Linked	aONE	2825.34	null	7.400019e-001	2.190502e-001	0.028913	10.2335	sp|O70145|NCF2_MOUSE (448)-sp|O70145|NCF2_MOUSE (513)/	Intra-Protein	2	1	6.5	7.5	2.464294e-002	2.224601e-003
510	HFX_YangJing_CRF_B_20230627_F1_R1.30029.30029.4.0.dta	4	1901.01	VKIQDAHR(2)-CTLAEK(1)	Cross-Linked	aONE	1901.01	null	1.625945e-004	4.303966e-002	0.00776	4.08205	sp|O88342|WDR1_MOUSE (569)-sp|P18760|COF1_MOUSE (147)/	Inter-Protein	3	1	8	6	6.525306e-005	3.327331e-006
877	HFX_YangJing_CRF_B_20230627_F1_R1.30103.30103.4.0.dta	4	1901.01	VKIQDAHR(2)-CTLAEK(1)	Cross-Linked	aONE	1901.01	null	2.581596e-002	2.830877e-001	0.00769	4.04523	sp|O88342|WDR1_MOUSE (569)-sp|P18760|COF1_MOUSE (147)/	Inter-Protein	3	1	9	5	6.031318e-007	6.046212e-002
8	HFX_YangJing_CRF_B_20230627_F1_R1.87397.87397.3.0.dta	3	3042.59	SIQFVDWCPTGFK(8)-DVNAAIATIKTK(10)	Cross-Linked	aONE	3042.58	null	3.768267e-007	3.134618e-006	0.015879	5.21893	sp|P05213|TBA1B_MOUSE (347)-sp|P05213|TBA1B_MOUSE (336)/sp|P05213|TBA1B_MOUSE (347)-sp|P05214|TBA3_MOUSE (336)/sp|P05213|TBA1B_MOUSE (347)-sp|P68369|TBA1A_MOUSE (336)/sp|P05213|TBA1B_MOUSE (347)-sp|P68373|TBA1C_MOUSE (336)/sp|P68368|TBA4A_MOUSE (347)-sp|P05213|TBA1B_MOUSE (336)/sp|P68368|TBA4A_MOUSE (347)-sp|P05214|TBA3_MOUSE (336)/sp|P68368|TBA4A_MOUSE (347)-sp|P68369|TBA1A_MOUSE (336)/sp|P68368…	Intra-Protein	3	1	19	19	3.511327e-009	5.236406e-008
30	HFX_YangJing_CRF_A_20230627_F1_R2.85165.85165.3.0.dta	3	3042.59	SIQFVDWCPTGFK(8)-DVNAAIATIKTK(10)	Cross-Linked	aONE	3042.58	null	4.147448e-006	7.623070e-005	0.017702	5.8181	sp|P05213|TBA1B_MOUSE (347)-sp|P05213|TBA1B_MOUSE (336)/sp|P05213|TBA1B_MOUSE (347)-sp|P05214|TBA3_MOUSE (336)/sp|P05213|TBA1B_MOUSE (347)-sp|P68369|TBA1A_MOUSE (336)/sp|P05213|TBA1B_MOUSE (347)-sp|P68373|TBA1C_MOUSE (336)/sp|P68368|TBA4A_MOUSE (347)-sp|P05213|TBA1B_MOUSE (336)/sp|P68368|TBA4A_MOUSE (347)-sp|P05214|TBA3_MOUSE (336)/sp|P68368|TBA4A_MOUSE (347)-sp|P68369|TBA1A_MOUSE (336)/sp|P68368…	Intra-Protein	2	1	17	19	2.033568e-010	2.913346e-006
129	HFX_YangJing_CRF_B_20230627_F1_R1.87501.87501.4.0.dta	4	3042.59	SIQFVDWCPTGFK(8)-DVNAAIATIKTK(10)	Cross-Linked	aONE	3042.58	null	4.370798e-004	1.174568e-003	0.010391	3.4152	sp|P05213|TBA1B_MOUSE (347)-sp|P05213|TBA1B_MOUSE (336)/sp|P05213|TBA1B_MOUSE (347)-sp|P05214|TBA3_MOUSE (336)/sp|P05213|TBA1B_MOUSE (347)-sp|P68369|TBA1A_MOUSE (336)/sp|P05213|TBA1B_MOUSE (347)-sp|P68373|TBA1C_MOUSE (336)/sp|P68368|TBA4A_MOUSE (347)-sp|P05213|TBA1B_MOUSE (336)/sp|P68368|TBA4A_MOUSE (347)-sp|P05214|TBA3_MOUSE (336)/sp|P68368|TBA4A_MOUSE (347)-sp|P68369|TBA1A_MOUSE (336)/sp|P68368…	Intra-Protein	3	1	7.5	7.5	6.100710e-002	9.327295e-004
140	HFX_YangJing_CRF_A_20230627_F1_R1.84698.84698.3.0.dta	3	3042.59	SIQFVDWCPTGFK(8)-DVNAAIATIKTK(10)	Cross-Linked	aONE	3042.58	null	1.663469e-005	1.543096e-003	0.016065	5.28007	sp|P05213|TBA1B_MOUSE (347)-sp|P05213|TBA1B_MOUSE (336)/sp|P05213|TBA1B_MOUSE (347)-sp|P05214|TBA3_MOUSE (336)/sp|P05213|TBA1B_MOUSE (347)-sp|P68369|TBA1A_MOUSE (336)/sp|P05213|TBA1B_MOUSE (347)-sp|P68373|TBA1C_MOUSE (336)/sp|P68368|TBA4A_MOUSE (347)-sp|P05213|TBA1B_MOUSE (336)/sp|P68368|TBA4A_MOUSE (347)-sp|P05214|TBA3_MOUSE (336)/sp|P68368|TBA4A_MOUSE (347)-sp|P68369|TBA1A_MOUSE (336)/sp|P68368…	Intra-Protein	1	1	17	17	1.074249e-008	1.473283e-005
386	HFX_YangJing_CRF_B_20230627_F1_R1.87512.87512.4.0.dta	4	3042.59	SIQFVDWCPTGFK(8)-DVNAAIATIKTK(10)	Cross-Linked	aONE	3042.58	null	1.000000e+000	1.875301e-002	0.010391	3.4152	sp|P05213|TBA1B_MOUSE (347)-sp|P05213|TBA1B_MOUSE (336)/sp|P05213|TBA1B_MOUSE (347)-sp|P05214|TBA3_MOUSE (336)/sp|P05213|TBA1B_MOUSE (347)-sp|P68369|TBA1A_MOUSE (336)/sp|P05213|TBA1B_MOUSE (347)-sp|P68373|TBA1C_MOUSE (336)/sp|P68368|TBA4A_MOUSE (347)-sp|P05213|TBA1B_MOUSE (336)/sp|P68368|TBA4A_MOUSE (347)-sp|P05214|TBA3_MOUSE (336)/sp|P68368|TBA4A_MOUSE (347)-sp|P68369|TBA1A_MOUSE (336)/sp|P68368…	Intra-Protein	3	1	5.5	7.5	1.000000e+000	1.501846e-001
390	HFX_YangJing_CRF_B_20230627_F1_R1.87403.87403.4.0.dta	4	3042.59	SIQFVDWCPTGFK(8)-DVNAAIATIKTK(10)	Cross-Linked	aONE	3042.58	null	1.055816e-002	1.913755e-002	0.010569	3.4737	sp|P05213|TBA1B_MOUSE (347)-sp|P05213|TBA1B_MOUSE (336)/sp|P05213|TBA1B_MOUSE (347)-sp|P05214|TBA3_MOUSE (336)/sp|P05213|TBA1B_MOUSE (347)-sp|P68369|TBA1A_MOUSE (336)/sp|P05213|TBA1B_MOUSE (347)-sp|P68373|TBA1C_MOUSE (336)/sp|P68368|TBA4A_MOUSE (347)-sp|P05213|TBA1B_MOUSE (336)/sp|P68368|TBA4A_MOUSE (347)-sp|P05214|TBA3_MOUSE (336)/sp|P68368|TBA4A_MOUSE (347)-sp|P68369|TBA1A_MOUSE (336)/sp|P68368…	Intra-Protein	3	1	9.5	7.5	5.562070e-002	1.534710e-002
278	HFX_YangJing_CRF_A_20230627_F1_R2.85381.85381.3.0.dta	3	3056.6	TIQFVDWCPTGFK(8)-DVNAAIATIKTK(10)	Cross-Linked	aONE	3056.59	null	9.942244e-003	7.884897e-003	0.013445	4.39869	sp|P05214|TBA3_MOUSE (347)-sp|P05213|TBA1B_MOUSE (336)/sp|P05214|TBA3_MOUSE (347)-sp|P05214|TBA3_MOUSE (336)/sp|P05214|TBA3_MOUSE (347)-sp|P68369|TBA1A_MOUSE (336)/sp|P05214|TBA3_MOUSE (347)-sp|P68373|TBA1C_MOUSE (336)/sp|P68369|TBA1A_MOUSE (347)-sp|P05213|TBA1B_MOUSE (336)/sp|P68369|TBA1A_MOUSE (347)-sp|P05214|TBA3_MOUSE (336)/sp|P68369|TBA1A_MOUSE (347)-sp|P68369|TBA1A_MOUSE (336)/sp|P68369|TBA…	Intra-Protein	2	1	15.5	12.5	8.250191e-005	1.028878e-002
486	HFX_YangJing_CRF_A_20230627_F1_R1.84933.84933.3.0.dta	3	3056.59	TIQFVDWCPTGFK(8)-DVNAAIATIKTK(10)	Cross-Linked	aONE	3056.59	null	2.043664e-002	3.575794e-002	0.002666	0.872213	sp|P05214|TBA3_MOUSE (347)-sp|P05213|TBA1B_MOUSE (336)/sp|P05214|TBA3_MOUSE (347)-sp|P05214|TBA3_MOUSE (336)/sp|P05214|TBA3_MOUSE (347)-sp|P68369|TBA1A_MOUSE (336)/sp|P05214|TBA3_MOUSE (347)-sp|P68373|TBA1C_MOUSE (336)/sp|P68369|TBA1A_MOUSE (347)-sp|P05213|TBA1B_MOUSE (336)/sp|P68369|TBA1A_MOUSE (347)-sp|P05214|TBA3_MOUSE (336)/sp|P68369|TBA1A_MOUSE (347)-sp|P68369|TBA1A_MOUSE (336)/sp|P68369|TBA…	Intra-Protein	1	1	10.5	13.5	1.522938e-002	1.807076e-003
719	HFX_YangJing_CRF_B_20230627_F1_R1.87606.87606.4.2.dta	4	3056.6	TIQFVDWCPTGFK(8)-DVNAAIATIKTK(10)	Cross-Linked	aONE	3056.59	null	1.000000e+000	2.050085e-001	0.006768	2.21423	sp|P05214|TBA3_MOUSE (347)-sp|P05213|TBA1B_MOUSE (336)/sp|P05214|TBA3_MOUSE (347)-sp|P05214|TBA3_MOUSE (336)/sp|P05214|TBA3_MOUSE (347)-sp|P68369|TBA1A_MOUSE (336)/sp|P05214|TBA3_MOUSE (347)-sp|P68373|TBA1C_MOUSE (336)/sp|P68369|TBA1A_MOUSE (347)-sp|P05213|TBA1B_MOUSE (336)/sp|P68369|TBA1A_MOUSE (347)-sp|P05214|TBA3_MOUSE (336)/sp|P68369|TBA1A_MOUSE (347)-sp|P68369|TBA1A_MOUSE (336)/sp|P68369|TBA…	Intra-Protein	3	1	7.5	6.5	5.188845e-001	1.000000e+000
459	HFX_YangJing_CRF_A_20230627_F1_R1.35335.35335.3.0.dta	3	2417.16	TGKTSTWSGESK(3)-EALNSCNK(6)	Cross-Linked	aONE	2417.14	null	3.763719e-006	3.029791e-002	0.015158	6.27105	sp|P09405|NUCL_MOUSE (478)-sp|P09405|NUCL_MOUSE (544)/	Intra-Protein	1	1	10.5	10.5	1.910342e-006	5.331948e-005
524	HFX_YangJing_CRF_B_20230627_F1_R1.36937.36937.3.1.dta	3	2417.16	TGKTSTWSGESK(3)-EALNSCNK(6)	Cross-Linked	aONE	2417.14	null	2.646295e-003	4.874637e-002	0.016561	6.85149	sp|P09405|NUCL_MOUSE (478)-sp|P09405|NUCL_MOUSE (544)/	Intra-Protein	3	1	10.5	8.5	1.786201e-005	5.052480e-003
725	HFX_YangJing_CRF_A_20230627_F1_R1.35413.35413.3.0.dta	3	2417.15	TGKTSTWSGESK(3)-EALNSCNK(6)	Cross-Linked	aONE	2417.14	null	2.448148e-003	2.119819e-001	0.013644	5.64469	sp|P09405|NUCL_MOUSE (478)-sp|P09405|NUCL_MOUSE (544)/	Intra-Protein	1	1	9.5	8.5	7.647034e-002	4.278778e-004
817	HFX_YangJing_CRF_A_20230627_F1_R2.35911.35911.3.0.dta	3	2417.16	TGKTSTWSGESK(3)-EALNSCNK(6)	Cross-Linked	aONE	2417.14	null	1.031375e-002	4.123015e-001	0.015562	6.43819	sp|P09405|NUCL_MOUSE (478)-sp|P09405|NUCL_MOUSE (544)/	Intra-Protein	2	1	8.5	5.5	5.110142e-004	1.688787e-001
458	HFX_YangJing_CRF_B_20230627_F1_R1.70215.70215.3.2.dta	3	3255.53	YPVNSVNILKAHGR(10)-GANDFMCDEMER(7)	Cross-Linked	aONE	3255.51	null	9.703113e-004	3.014639e-002	0.015135	4.64904	sp|P11983|TCPA_MOUSE (199)-sp|P11983|TCPA_MOUSE (385)/	Intra-Protein	3	1	19.5	6.5	4.672514e-009	4.580614e-004
621	HFX_YangJing_CRF_A_20230627_F1_R2.68762.68762.3.0.dta	3	3255.53	YPVNSVNILKAHGR(10)-GANDFMCDEMER(7)	Cross-Linked	aONE	3255.51	null	4.360928e-002	9.531324e-002	0.021339	6.55473	sp|P11983|TCPA_MOUSE (199)-sp|P11983|TCPA_MOUSE (385)/	Intra-Protein	2	1	15.5	6.5	7.297630e-005	8.844466e-003
668	HFX_YangJing_CRF_A_20230627_F1_R1.68408.68408.3.0.dta	3	3255.52	YPVNSVNILKAHGR(10)-GANDFMCDEMER(7)	Cross-Linked	aONE	3255.51	null	9.098263e-002	1.379003e-001	0.011425	3.50943	sp|P11983|TCPA_MOUSE (199)-sp|P11983|TCPA_MOUSE (385)/	Intra-Protein	1	1	15.5	2.5	1.417452e-005	1.000000e+000
3	HFX_YangJing_CRF_C_20230627_F1_R1.74880.74880.4.0.dta	4	2663.4	DNKQAGVFEPTIVK(3)-DCLINAAK(2)	Cross-Linked	aONE	2663.39	null	6.001861e-005	2.142762e-007	0.01156	4.34034	sp|P11983|TCPA_MOUSE (499)-sp|P11983|TCPA_MOUSE (147)/	Intra-Protein	5	1	14.5	5.5	7.876342e-005	1.039222e-003
13	HFX_YangJing_CRF_C_20230627_F1_R1.74862.74862.3.0.dta	3	2663.4	DNKQAGVFEPTIVK(3)-DCLINAAK(2)	Cross-Linked	aONE	2663.39	null	3.046071e-010	1.078547e-005	0.013538	5.083	sp|P11983|TCPA_MOUSE (499)-sp|P11983|TCPA_MOUSE (147)/	Intra-Protein	5	1	17.5	6.5	5.949014e-013	5.540252e-008
63	HFX_YangJing_CRF_A_20230627_F1_R2.73921.73921.4.0.dta	4	2663.4	DNKQAGVFEPTIVK(3)-DCLINAAK(2)	Cross-Linked	aONE	2663.39	null	1.618777e-004	3.479200e-004	0.012226	4.5904	sp|P11983|TCPA_MOUSE (499)-sp|P11983|TCPA_MOUSE (147)/	Intra-Protein	2	1	13.5	6.5	1.667123e-006	5.272534e-004
70	HFX_YangJing_CRF_B_20230627_F1_R1.75620.75620.4.0.dta	4	2663.4	DNKQAGVFEPTIVK(3)-DCLINAAK(2)	Cross-Linked	aONE	2663.39	null	1.544217e-003	3.900404e-004	0.011406	4.28252	sp|P11983|TCPA_MOUSE (499)-sp|P11983|TCPA_MOUSE (147)/	Intra-Protein	3	1	9.5	6.5	1.410671e-004	9.006737e-004
81	HFX_YangJing_CRF_C_20230627_F1_R1.74745.74745.3.0.dta	3	2663.4	DNKQAGVFEPTIVK(3)-DCLINAAK(2)	Cross-Linked	aONE	2663.39	null	1.783137e-005	4.461808e-004	0.012288	4.61368	sp|P11983|TCPA_MOUSE (499)-sp|P11983|TCPA_MOUSE (147)/	Intra-Protein	5	1	13.5	6.5	6.945996e-007	2.738596e-003
130	HFX_YangJing_CRF_B_20230627_F1_R1.75601.75601.3.0.dta	3	2663.4	DNKQAGVFEPTIVK(3)-DCLINAAK(2)	Cross-Linked	aONE	2663.39	null	8.291220e-005	1.181439e-003	0.014372	5.39614	sp|P11983|TCPA_MOUSE (499)-sp|P11983|TCPA_MOUSE (147)/	Intra-Protein	3	1	13.5	5.5	3.744476e-007	1.057483e-003
182	HFX_YangJing_CRF_C_20230627_F1_R1.77605.77605.3.2.dta	3	2663.39	DNKQAGVFEPTIVK(3)-DCLINAAK(2)	Cross-Linked	aONE	2663.39	null	8.335735e-003	2.833797e-003	0.007362	2.76415	sp|P11983|TCPA_MOUSE (499)-sp|P11983|TCPA_MOUSE (147)/	Intra-Protein	5	1	16.5	6.5	7.907562e-004	7.930541e-003
305	HFX_YangJing_CRF_A_20230627_F1_R1.76344.76344.3.0.dta	3	2663.4	DNKQAGVFEPTIVK(3)-DCLINAAK(2)	Cross-Linked	aONE	2663.39	null	3.726165e-004	1.013584e-002	0.010264	3.85374	sp|P11983|TCPA_MOUSE (499)-sp|P11983|TCPA_MOUSE (147)/	Intra-Protein	1	1	19.5	6.5	5.915634e-006	5.133288e-004
308	HFX_YangJing_CRF_A_20230627_F1_R2.76770.76770.3.0.dta	3	2663.4	DNKQAGVFEPTIVK(3)-DCLINAAK(2)	Cross-Linked	aONE	2663.39	null	1.049046e-003	1.037446e-002	0.011536	4.33133	sp|P11983|TCPA_MOUSE (499)-sp|P11983|TCPA_MOUSE (147)/	Intra-Protein	2	1	18.5	6.5	1.344785e-005	8.444632e-004
380	HFX_YangJing_CRF_A_20230627_F1_R1.73475.73475.3.0.dta	3	2663.4	DNKQAGVFEPTIVK(3)-DCLINAAK(2)	Cross-Linked	aONE	2663.39	null	7.083293e-005	1.770212e-002	0.014014	5.26172	sp|P11983|TCPA_MOUSE (499)-sp|P11983|TCPA_MOUSE (147)/	Intra-Protein	1	1	14.5	6.5	2.017564e-006	4.240532e-004
387	HFX_YangJing_CRF_B_20230627_F1_R1.78769.78769.4.2.dta	4	2663.4	DNKQAGVFEPTIVK(3)-DCLINAAK(2)	Cross-Linked	aONE	2663.39	null	6.460512e-002	1.881623e-002	0.011269	4.23108	sp|P11983|TCPA_MOUSE (499)-sp|P11983|TCPA_MOUSE (147)/	Intra-Protein	3	1	6.5	5.5	1.162481e-001	2.048074e-002
388	HFX_YangJing_CRF_C_20230627_F1_R1.74747.74747.4.0.dta	4	2663.4	DNKQAGVFEPTIVK(3)-DCLINAAK(2)	Cross-Linked	aONE	2663.39	null	2.300795e-002	1.887096e-002	0.011579	4.34747	sp|P11983|TCPA_MOUSE (499)-sp|P11983|TCPA_MOUSE (147)/	Intra-Protein	5	1	7.5	5.5	9.212802e-003	5.528180e-003
394	HFX_YangJing_CRF_A_20230627_F1_R2.73918.73918.3.0.dta	3	2663.4	DNKQAGVFEPTIVK(3)-DCLINAAK(2)	Cross-Linked	aONE	2663.39	null	1.672333e-003	2.020625e-002	0.016499	6.19475	sp|P11983|TCPA_MOUSE (499)-sp|P11983|TCPA_MOUSE (147)/	Intra-Protein	2	1	16.5	6.5	4.891180e-006	6.831068e-003
398	HFX_YangJing_CRF_A_20230627_F1_R2.73834.73834.3.0.dta	3	2663.4	DNKQAGVFEPTIVK(3)-DCLINAAK(2)	Cross-Linked	aONE	2663.39	null	2.486194e-004	2.047005e-002	0.016019	6.01452	sp|P11983|TCPA_MOUSE (499)-sp|P11983|TCPA_MOUSE (147)/	Intra-Protein	2	1	13.5	7.5	9.908686e-007	7.881690e-004
489	HFX_YangJing_CRF_B_20230627_F1_R1.78756.78756.3.0.dta	3	2663.39	DNKQAGVFEPTIVK(3)-DCLINAAK(2)	Cross-Linked	aONE	2663.39	null	2.828019e-003	3.657041e-002	0.005471	2.05415	sp|P11983|TCPA_MOUSE (499)-sp|P11983|TCPA_MOUSE (147)/	Intra-Protein	3	1	13.5	6.5	3.266744e-003	1.486407e-003
532	HFX_YangJing_CRF_A_20230627_F1_R1.73675.73675.3.0.dta	3	2663.4	DNKQAGVFEPTIVK(3)-DCLINAAK(2)	Cross-Linked	aONE	2663.39	null	4.317806e-003	5.266758e-002	0.013708	5.14683	sp|P11983|TCPA_MOUSE (499)-sp|P11983|TCPA_MOUSE (147)/	Intra-Protein	1	1	6.5	4.5	3.311146e-002	4.665047e-002
534	HFX_YangJing_CRF_C_20230627_F1_R1.77697.77697.3.3.dta	3	2663.39	DNKQAGVFEPTIVK(3)-DCLINAAK(2)	Cross-Linked	aONE	2663.39	null	2.906793e-002	5.387185e-002	0.00582	2.18519	sp|P11983|TCPA_MOUSE (499)-sp|P11983|TCPA_MOUSE (147)/	Intra-Protein	5	1	14.5	7.5	6.199105e-002	5.191456e-002
617	HFX_YangJing_CRF_C_20230627_F1_R1.74727.74727.3.0.dta	3	2663.4	DNKQAGVFEPTIVK(3)-DCLINAAK(2)	Cross-Linked	aONE	2663.39	null	9.239896e-001	9.334328e-002	0.011856	4.45148	sp|P11983|TCPA_MOUSE (499)-sp|P11983|TCPA_MOUSE (147)/	Intra-Protein	5	1	7.5	5.5	1.000000e+000	5.004769e-001
664	HFX_YangJing_CRF_A_20230627_F1_R1.76330.76330.3.0.dta	3	2663.4	DNKQAGVFEPTIVK(3)-DCLINAAK(2)	Cross-Linked	aONE	2663.39	null	3.864842e-003	1.341875e-001	0.010264	3.85374	sp|P11983|TCPA_MOUSE (499)-sp|P11983|TCPA_MOUSE (147)/	Intra-Protein	1	1	13.5	6.5	7.452375e-004	7.354162e-003
699	HFX_YangJing_CRF_B_20230627_F1_R1.75929.75929.3.0.dta	3	2663.4	DNKQAGVFEPTIVK(3)-DCLINAAK(2)	Cross-Linked	aONE	2663.39	null	5.566203e-001	1.700815e-001	0.016871	6.33442	sp|P11983|TCPA_MOUSE (499)-sp|P11983|TCPA_MOUSE (147)/	Intra-Protein	3	1	9.5	5.5	1.000000e+000	5.389967e-001
737	HFX_YangJing_CRF_A_20230627_F1_R2.74166.74166.3.0.dta	3	2663.4	DNKQAGVFEPTIVK(3)-DCLINAAK(2)	Cross-Linked	aONE	2663.39	null	5.210167e-002	2.242115e-001	0.016261	6.10539	sp|P11983|TCPA_MOUSE (499)-sp|P11983|TCPA_MOUSE (147)/	Intra-Protein	2	1	10.5	4.5	1.047897e-001	6.814587e-003
49	HFX_YangJing_CRF_B_20230627_F1_R1.81945.81945.3.0.dta	3	3762.99	AGAIAPCEVTVPAQNTGLGPEK(7)-DMLLANKVPAAAR(7)	Cross-Linked	aONE	3762.97	null	1.323282e-005	1.930593e-004	0.021442	5.69816	sp|P14869|RLA0_MOUSE (119)-sp|P14869|RLA0_MOUSE (106)/	Intra-Protein	3	1	21	12	5.766575e-005	1.661755e-005
79	HFX_YangJing_CRF_A_20230627_F1_R1.79378.79378.3.0.dta	3	3762.98	AGAIAPCEVTVPAQNTGLGPEK(7)-DMLLANKVPAAAR(7)	Cross-Linked	aONE	3762.97	null	2.952255e-004	4.225670e-004	0.017854	4.74466	sp|P14869|RLA0_MOUSE (119)-sp|P14869|RLA0_MOUSE (106)/	Intra-Protein	1	1	22	12	4.024728e-007	7.139560e-006
97	HFX_YangJing_CRF_B_20230627_F1_R1.81938.81938.4.0.dta	4	3762.99	AGAIAPCEVTVPAQNTGLGPEK(7)-DMLLANKVPAAAR(7)	Cross-Linked	aONE	3762.97	null	8.385702e-005	6.882981e-004	0.019694	5.23364	sp|P14869|RLA0_MOUSE (119)-sp|P14869|RLA0_MOUSE (106)/	Intra-Protein	3	1	21	13	2.913693e-004	3.936809e-005
108	HFX_YangJing_CRF_A_20230627_F1_R2.79818.79818.3.0.dta	3	3762.99	AGAIAPCEVTVPAQNTGLGPEK(7)-DMLLANKVPAAAR(7)	Cross-Linked	aONE	3762.97	null	1.683672e-005	8.750099e-004	0.021645	5.75211	sp|P14869|RLA0_MOUSE (119)-sp|P14869|RLA0_MOUSE (106)/	Intra-Protein	2	1	20	12	2.035415e-011	1.597747e-009
154	HFX_YangJing_CRF_A_20230627_F1_R2.79803.79803.4.0.dta	4	3762.99	AGAIAPCEVTVPAQNTGLGPEK(7)-DMLLANKVPAAAR(7)	Cross-Linked	aONE	3762.97	null	4.184115e-006	1.837262e-003	0.019328	5.13637	sp|P14869|RLA0_MOUSE (119)-sp|P14869|RLA0_MOUSE (106)/	Intra-Protein	2	1	21	14	2.933125e-007	2.107744e-006
166	HFX_YangJing_CRF_C_20230627_F1_R1.80678.80678.4.0.dta	4	3762.99	AGAIAPCEVTVPAQNTGLGPEK(7)-DMLLANKVPAAAR(7)	Cross-Linked	aONE	3762.97	null	2.499517e-003	2.339140e-003	0.020174	5.3612	sp|P14869|RLA0_MOUSE (119)-sp|P14869|RLA0_MOUSE (106)/	Intra-Protein	5	1	17	13	2.620386e-003	3.028653e-004
212	HFX_YangJing_CRF_A_20230627_F1_R1.79368.79368.4.0.dta	4	3762.99	AGAIAPCEVTVPAQNTGLGPEK(7)-DMLLANKVPAAAR(7)	Cross-Linked	aONE	3762.97	null	3.615449e-005	3.959106e-003	0.019851	5.27536	sp|P14869|RLA0_MOUSE (119)-sp|P14869|RLA0_MOUSE (106)/	Intra-Protein	1	1	21	13	1.372969e-006	3.457514e-006
581	HFX_YangJing_CRF_A_20230627_F1_R1.76649.76649.4.1.dta	4	3778.96	AGAIAPCEVTVPAQNTGLGPEK(7)-DMLLANKVPAAAR(7)	Cross-Linked	aONE	3778.96	Oxidation[M](27)	1.953727e-002	7.006248e-002	-0.004702	-1.24426	sp|P14869|RLA0_MOUSE (119)-sp|P14869|RLA0_MOUSE (106)/	Intra-Protein	1	1	21	15	9.537264e-004	2.502646e-002
823	HFX_YangJing_CRF_A_20230627_F1_R1.69108.69108.4.2.dta	4	2455.35	VPTPNVSVVDLTCR(13)-LEKPAK(3)	Cross-Linked	aONE	2455.34	null	4.635463e-002	4.365644e-001	0.009944	4.04995	sp|P16858|G3P_MOUSE (245)-sp|P16858|G3P_MOUSE (249)/sp|Q64467|G3PT_MOUSE (351)-sp|P16858|G3P_MOUSE (249)/	Intra-Protein	1	1	12	6	4.033136e-002	9.132721e-003
226	HFX_YangJing_CRF_C_20230627_F1_R1.77889.77889.3.0.dta	3	3088.63	AILQQLGLNSTCDDSILVK(12)-DNKGTPR(3)	Cross-Linked	aONE	3088.61	null	7.609094e-003	4.498512e-003	0.017264	5.58957	sp|P17710|HXK1_MOUSE (869)-sp|P17710|HXK1_MOUSE (457)/	Intra-Protein	5	1	24	7	1.830529e-007	1.605819e-002
316	HFX_YangJing_CRF_B_20230627_F1_R1.78955.78955.4.1.dta	4	3088.62	AILQQLGLNSTCDDSILVK(12)-DNKGTPR(3)	Cross-Linked	aONE	3088.61	null	1.657577e-003	1.115776e-002	0.014264	4.61826	sp|P17710|HXK1_MOUSE (869)-sp|P17710|HXK1_MOUSE (457)/	Intra-Protein	3	1	22	6	1.375986e-006	2.396940e-003
330	HFX_YangJing_CRF_B_20230627_F1_R1.78970.78970.4.1.dta	4	3088.62	AILQQLGLNSTCDDSILVK(12)-DNKGTPR(3)	Cross-Linked	aONE	3088.61	null	8.472808e-002	1.241264e-002	0.014315	4.63477	sp|P17710|HXK1_MOUSE (869)-sp|P17710|HXK1_MOUSE (457)/	Intra-Protein	3	1	14	6	1.376482e-001	5.450371e-002
371	HFX_YangJing_CRF_C_20230627_F1_R1.78010.78010.3.0.dta	3	3088.63	AILQQLGLNSTCDDSILVK(12)-DNKGTPR(3)	Cross-Linked	aONE	3088.61	null	8.450494e-002	1.679213e-002	0.017087	5.53226	sp|P17710|HXK1_MOUSE (869)-sp|P17710|HXK1_MOUSE (457)/	Intra-Protein	5	1	23	4	1.302647e-006	5.592940e-002
436	HFX_YangJing_CRF_C_20230627_F1_R1.77875.77875.4.1.dta	4	3088.62	AILQQLGLNSTCDDSILVK(12)-DNKGTPR(3)	Cross-Linked	aONE	3088.61	null	1.705923e-002	2.583048e-002	0.014893	4.82191	sp|P17710|HXK1_MOUSE (869)-sp|P17710|HXK1_MOUSE (457)/	Intra-Protein	5	1	12	4	1.914199e-003	1.040401e-002
467	HFX_YangJing_CRF_B_20230627_F1_R1.78959.78959.3.0.dta	3	3088.63	AILQQLGLNSTCDDSILVK(12)-DNKGTPR(3)	Cross-Linked	aONE	3088.61	null	1.493297e-001	3.168420e-002	0.01692	5.47819	sp|P17710|HXK1_MOUSE (869)-sp|P17710|HXK1_MOUSE (457)/	Intra-Protein	3	1	23	5	1.196598e-005	1.533157e-001
472	HFX_YangJing_CRF_A_20230627_F1_R1.76574.76574.4.1.dta	4	3088.63	AILQQLGLNSTCDDSILVK(12)-DNKGTPR(3)	Cross-Linked	aONE	3088.61	null	1.958077e-004	3.246340e-002	0.015661	5.07057	sp|P17710|HXK1_MOUSE (869)-sp|P17710|HXK1_MOUSE (457)/	Intra-Protein	1	1	14	4	4.379886e-003	4.456021e-004
580	HFX_YangJing_CRF_A_20230627_F1_R1.76576.76576.3.0.dta	3	3088.63	AILQQLGLNSTCDDSILVK(12)-DNKGTPR(3)	Cross-Linked	aONE	3088.61	null	5.490840e-003	7.004489e-002	0.016146	5.22759	sp|P17710|HXK1_MOUSE (869)-sp|P17710|HXK1_MOUSE (457)/	Intra-Protein	1	1	24	6	1.192423e-006	2.552447e-003
623	HFX_YangJing_CRF_A_20230627_F1_R2.76975.76975.3.0.dta	3	3088.63	AILQQLGLNSTCDDSILVK(12)-DNKGTPR(3)	Cross-Linked	aONE	3088.61	null	1.905549e-002	9.622424e-002	0.017307	5.60349	sp|P17710|HXK1_MOUSE (869)-sp|P17710|HXK1_MOUSE (457)/	Intra-Protein	2	1	23	4	2.488237e-007	1.439734e-002
762	HFX_YangJing_CRF_C_20230627_F1_R1.77932.77932.3.0.dta	3	3088.63	AILQQLGLNSTCDDSILVK(12)-DNKGTPR(3)	Cross-Linked	aONE	3088.61	null	4.703683e-001	2.583907e-001	0.017264	5.58957	sp|P17710|HXK1_MOUSE (869)-sp|P17710|HXK1_MOUSE (457)/	Intra-Protein	5	1	13	5	1.248523e-002	5.864419e-001
812	HFX_YangJing_CRF_A_20230627_F1_R2.76969.76969.4.3.dta	4	3088.63	AILQQLGLNSTCDDSILVK(12)-DNKGTPR(3)	Cross-Linked	aONE	3088.61	null	4.945680e-004	3.967075e-001	0.017618	5.70418	sp|P17710|HXK1_MOUSE (869)-sp|P17710|HXK1_MOUSE (457)/	Intra-Protein	2	1	14	4	4.395597e-005	1.396911e-003
831	HFX_YangJing_CRF_A_20230627_F1_R2.77100.77100.3.0.dta	3	3088.63	AILQQLGLNSTCDDSILVK(12)-DNKGTPR(3)	Cross-Linked	aONE	3088.61	null	9.754479e-003	4.681569e-001	0.017106	5.53841	sp|P17710|HXK1_MOUSE (869)-sp|P17710|HXK1_MOUSE (457)/	Intra-Protein	2	1	20	6	2.500533e-004	1.203014e-002
40	HFX_YangJing_CRF_B_20230627_F1_R1.58301.58301.3.0.dta	3	2769.45	HELQANCYEEVK(7)-IKIIAPPER(2)	Cross-Linked	aONE	2769.44	null	4.069725e-011	1.279734e-004	0.014452	5.21838	sp|P18760|COF1_MOUSE (139)-sp|P60710|ACTB_MOUSE (328)/sp|P18760|COF1_MOUSE (139)-sp|P62737|ACTA_MOUSE (330)/sp|P18760|COF1_MOUSE (139)-sp|P63260|ACTG_MOUSE (328)/sp|P18760|COF1_MOUSE (139)-sp|P63268|ACTH_MOUSE (329)/sp|P18760|COF1_MOUSE (139)-sp|P68033|ACTC_MOUSE (330)/sp|P18760|COF1_MOUSE (139)-sp|P68134|ACTS_MOUSE (330)/sp|P18760|COF1_MOUSE (139)-sp|Q8BFZ3|ACTBL_MOUSE (329)/	Inter-Protein	3	1	22.5	8.5	6.146675e-004	4.492935e-014
42	HFX_YangJing_CRF_C_20230627_F1_R1.57735.57735.3.0.dta	3	2769.45	HELQANCYEEVK(7)-IKIIAPPER(2)	Cross-Linked	aONE	2769.44	null	6.670824e-015	1.416882e-004	0.015213	5.49317	sp|P18760|COF1_MOUSE (139)-sp|P60710|ACTB_MOUSE (328)/sp|P18760|COF1_MOUSE (139)-sp|P62737|ACTA_MOUSE (330)/sp|P18760|COF1_MOUSE (139)-sp|P63260|ACTG_MOUSE (328)/sp|P18760|COF1_MOUSE (139)-sp|P63268|ACTH_MOUSE (329)/sp|P18760|COF1_MOUSE (139)-sp|P68033|ACTC_MOUSE (330)/sp|P18760|COF1_MOUSE (139)-sp|P68134|ACTS_MOUSE (330)/sp|P18760|COF1_MOUSE (139)-sp|Q8BFZ3|ACTBL_MOUSE (329)/	Inter-Protein	5	1	19	7	1.539712e-003	1.547901e-014
145	HFX_YangJing_CRF_C_20230627_F1_R1.57701.57701.5.0.dta	5	2769.45	HELQANCYEEVK(7)-IKIIAPPER(2)	Cross-Linked	aONE	2769.44	null	1.637778e-013	1.618073e-003	0.012499	4.51319	sp|P18760|COF1_MOUSE (139)-sp|P60710|ACTB_MOUSE (328)/sp|P18760|COF1_MOUSE (139)-sp|P62737|ACTA_MOUSE (330)/sp|P18760|COF1_MOUSE (139)-sp|P63260|ACTG_MOUSE (328)/sp|P18760|COF1_MOUSE (139)-sp|P63268|ACTH_MOUSE (329)/sp|P18760|COF1_MOUSE (139)-sp|P68033|ACTC_MOUSE (330)/sp|P18760|COF1_MOUSE (139)-sp|P68134|ACTS_MOUSE (330)/sp|P18760|COF1_MOUSE (139)-sp|Q8BFZ3|ACTBL_MOUSE (329)/	Inter-Protein	5	1	14	9	1.838643e-006	1.414105e-005
176	HFX_YangJing_CRF_A_20230627_F1_R1.56616.56616.3.0.dta	3	2769.45	HELQANCYEEVK(7)-IKIIAPPER(2)	Cross-Linked	aONE	2769.44	null	2.985076e-016	2.601817e-003	0.01359	4.90713	sp|P18760|COF1_MOUSE (139)-sp|P60710|ACTB_MOUSE (328)/sp|P18760|COF1_MOUSE (139)-sp|P62737|ACTA_MOUSE (330)/sp|P18760|COF1_MOUSE (139)-sp|P63260|ACTG_MOUSE (328)/sp|P18760|COF1_MOUSE (139)-sp|P63268|ACTH_MOUSE (329)/sp|P18760|COF1_MOUSE (139)-sp|P68033|ACTC_MOUSE (330)/sp|P18760|COF1_MOUSE (139)-sp|P68134|ACTS_MOUSE (330)/sp|P18760|COF1_MOUSE (139)-sp|Q8BFZ3|ACTBL_MOUSE (329)/	Inter-Protein	1	1	20	9	8.418387e-004	2.053629e-009
193	HFX_YangJing_CRF_C_20230627_F1_R1.57704.57704.4.0.dta	4	2769.45	HELQANCYEEVK(7)-IKIIAPPER(2)	Cross-Linked	aONE	2769.44	null	7.099963e-002	3.260496e-003	0.012746	4.60238	sp|P18760|COF1_MOUSE (139)-sp|P60710|ACTB_MOUSE (328)/sp|P18760|COF1_MOUSE (139)-sp|P62737|ACTA_MOUSE (330)/sp|P18760|COF1_MOUSE (139)-sp|P63260|ACTG_MOUSE (328)/sp|P18760|COF1_MOUSE (139)-sp|P63268|ACTH_MOUSE (329)/sp|P18760|COF1_MOUSE (139)-sp|P68033|ACTC_MOUSE (330)/sp|P18760|COF1_MOUSE (139)-sp|P68134|ACTS_MOUSE (330)/sp|P18760|COF1_MOUSE (139)-sp|Q8BFZ3|ACTBL_MOUSE (329)/	Inter-Protein	5	1	10	9	2.124982e-002	8.839361e-004
228	HFX_YangJing_CRF_A_20230627_F1_R1.56615.56615.4.0.dta	4	2769.45	HELQANCYEEVK(7)-IKIIAPPER(2)	Cross-Linked	aONE	2769.44	null	7.028650e-008	4.517135e-003	0.011803	4.26187	sp|P18760|COF1_MOUSE (139)-sp|P60710|ACTB_MOUSE (328)/sp|P18760|COF1_MOUSE (139)-sp|P62737|ACTA_MOUSE (330)/sp|P18760|COF1_MOUSE (139)-sp|P63260|ACTG_MOUSE (328)/sp|P18760|COF1_MOUSE (139)-sp|P63268|ACTH_MOUSE (329)/sp|P18760|COF1_MOUSE (139)-sp|P68033|ACTC_MOUSE (330)/sp|P18760|COF1_MOUSE (139)-sp|P68134|ACTS_MOUSE (330)/sp|P18760|COF1_MOUSE (139)-sp|Q8BFZ3|ACTBL_MOUSE (329)/	Inter-Protein	1	1	13	11	2.692189e-004	1.988018e-004
284	HFX_YangJing_CRF_C_20230627_F1_R1.57761.57761.4.0.dta	4	2769.45	HELQANCYEEVK(7)-IKIIAPPER(2)	Cross-Linked	aONE	2769.44	null	1.532382e-008	8.437382e-003	0.012998	4.69337	sp|P18760|COF1_MOUSE (139)-sp|P60710|ACTB_MOUSE (328)/sp|P18760|COF1_MOUSE (139)-sp|P62737|ACTA_MOUSE (330)/sp|P18760|COF1_MOUSE (139)-sp|P63260|ACTG_MOUSE (328)/sp|P18760|COF1_MOUSE (139)-sp|P63268|ACTH_MOUSE (329)/sp|P18760|COF1_MOUSE (139)-sp|P68033|ACTC_MOUSE (330)/sp|P18760|COF1_MOUSE (139)-sp|P68134|ACTS_MOUSE (330)/sp|P18760|COF1_MOUSE (139)-sp|Q8BFZ3|ACTBL_MOUSE (329)/	Inter-Protein	5	1	14	10	4.861964e-003	4.474009e-005
304	HFX_YangJing_CRF_C_20230627_F1_R1.53914.53914.3.0.dta	3	3040.58	HELQANCYEEVKDR(7)-IKIIAPPER(2)	Cross-Linked	aONE	3040.57	null	4.557899e-012	9.980416e-003	0.015097	4.96519	sp|P18760|COF1_MOUSE (139)-sp|P60710|ACTB_MOUSE (328)/sp|P18760|COF1_MOUSE (139)-sp|P62737|ACTA_MOUSE (330)/sp|P18760|COF1_MOUSE (139)-sp|P63260|ACTG_MOUSE (328)/sp|P18760|COF1_MOUSE (139)-sp|P63268|ACTH_MOUSE (329)/sp|P18760|COF1_MOUSE (139)-sp|P68033|ACTC_MOUSE (330)/sp|P18760|COF1_MOUSE (139)-sp|P68134|ACTS_MOUSE (330)/sp|P18760|COF1_MOUSE (139)-sp|Q8BFZ3|ACTBL_MOUSE (329)/	Inter-Protein	5	1	24.5	8.5	3.670660e-007	2.064552e-015
314	HFX_YangJing_CRF_A_20230627_F1_R1.56538.56538.5.0.dta	5	2769.45	HELQANCYEEVK(7)-IKIIAPPER(2)	Cross-Linked	aONE	2769.44	null	8.926166e-006	1.076843e-002	0.011438	4.13008	sp|P18760|COF1_MOUSE (139)-sp|P60710|ACTB_MOUSE (328)/sp|P18760|COF1_MOUSE (139)-sp|P62737|ACTA_MOUSE (330)/sp|P18760|COF1_MOUSE (139)-sp|P63260|ACTG_MOUSE (328)/sp|P18760|COF1_MOUSE (139)-sp|P63268|ACTH_MOUSE (329)/sp|P18760|COF1_MOUSE (139)-sp|P68033|ACTC_MOUSE (330)/sp|P18760|COF1_MOUSE (139)-sp|P68134|ACTS_MOUSE (330)/sp|P18760|COF1_MOUSE (139)-sp|Q8BFZ3|ACTBL_MOUSE (329)/	Inter-Protein	1	1	11	6	4.074340e-005	6.807389e-003
315	HFX_YangJing_CRF_B_20230627_F1_R1.58300.58300.4.0.dta	4	2769.45	HELQANCYEEVK(7)-IKIIAPPER(2)	Cross-Linked	aONE	2769.44	null	1.143531e-004	1.091082e-002	0.012506	4.51572	sp|P18760|COF1_MOUSE (139)-sp|P60710|ACTB_MOUSE (328)/sp|P18760|COF1_MOUSE (139)-sp|P62737|ACTA_MOUSE (330)/sp|P18760|COF1_MOUSE (139)-sp|P63260|ACTG_MOUSE (328)/sp|P18760|COF1_MOUSE (139)-sp|P63268|ACTH_MOUSE (329)/sp|P18760|COF1_MOUSE (139)-sp|P68033|ACTC_MOUSE (330)/sp|P18760|COF1_MOUSE (139)-sp|P68134|ACTS_MOUSE (330)/sp|P18760|COF1_MOUSE (139)-sp|Q8BFZ3|ACTBL_MOUSE (329)/	Inter-Protein	3	1	12	10	1.790322e-005	6.229262e-005
324	HFX_YangJing_CRF_C_20230627_F1_R1.53887.53887.5.0.dta	5	3040.58	HELQANCYEEVKDR(7)-IKIIAPPER(2)	Cross-Linked	aONE	3040.57	null	8.668764e-010	1.175270e-002	0.013727	4.51462	sp|P18760|COF1_MOUSE (139)-sp|P60710|ACTB_MOUSE (328)/sp|P18760|COF1_MOUSE (139)-sp|P62737|ACTA_MOUSE (330)/sp|P18760|COF1_MOUSE (139)-sp|P63260|ACTG_MOUSE (328)/sp|P18760|COF1_MOUSE (139)-sp|P63268|ACTH_MOUSE (329)/sp|P18760|COF1_MOUSE (139)-sp|P68033|ACTC_MOUSE (330)/sp|P18760|COF1_MOUSE (139)-sp|P68134|ACTS_MOUSE (330)/sp|P18760|COF1_MOUSE (139)-sp|Q8BFZ3|ACTBL_MOUSE (329)/	Inter-Protein	5	1	15.5	8.5	1.780383e-006	1.157737e-009
326	HFX_YangJing_CRF_A_20230627_F1_R1.52736.52736.5.0.dta	5	3040.58	HELQANCYEEVKDR(7)-IKIIAPPER(2)	Cross-Linked	aONE	3040.57	null	1.220027e-006	1.202214e-002	0.012332	4.05582	sp|P18760|COF1_MOUSE (139)-sp|P60710|ACTB_MOUSE (328)/sp|P18760|COF1_MOUSE (139)-sp|P62737|ACTA_MOUSE (330)/sp|P18760|COF1_MOUSE (139)-sp|P63260|ACTG_MOUSE (328)/sp|P18760|COF1_MOUSE (139)-sp|P63268|ACTH_MOUSE (329)/sp|P18760|COF1_MOUSE (139)-sp|P68033|ACTC_MOUSE (330)/sp|P18760|COF1_MOUSE (139)-sp|P68134|ACTS_MOUSE (330)/sp|P18760|COF1_MOUSE (139)-sp|Q8BFZ3|ACTBL_MOUSE (329)/	Inter-Protein	1	1	12.5	7.5	2.234294e-004	1.252285e-006
329	HFX_YangJing_CRF_A_20230627_F1_R1.52924.52924.4.0.dta	4	3040.58	HELQANCYEEVKDR(7)-IKIIAPPER(2)	Cross-Linked	aONE	3040.57	null	4.335968e-008	1.220728e-002	0.014574	4.79319	sp|P18760|COF1_MOUSE (139)-sp|P60710|ACTB_MOUSE (328)/sp|P18760|COF1_MOUSE (139)-sp|P62737|ACTA_MOUSE (330)/sp|P18760|COF1_MOUSE (139)-sp|P63260|ACTG_MOUSE (328)/sp|P18760|COF1_MOUSE (139)-sp|P63268|ACTH_MOUSE (329)/sp|P18760|COF1_MOUSE (139)-sp|P68033|ACTC_MOUSE (330)/sp|P18760|COF1_MOUSE (139)-sp|P68134|ACTS_MOUSE (330)/sp|P18760|COF1_MOUSE (139)-sp|Q8BFZ3|ACTBL_MOUSE (329)/	Inter-Protein	1	1	15.5	8.5	4.775268e-007	1.083424e-009
335	HFX_YangJing_CRF_A_20230627_F1_R2.56822.56822.4.0.dta	4	2769.45	HELQANCYEEVK(7)-IKIIAPPER(2)	Cross-Linked	aONE	2769.44	null	1.867180e-012	1.315346e-002	0.012829	4.63235	sp|P18760|COF1_MOUSE (139)-sp|P60710|ACTB_MOUSE (328)/sp|P18760|COF1_MOUSE (139)-sp|P62737|ACTA_MOUSE (330)/sp|P18760|COF1_MOUSE (139)-sp|P63260|ACTG_MOUSE (328)/sp|P18760|COF1_MOUSE (139)-sp|P63268|ACTH_MOUSE (329)/sp|P18760|COF1_MOUSE (139)-sp|P68033|ACTC_MOUSE (330)/sp|P18760|COF1_MOUSE (139)-sp|P68134|ACTS_MOUSE (330)/sp|P18760|COF1_MOUSE (139)-sp|Q8BFZ3|ACTBL_MOUSE (329)/	Inter-Protein	2	1	15	10	4.180307e-006	2.146395e-004
360	HFX_YangJing_CRF_B_20230627_F1_R1.58058.58058.4.0.dta	4	2769.45	HELQANCYEEVK(7)-IKIIAPPER(2)	Cross-Linked	aONE	2769.44	null	8.052939e-012	1.568795e-002	0.012803	4.62296	sp|P18760|COF1_MOUSE (139)-sp|P60710|ACTB_MOUSE (328)/sp|P18760|COF1_MOUSE (139)-sp|P62737|ACTA_MOUSE (330)/sp|P18760|COF1_MOUSE (139)-sp|P63260|ACTG_MOUSE (328)/sp|P18760|COF1_MOUSE (139)-sp|P63268|ACTH_MOUSE (329)/sp|P18760|COF1_MOUSE (139)-sp|P68033|ACTC_MOUSE (330)/sp|P18760|COF1_MOUSE (139)-sp|P68134|ACTS_MOUSE (330)/sp|P18760|COF1_MOUSE (139)-sp|Q8BFZ3|ACTBL_MOUSE (329)/	Inter-Protein	3	1	16	9	4.271913e-003	4.882102e-007
367	HFX_YangJing_CRF_A_20230627_F1_R1.52897.52897.5.0.dta	5	3040.58	HELQANCYEEVKDR(7)-IKIIAPPER(2)	Cross-Linked	aONE	3040.57	null	2.887923e-011	1.659124e-002	0.013086	4.3038	sp|P18760|COF1_MOUSE (139)-sp|P60710|ACTB_MOUSE (328)/sp|P18760|COF1_MOUSE (139)-sp|P62737|ACTA_MOUSE (330)/sp|P18760|COF1_MOUSE (139)-sp|P63260|ACTG_MOUSE (328)/sp|P18760|COF1_MOUSE (139)-sp|P63268|ACTH_MOUSE (329)/sp|P18760|COF1_MOUSE (139)-sp|P68033|ACTC_MOUSE (330)/sp|P18760|COF1_MOUSE (139)-sp|P68134|ACTS_MOUSE (330)/sp|P18760|COF1_MOUSE (139)-sp|Q8BFZ3|ACTBL_MOUSE (329)/	Inter-Protein	1	1	13.5	9.5	4.226384e-006	3.729609e-009
424	HFX_YangJing_CRF_A_20230627_F1_R2.56848.56848.3.0.dta	3	2769.45	HELQANCYEEVK(7)-IKIIAPPER(2)	Cross-Linked	aONE	2769.44	null	1.011823e-013	2.408397e-002	0.014964	5.40326	sp|P18760|COF1_MOUSE (139)-sp|P60710|ACTB_MOUSE (328)/sp|P18760|COF1_MOUSE (139)-sp|P62737|ACTA_MOUSE (330)/sp|P18760|COF1_MOUSE (139)-sp|P63260|ACTG_MOUSE (328)/sp|P18760|COF1_MOUSE (139)-sp|P63268|ACTH_MOUSE (329)/sp|P18760|COF1_MOUSE (139)-sp|P68033|ACTC_MOUSE (330)/sp|P18760|COF1_MOUSE (139)-sp|P68134|ACTS_MOUSE (330)/sp|P18760|COF1_MOUSE (139)-sp|Q8BFZ3|ACTBL_MOUSE (329)/	Inter-Protein	2	1	18	8	3.257947e-005	2.232236e-007
464	HFX_YangJing_CRF_B_20230627_F1_R1.58276.58276.5.0.dta	5	2769.45	HELQANCYEEVK(7)-IKIIAPPER(2)	Cross-Linked	aONE	2769.44	null	1.018808e-007	3.135848e-002	0.012525	4.52258	sp|P18760|COF1_MOUSE (139)-sp|P60710|ACTB_MOUSE (328)/sp|P18760|COF1_MOUSE (139)-sp|P62737|ACTA_MOUSE (330)/sp|P18760|COF1_MOUSE (139)-sp|P63260|ACTG_MOUSE (328)/sp|P18760|COF1_MOUSE (139)-sp|P63268|ACTH_MOUSE (329)/sp|P18760|COF1_MOUSE (139)-sp|P68033|ACTC_MOUSE (330)/sp|P18760|COF1_MOUSE (139)-sp|P68134|ACTS_MOUSE (330)/sp|P18760|COF1_MOUSE (139)-sp|Q8BFZ3|ACTBL_MOUSE (329)/	Inter-Protein	3	1	15	7	1.842608e-003	1.965045e-005
480	HFX_YangJing_CRF_C_20230627_F1_R1.53913.53913.4.0.dta	4	3040.58	HELQANCYEEVKDR(7)-IKIIAPPER(2)	Cross-Linked	aONE	3040.57	null	3.234364e-017	3.395284e-002	0.014163	4.65801	sp|P18760|COF1_MOUSE (139)-sp|P60710|ACTB_MOUSE (328)/sp|P18760|COF1_MOUSE (139)-sp|P62737|ACTA_MOUSE (330)/sp|P18760|COF1_MOUSE (139)-sp|P63260|ACTG_MOUSE (328)/sp|P18760|COF1_MOUSE (139)-sp|P63268|ACTH_MOUSE (329)/sp|P18760|COF1_MOUSE (139)-sp|P68033|ACTC_MOUSE (330)/sp|P18760|COF1_MOUSE (139)-sp|P68134|ACTS_MOUSE (330)/sp|P18760|COF1_MOUSE (139)-sp|Q8BFZ3|ACTBL_MOUSE (329)/	Inter-Protein	5	1	15.5	9.5	2.990822e-008	1.007380e-010
484	HFX_YangJing_CRF_A_20230627_F1_R1.52925.52925.3.0.dta	3	3040.58	HELQANCYEEVKDR(7)-IKIIAPPER(2)	Cross-Linked	aONE	3040.57	null	3.490512e-009	3.567941e-002	0.015009	4.93625	sp|P18760|COF1_MOUSE (139)-sp|P60710|ACTB_MOUSE (328)/sp|P18760|COF1_MOUSE (139)-sp|P62737|ACTA_MOUSE (330)/sp|P18760|COF1_MOUSE (139)-sp|P63260|ACTG_MOUSE (328)/sp|P18760|COF1_MOUSE (139)-sp|P63268|ACTH_MOUSE (329)/sp|P18760|COF1_MOUSE (139)-sp|P68033|ACTC_MOUSE (330)/sp|P18760|COF1_MOUSE (139)-sp|P68134|ACTS_MOUSE (330)/sp|P18760|COF1_MOUSE (139)-sp|Q8BFZ3|ACTBL_MOUSE (329)/	Inter-Protein	1	1	24	10	8.329866e-006	1.109492e-012
506	HFX_YangJing_CRF_C_20230627_F1_R1.57522.57522.4.0.dta	4	2769.45	HELQANCYEEVK(7)-IKIIAPPER(2)	Cross-Linked	aONE	2769.44	null	1.641889e-010	4.097087e-002	0.012412	4.48177	sp|P18760|COF1_MOUSE (139)-sp|P60710|ACTB_MOUSE (328)/sp|P18760|COF1_MOUSE (139)-sp|P62737|ACTA_MOUSE (330)/sp|P18760|COF1_MOUSE (139)-sp|P63260|ACTG_MOUSE (328)/sp|P18760|COF1_MOUSE (139)-sp|P63268|ACTH_MOUSE (329)/sp|P18760|COF1_MOUSE (139)-sp|P68033|ACTC_MOUSE (330)/sp|P18760|COF1_MOUSE (139)-sp|P68134|ACTS_MOUSE (330)/sp|P18760|COF1_MOUSE (139)-sp|Q8BFZ3|ACTBL_MOUSE (329)/	Inter-Protein	5	1	17	15	8.162229e-007	4.248722e-010
509	HFX_YangJing_CRF_A_20230627_F1_R2.56874.56874.5.0.dta	5	2769.45	HELQANCYEEVK(7)-IKIIAPPER(2)	Cross-Linked	aONE	2769.44	null	2.482391e-011	4.258194e-002	0.012229	4.4157	sp|P18760|COF1_MOUSE (139)-sp|P60710|ACTB_MOUSE (328)/sp|P18760|COF1_MOUSE (139)-sp|P62737|ACTA_MOUSE (330)/sp|P18760|COF1_MOUSE (139)-sp|P63260|ACTG_MOUSE (328)/sp|P18760|COF1_MOUSE (139)-sp|P63268|ACTH_MOUSE (329)/sp|P18760|COF1_MOUSE (139)-sp|P68033|ACTC_MOUSE (330)/sp|P18760|COF1_MOUSE (139)-sp|P68134|ACTS_MOUSE (330)/sp|P18760|COF1_MOUSE (139)-sp|Q8BFZ3|ACTBL_MOUSE (329)/	Inter-Protein	2	1	13	8	6.289470e-008	5.483474e-005
525	HFX_YangJing_CRF_A_20230627_F1_R2.53078.53078.5.0.dta	5	3040.58	HELQANCYEEVKDR(7)-IKIIAPPER(2)	Cross-Linked	aONE	3040.57	null	2.901893e-008	4.904167e-002	0.01303	4.28538	sp|P18760|COF1_MOUSE (139)-sp|P60710|ACTB_MOUSE (328)/sp|P18760|COF1_MOUSE (139)-sp|P62737|ACTA_MOUSE (330)/sp|P18760|COF1_MOUSE (139)-sp|P63260|ACTG_MOUSE (328)/sp|P18760|COF1_MOUSE (139)-sp|P63268|ACTH_MOUSE (329)/sp|P18760|COF1_MOUSE (139)-sp|P68033|ACTC_MOUSE (330)/sp|P18760|COF1_MOUSE (139)-sp|P68134|ACTS_MOUSE (330)/sp|P18760|COF1_MOUSE (139)-sp|Q8BFZ3|ACTBL_MOUSE (329)/	Inter-Protein	2	1	14.5	9.5	3.037135e-007	4.931716e-009
537	HFX_YangJing_CRF_A_20230627_F1_R1.56574.56574.5.0.dta	5	2769.45	HELQANCYEEVK(7)-IKIIAPPER(2)	Cross-Linked	aONE	2769.44	null	1.914743e-004	5.395652e-002	0.011511	4.15644	sp|P18760|COF1_MOUSE (139)-sp|P60710|ACTB_MOUSE (328)/sp|P18760|COF1_MOUSE (139)-sp|P62737|ACTA_MOUSE (330)/sp|P18760|COF1_MOUSE (139)-sp|P63260|ACTG_MOUSE (328)/sp|P18760|COF1_MOUSE (139)-sp|P63268|ACTH_MOUSE (329)/sp|P18760|COF1_MOUSE (139)-sp|P68033|ACTC_MOUSE (330)/sp|P18760|COF1_MOUSE (139)-sp|P68134|ACTS_MOUSE (330)/sp|P18760|COF1_MOUSE (139)-sp|Q8BFZ3|ACTBL_MOUSE (329)/	Inter-Protein	1	1	11	9	1.313351e-006	3.703365e-003
543	HFX_YangJing_CRF_A_20230627_F1_R1.56400.56400.5.0.dta	5	2769.45	HELQANCYEEVK(7)-IKIIAPPER(2)	Cross-Linked	aONE	2769.44	null	1.538758e-003	5.581972e-002	0.011713	4.22938	sp|P18760|COF1_MOUSE (139)-sp|P60710|ACTB_MOUSE (328)/sp|P18760|COF1_MOUSE (139)-sp|P62737|ACTA_MOUSE (330)/sp|P18760|COF1_MOUSE (139)-sp|P63260|ACTG_MOUSE (328)/sp|P18760|COF1_MOUSE (139)-sp|P63268|ACTH_MOUSE (329)/sp|P18760|COF1_MOUSE (139)-sp|P68033|ACTC_MOUSE (330)/sp|P18760|COF1_MOUSE (139)-sp|P68134|ACTS_MOUSE (330)/sp|P18760|COF1_MOUSE (139)-sp|Q8BFZ3|ACTBL_MOUSE (329)/	Inter-Protein	1	1	11	9	3.242043e-003	2.136002e-005
564	HFX_YangJing_CRF_A_20230627_F1_R2.53105.53105.4.0.dta	4	3040.58	HELQANCYEEVKDR(7)-IKIIAPPER(2)	Cross-Linked	aONE	3040.57	null	6.315421e-009	6.301290e-002	0.01391	4.5748	sp|P18760|COF1_MOUSE (139)-sp|P60710|ACTB_MOUSE (328)/sp|P18760|COF1_MOUSE (139)-sp|P62737|ACTA_MOUSE (330)/sp|P18760|COF1_MOUSE (139)-sp|P63260|ACTG_MOUSE (328)/sp|P18760|COF1_MOUSE (139)-sp|P63268|ACTH_MOUSE (329)/sp|P18760|COF1_MOUSE (139)-sp|P68033|ACTC_MOUSE (330)/sp|P18760|COF1_MOUSE (139)-sp|P68134|ACTS_MOUSE (330)/sp|P18760|COF1_MOUSE (139)-sp|Q8BFZ3|ACTBL_MOUSE (329)/	Inter-Protein	2	1	13.5	8.5	2.856182e-008	1.263859e-012
570	HFX_YangJing_CRF_B_20230627_F1_R1.54478.54478.5.0.dta	5	3040.58	HELQANCYEEVKDR(7)-IKIIAPPER(2)	Cross-Linked	aONE	3040.57	null	2.353388e-011	6.470642e-002	0.013552	4.45706	sp|P18760|COF1_MOUSE (139)-sp|P60710|ACTB_MOUSE (328)/sp|P18760|COF1_MOUSE (139)-sp|P62737|ACTA_MOUSE (330)/sp|P18760|COF1_MOUSE (139)-sp|P63260|ACTG_MOUSE (328)/sp|P18760|COF1_MOUSE (139)-sp|P63268|ACTH_MOUSE (329)/sp|P18760|COF1_MOUSE (139)-sp|P68033|ACTC_MOUSE (330)/sp|P18760|COF1_MOUSE (139)-sp|P68134|ACTS_MOUSE (330)/sp|P18760|COF1_MOUSE (139)-sp|Q8BFZ3|ACTBL_MOUSE (329)/	Inter-Protein	3	1	17.5	10.5	1.205512e-009	1.264266e-010
634	HFX_YangJing_CRF_A_20230627_F1_R1.56620.56620.4.0.dta	4	2769.45	HELQANCYEEVK(7)-IKIIAPPER(2)	Cross-Linked	aONE	2769.44	null	9.656762e-013	1.134073e-001	0.011803	4.26187	sp|P18760|COF1_MOUSE (139)-sp|P60710|ACTB_MOUSE (328)/sp|P18760|COF1_MOUSE (139)-sp|P62737|ACTA_MOUSE (330)/sp|P18760|COF1_MOUSE (139)-sp|P63260|ACTG_MOUSE (328)/sp|P18760|COF1_MOUSE (139)-sp|P63268|ACTH_MOUSE (329)/sp|P18760|COF1_MOUSE (139)-sp|P68033|ACTC_MOUSE (330)/sp|P18760|COF1_MOUSE (139)-sp|P68134|ACTS_MOUSE (330)/sp|P18760|COF1_MOUSE (139)-sp|Q8BFZ3|ACTBL_MOUSE (329)/	Inter-Protein	1	1	17	11	1.295514e-007	1.400031e-010
640	HFX_YangJing_CRF_B_20230627_F1_R1.58303.58303.5.0.dta	5	2769.45	HELQANCYEEVK(7)-IKIIAPPER(2)	Cross-Linked	aONE	2769.44	null	1.683841e-004	1.181674e-001	0.012708	4.58866	sp|P18760|COF1_MOUSE (139)-sp|P60710|ACTB_MOUSE (328)/sp|P18760|COF1_MOUSE (139)-sp|P62737|ACTA_MOUSE (330)/sp|P18760|COF1_MOUSE (139)-sp|P63260|ACTG_MOUSE (328)/sp|P18760|COF1_MOUSE (139)-sp|P63268|ACTH_MOUSE (329)/sp|P18760|COF1_MOUSE (139)-sp|P68033|ACTC_MOUSE (330)/sp|P18760|COF1_MOUSE (139)-sp|P68134|ACTS_MOUSE (330)/sp|P18760|COF1_MOUSE (139)-sp|Q8BFZ3|ACTBL_MOUSE (329)/	Inter-Protein	3	1	11	8	4.535517e-005	1.955953e-005
642	HFX_YangJing_CRF_C_20230627_F1_R1.53579.53579.3.0.dta	3	3040.58	HELQANCYEEVKDR(7)-IKIIAPPER(2)	Cross-Linked	aONE	3040.57	null	1.840544e-005	1.191756e-001	0.014779	4.86061	sp|P18760|COF1_MOUSE (139)-sp|P60710|ACTB_MOUSE (328)/sp|P18760|COF1_MOUSE (139)-sp|P62737|ACTA_MOUSE (330)/sp|P18760|COF1_MOUSE (139)-sp|P63260|ACTG_MOUSE (328)/sp|P18760|COF1_MOUSE (139)-sp|P63268|ACTH_MOUSE (329)/sp|P18760|COF1_MOUSE (139)-sp|P68033|ACTC_MOUSE (330)/sp|P18760|COF1_MOUSE (139)-sp|P68134|ACTS_MOUSE (330)/sp|P18760|COF1_MOUSE (139)-sp|Q8BFZ3|ACTBL_MOUSE (329)/	Inter-Protein	5	1	20	8	8.520191e-010	3.352067e-006
686	HFX_YangJing_CRF_A_20230627_F1_R2.53106.53106.3.0.dta	3	3040.58	HELQANCYEEVKDR(7)-IKIIAPPER(2)	Cross-Linked	aONE	3040.57	null	7.895050e-015	1.520954e-001	0.013724	4.51363	sp|P18760|COF1_MOUSE (139)-sp|P60710|ACTB_MOUSE (328)/sp|P18760|COF1_MOUSE (139)-sp|P62737|ACTA_MOUSE (330)/sp|P18760|COF1_MOUSE (139)-sp|P63260|ACTG_MOUSE (328)/sp|P18760|COF1_MOUSE (139)-sp|P63268|ACTH_MOUSE (329)/sp|P18760|COF1_MOUSE (139)-sp|P68033|ACTC_MOUSE (330)/sp|P18760|COF1_MOUSE (139)-sp|P68134|ACTS_MOUSE (330)/sp|P18760|COF1_MOUSE (139)-sp|Q8BFZ3|ACTBL_MOUSE (329)/	Inter-Protein	2	1	23.5	9.5	7.787661e-007	4.984492e-016
706	HFX_YangJing_CRF_A_20230627_F1_R1.52614.52614.3.0.dta	3	3040.58	HELQANCYEEVKDR(7)-IKIIAPPER(2)	Cross-Linked	aONE	3040.57	null	2.133734e-014	1.772546e-001	0.013972	4.5952	sp|P18760|COF1_MOUSE (139)-sp|P60710|ACTB_MOUSE (328)/sp|P18760|COF1_MOUSE (139)-sp|P62737|ACTA_MOUSE (330)/sp|P18760|COF1_MOUSE (139)-sp|P63260|ACTG_MOUSE (328)/sp|P18760|COF1_MOUSE (139)-sp|P63268|ACTH_MOUSE (329)/sp|P18760|COF1_MOUSE (139)-sp|P68033|ACTC_MOUSE (330)/sp|P18760|COF1_MOUSE (139)-sp|P68134|ACTS_MOUSE (330)/sp|P18760|COF1_MOUSE (139)-sp|Q8BFZ3|ACTBL_MOUSE (329)/	Inter-Protein	1	1	23	9	1.719639e-011	1.984454e-012
721	HFX_YangJing_CRF_A_20230627_F1_R1.52604.52604.3.0.dta	3	3040.58	HELQANCYEEVKDR(7)-IKIIAPPER(2)	Cross-Linked	aONE	3040.57	null	1.877137e-011	2.072520e-001	0.014679	4.82772	sp|P18760|COF1_MOUSE (139)-sp|P60710|ACTB_MOUSE (328)/sp|P18760|COF1_MOUSE (139)-sp|P62737|ACTA_MOUSE (330)/sp|P18760|COF1_MOUSE (139)-sp|P63260|ACTG_MOUSE (328)/sp|P18760|COF1_MOUSE (139)-sp|P63268|ACTH_MOUSE (329)/sp|P18760|COF1_MOUSE (139)-sp|P68033|ACTC_MOUSE (330)/sp|P18760|COF1_MOUSE (139)-sp|P68134|ACTS_MOUSE (330)/sp|P18760|COF1_MOUSE (139)-sp|Q8BFZ3|ACTBL_MOUSE (329)/	Inter-Protein	1	1	22	9	2.207220e-011	1.484613e-011
729	HFX_YangJing_CRF_B_20230627_F1_R1.54170.54170.3.0.dta	3	3040.58	HELQANCYEEVKDR(7)-IKIIAPPER(2)	Cross-Linked	aONE	3040.57	null	1.194352e-009	2.175298e-001	0.013498	4.4393	sp|P18760|COF1_MOUSE (139)-sp|P60710|ACTB_MOUSE (328)/sp|P18760|COF1_MOUSE (139)-sp|P62737|ACTA_MOUSE (330)/sp|P18760|COF1_MOUSE (139)-sp|P63260|ACTG_MOUSE (328)/sp|P18760|COF1_MOUSE (139)-sp|P63268|ACTH_MOUSE (329)/sp|P18760|COF1_MOUSE (139)-sp|P68033|ACTC_MOUSE (330)/sp|P18760|COF1_MOUSE (139)-sp|P68134|ACTS_MOUSE (330)/sp|P18760|COF1_MOUSE (139)-sp|Q8BFZ3|ACTBL_MOUSE (329)/	Inter-Protein	3	1	19.5	8.5	3.476126e-009	1.792229e-010
871	HFX_YangJing_CRF_B_20230627_F1_R1.54479.54479.4.0.dta	4	3040.58	HELQANCYEEVKDR(7)-IKIIAPPER(2)	Cross-Linked	aONE	3040.57	null	2.576913e-005	2.622532e-001	0.014656	4.82015	sp|P18760|COF1_MOUSE (139)-sp|P60710|ACTB_MOUSE (328)/sp|P18760|COF1_MOUSE (139)-sp|P62737|ACTA_MOUSE (330)/sp|P18760|COF1_MOUSE (139)-sp|P63260|ACTG_MOUSE (328)/sp|P18760|COF1_MOUSE (139)-sp|P63268|ACTH_MOUSE (329)/sp|P18760|COF1_MOUSE (139)-sp|P68033|ACTC_MOUSE (330)/sp|P18760|COF1_MOUSE (139)-sp|P68134|ACTS_MOUSE (330)/sp|P18760|COF1_MOUSE (139)-sp|Q8BFZ3|ACTBL_MOUSE (329)/	Inter-Protein	3	1	10.5	10.5	5.026283e-009	1.157425e-011
875	HFX_YangJing_CRF_B_20230627_F1_R1.54505.54505.3.0.dta	3	3040.58	HELQANCYEEVKDR(7)-IKIIAPPER(2)	Cross-Linked	aONE	3040.57	null	5.434343e-013	2.673577e-001	0.015231	5.00926	sp|P18760|COF1_MOUSE (139)-sp|P60710|ACTB_MOUSE (328)/sp|P18760|COF1_MOUSE (139)-sp|P62737|ACTA_MOUSE (330)/sp|P18760|COF1_MOUSE (139)-sp|P63260|ACTG_MOUSE (328)/sp|P18760|COF1_MOUSE (139)-sp|P63268|ACTH_MOUSE (329)/sp|P18760|COF1_MOUSE (139)-sp|P68033|ACTC_MOUSE (330)/sp|P18760|COF1_MOUSE (139)-sp|P68134|ACTS_MOUSE (330)/sp|P18760|COF1_MOUSE (139)-sp|Q8BFZ3|ACTBL_MOUSE (329)/	Inter-Protein	3	1	25	10	1.323561e-007	9.739559e-016
876	HFX_YangJing_CRF_C_20230627_F1_R1.57787.57787.5.0.dta	5	2769.45	HELQANCYEEVK(7)-IKIIAPPER(2)	Cross-Linked	aONE	2769.44	null	3.010372e-003	2.789763e-001	0.012471	4.50308	sp|P18760|COF1_MOUSE (139)-sp|P60710|ACTB_MOUSE (328)/sp|P18760|COF1_MOUSE (139)-sp|P62737|ACTA_MOUSE (330)/sp|P18760|COF1_MOUSE (139)-sp|P63260|ACTG_MOUSE (328)/sp|P18760|COF1_MOUSE (139)-sp|P63268|ACTH_MOUSE (329)/sp|P18760|COF1_MOUSE (139)-sp|P68033|ACTC_MOUSE (330)/sp|P18760|COF1_MOUSE (139)-sp|P68134|ACTS_MOUSE (330)/sp|P18760|COF1_MOUSE (139)-sp|Q8BFZ3|ACTBL_MOUSE (329)/	Inter-Protein	5	1	9	8	2.470182e-004	1.173566e-006
887	HFX_YangJing_CRF_A_20230627_F1_R2.56566.56566.4.0.dta	4	2769.45	HELQANCYEEVK(7)-IKIIAPPER(2)	Cross-Linked	aONE	2769.44	null	1.524804e-003	3.886606e-001	0.012826	4.63126	sp|P18760|COF1_MOUSE (139)-sp|P60710|ACTB_MOUSE (328)/sp|P18760|COF1_MOUSE (139)-sp|P62737|ACTA_MOUSE (330)/sp|P18760|COF1_MOUSE (139)-sp|P63260|ACTG_MOUSE (328)/sp|P18760|COF1_MOUSE (139)-sp|P63268|ACTH_MOUSE (329)/sp|P18760|COF1_MOUSE (139)-sp|P68033|ACTC_MOUSE (330)/sp|P18760|COF1_MOUSE (139)-sp|P68134|ACTS_MOUSE (330)/sp|P18760|COF1_MOUSE (139)-sp|Q8BFZ3|ACTBL_MOUSE (329)/	Inter-Protein	2	1	9	8	7.310315e-002	2.859420e-004
892	HFX_YangJing_CRF_A_20230627_F1_R2.56815.56815.3.0.dta	3	2769.45	HELQANCYEEVK(7)-IKIIAPPER(2)	Cross-Linked	aONE	2769.44	null	2.619516e-009	4.114600e-001	0.014727	5.31768	sp|P18760|COF1_MOUSE (139)-sp|P60710|ACTB_MOUSE (328)/sp|P18760|COF1_MOUSE (139)-sp|P62737|ACTA_MOUSE (330)/sp|P18760|COF1_MOUSE (139)-sp|P63260|ACTG_MOUSE (328)/sp|P18760|COF1_MOUSE (139)-sp|P63268|ACTH_MOUSE (329)/sp|P18760|COF1_MOUSE (139)-sp|P68033|ACTC_MOUSE (330)/sp|P18760|COF1_MOUSE (139)-sp|P68134|ACTS_MOUSE (330)/sp|P18760|COF1_MOUSE (139)-sp|Q8BFZ3|ACTBL_MOUSE (329)/	Inter-Protein	2	1	15	6	7.012200e-004	8.575896e-003
576	HFX_YangJing_CRF_B_20230627_F1_R1.81559.81559.3.0.dta	3	2275.25	LGGSAVISLEGKPL(12)-CTLAEK(1)	Cross-Linked	aONE	2275.24	null	8.518488e-005	6.884616e-002	0.008559	3.76181	sp|P18760|COF1_MOUSE (164)-sp|P18760|COF1_MOUSE (147)/	Intra-Protein	3	1	14	5	2.825749e-004	1.888996e-004
788	HFX_YangJing_CRF_A_20230627_F1_R2.79499.79499.3.0.dta	3	2275.25	LGGSAVISLEGKPL(12)-CTLAEK(1)	Cross-Linked	aONE	2275.24	null	3.645718e-004	3.138750e-001	0.010343	4.5459	sp|P18760|COF1_MOUSE (164)-sp|P18760|COF1_MOUSE (147)/	Intra-Protein	2	1	13	6	3.430239e-004	3.506215e-004
39	HFX_YangJing_CRF_C_20230627_F1_R1.75297.75297.4.1.dta	4	4223.01	GYDYGPQFQGICEATLEGEQGK(12)-LKEDTQVADVTTSR(2)	Cross-Linked	aONE	4222.99	null	1.240058e-006	1.167989e-004	0.022853	5.41157	sp|P19096|FAS_MOUSE (1010)-sp|P19096|FAS_MOUSE (1071)/	Intra-Protein	5	1	20	12	2.352062e-010	1.935444e-008
96	HFX_YangJing_CRF_B_20230627_F1_R1.76173.76173.4.0.dta	4	4223.01	GYDYGPQFQGICEATLEGEQGK(12)-LKEDTQVADVTTSR(2)	Cross-Linked	aONE	4222.99	null	6.624247e-007	6.533722e-004	0.024647	5.83639	sp|P19096|FAS_MOUSE (1010)-sp|P19096|FAS_MOUSE (1071)/	Intra-Protein	3	1	21	12	8.877353e-008	4.282934e-006
246	HFX_YangJing_CRF_A_20230627_F1_R2.74416.74416.4.0.dta	4	4223.01	GYDYGPQFQGICEATLEGEQGK(12)-LKEDTQVADVTTSR(2)	Cross-Linked	aONE	4222.99	null	1.967392e-005	5.395231e-003	0.01888	4.47077	sp|P19096|FAS_MOUSE (1010)-sp|P19096|FAS_MOUSE (1071)/	Intra-Protein	2	1	21	13	1.355878e-008	1.959381e-006
254	HFX_YangJing_CRF_A_20230627_F1_R1.74051.74051.4.3.dta	4	4223.02	GYDYGPQFQGICEATLEGEQGK(12)-LKEDTQVADVTTSR(2)	Cross-Linked	aONE	4222.99	null	2.950581e-004	6.061187e-003	0.029846	7.06751	sp|P19096|FAS_MOUSE (1010)-sp|P19096|FAS_MOUSE (1071)/	Intra-Protein	1	1	17	13	1.099249e-011	8.023839e-006
828	HFX_YangJing_CRF_A_20230627_F1_R2.70397.70397.5.0.dta	5	4706.29	AFQFVETHGEVCPANWTPESPTIKPSPTASK(12)-EYFEKVHQ(5)	Cross-Linked	aONE	4706.27	null	1.000000e+000	4.568695e-001	0.023014	4.89008	sp|P20108|PRDX3_MOUSE (230)-sp|P20108|PRDX3_MOUSE (254)/	Intra-Protein	2	1	26	5	1.066326e-008	1.000000e+000
6	HFX_YangJing_CRF_B_20230627_F1_R1.84096.84096.3.0.dta	3	3237.73	KVESLQEEIAFLK(1)-QVQSLTCEVDALK(7)	Cross-Linked	aONE	3237.71	null	1.009137e-003	1.874625e-006	0.019819	6.12131	sp|P20152|VIME_MOUSE (223)-sp|P20152|VIME_MOUSE (328)/	Intra-Protein	3	1	17	16	1.246524e-007	1.217401e-003
7	HFX_YangJing_CRF_C_20230627_F1_R1.82030.82030.3.0.dta	3	3237.72	KVESLQEEIAFLK(1)-QVQSLTCEVDALK(7)	Cross-Linked	aONE	3237.71	null	3.220436e-004	2.604675e-006	0.01451	4.48157	sp|P20152|VIME_MOUSE (223)-sp|P20152|VIME_MOUSE (328)/	Intra-Protein	5	1	14	14	4.072682e-008	2.670442e-004
9	HFX_YangJing_CRF_C_20230627_F1_R1.82049.82049.3.0.dta	3	3237.72	KVESLQEEIAFLK(1)-QVQSLTCEVDALK(7)	Cross-Linked	aONE	3237.71	null	5.964720e-007	3.372678e-006	0.014566	4.49886	sp|P20152|VIME_MOUSE (223)-sp|P20152|VIME_MOUSE (328)/	Intra-Protein	5	1	15	14	3.871515e-009	3.746861e-006
15	HFX_YangJing_CRF_B_20230627_F1_R1.83212.83212.3.0.dta	3	3237.72	KVESLQEEIAFLK(1)-QVQSLTCEVDALK(7)	Cross-Linked	aONE	3237.71	null	1.814929e-005	2.182789e-005	0.013344	4.12143	sp|P20152|VIME_MOUSE (223)-sp|P20152|VIME_MOUSE (328)/	Intra-Protein	3	1	14	15	1.416863e-006	3.588914e-004
28	HFX_YangJing_CRF_A_20230627_F1_R1.80787.80787.3.0.dta	3	3237.72	KVESLQEEIAFLK(1)-QVQSLTCEVDALK(7)	Cross-Linked	aONE	3237.71	null	1.939805e-007	6.592216e-005	0.015094	4.66194	sp|P20152|VIME_MOUSE (223)-sp|P20152|VIME_MOUSE (328)/	Intra-Protein	1	1	14	17	3.016740e-012	2.793323e-007
55	HFX_YangJing_CRF_C_20230627_F1_R1.82031.82031.4.0.dta	4	3237.72	KVESLQEEIAFLK(1)-QVQSLTCEVDALK(7)	Cross-Linked	aONE	3237.71	null	3.293111e-003	2.464783e-004	0.01255	3.8762	sp|P20152|VIME_MOUSE (223)-sp|P20152|VIME_MOUSE (328)/	Intra-Protein	5	1	12	9	2.386657e-005	1.919448e-003
100	HFX_YangJing_CRF_B_20230627_F1_R1.84098.84098.4.0.dta	4	3237.72	KVESLQEEIAFLK(1)-QVQSLTCEVDALK(7)	Cross-Linked	aONE	3237.71	null	1.584874e-003	7.136172e-004	0.013054	4.03186	sp|P20152|VIME_MOUSE (223)-sp|P20152|VIME_MOUSE (328)/	Intra-Protein	3	1	11	10	1.013570e-006	4.180350e-003
142	HFX_YangJing_CRF_B_20230627_F1_R1.87682.87682.3.2.dta	3	3237.7	KVESLQEEIAFLK(1)-QVQSLTCEVDALK(7)	Cross-Linked	aONE	3237.71	null	2.368319e-002	1.566084e-003	-0.01078	-3.32952	sp|P20152|VIME_MOUSE (223)-sp|P20152|VIME_MOUSE (328)/	Intra-Protein	3	1	14	9	1.008159e-004	2.660194e-002
143	HFX_YangJing_CRF_C_20230627_F1_R1.82932.82932.3.0.dta	3	3237.72	KVESLQEEIAFLK(1)-QVQSLTCEVDALK(7)	Cross-Linked	aONE	3237.71	null	3.801810e-002	1.577618e-003	0.0093	2.8724	sp|P20152|VIME_MOUSE (223)-sp|P20152|VIME_MOUSE (328)/	Intra-Protein	5	1	9	13	1.907176e-002	1.828518e-003
153	HFX_YangJing_CRF_A_20230627_F1_R1.81527.81527.3.0.dta	3	3237.72	KVESLQEEIAFLK(1)-QVQSLTCEVDALK(7)	Cross-Linked	aONE	3237.71	null	6.740626e-005	1.809543e-003	0.013392	4.13626	sp|P20152|VIME_MOUSE (223)-sp|P20152|VIME_MOUSE (328)/	Intra-Protein	1	1	14	14	7.197444e-005	2.573746e-006
186	HFX_YangJing_CRF_A_20230627_F1_R2.81085.81085.3.0.dta	3	3237.72	KVESLQEEIAFLK(1)-QVQSLTCEVDALK(7)	Cross-Linked	aONE	3237.71	null	2.471936e-005	3.001222e-003	0.014894	4.60017	sp|P20152|VIME_MOUSE (223)-sp|P20152|VIME_MOUSE (328)/	Intra-Protein	2	1	11	16	2.998570e-004	1.429373e-004
197	HFX_YangJing_CRF_A_20230627_F1_R2.81916.81916.3.0.dta	3	3237.72	KVESLQEEIAFLK(1)-QVQSLTCEVDALK(7)	Cross-Linked	aONE	3237.71	null	4.425987e-004	3.474376e-003	0.015149	4.67893	sp|P20152|VIME_MOUSE (223)-sp|P20152|VIME_MOUSE (328)/	Intra-Protein	2	1	15	15	1.744188e-006	9.370718e-004
208	HFX_YangJing_CRF_C_20230627_F1_R1.82919.82919.4.0.dta	4	3237.72	KVESLQEEIAFLK(1)-QVQSLTCEVDALK(7)	Cross-Linked	aONE	3237.71	null	3.382618e-002	3.820067e-003	0.011445	3.53491	sp|P20152|VIME_MOUSE (223)-sp|P20152|VIME_MOUSE (328)/	Intra-Protein	5	1	10	7	4.369488e-004	1.064491e-001
234	HFX_YangJing_CRF_A_20230627_F1_R1.80660.80660.3.0.dta	3	3237.72	KVESLQEEIAFLK(1)-QVQSLTCEVDALK(7)	Cross-Linked	aONE	3237.71	null	2.659885e-005	4.952786e-003	0.015215	4.69931	sp|P20152|VIME_MOUSE (223)-sp|P20152|VIME_MOUSE (328)/	Intra-Protein	1	1	12	14	3.673373e-006	1.258792e-004
334	HFX_YangJing_CRF_B_20230627_F1_R1.83199.83199.4.0.dta	4	3237.72	KVESLQEEIAFLK(1)-QVQSLTCEVDALK(7)	Cross-Linked	aONE	3237.71	null	4.278928e-004	1.298283e-002	0.011911	3.67884	sp|P20152|VIME_MOUSE (223)-sp|P20152|VIME_MOUSE (328)/	Intra-Protein	3	1	11	9	7.140452e-004	1.251712e-002
339	HFX_YangJing_CRF_A_20230627_F1_R1.80654.80654.4.0.dta	4	3237.72	KVESLQEEIAFLK(1)-QVQSLTCEVDALK(7)	Cross-Linked	aONE	3237.71	null	4.851837e-001	1.353832e-002	0.012295	3.79744	sp|P20152|VIME_MOUSE (223)-sp|P20152|VIME_MOUSE (328)/	Intra-Protein	1	1	10	6	3.991428e-004	1.821550e-001
366	HFX_YangJing_CRF_A_20230627_F1_R2.81084.81084.4.0.dta	4	3237.72	KVESLQEEIAFLK(1)-QVQSLTCEVDALK(7)	Cross-Linked	aONE	3237.71	null	2.825614e-002	1.653017e-002	0.013318	4.1134	sp|P20152|VIME_MOUSE (223)-sp|P20152|VIME_MOUSE (328)/	Intra-Protein	2	1	7	9	1.498202e-002	1.532398e-001
430	HFX_YangJing_CRF_A_20230627_F1_R2.85423.85423.3.2.dta	3	3237.7	KVESLQEEIAFLK(1)-QVQSLTCEVDALK(7)	Cross-Linked	aONE	3237.71	null	1.648659e-002	2.542794e-002	-0.006815	-2.10488	sp|P20152|VIME_MOUSE (223)-sp|P20152|VIME_MOUSE (328)/	Intra-Protein	2	1	15	7	8.692096e-007	6.197913e-002
470	HFX_YangJing_CRF_A_20230627_F1_R1.84654.84654.3.0.dta	3	3237.7	KVESLQEEIAFLK(1)-QVQSLTCEVDALK(7)	Cross-Linked	aONE	3237.71	null	5.836604e-002	3.232016e-002	-0.010244	-3.16397	sp|P20152|VIME_MOUSE (223)-sp|P20152|VIME_MOUSE (328)/	Intra-Protein	1	1	10	8	3.398832e-003	2.573037e-001
561	HFX_YangJing_CRF_A_20230627_F1_R2.81917.81917.4.0.dta	4	3237.72	KVESLQEEIAFLK(1)-QVQSLTCEVDALK(7)	Cross-Linked	aONE	3237.71	null	1.227011e-001	6.149167e-002	0.011428	3.52966	sp|P20152|VIME_MOUSE (223)-sp|P20152|VIME_MOUSE (328)/	Intra-Protein	2	1	9	5	7.848860e-003	4.508904e-001
586	HFX_YangJing_CRF_A_20230627_F1_R1.81525.81525.4.2.dta	4	3237.72	KVESLQEEIAFLK(1)-QVQSLTCEVDALK(7)	Cross-Linked	aONE	3237.71	null	1.000000e+000	7.153472e-002	0.010088	3.11578	sp|P20152|VIME_MOUSE (223)-sp|P20152|VIME_MOUSE (328)/	Intra-Protein	1	1	11	6	5.632431e-003	1.000000e+000
45	HFX_YangJing_CRF_C_20230627_F1_R1.84002.84002.3.0.dta	3	3237.72	VESLQEEIAFLKK(12)-QVQSLTCEVDALK(7)	Cross-Linked	aONE	3237.71	null	4.599063e-005	1.624643e-004	0.011173	3.4509	sp|P20152|VIME_MOUSE (235)-sp|P20152|VIME_MOUSE (328)/	Intra-Protein	5	1	16.5	14.5	6.179130e-005	1.104486e-004
64	HFX_YangJing_CRF_B_20230627_F1_R1.82304.82304.3.0.dta	3	3365.82	KVESLQEEIAFLKK(13)-QVQSLTCEVDALK(7)	Cross-Linked	aONE	3365.8	null	1.419218e-005	3.497542e-004	0.016576	4.92483	sp|P20152|VIME_MOUSE (235)-sp|P20152|VIME_MOUSE (328)/	Intra-Protein	3	1	13.5	13.5	2.214956e-007	1.141036e-004
91	HFX_YangJing_CRF_C_20230627_F1_R1.81173.81173.4.0.dta	4	3365.81	KVESLQEEIAFLKK(13)-QVQSLTCEVDALK(7)	Cross-Linked	aONE	3365.8	null	2.265545e-003	5.895802e-004	0.012271	3.64579	sp|P20152|VIME_MOUSE (235)-sp|P20152|VIME_MOUSE (328)/	Intra-Protein	5	1	11	15	5.379624e-003	4.169622e-004
119	HFX_YangJing_CRF_C_20230627_F1_R1.81193.81193.3.0.dta	3	3365.82	KVESLQEEIAFLKK(13)-QVQSLTCEVDALK(7)	Cross-Linked	aONE	3365.8	null	7.664685e-006	9.862145e-004	0.012882	3.82732	sp|P20152|VIME_MOUSE (235)-sp|P20152|VIME_MOUSE (328)/	Intra-Protein	5	1	11.5	11.5	8.593171e-006	4.490821e-007
128	HFX_YangJing_CRF_B_20230627_F1_R1.85172.85172.3.0.dta	3	3237.72	VESLQEEIAFLKK(12)-QVQSLTCEVDALK(7)	Cross-Linked	aONE	3237.71	null	1.437439e-004	1.166757e-003	0.013226	4.08499	sp|P20152|VIME_MOUSE (235)-sp|P20152|VIME_MOUSE (328)/	Intra-Protein	3	1	17.5	13.5	1.027742e-004	3.394794e-004
173	HFX_YangJing_CRF_A_20230627_F1_R2.83036.83036.3.0.dta	3	3237.71	VESLQEEIAFLKK(12)-QVQSLTCEVDALK(7)	Cross-Linked	aONE	3237.71	null	3.335227e-006	2.543874e-003	0.002896	0.89446	sp|P20152|VIME_MOUSE (235)-sp|P20152|VIME_MOUSE (328)/	Intra-Protein	2	1	15.5	12.5	2.269215e-005	1.884221e-005
175	HFX_YangJing_CRF_B_20230627_F1_R1.82293.82293.3.0.dta	3	3365.82	KVESLQEEIAFLKK(13)-QVQSLTCEVDALK(7)	Cross-Linked	aONE	3365.8	null	9.758640e-004	2.579981e-003	0.016576	4.92483	sp|P20152|VIME_MOUSE (235)-sp|P20152|VIME_MOUSE (328)/	Intra-Protein	3	1	12	14	3.472607e-004	3.750128e-004
183	HFX_YangJing_CRF_A_20230627_F1_R2.80225.80225.4.0.dta	4	3365.82	KVESLQEEIAFLKK(13)-QVQSLTCEVDALK(7)	Cross-Linked	aONE	3365.8	null	3.302620e-005	2.837954e-003	0.013863	4.11878	sp|P20152|VIME_MOUSE (235)-sp|P20152|VIME_MOUSE (328)/	Intra-Protein	2	1	10.5	13.5	9.645162e-007	4.624438e-005
204	HFX_YangJing_CRF_A_20230627_F1_R1.82598.82598.3.0.dta	3	3237.71	VESLQEEIAFLKK(12)-QVQSLTCEVDALK(7)	Cross-Linked	aONE	3237.71	null	4.702364e-006	3.605079e-003	0.006215	1.91957	sp|P20152|VIME_MOUSE (235)-sp|P20152|VIME_MOUSE (328)/	Intra-Protein	1	1	12.5	13.5	3.259143e-005	1.079183e-005
205	HFX_YangJing_CRF_A_20230627_F1_R1.79812.79812.5.0.dta	5	3365.82	KVESLQEEIAFLKK(13)-QVQSLTCEVDALK(7)	Cross-Linked	aONE	3365.8	null	3.263760e-003	3.696005e-003	0.012888	3.8291	sp|P20152|VIME_MOUSE (235)-sp|P20152|VIME_MOUSE (328)/	Intra-Protein	1	1	7.5	7.5	3.437715e-002	1.770414e-003
214	HFX_YangJing_CRF_B_20230627_F1_R1.82292.82292.4.0.dta	4	3365.82	KVESLQEEIAFLKK(13)-QVQSLTCEVDALK(7)	Cross-Linked	aONE	3365.8	null	8.835254e-006	4.059329e-003	0.013287	3.94765	sp|P20152|VIME_MOUSE (235)-sp|P20152|VIME_MOUSE (328)/	Intra-Protein	3	1	10	16	3.287032e-005	9.241576e-006
217	HFX_YangJing_CRF_A_20230627_F1_R1.79784.79784.4.0.dta	4	3365.82	KVESLQEEIAFLKK(13)-QVQSLTCEVDALK(7)	Cross-Linked	aONE	3365.8	null	3.459728e-005	4.227029e-003	0.015865	4.71359	sp|P20152|VIME_MOUSE (235)-sp|P20152|VIME_MOUSE (328)/	Intra-Protein	1	1	10.5	11.5	3.623921e-005	1.296200e-005
353	HFX_YangJing_CRF_A_20230627_F1_R1.79786.79786.3.0.dta	3	3365.81	KVESLQEEIAFLKK(13)-QVQSLTCEVDALK(7)	Cross-Linked	aONE	3365.8	null	9.352192e-005	1.541817e-002	0.012012	3.56884	sp|P20152|VIME_MOUSE (235)-sp|P20152|VIME_MOUSE (328)/	Intra-Protein	1	1	12	12	3.855145e-005	3.626761e-005
518	HFX_YangJing_CRF_B_20230627_F1_R1.85176.85176.4.2.dta	4	3237.72	VESLQEEIAFLKK(12)-QVQSLTCEVDALK(7)	Cross-Linked	aONE	3237.71	null	1.827941e-001	4.521359e-002	0.010917	3.37183	sp|P20152|VIME_MOUSE (235)-sp|P20152|VIME_MOUSE (328)/	Intra-Protein	3	1	8.5	13.5	2.468552e-001	6.406277e-004
528	HFX_YangJing_CRF_A_20230627_F1_R2.80227.80227.3.0.dta	3	3365.81	KVESLQEEIAFLKK(13)-QVQSLTCEVDALK(7)	Cross-Linked	aONE	3365.8	null	1.949900e-003	5.152687e-002	0.011238	3.33888	sp|P20152|VIME_MOUSE (235)-sp|P20152|VIME_MOUSE (328)/	Intra-Protein	2	1	10.5	10.5	3.800447e-003	1.943545e-004
691	HFX_YangJing_CRF_A_20230627_F1_R2.83040.83040.4.0.dta	4	3237.71	VESLQEEIAFLKK(12)-QVQSLTCEVDALK(7)	Cross-Linked	aONE	3237.71	null	7.405357e-001	1.538329e-001	0.00462	1.42694	sp|P20152|VIME_MOUSE (235)-sp|P20152|VIME_MOUSE (328)/	Intra-Protein	2	1	7.5	10.5	1.000000e+000	3.691538e-003
20	HFX_YangJing_CRF_B_20230627_F1_R1.75583.75583.3.1.dta	3	3012.53	QVQSLTCEVDALK(7)-SKFADLSEAANR(2)	Cross-Linked	aONE	3012.51	null	1.167850e-003	4.976892e-005	0.017712	5.87948	sp|P20152|VIME_MOUSE (328)-sp|P20152|VIME_MOUSE (294)/	Intra-Protein	3	1	14	11	1.270610e-003	6.485972e-005
86	HFX_YangJing_CRF_A_20230627_F1_R1.73633.73633.3.0.dta	3	3012.53	QVQSLTCEVDALK(7)-SKFADLSEAANR(2)	Cross-Linked	aONE	3012.51	null	1.143325e-004	5.566818e-004	0.019899	6.60546	sp|P20152|VIME_MOUSE (328)-sp|P20152|VIME_MOUSE (294)/	Intra-Protein	1	1	14	12	5.102025e-005	4.591089e-009
132	HFX_YangJing_CRF_A_20230627_F1_R2.73917.73917.3.0.dta	3	3012.52	QVQSLTCEVDALK(7)-SKFADLSEAANR(2)	Cross-Linked	aONE	3012.51	null	4.490694e-005	1.213915e-003	0.01273	4.22571	sp|P20152|VIME_MOUSE (328)-sp|P20152|VIME_MOUSE (294)/	Intra-Protein	2	1	13	12	2.403508e-004	7.920198e-007
157	HFX_YangJing_CRF_B_20230627_F1_R1.75570.75570.4.1.dta	4	3012.52	QVQSLTCEVDALK(7)-SKFADLSEAANR(2)	Cross-Linked	aONE	3012.51	null	1.110194e-001	1.933516e-003	0.015117	5.01808	sp|P20152|VIME_MOUSE (328)-sp|P20152|VIME_MOUSE (294)/	Intra-Protein	3	1	6	9	2.885648e-001	1.026351e-006
392	HFX_YangJing_CRF_A_20230627_F1_R2.73868.73868.3.1.dta	3	3012.52	QVQSLTCEVDALK(7)-SKFADLSEAANR(2)	Cross-Linked	aONE	3012.51	null	1.511521e-004	1.962386e-002	0.01273	4.22571	sp|P20152|VIME_MOUSE (328)-sp|P20152|VIME_MOUSE (294)/	Intra-Protein	2	1	11	11	1.824921e-003	1.895648e-005
603	HFX_YangJing_CRF_A_20230627_F1_R1.73598.73598.4.0.dta	4	3012.52	QVQSLTCEVDALK(7)-SKFADLSEAANR(2)	Cross-Linked	aONE	3012.51	null	1.000000e+000	8.364287e-002	0.011116	3.68995	sp|P20152|VIME_MOUSE (328)-sp|P20152|VIME_MOUSE (294)/	Intra-Protein	1	1	6	9	1.000000e+000	5.503772e-004
261	HFX_YangJing_CRF_C_20230627_F1_R1.74934.74934.3.0.dta	3	3542.83	ETNLESLPLVDTHSKR(15)-QVQSLTCEVDALK(7)	Cross-Linked	aONE	3542.82	null	2.443024e-002	6.590917e-003	0.016403	4.62993	sp|P20152|VIME_MOUSE (439)-sp|P20152|VIME_MOUSE (328)/	Intra-Protein	5	1	12	8	9.281480e-002	7.432836e-006
156	HFX_YangJing_CRF_B_20230627_F1_R1.81470.81470.4.3.dta	4	3464.78	KYEQGFITDPVVLSPK(1)-HGFCGIPITDTGR(4)	Cross-Linked	aONE	3464.77	null	2.095350e-006	1.932069e-003	0.014485	4.18066	sp|P24547|IMDH2_MOUSE (109)-sp|P24547|IMDH2_MOUSE (140)/	Intra-Protein	3	1	14	10	5.198641e-008	1.995251e-007
227	HFX_YangJing_CRF_A_20230627_F1_R2.79417.79417.4.1.dta	4	3464.78	KYEQGFITDPVVLSPK(1)-HGFCGIPITDTGR(4)	Cross-Linked	aONE	3464.77	null	2.949268e-005	4.510799e-003	0.014521	4.19105	sp|P24547|IMDH2_MOUSE (109)-sp|P24547|IMDH2_MOUSE (140)/	Intra-Protein	2	1	20	13	1.872929e-007	2.672341e-005
236	HFX_YangJing_CRF_A_20230627_F1_R1.79031.79031.4.1.dta	4	3464.78	KYEQGFITDPVVLSPK(1)-HGFCGIPITDTGR(4)	Cross-Linked	aONE	3464.77	null	7.464738e-007	5.127839e-003	0.017529	5.05922	sp|P24547|IMDH2_MOUSE (109)-sp|P24547|IMDH2_MOUSE (140)/	Intra-Protein	1	1	20	13	3.010044e-007	9.160006e-008
321	HFX_YangJing_CRF_A_20230627_F1_R2.79426.79426.3.0.dta	3	3464.77	KYEQGFITDPVVLSPK(1)-HGFCGIPITDTGR(4)	Cross-Linked	aONE	3464.77	null	1.089921e-005	1.160760e-002	0.006062	1.74961	sp|P24547|IMDH2_MOUSE (109)-sp|P24547|IMDH2_MOUSE (140)/	Intra-Protein	2	1	12	14	2.171439e-005	2.795224e-006
418	HFX_YangJing_CRF_A_20230627_F1_R1.79020.79020.3.0.dta	3	3464.78	KYEQGFITDPVVLSPK(1)-HGFCGIPITDTGR(4)	Cross-Linked	aONE	3464.77	null	1.037432e-004	2.289557e-002	0.016807	4.85083	sp|P24547|IMDH2_MOUSE (109)-sp|P24547|IMDH2_MOUSE (140)/	Intra-Protein	1	1	15	9	4.800689e-005	6.435493e-004
445	HFX_YangJing_CRF_B_20230627_F1_R1.81513.81513.3.0.dta	3	3464.78	KYEQGFITDPVVLSPK(1)-HGFCGIPITDTGR(4)	Cross-Linked	aONE	3464.77	null	1.102068e-004	2.680803e-002	0.008324	2.40247	sp|P24547|IMDH2_MOUSE (109)-sp|P24547|IMDH2_MOUSE (140)/	Intra-Protein	3	1	14	12	3.138627e-004	9.666761e-005
376	HFX_YangJing_CRF_B_20230627_F1_R1.76009.76009.3.1.dta	3	2579.29	HGFCGIPITDTGR(4)-DVFEAKAR(6)	Cross-Linked	aONE	2579.28	null	3.396888e-004	1.728313e-002	0.011278	4.37253	sp|P24547|IMDH2_MOUSE (140)-sp|P24547|IMDH2_MOUSE (134)/	Intra-Protein	3	1	19.5	5.5	4.612227e-012	1.214167e-005
463	HFX_YangJing_CRF_A_20230627_F1_R2.74483.74483.4.0.dta	4	2579.29	HGFCGIPITDTGR(4)-DVFEAKAR(6)	Cross-Linked	aONE	2579.28	null	1.000000e+000	3.118640e-002	0.01126	4.36556	sp|P24547|IMDH2_MOUSE (140)-sp|P24547|IMDH2_MOUSE (134)/	Intra-Protein	2	1	9.5	4.5	1.099811e-001	4.971478e-001
656	HFX_YangJing_CRF_B_20230627_F1_R1.83887.83887.4.1.dta	4	5332.56	YSDLTTLVAFPSSSVYPTKDEENNPLETEYGLSVYK(19)-SVHYCPATK(5)	Cross-Linked	aONE	5332.56	null	1.000000e+000	1.286801e-001	0.008261	1.54916	sp|P25206|MCM3_MOUSE (177)-sp|P25206|MCM3_MOUSE (148)/	Intra-Protein	3	1	29.5	7.5	2.190330e-005	1.000000e+000
707	HFX_YangJing_CRF_B_20230627_F1_R1.83863.83863.4.2.dta	4	5332.56	YSDLTTLVAFPSSSVYPTKDEENNPLETEYGLSVYK(19)-SVHYCPATK(5)	Cross-Linked	aONE	5332.56	null	2.068217e-002	1.774968e-001	0.008261	1.54916	sp|P25206|MCM3_MOUSE (177)-sp|P25206|MCM3_MOUSE (148)/	Intra-Protein	3	1	33.5	5.5	1.302261e-005	1.969773e-002
730	HFX_YangJing_CRF_B_20230627_F1_R1.83884.83884.5.0.dta	5	5332.58	YSDLTTLVAFPSSSVYPTKDEENNPLETEYGLSVYK(19)-SVHYCPATK(5)	Cross-Linked	aONE	5332.56	null	1.000000e+000	2.182216e-001	0.021356	4.00483	sp|P25206|MCM3_MOUSE (177)-sp|P25206|MCM3_MOUSE (148)/	Intra-Protein	3	1	18.5	5.5	4.131685e-001	1.000000e+000
835	HFX_YangJing_CRF_A_20230627_F1_R2.81684.81684.5.0.dta	5	5332.59	YSDLTTLVAFPSSSVYPTKDEENNPLETEYGLSVYK(19)-SVHYCPATK(5)	Cross-Linked	aONE	5332.56	null	1.000000e+000	5.031617e-001	0.032374	6.07101	sp|P25206|MCM3_MOUSE (177)-sp|P25206|MCM3_MOUSE (148)/	Intra-Protein	2	1	20.5	6.5	1.132456e-001	1.000000e+000
830	HFX_YangJing_CRF_A_20230627_F1_R2.69189.69189.4.1.dta	4	3552.79	DHQTITIQEMPEKAPAGQLPR(13)-YVLCTAPR(4)	Cross-Linked	aONE	3552.81	null	6.593981e-001	4.596132e-001	-0.019632	-5.52577	sp|P25206|MCM3_MOUSE (207)-sp|P25206|MCM3_MOUSE (360)/	Intra-Protein	2	1	15	7	4.883437e-005	9.454476e-001
862	HFX_YangJing_CRF_A_20230627_F1_R2.69255.69255.4.1.dta	4	3552.83	DHQTITIQEMPEKAPAGQLPR(13)-YVLCTAPR(4)	Cross-Linked	aONE	3552.81	null	6.865697e-002	7.168078e-001	0.017633	4.96312	sp|P25206|MCM3_MOUSE (207)-sp|P25206|MCM3_MOUSE (360)/	Intra-Protein	2	1	21	7	8.188199e-006	1.091158e-001
1	HFX_YangJing_CRF_C_20230627_F1_R1.82620.82620.3.0.dta	3	3949.97	AQEACGPLEMDSALSVVQNLEK(5)-MATNAAAQNAIKK(12)	Cross-Linked	aONE	3949.95	Oxidation[M](26)	1.360364e-010	2.035550e-009	0.020904	5.29223	sp|P26039|TLN1_MOUSE (1045)-sp|P26039|TLN1_MOUSE (910)/	Intra-Protein	5	1	23.5	32.5	9.703509e-011	1.507460e-011
5	HFX_YangJing_CRF_B_20230627_F1_R1.83789.83789.3.0.dta	3	3949.96	AQEACGPLEMDSALSVVQNLEK(5)-MATNAAAQNAIKK(12)	Cross-Linked	aONE	3949.95	Oxidation[M](26)	1.695778e-008	4.192492e-007	0.019131	4.84336	sp|P26039|TLN1_MOUSE (1045)-sp|P26039|TLN1_MOUSE (910)/	Intra-Protein	3	1	22.5	33.5	2.606385e-007	3.062996e-010
17	HFX_YangJing_CRF_C_20230627_F1_R1.83236.83236.4.0.dta	4	3933.97	AQEACGPLEMDSALSVVQNLEK(5)-MATNAAAQNAIKK(12)	Cross-Linked	aONE	3933.95	null	3.315362e-003	2.848798e-005	0.019432	4.93956	sp|P26039|TLN1_MOUSE (1045)-sp|P26039|TLN1_MOUSE (910)/	Intra-Protein	5	1	20.5	9.5	1.802906e-014	8.487969e-003
29	HFX_YangJing_CRF_C_20230627_F1_R1.82581.82581.3.0.dta	3	3949.97	AQEACGPLEMDSALSVVQNLEK(5)-MATNAAAQNAIKK(12)	Cross-Linked	aONE	3949.95	Oxidation[M](26)	2.991945e-005	6.625125e-005	0.025407	6.43224	sp|P26039|TLN1_MOUSE (1045)-sp|P26039|TLN1_MOUSE (910)/	Intra-Protein	5	1	18.5	20.5	3.778172e-007	4.355510e-006
31	HFX_YangJing_CRF_C_20230627_F1_R1.83114.83114.3.0.dta	3	3933.97	AQEACGPLEMDSALSVVQNLEK(5)-MATNAAAQNAIKK(12)	Cross-Linked	aONE	3933.95	null	7.811170e-005	7.702142e-005	0.016352	4.15664	sp|P26039|TLN1_MOUSE (1045)-sp|P26039|TLN1_MOUSE (910)/	Intra-Protein	5	1	25	16	1.909469e-015	1.855388e-004
44	HFX_YangJing_CRF_B_20230627_F1_R1.83783.83783.4.0.dta	4	3949.96	AQEACGPLEMDSALSVVQNLEK(5)-MATNAAAQNAIKK(12)	Cross-Linked	aONE	3949.95	Oxidation[M](26)	1.392615e-001	1.503687e-004	0.014915	3.776	sp|P26039|TLN1_MOUSE (1045)-sp|P26039|TLN1_MOUSE (910)/	Intra-Protein	3	1	20.5	15.5	7.093854e-009	1.066961e-001
52	HFX_YangJing_CRF_B_20230627_F1_R1.84303.84303.3.0.dta	3	3933.97	AQEACGPLEMDSALSVVQNLEK(5)-MATNAAAQNAIKK(12)	Cross-Linked	aONE	3933.95	null	6.422417e-005	2.118289e-004	0.018412	4.68028	sp|P26039|TLN1_MOUSE (1045)-sp|P26039|TLN1_MOUSE (910)/	Intra-Protein	3	1	24.5	15.5	9.007883e-015	1.280218e-005
67	HFX_YangJing_CRF_A_20230627_F1_R2.82149.82149.3.0.dta	3	3933.97	AQEACGPLEMDSALSVVQNLEK(5)-MATNAAAQNAIKK(12)	Cross-Linked	aONE	3933.95	null	7.437800e-013	3.541910e-004	0.019816	5.03718	sp|P26039|TLN1_MOUSE (1045)-sp|P26039|TLN1_MOUSE (910)/	Intra-Protein	2	1	22.5	18.5	2.023452e-024	7.810296e-008
72	HFX_YangJing_CRF_C_20230627_F1_R1.77380.77380.4.0.dta	4	3949.97	AQEACGPLEMDSALSVVQNLEK(5)-MATNAAAQNAIKK(12)	Cross-Linked	aONE	3949.95	Oxidation[M](10)	1.959797e-002	3.925516e-004	0.025134	6.36313	sp|P26039|TLN1_MOUSE (1045)-sp|P26039|TLN1_MOUSE (910)/	Intra-Protein	5	1	20.5	10.5	2.225698e-006	1.432351e-001
78	HFX_YangJing_CRF_A_20230627_F1_R1.81241.81241.3.0.dta	3	3949.97	AQEACGPLEMDSALSVVQNLEK(5)-MATNAAAQNAIKK(12)	Cross-Linked	aONE	3949.95	Oxidation[M](26)	1.186618e-009	4.204729e-004	0.020007	5.06513	sp|P26039|TLN1_MOUSE (1045)-sp|P26039|TLN1_MOUSE (910)/	Intra-Protein	1	1	21.5	23.5	3.543005e-004	1.224783e-011
92	HFX_YangJing_CRF_C_20230627_F1_R1.82594.82594.4.0.dta	4	3949.96	AQEACGPLEMDSALSVVQNLEK(5)-MATNAAAQNAIKK(12)	Cross-Linked	aONE	3949.95	Oxidation[M](26)	1.609307e-003	6.006184e-004	0.01704	4.31398	sp|P26039|TLN1_MOUSE (1045)-sp|P26039|TLN1_MOUSE (910)/	Intra-Protein	5	1	19.5	11.5	4.388514e-005	2.372701e-004
115	HFX_YangJing_CRF_B_20230627_F1_R1.77645.77645.4.2.dta	4	3965.97	AQEACGPLEMDSALSVVQNLEK(5)-MATNAAAQNAIKK(12)	Cross-Linked	aONE	3965.94	Oxidation[M](10);Oxidation[M](26)	5.826330e-003	9.442924e-004	0.030745	7.75226	sp|P26039|TLN1_MOUSE (1045)-sp|P26039|TLN1_MOUSE (910)/	Intra-Protein	3	1	17.5	21.5	3.481470e-004	1.058722e-002
116	HFX_YangJing_CRF_B_20230627_F1_R1.84277.84277.4.0.dta	4	3933.97	AQEACGPLEMDSALSVVQNLEK(5)-MATNAAAQNAIKK(12)	Cross-Linked	aONE	3933.95	null	1.115668e-001	9.555858e-004	0.019584	4.9782	sp|P26039|TLN1_MOUSE (1045)-sp|P26039|TLN1_MOUSE (910)/	Intra-Protein	3	1	17.5	7.5	1.231625e-008	1.994640e-001
133	HFX_YangJing_CRF_C_20230627_F1_R1.77401.77401.3.1.dta	3	3949.97	AQEACGPLEMDSALSVVQNLEK(5)-MATNAAAQNAIKK(12)	Cross-Linked	aONE	3949.95	Oxidation[M](10)	8.426419e-002	1.219347e-003	0.020748	5.25273	sp|P26039|TLN1_MOUSE (1045)-sp|P26039|TLN1_MOUSE (910)/	Intra-Protein	5	1	15.5	7.5	7.076621e-003	4.285717e-001
185	HFX_YangJing_CRF_B_20230627_F1_R1.78453.78453.4.1.dta	4	3949.96	AQEACGPLEMDSALSVVQNLEK(5)-MATNAAAQNAIKK(12)	Cross-Linked	aONE	3949.95	Oxidation[M](10)	3.181487e-001	2.972278e-003	0.015495	3.92284	sp|P26039|TLN1_MOUSE (1045)-sp|P26039|TLN1_MOUSE (910)/	Intra-Protein	3	1	22	12	3.752901e-006	5.801963e-001
188	HFX_YangJing_CRF_A_20230627_F1_R1.81708.81708.3.0.dta	3	3933.97	AQEACGPLEMDSALSVVQNLEK(5)-MATNAAAQNAIKK(12)	Cross-Linked	aONE	3933.95	null	1.200412e-006	3.018176e-003	0.01778	4.51963	sp|P26039|TLN1_MOUSE (1045)-sp|P26039|TLN1_MOUSE (910)/	Intra-Protein	1	1	20.5	12.5	5.409566e-009	8.560804e-006
251	HFX_YangJing_CRF_C_20230627_F1_R1.76414.76414.4.4.dta	4	3965.96	AQEACGPLEMDSALSVVQNLEK(5)-MATNAAAQNAIKK(12)	Cross-Linked	aONE	3965.94	Oxidation[M](10);Oxidation[M](26)	5.945318e-001	5.948500e-003	0.022106	5.57396	sp|P26039|TLN1_MOUSE (1045)-sp|P26039|TLN1_MOUSE (910)/	Intra-Protein	5	1	21.5	13.5	1.681732e-004	8.065272e-001
282	HFX_YangJing_CRF_C_20230627_F1_R1.76443.76443.4.3.dta	4	3965.96	AQEACGPLEMDSALSVVQNLEK(5)-MATNAAAQNAIKK(12)	Cross-Linked	aONE	3965.94	Oxidation[M](10);Oxidation[M](26)	3.647101e-001	8.241314e-003	0.022211	5.60044	sp|P26039|TLN1_MOUSE (1045)-sp|P26039|TLN1_MOUSE (910)/	Intra-Protein	5	1	18.5	16.5	3.559730e-005	8.011850e-001
292	HFX_YangJing_CRF_B_20230627_F1_R1.78653.78653.4.1.dta	4	3949.96	AQEACGPLEMDSALSVVQNLEK(5)-MATNAAAQNAIKK(12)	Cross-Linked	aONE	3949.95	Oxidation[M](10)	8.878524e-001	9.041299e-003	0.019119	4.84032	sp|P26039|TLN1_MOUSE (1045)-sp|P26039|TLN1_MOUSE (910)/	Intra-Protein	3	1	24	10	2.116898e-006	1.000000e+000
293	HFX_YangJing_CRF_C_20230627_F1_R1.77388.77388.3.1.dta	3	3949.97	AQEACGPLEMDSALSVVQNLEK(5)-MATNAAAQNAIKK(12)	Cross-Linked	aONE	3949.95	Oxidation[M](10)	1.000000e+000	9.117141e-003	0.02326	5.88869	sp|P26039|TLN1_MOUSE (1045)-sp|P26039|TLN1_MOUSE (910)/	Intra-Protein	5	1	15.5	4.5	3.612099e-003	1.000000e+000
296	HFX_YangJing_CRF_A_20230627_F1_R1.81688.81688.4.0.dta	4	3933.97	AQEACGPLEMDSALSVVQNLEK(5)-MATNAAAQNAIKK(12)	Cross-Linked	aONE	3933.95	null	1.001568e-002	9.484186e-003	0.020238	5.14445	sp|P26039|TLN1_MOUSE (1045)-sp|P26039|TLN1_MOUSE (910)/	Intra-Protein	1	1	25.5	10.5	4.608181e-009	7.439909e-003
338	HFX_YangJing_CRF_A_20230627_F1_R2.81658.81658.3.0.dta	3	3949.96	AQEACGPLEMDSALSVVQNLEK(5)-MATNAAAQNAIKK(12)	Cross-Linked	aONE	3949.95	Oxidation[M](26)	1.131809e-005	1.339564e-002	0.015334	3.88208	sp|P26039|TLN1_MOUSE (1045)-sp|P26039|TLN1_MOUSE (910)/	Intra-Protein	2	1	17.5	18.5	3.734142e-003	1.058591e-002
340	HFX_YangJing_CRF_A_20230627_F1_R1.81338.81338.4.2.dta	4	3949.96	AQEACGPLEMDSALSVVQNLEK(5)-MATNAAAQNAIKK(12)	Cross-Linked	aONE	3949.95	Oxidation[M](26)	1.605827e-002	1.362809e-002	0.018528	4.6907	sp|P26039|TLN1_MOUSE (1045)-sp|P26039|TLN1_MOUSE (910)/	Intra-Protein	1	1	19.5	20.5	2.973080e-006	5.674515e-002
355	HFX_YangJing_CRF_A_20230627_F1_R2.81769.81769.4.1.dta	4	3949.96	AQEACGPLEMDSALSVVQNLEK(5)-MATNAAAQNAIKK(12)	Cross-Linked	aONE	3949.95	Oxidation[M](26)	3.337650e-002	1.550418e-002	0.018323	4.6388	sp|P26039|TLN1_MOUSE (1045)-sp|P26039|TLN1_MOUSE (910)/	Intra-Protein	2	1	18.5	17.5	7.798895e-004	2.105288e-002
433	HFX_YangJing_CRF_A_20230627_F1_R2.81681.81681.4.2.dta	4	3949.96	AQEACGPLEMDSALSVVQNLEK(5)-MATNAAAQNAIKK(12)	Cross-Linked	aONE	3949.95	Oxidation[M](26)	1.260546e-002	2.559450e-002	0.018085	4.57854	sp|P26039|TLN1_MOUSE (1045)-sp|P26039|TLN1_MOUSE (910)/	Intra-Protein	2	1	19.5	18.5	2.927584e-009	1.422636e-002
479	HFX_YangJing_CRF_A_20230627_F1_R2.76638.76638.3.0.dta	3	3949.96	AQEACGPLEMDSALSVVQNLEK(5)-MATNAAAQNAIKK(12)	Cross-Linked	aONE	3949.95	Oxidation[M](10)	1.000000e+000	3.382581e-002	0.012322	3.11954	sp|P26039|TLN1_MOUSE (1045)-sp|P26039|TLN1_MOUSE (910)/	Intra-Protein	2	1	14.5	7.5	1.000000e+000	9.443546e-001
542	HFX_YangJing_CRF_A_20230627_F1_R2.76507.76507.4.1.dta	4	3949.97	AQEACGPLEMDSALSVVQNLEK(5)-MATNAAAQNAIKK(12)	Cross-Linked	aONE	3949.95	Oxidation[M](10)	2.386484e-001	5.568390e-002	0.024796	6.27756	sp|P26039|TLN1_MOUSE (1045)-sp|P26039|TLN1_MOUSE (910)/	Intra-Protein	2	1	19.5	10.5	8.600131e-008	6.258578e-001
644	HFX_YangJing_CRF_A_20230627_F1_R2.81655.81655.4.2.dta	4	3949.96	AQEACGPLEMDSALSVVQNLEK(5)-MATNAAAQNAIKK(12)	Cross-Linked	aONE	3949.95	Oxidation[M](26)	4.629715e-001	1.207083e-001	0.018348	4.64513	sp|P26039|TLN1_MOUSE (1045)-sp|P26039|TLN1_MOUSE (910)/	Intra-Protein	2	1	19.5	13.5	1.859229e-005	8.831557e-001
792	HFX_YangJing_CRF_A_20230627_F1_R2.79587.79587.4.2.dta	4	3949.96	AQEACGPLEMDSALSVVQNLEK(5)-MATNAAAQNAIKK(12)	Cross-Linked	aONE	3949.95	Oxidation[M](10)	4.867725e-001	3.241868e-001	0.018273	4.62614	sp|P26039|TLN1_MOUSE (1045)-sp|P26039|TLN1_MOUSE (910)/	Intra-Protein	2	1	17.5	7.5	6.463753e-005	9.396760e-001
593	HFX_YangJing_CRF_B_20230627_F1_R1.42167.42167.3.0.dta	3	2267.11	NLDKSIDNK(4)-VVCDENGSK(3)	Cross-Linked	aONE	2267.1	null	3.443657e-002	7.666478e-002	0.009925	4.37784	sp|P29341|PABP1_MOUSE (108)-sp|P29341|PABP1_MOUSE (132)/	Intra-Protein	3	1	6.5	8.5	3.045804e-001	6.146556e-004
726	HFX_YangJing_CRF_A_20230627_F1_R1.40478.40478.3.0.dta	3	2267.11	NLDKSIDNK(4)-VVCDENGSK(3)	Cross-Linked	aONE	2267.1	null	1.328279e-001	2.145608e-001	0.007886	3.47846	sp|P29341|PABP1_MOUSE (108)-sp|P29341|PABP1_MOUSE (132)/	Intra-Protein	1	1	5.5	8.5	4.302544e-001	1.237303e-002
782	HFX_YangJing_CRF_A_20230627_F1_R2.58356.58356.3.0.dta	3	2495.28	YPLNCSDPTSER(5)-VLELNKK(6)	Cross-Linked	aONE	2495.26	null	5.484007e-004	2.973634e-001	0.015972	6.40094	sp|P29351|PTN6_MOUSE (102)-sp|P29351|PTN6_MOUSE (232)/	Intra-Protein	2	1	12	8	3.629824e-006	1.499310e-003
180	HFX_YangJing_CRF_C_20230627_F1_R1.82318.82318.3.0.dta	3	3606.7	AGFWEEFESLQKQEVK(12)-YPLNCSDPTSER(5)	Cross-Linked	aONE	3606.68	null	3.168882e-004	2.683704e-003	0.017922	4.96911	sp|P29351|PTN6_MOUSE (253)-sp|P29351|PTN6_MOUSE (102)/	Intra-Protein	5	1	16	9	2.916152e-007	6.446966e-005
209	HFX_YangJing_CRF_A_20230627_F1_R2.81381.81381.3.0.dta	3	3606.7	AGFWEEFESLQKQEVK(12)-YPLNCSDPTSER(5)	Cross-Linked	aONE	3606.68	null	7.550459e-008	3.829211e-003	0.018734	5.19424	sp|P29351|PTN6_MOUSE (253)-sp|P29351|PTN6_MOUSE (102)/	Intra-Protein	2	1	19	11	1.381403e-007	2.868354e-007
213	HFX_YangJing_CRF_B_20230627_F1_R1.83428.83428.3.0.dta	3	3606.7	AGFWEEFESLQKQEVK(12)-YPLNCSDPTSER(5)	Cross-Linked	aONE	3606.68	null	2.326176e-005	4.002841e-003	0.020011	5.54831	sp|P29351|PTN6_MOUSE (253)-sp|P29351|PTN6_MOUSE (102)/	Intra-Protein	3	1	19	9	1.498454e-006	1.253896e-005
288	HFX_YangJing_CRF_A_20230627_F1_R1.80901.80901.3.0.dta	3	3606.7	AGFWEEFESLQKQEVK(12)-YPLNCSDPTSER(5)	Cross-Linked	aONE	3606.68	null	1.690427e-008	8.875284e-003	0.018207	5.04813	sp|P29351|PTN6_MOUSE (253)-sp|P29351|PTN6_MOUSE (102)/	Intra-Protein	1	1	22	9	1.703206e-010	6.710816e-007
814	HFX_YangJing_CRF_B_20230627_F1_R1.33206.33206.3.1.dta	3	2308.05	TSSAKGIDYDK(5)-NCDSDATK(2)	Cross-Linked	aONE	2308.04	null	2.747830e-001	3.978140e-001	0.011968	5.18535	sp|P32921|SYWC_MOUSE (100)-sp|P32921|SYWC_MOUSE (77)/	Intra-Protein	3	1	9	5	1.157648e-001	3.226340e-001
610	HFX_YangJing_CRF_A_20230627_F1_R1.58090.58090.4.1.dta	4	2191.15	GKEDALVTK(2)-HEGVFICR(7)	Cross-Linked	aONE	2191.13	null	5.438241e-001	8.788956e-002	0.014162	6.46332	sp|P35550|FBRL_MOUSE (108)-sp|P35550|FBRL_MOUSE (105)/	Intra-Protein	1	1	6	6	4.363235e-001	1.753170e-001
685	HFX_YangJing_CRF_A_20230627_F1_R1.49859.49859.3.0.dta	3	2783.37	GNQSGKNVMVEPHR(6)-HEGVFICR(7)	Cross-Linked	aONE	2783.36	null	8.639457e-005	1.500078e-001	0.00708	2.54369	sp|P35550|FBRL_MOUSE (90)-sp|P35550|FBRL_MOUSE (105)/	Intra-Protein	1	1	7.5	12.5	1.527567e-005	4.196993e-004
245	HFX_YangJing_CRF_A_20230627_F1_R2.66706.66706.4.0.dta	4	4588.32	HGEVCPAGWKPGSDTIKPDVNK(5)-TIAQDYGVLKADEGISFR(10)	Cross-Linked	aONE	4588.29	null	9.348999e-002	5.385045e-003	0.025979	5.66202	sp|P35700|PRDX1_MOUSE (173)-sp|P35700|PRDX1_MOUSE (120)/	Intra-Protein	2	1	13	13	2.238984e-004	3.321400e-002
271	HFX_YangJing_CRF_A_20230627_F1_R1.66448.66448.4.2.dta	4	4588.31	HGEVCPAGWKPGSDTIKPDVNK(5)-TIAQDYGVLKADEGISFR(10)	Cross-Linked	aONE	4588.29	null	1.000000e+000	7.315990e-003	0.021534	4.69325	sp|P35700|PRDX1_MOUSE (173)-sp|P35700|PRDX1_MOUSE (120)/	Intra-Protein	1	1	15	11	1.232481e-004	1.213643e-006
323	HFX_YangJing_CRF_B_20230627_F1_R1.68183.68183.6.0.dta	6	4588.31	HGEVCPAGWKPGSDTIKPDVNK(5)-TIAQDYGVLKADEGISFR(10)	Cross-Linked	aONE	4588.29	null	1.000000e+000	1.167375e-002	0.019866	4.32972	sp|P35700|PRDX1_MOUSE (173)-sp|P35700|PRDX1_MOUSE (120)/	Intra-Protein	3	1	10	9	1.000000e+000	1.891021e-001
362	HFX_YangJing_CRF_A_20230627_F1_R1.66421.66421.5.0.dta	5	4588.32	HGEVCPAGWKPGSDTIKPDVNK(5)-TIAQDYGVLKADEGISFR(10)	Cross-Linked	aONE	4588.29	null	3.068908e-003	1.601917e-002	0.022928	4.99707	sp|P35700|PRDX1_MOUSE (173)-sp|P35700|PRDX1_MOUSE (120)/	Intra-Protein	1	1	12	14	4.228709e-003	1.934259e-005
511	HFX_YangJing_CRF_A_20230627_F1_R1.66446.66446.6.3.dta	6	4588.32	HGEVCPAGWKPGSDTIKPDVNK(5)-TIAQDYGVLKADEGISFR(10)	Cross-Linked	aONE	4588.29	null	1.000000e+000	4.311592e-002	0.023823	5.19213	sp|P35700|PRDX1_MOUSE (173)-sp|P35700|PRDX1_MOUSE (120)/	Intra-Protein	1	1	7	9	1.000000e+000	1.000000e+000
519	HFX_YangJing_CRF_A_20230627_F1_R2.66731.66731.5.0.dta	5	4588.31	HGEVCPAGWKPGSDTIKPDVNK(5)-TIAQDYGVLKADEGISFR(10)	Cross-Linked	aONE	4588.29	null	1.581082e-002	4.556064e-002	0.018449	4.02089	sp|P35700|PRDX1_MOUSE (173)-sp|P35700|PRDX1_MOUSE (120)/	Intra-Protein	2	1	12	13	2.158448e-002	9.417834e-005
657	HFX_YangJing_CRF_B_20230627_F1_R1.45589.45589.3.0.dta	3	3493.74	HGEVCPAGWKPGSDTIKPDVNK(5)-SKEYFSK(2)	Cross-Linked	aONE	3493.72	null	3.543153e-001	1.287788e-001	0.018956	5.42573	sp|P35700|PRDX1_MOUSE (173)-sp|P35700|PRDX1_MOUSE (192)/	Intra-Protein	3	1	22	4	7.211522e-007	1.161103e-001
683	HFX_YangJing_CRF_C_20230627_F1_R1.44972.44972.4.0.dta	4	3493.74	HGEVCPAGWKPGSDTIKPDVNK(5)-SKEYFSK(2)	Cross-Linked	aONE	3493.72	null	3.883961e-004	1.486233e-001	0.014596	4.17778	sp|P35700|PRDX1_MOUSE (173)-sp|P35700|PRDX1_MOUSE (192)/	Intra-Protein	5	1	20	5	7.655897e-006	4.649197e-004
698	HFX_YangJing_CRF_A_20230627_F1_R1.44112.44112.3.0.dta	3	3493.74	HGEVCPAGWKPGSDTIKPDVNK(5)-SKEYFSK(2)	Cross-Linked	aONE	3493.72	null	2.395671e-001	1.699954e-001	0.019532	5.5906	sp|P35700|PRDX1_MOUSE (173)-sp|P35700|PRDX1_MOUSE (192)/	Intra-Protein	1	1	16	4	1.000000e+000	7.216626e-002
714	HFX_YangJing_CRF_C_20230627_F1_R1.44949.44949.4.2.dta	4	3493.74	HGEVCPAGWKPGSDTIKPDVNK(5)-SKEYFSK(2)	Cross-Linked	aONE	3493.72	null	1.121177e-003	1.978129e-001	0.014596	4.17778	sp|P35700|PRDX1_MOUSE (173)-sp|P35700|PRDX1_MOUSE (192)/	Intra-Protein	5	1	17.5	5.5	1.018771e-007	2.226906e-004
759	HFX_YangJing_CRF_B_20230627_F1_R1.45564.45564.4.0.dta	4	3493.74	HGEVCPAGWKPGSDTIKPDVNK(5)-SKEYFSK(2)	Cross-Linked	aONE	3493.72	null	8.756467e-004	2.550989e-001	0.019524	5.58831	sp|P35700|PRDX1_MOUSE (173)-sp|P35700|PRDX1_MOUSE (192)/	Intra-Protein	3	1	25.5	4.5	8.496369e-005	7.024058e-003
841	HFX_YangJing_CRF_B_20230627_F1_R1.45629.45629.3.1.dta	3	3493.74	HGEVCPAGWKPGSDTIKPDVNK(5)-SKEYFSK(2)	Cross-Linked	aONE	3493.72	null	2.763401e-001	5.347332e-001	0.018956	5.42573	sp|P35700|PRDX1_MOUSE (173)-sp|P35700|PRDX1_MOUSE (192)/	Intra-Protein	3	1	13.5	3.5	2.109705e-002	8.754799e-002
844	HFX_YangJing_CRF_A_20230627_F1_R1.44189.44189.4.1.dta	4	3493.74	HGEVCPAGWKPGSDTIKPDVNK(5)-SKEYFSK(2)	Cross-Linked	aONE	3493.72	null	2.006554e-001	5.563192e-001	0.014762	4.2253	sp|P35700|PRDX1_MOUSE (173)-sp|P35700|PRDX1_MOUSE (192)/	Intra-Protein	1	1	14.5	4.5	4.340020e-004	5.336179e-002
851	HFX_YangJing_CRF_A_20230627_F1_R2.44245.44245.3.1.dta	3	3493.73	HGEVCPAGWKPGSDTIKPDVNK(5)-SKEYFSK(2)	Cross-Linked	aONE	3493.72	null	5.114599e-001	6.442313e-001	0.013911	3.98171	sp|P35700|PRDX1_MOUSE (173)-sp|P35700|PRDX1_MOUSE (192)/	Intra-Protein	2	1	15.5	3.5	1.000000e+000	2.403239e-001
866	HFX_YangJing_CRF_A_20230627_F1_R2.44232.44232.5.1.dta	5	3493.74	HGEVCPAGWKPGSDTIKPDVNK(5)-SKEYFSK(2)	Cross-Linked	aONE	3493.72	null	3.356836e-001	7.775214e-001	0.016051	4.59424	sp|P35700|PRDX1_MOUSE (173)-sp|P35700|PRDX1_MOUSE (192)/	Intra-Protein	2	1	15.5	5.5	3.672860e-002	4.946629e-001
268	HFX_YangJing_CRF_C_20230627_F1_R1.40646.40646.3.0.dta	3	3165.69	LKPQEEEQSKPPAR(2)-TENIPVCKAGVK(7)	Cross-Linked	aONE	3165.67	null	8.663039e-002	7.067471e-003	0.015228	4.81035	sp|P37913|DNLI1_MOUSE (210)-sp|P37913|DNLI1_MOUSE (203)/	Intra-Protein	5	1	8	8	3.652452e-004	3.770100e-002
599	HFX_YangJing_CRF_A_20230627_F1_R1.39800.39800.3.0.dta	3	3165.69	LKPQEEEQSKPPAR(2)-TENIPVCKAGVK(7)	Cross-Linked	aONE	3165.67	null	1.000000e+000	8.171352e-002	0.012666	4.00105	sp|P37913|DNLI1_MOUSE (210)-sp|P37913|DNLI1_MOUSE (203)/	Intra-Protein	1	1	5	6	1.000000e+000	3.796517e-002
776	HFX_YangJing_CRF_C_20230627_F1_R1.39402.39402.3.0.dta	3	2810.46	LKPQEEEQSKPPAR(2)-TENIPVCK(7)	Cross-Linked	aONE	2810.45	null	8.110984e-001	2.830176e-001	0.010905	3.88016	sp|P37913|DNLI1_MOUSE (210)-sp|P37913|DNLI1_MOUSE (203)/	Intra-Protein	5	1	6	6	2.431787e-002	2.955352e-001
790	HFX_YangJing_CRF_A_20230627_F1_R1.38620.38620.3.0.dta	3	2810.47	LKPQEEEQSKPPAR(2)-TENIPVCK(7)	Cross-Linked	aONE	2810.45	null	1.000000e+000	3.206185e-001	0.020079	7.14441	sp|P37913|DNLI1_MOUSE (210)-sp|P37913|DNLI1_MOUSE (203)/	Intra-Protein	1	1	7	5	4.816294e-001	1.000000e+000
889	HFX_YangJing_CRF_A_20230627_F1_R2.67390.67390.6.0.dta	6	6573.17	TGPVAKELSGLPSGPSVGSGPPPPPPGPPPPPISTSSGSDDSASR(6)-QPAIMPGQSYGLEDGSCSYK(17)	Cross-Linked	aONE	6573.15	null	1.000000e+000	3.975490e-001	0.018618	2.83243	sp|P40124|CAP1_MOUSE (214)-sp|Q8R081|HNRPL_MOUSE (469)/	Inter-Protein	2	1	16	6	1.000000e+000	1.000000e+000
114	HFX_YangJing_CRF_B_20230627_F1_R1.43762.43762.3.0.dta	3	3582.65	LEAVSHTSDMHCGYGDSPSK(12)-MSKEIGGDVQK(3)	Cross-Linked	aONE	3582.63	null	4.434817e-002	9.144892e-004	0.017292	4.82662	sp|P40124|CAP1_MOUSE (29)-sp|P40124|CAP1_MOUSE (62)/	Intra-Protein	3	1	23.5	7.5	3.631154e-003	3.444084e-002
168	HFX_YangJing_CRF_C_20230627_F1_R1.42902.42902.4.1.dta	4	3582.65	LEAVSHTSDMHCGYGDSPSK(12)-MSKEIGGDVQK(3)	Cross-Linked	aONE	3582.63	null	1.982480e-002	2.479341e-003	0.02457	6.85809	sp|P40124|CAP1_MOUSE (29)-sp|P40124|CAP1_MOUSE (62)/	Intra-Protein	5	1	23.5	7.5	1.748187e-005	1.573824e-002
233	HFX_YangJing_CRF_C_20230627_F1_R1.42871.42871.3.0.dta	3	3582.65	LEAVSHTSDMHCGYGDSPSK(12)-MSKEIGGDVQK(3)	Cross-Linked	aONE	3582.63	null	1.000000e+000	4.928941e-003	0.017624	4.91929	sp|P40124|CAP1_MOUSE (29)-sp|P40124|CAP1_MOUSE (62)/	Intra-Protein	5	1	15.5	4.5	1.000000e+000	1.000000e+000
306	HFX_YangJing_CRF_C_20230627_F1_R1.42868.42868.4.1.dta	4	3582.65	LEAVSHTSDMHCGYGDSPSK(12)-MSKEIGGDVQK(3)	Cross-Linked	aONE	3582.63	null	3.786935e-003	1.016447e-002	0.02457	6.85809	sp|P40124|CAP1_MOUSE (29)-sp|P40124|CAP1_MOUSE (62)/	Intra-Protein	5	1	21.5	7.5	1.121809e-007	2.573764e-003
427	HFX_YangJing_CRF_A_20230627_F1_R1.42267.42267.4.0.dta	4	3582.64	LEAVSHTSDMHCGYGDSPSK(12)-MSKEIGGDVQK(3)	Cross-Linked	aONE	3582.63	null	1.358321e-004	2.446267e-002	0.012505	3.49045	sp|P40124|CAP1_MOUSE (29)-sp|P40124|CAP1_MOUSE (62)/	Intra-Protein	1	1	21.5	7.5	9.871495e-007	2.607727e-004
485	HFX_YangJing_CRF_C_20230627_F1_R1.42858.42858.4.1.dta	4	3582.65	LEAVSHTSDMHCGYGDSPSK(12)-MSKEIGGDVQK(3)	Cross-Linked	aONE	3582.63	null	3.994808e-001	3.571831e-002	0.025167	7.02473	sp|P40124|CAP1_MOUSE (29)-sp|P40124|CAP1_MOUSE (62)/	Intra-Protein	5	1	18.5	6.5	1.862290e-003	5.024396e-001
549	HFX_YangJing_CRF_A_20230627_F1_R2.42525.42525.3.0.dta	3	3582.65	LEAVSHTSDMHCGYGDSPSK(12)-MSKEIGGDVQK(3)	Cross-Linked	aONE	3582.63	null	6.489920e-001	5.775965e-002	0.018755	5.23498	sp|P40124|CAP1_MOUSE (29)-sp|P40124|CAP1_MOUSE (62)/	Intra-Protein	2	1	18.5	5.5	1.000000e+000	1.958390e-001
587	HFX_YangJing_CRF_A_20230627_F1_R2.42413.42413.3.0.dta	3	3582.65	LEAVSHTSDMHCGYGDSPSK(12)-MSKEIGGDVQK(3)	Cross-Linked	aONE	3582.63	null	1.000000e+000	7.262761e-002	0.020375	5.68716	sp|P40124|CAP1_MOUSE (29)-sp|P40124|CAP1_MOUSE (62)/	Intra-Protein	2	1	11.5	4.5	1.000000e+000	4.707021e-001
618	HFX_YangJing_CRF_B_20230627_F1_R1.37626.37626.3.0.dta	3	3598.64	LEAVSHTSDMHCGYGDSPSK(12)-MSKEIGGDVQK(3)	Cross-Linked	aONE	3598.62	Oxidation[M](10)	1.000000e+000	9.414612e-002	0.011826	3.28626	sp|P40124|CAP1_MOUSE (29)-sp|P40124|CAP1_MOUSE (62)/	Intra-Protein	3	1	10.5	4.5	1.000000e+000	1.000000e+000
641	HFX_YangJing_CRF_B_20230627_F1_R1.43757.43757.4.2.dta	4	3582.66	LEAVSHTSDMHCGYGDSPSK(12)-MSKEIGGDVQK(3)	Cross-Linked	aONE	3582.63	null	1.262124e-002	1.184480e-001	0.025991	7.25473	sp|P40124|CAP1_MOUSE (29)-sp|P40124|CAP1_MOUSE (62)/	Intra-Protein	3	1	18.5	8.5	4.113822e-003	8.962283e-004
655	HFX_YangJing_CRF_C_20230627_F1_R1.36661.36661.4.4.dta	4	3598.64	LEAVSHTSDMHCGYGDSPSK(12)-MSKEIGGDVQK(3)	Cross-Linked	aONE	3598.62	Oxidation[M](10)	2.041388e-001	1.274707e-001	0.018071	5.02164	sp|P40124|CAP1_MOUSE (29)-sp|P40124|CAP1_MOUSE (62)/	Intra-Protein	5	1	12.5	6.5	1.000000e+000	5.099018e-002
713	HFX_YangJing_CRF_A_20230627_F1_R1.35979.35979.4.0.dta	4	3598.64	LEAVSHTSDMHCGYGDSPSK(12)-MSKEIGGDVQK(3)	Cross-Linked	aONE	3598.62	Oxidation[M](10)	1.148387e-001	1.968752e-001	0.016438	4.56786	sp|P40124|CAP1_MOUSE (29)-sp|P40124|CAP1_MOUSE (62)/	Intra-Protein	1	1	14.5	5.5	1.357715e-001	1.176469e-002
742	HFX_YangJing_CRF_B_20230627_F1_R1.37645.37645.4.2.dta	4	3598.64	LEAVSHTSDMHCGYGDSPSK(12)-MSKEIGGDVQK(3)	Cross-Linked	aONE	3598.62	Oxidation[M](10)	1.000000e+000	2.285442e-001	0.016018	4.45115	sp|P40124|CAP1_MOUSE (29)-sp|P40124|CAP1_MOUSE (62)/	Intra-Protein	3	1	13.5	6.5	9.598611e-003	1.000000e+000
829	HFX_YangJing_CRF_A_20230627_F1_R2.36577.36577.4.2.dta	4	3598.65	LEAVSHTSDMHCGYGDSPSK(12)-MSKEIGGDVQK(3)	Cross-Linked	aONE	3598.62	Oxidation[M](10)	1.548216e-001	4.569573e-001	0.027812	7.72851	sp|P40124|CAP1_MOUSE (29)-sp|P40124|CAP1_MOUSE (62)/	Intra-Protein	2	1	12.5	6.5	2.449349e-001	6.090564e-002
805	HFX_YangJing_CRF_A_20230627_F1_R2.38611.38611.4.0.dta	4	3927.84	LEAVSHTSDMHCGYGDSPSK(12)-HAEMVHTGLKLER(10)	Cross-Linked	aONE	3927.82	Oxidation[M](10)	1.000000e+000	3.597167e-001	0.020647	5.2566	sp|P40124|CAP1_MOUSE (29)-sp|P40124|CAP1_MOUSE (80)/	Intra-Protein	2	1	10	7	1.000000e+000	1.000000e+000
263	HFX_YangJing_CRF_C_20230627_F1_R1.53567.53567.3.1.dta	3	3062.56	ALLATASQCQQPAGNK(9)-MSKEIGGDVQK(3)	Cross-Linked	aONE	3062.54	null	3.781950e-001	6.690192e-003	0.02409	7.86602	sp|P40124|CAP1_MOUSE (92)-sp|P40124|CAP1_MOUSE (62)/	Intra-Protein	5	1	12.5	8.5	4.007041e-003	8.292338e-002
567	HFX_YangJing_CRF_A_20230627_F1_R1.52628.52628.3.0.dta	3	3062.56	ALLATASQCQQPAGNK(9)-MSKEIGGDVQK(3)	Cross-Linked	aONE	3062.54	null	1.812265e-001	6.394865e-002	0.023409	7.64366	sp|P40124|CAP1_MOUSE (92)-sp|P40124|CAP1_MOUSE (62)/	Intra-Protein	1	1	13	7	2.356346e-003	2.420859e-002
629	HFX_YangJing_CRF_A_20230627_F1_R2.52820.52820.3.0.dta	3	3062.56	ALLATASQCQQPAGNK(9)-MSKEIGGDVQK(3)	Cross-Linked	aONE	3062.54	null	1.245331e-002	1.054664e-001	0.017656	5.76515	sp|P40124|CAP1_MOUSE (92)-sp|P40124|CAP1_MOUSE (62)/	Intra-Protein	2	1	15.5	6.5	6.201445e-006	2.049593e-002
90	HFX_YangJing_CRF_B_20230627_F1_R1.83991.83991.4.0.dta	4	3076.54	IAVYSCPFDGMITETK(6)-LNSKWDLR(4)	Cross-Linked	aONE	3076.53	null	1.485686e-005	5.854934e-004	0.01346	4.37506	sp|P42932|TCPQ_MOUSE (244)-sp|P42932|TCPQ_MOUSE (318)/	Intra-Protein	3	1	18	7	7.760908e-012	9.371815e-004
94	HFX_YangJing_CRF_C_20230627_F1_R1.82843.82843.4.0.dta	4	3076.54	IAVYSCPFDGMITETK(6)-LNSKWDLR(4)	Cross-Linked	aONE	3076.53	null	8.740770e-004	6.394963e-004	0.011508	3.74058	sp|P42932|TCPQ_MOUSE (244)-sp|P42932|TCPQ_MOUSE (318)/	Intra-Protein	5	1	15	5	6.097472e-008	1.555642e-003
125	HFX_YangJing_CRF_B_20230627_F1_R1.84037.84037.4.0.dta	4	3076.54	IAVYSCPFDGMITETK(6)-LNSKWDLR(4)	Cross-Linked	aONE	3076.53	null	1.407498e-002	1.095892e-003	0.013423	4.36304	sp|P42932|TCPQ_MOUSE (244)-sp|P42932|TCPQ_MOUSE (318)/	Intra-Protein	3	1	12	5	5.463639e-004	4.514530e-002
216	HFX_YangJing_CRF_C_20230627_F1_R1.82863.82863.3.1.dta	3	3076.54	IAVYSCPFDGMITETK(6)-LNSKWDLR(4)	Cross-Linked	aONE	3076.53	null	1.932266e-002	4.193781e-003	0.01335	4.33931	sp|P42932|TCPQ_MOUSE (244)-sp|P42932|TCPQ_MOUSE (318)/	Intra-Protein	5	1	21	8	1.564086e-006	1.243356e-002
258	HFX_YangJing_CRF_B_20230627_F1_R1.83993.83993.3.0.dta	3	3076.54	IAVYSCPFDGMITETK(6)-LNSKWDLR(4)	Cross-Linked	aONE	3076.53	null	1.852662e-001	6.449579e-003	0.015448	5.02125	sp|P42932|TCPQ_MOUSE (244)-sp|P42932|TCPQ_MOUSE (318)/	Intra-Protein	3	1	21	9	1.088271e-006	3.548873e-001
466	HFX_YangJing_CRF_A_20230627_F1_R1.81475.81475.4.1.dta	4	3076.54	IAVYSCPFDGMITETK(6)-LNSKWDLR(4)	Cross-Linked	aONE	3076.53	null	1.526098e-004	3.168267e-002	0.011917	3.87352	sp|P42932|TCPQ_MOUSE (244)-sp|P42932|TCPQ_MOUSE (318)/	Intra-Protein	1	1	15	6	1.825527e-005	9.490553e-004
616	HFX_YangJing_CRF_A_20230627_F1_R1.81476.81476.3.0.dta	3	3076.54	IAVYSCPFDGMITETK(6)-LNSKWDLR(4)	Cross-Linked	aONE	3076.53	null	3.299129e-002	9.328067e-002	0.014549	4.72903	sp|P42932|TCPQ_MOUSE (244)-sp|P42932|TCPQ_MOUSE (318)/	Intra-Protein	1	1	20	7	3.577510e-006	4.026348e-002
794	HFX_YangJing_CRF_A_20230627_F1_R2.81855.81855.4.2.dta	4	3076.54	IAVYSCPFDGMITETK(6)-LNSKWDLR(4)	Cross-Linked	aONE	3076.53	null	1.210326e-003	3.322518e-001	0.014878	4.83597	sp|P42932|TCPQ_MOUSE (244)-sp|P42932|TCPQ_MOUSE (318)/	Intra-Protein	2	1	12	5	2.403213e-006	5.009658e-003
833	HFX_YangJing_CRF_A_20230627_F1_R2.81929.81929.4.2.dta	4	3076.54	IAVYSCPFDGMITETK(6)-LNSKWDLR(4)	Cross-Linked	aONE	3076.53	null	1.153770e-001	4.715328e-001	0.015735	5.11453	sp|P42932|TCPQ_MOUSE (244)-sp|P42932|TCPQ_MOUSE (318)/	Intra-Protein	2	1	12	5	2.036423e-003	1.657840e-001
843	HFX_YangJing_CRF_A_20230627_F1_R2.78478.78478.3.0.dta	3	3092.54	IAVYSCPFDGMITETK(6)-LNSKWDLR(4)	Cross-Linked	aONE	3092.52	Oxidation[M](11)	1.580575e-001	5.492518e-001	0.021593	6.98233	sp|P42932|TCPQ_MOUSE (244)-sp|P42932|TCPQ_MOUSE (318)/	Intra-Protein	2	1	16	5	1.053734e-003	5.911954e-002
868	HFX_YangJing_CRF_A_20230627_F1_R1.78055.78055.3.2.dta	3	3092.55	IAVYSCPFDGMITETK(6)-LNSKWDLR(4)	Cross-Linked	aONE	3092.52	Oxidation[M](11)	1.000000e+000	7.919665e-001	0.030987	10.02	sp|P42932|TCPQ_MOUSE (244)-sp|P42932|TCPQ_MOUSE (318)/	Intra-Protein	1	1	18	5	3.689382e-004	1.000000e+000
169	HFX_YangJing_CRF_B_20230627_F1_R1.78844.78844.5.0.dta	5	3546.81	SEHKLSTDHIPILYR(4)-VDSTTCLFPVEEK(6)	Cross-Linked	aONE	3546.79	null	6.282351e-007	2.490173e-003	0.01474	4.15587	sp|P47856|GFPT1_MOUSE (216)-sp|P47856|GFPT1_MOUSE (262)/	Intra-Protein	3	1	8	10	2.707857e-001	4.693800e-004
273	HFX_YangJing_CRF_A_20230627_F1_R1.76565.76565.3.0.dta	3	3546.81	SEHKLSTDHIPILYR(4)-VDSTTCLFPVEEK(6)	Cross-Linked	aONE	3546.79	null	2.547963e-004	7.400645e-003	0.017805	5.02003	sp|P47856|GFPT1_MOUSE (216)-sp|P47856|GFPT1_MOUSE (262)/	Intra-Protein	1	1	14	11	2.262299e-011	7.954045e-006
325	HFX_YangJing_CRF_A_20230627_F1_R2.76900.76900.3.0.dta	3	3546.81	SEHKLSTDHIPILYR(4)-VDSTTCLFPVEEK(6)	Cross-Linked	aONE	3546.79	null	2.146139e-005	1.192054e-002	0.015023	4.23566	sp|P47856|GFPT1_MOUSE (216)-sp|P47856|GFPT1_MOUSE (262)/	Intra-Protein	2	1	14	9	1.129710e-006	9.883189e-008
679	HFX_YangJing_CRF_A_20230627_F1_R1.76536.76536.6.4.dta	6	3546.81	SEHKLSTDHIPILYR(4)-VDSTTCLFPVEEK(6)	Cross-Linked	aONE	3546.79	null	4.178900e-001	1.466601e-001	0.018171	5.12322	sp|P47856|GFPT1_MOUSE (216)-sp|P47856|GFPT1_MOUSE (262)/	Intra-Protein	1	1	5	9	1.000000e+000	1.454722e-002
527	HFX_YangJing_CRF_B_20230627_F1_R1.58645.58645.3.2.dta	3	2652.3	AQNTWGCGSSLR(7)-KLLEGEEER(1)	Cross-Linked	aONE	2652.28	null	4.602522e-003	5.074136e-002	0.017055	6.43031	sp|P48678|LMNA_MOUSE (522)-sp|P14733|LMNB1_MOUSE (380)/sp|P48678|LMNA_MOUSE (522)-sp|P21619|LMNB2_MOUSE (371)/sp|P48678|LMNA_MOUSE (522)-sp|P48678|LMNA_MOUSE (378)/	Intra-Protein	3	1	12.5	7.5	9.159938e-004	3.431045e-003
492	HFX_YangJing_CRF_C_20230627_F1_R1.45025.45025.3.0.dta	3	2485.2	AQNTWGCGSSLR(7)-KLESSESR(1)	Cross-Linked	aONE	2485.19	null	2.377838e-005	3.819563e-002	0.011248	4.52601	sp|P48678|LMNA_MOUSE (522)-sp|P48678|LMNA_MOUSE (420)/	Intra-Protein	5	1	14.5	6.5	2.222107e-007	8.872362e-005
741	HFX_YangJing_CRF_A_20230627_F1_R2.44501.44501.3.0.dta	3	2485.2	AQNTWGCGSSLR(7)-KLESSESR(1)	Cross-Linked	aONE	2485.19	null	1.012800e-005	2.279628e-001	0.012441	5.00606	sp|P48678|LMNA_MOUSE (522)-sp|P48678|LMNA_MOUSE (420)/	Intra-Protein	2	1	11.5	4.5	2.699188e-005	1.982605e-003
682	HFX_YangJing_CRF_A_20230627_F1_R2.50986.50986.3.0.dta	3	2926.31	TSFEEGTGECEVFSK(10)-SEGKEDVDK(4)	Cross-Linked	aONE	2926.29	null	1.521417e-003	1.485271e-001	0.012863	4.39566	sp|P48722|HS74L_MOUSE (417)-sp|P48722|HS74L_MOUSE (522)/	Intra-Protein	2	1	12	7	1.793086e-005	5.805837e-004
774	HFX_YangJing_CRF_A_20230627_F1_R1.49513.49513.3.2.dta	3	2733.29	TSFEEGTGECEVFSK(10)-AKAPPSDK(2)	Cross-Linked	aONE	2733.27	null	5.413640e-002	2.769104e-001	0.01694	6.1977	sp|P48722|HS74L_MOUSE (417)-sp|P48722|HS74L_MOUSE (558)/	Intra-Protein	1	1	11.5	3.5	2.808617e-002	4.309400e-002
801	HFX_YangJing_CRF_A_20230627_F1_R2.49778.49778.3.0.dta	3	2733.29	TSFEEGTGECEVFSK(10)-AKAPPSDK(2)	Cross-Linked	aONE	2733.27	null	3.644686e-002	3.477432e-001	0.014491	5.30171	sp|P48722|HS74L_MOUSE (417)-sp|P48722|HS74L_MOUSE (558)/	Intra-Protein	2	1	12.5	4.5	5.467519e-002	9.004216e-005
104	HFX_YangJing_CRF_C_20230627_F1_R1.23939.23939.3.0.dta	3	3451.59	SCAAEPEVEPEAHEGDGDKK(2)-ASGYQSSQKK(9)	Cross-Linked	aONE	3451.57	null	1.000000e+000	7.809408e-004	0.01645	4.76595	sp|P51859|HDGF_MOUSE (108)-sp|P51859|HDGF_MOUSE (105)/	Intra-Protein	5	1	18.5	3.5	1.000000e+000	1.000000e+000
280	HFX_YangJing_CRF_A_20230627_F1_R1.26128.26128.3.0.dta	3	3451.59	SCAAEPEVEPEAHEGDGDKK(2)-ASGYQSSQKK(9)	Cross-Linked	aONE	3451.57	null	1.000000e+000	8.008111e-003	0.018115	5.24833	sp|P51859|HDGF_MOUSE (108)-sp|P51859|HDGF_MOUSE (105)/	Intra-Protein	1	1	10.5	3.5	1.000000e+000	1.000000e+000
495	HFX_YangJing_CRF_A_20230627_F1_R1.23430.23430.4.0.dta	4	3451.58	SCAAEPEVEPEAHEGDGDKK(2)-ASGYQSSQKK(9)	Cross-Linked	aONE	3451.57	null	3.993076e-001	3.866382e-002	0.014252	4.12913	sp|P51859|HDGF_MOUSE (108)-sp|P51859|HDGF_MOUSE (105)/	Intra-Protein	1	1	24.5	6.5	2.939485e-010	7.323531e-002
89	HFX_YangJing_CRF_C_20230627_F1_R1.65387.65387.4.2.dta	4	4316.03	SCAAEPEVEPEAHEGDGDKK(2)-KGFSEGLWEIENNPTVK(1)	Cross-Linked	aONE	4316.01	null	3.897061e-010	5.734822e-004	0.022492	5.2113	sp|P51859|HDGF_MOUSE (108)-sp|P51859|HDGF_MOUSE (80)/	Intra-Protein	5	1	16.5	17.5	2.365781e-008	3.206794e-010
120	HFX_YangJing_CRF_C_20230627_F1_R1.65361.65361.4.2.dta	4	4316.03	SCAAEPEVEPEAHEGDGDKK(2)-KGFSEGLWEIENNPTVK(1)	Cross-Linked	aONE	4316.01	null	6.457251e-003	9.870128e-004	0.022492	5.2113	sp|P51859|HDGF_MOUSE (108)-sp|P51859|HDGF_MOUSE (80)/	Intra-Protein	5	1	12.5	13.5	1.696973e-003	2.633353e-006
124	HFX_YangJing_CRF_B_20230627_F1_R1.65821.65821.4.1.dta	4	4316.03	SCAAEPEVEPEAHEGDGDKK(2)-KGFSEGLWEIENNPTVK(1)	Cross-Linked	aONE	4316.01	null	2.066579e-007	1.091740e-003	0.019853	4.59985	sp|P51859|HDGF_MOUSE (108)-sp|P51859|HDGF_MOUSE (80)/	Intra-Protein	3	1	16.5	16.5	6.030283e-007	2.262665e-006
159	HFX_YangJing_CRF_C_20230627_F1_R1.65337.65337.5.0.dta	5	4316.03	SCAAEPEVEPEAHEGDGDKK(2)-KGFSEGLWEIENNPTVK(1)	Cross-Linked	aONE	4316.01	null	1.685961e-005	2.022190e-003	0.01927	4.46477	sp|P51859|HDGF_MOUSE (108)-sp|P51859|HDGF_MOUSE (80)/	Intra-Protein	5	1	15.5	14.5	4.756855e-004	2.323063e-006
265	HFX_YangJing_CRF_A_20230627_F1_R2.64351.64351.4.0.dta	4	4316.03	SCAAEPEVEPEAHEGDGDKK(2)-KGFSEGLWEIENNPTVK(1)	Cross-Linked	aONE	4316.01	null	1.143983e-003	6.792301e-003	0.01863	4.31649	sp|P51859|HDGF_MOUSE (108)-sp|P51859|HDGF_MOUSE (80)/	Intra-Protein	2	1	15.5	12.5	2.462221e-004	2.277677e-005
654	HFX_YangJing_CRF_A_20230627_F1_R2.64394.64394.5.2.dta	5	4316.03	SCAAEPEVEPEAHEGDGDKK(2)-KGFSEGLWEIENNPTVK(1)	Cross-Linked	aONE	4316.01	null	6.957278e-002	1.270575e-001	0.021699	5.02756	sp|P51859|HDGF_MOUSE (108)-sp|P51859|HDGF_MOUSE (80)/	Intra-Protein	2	1	12.5	12.5	3.702963e-001	1.519967e-004
206	HFX_YangJing_CRF_A_20230627_F1_R1.65016.65016.5.0.dta	5	5124.37	GFSEGLWEIENNPTVKASGYQSSQK(16)-SCAAEPEVEPEAHEGDGDKK(2)	Cross-Linked	aONE	5124.34	null	4.400603e-006	3.752625e-003	0.027413	5.34956	sp|P51859|HDGF_MOUSE (96)-sp|P51859|HDGF_MOUSE (108)/	Intra-Protein	1	1	16.5	10.5	7.223458e-005	8.628422e-007
152	HFX_YangJing_CRF_C_20230627_F1_R1.63736.63736.3.0.dta	3	2232.19	LAADVGKAGAER(7)-GLGDCLVK(5)	Cross-Linked	aONE	2232.18	null	5.643424e-004	1.790372e-003	0.009111	4.08166	sp|P51881|ADT2_MOUSE (147)-sp|P51881|ADT2_MOUSE (160)/	Intra-Protein	5	1	14	5	3.396926e-005	2.591306e-003
697	HFX_YangJing_CRF_A_20230627_F1_R2.62832.62832.3.0.dta	3	2232.19	LAADVGKAGAER(7)-GLGDCLVK(5)	Cross-Linked	aONE	2232.18	null	1.730913e-007	1.669666e-001	0.010649	4.77067	sp|P51881|ADT2_MOUSE (147)-sp|P51881|ADT2_MOUSE (160)/	Intra-Protein	2	1	12	7	4.138940e-007	7.030548e-008
708	HFX_YangJing_CRF_A_20230627_F1_R1.62599.62599.4.0.dta	4	2232.19	LAADVGKAGAER(7)-GLGDCLVK(5)	Cross-Linked	aONE	2232.18	null	1.228271e-001	1.779030e-001	0.010079	4.51532	sp|P51881|ADT2_MOUSE (147)-sp|P51881|ADT2_MOUSE (160)/	Intra-Protein	1	1	11	6	5.006965e-003	5.275093e-001
769	HFX_YangJing_CRF_A_20230627_F1_R2.62842.62842.3.0.dta	3	2232.19	LAADVGKAGAER(7)-GLGDCLVK(5)	Cross-Linked	aONE	2232.18	null	9.555319e-002	2.700571e-001	0.010649	4.77067	sp|P51881|ADT2_MOUSE (147)-sp|P51881|ADT2_MOUSE (160)/	Intra-Protein	2	1	13.5	5.5	1.035595e-006	6.608270e-002
822	HFX_YangJing_CRF_A_20230627_F1_R1.62897.62897.3.0.dta	3	2232.19	LAADVGKAGAER(7)-GLGDCLVK(5)	Cross-Linked	aONE	2232.18	null	1.000000e+000	4.310138e-001	0.007392	3.31156	sp|P51881|ADT2_MOUSE (147)-sp|P51881|ADT2_MOUSE (160)/	Intra-Protein	1	1	12	7	5.675112e-002	1.000000e+000
873	HFX_YangJing_CRF_C_20230627_F1_R2.34427.34427.3.0.dta	3	2633.44	QQLKYAIQICK(10)-YLEAEFKK(7)	Cross-Linked	aONE	2633.42	null	1.000000e+000	2.648424e-001	0.021944	8.3329	sp|P52332|JAK1_MOUSE (987)-sp|Q6ZPY2|SMG5_MOUSE (915)/	Inter-Protein	6	1	8	9	1.651732e-001	1.000000e+000
493	HFX_YangJing_CRF_C_20230627_F1_R1.40272.40272.4.1.dta	4	3860.88	GEGAGQPSTSAQGQPAAPVPQKR(22)-QQQEPTCEPSPK(7)	Cross-Linked	aONE	3860.86	null	2.522791e-002	3.823643e-002	0.021638	5.60445	sp|P52927|HMGA2_MOUSE (26)-sp|P52927|HMGA2_MOUSE (41)/	Intra-Protein	5	1	14	6	8.777998e-002	8.037513e-002
756	HFX_YangJing_CRF_B_20230627_F1_R1.41267.41267.4.1.dta	4	3860.88	GEGAGQPSTSAQGQPAAPVPQKR(22)-QQQEPTCEPSPK(7)	Cross-Linked	aONE	3860.86	null	1.583001e-004	2.501392e-001	0.016832	4.35965	sp|P52927|HMGA2_MOUSE (26)-sp|P52927|HMGA2_MOUSE (41)/	Intra-Protein	3	1	17	6	1.231696e-004	7.961315e-003
821	HFX_YangJing_CRF_A_20230627_F1_R2.40114.40114.4.1.dta	4	3860.88	GEGAGQPSTSAQGQPAAPVPQKR(22)-QQQEPTCEPSPK(7)	Cross-Linked	aONE	3860.86	null	2.807877e-002	4.297846e-001	0.015283	3.95844	sp|P52927|HMGA2_MOUSE (26)-sp|P52927|HMGA2_MOUSE (41)/	Intra-Protein	2	1	12	5	5.155226e-001	1.000000e+000
878	HFX_YangJing_CRF_B_20230627_F1_R1.65922.65922.3.0.dta	3	3252.64	ICDQWDNLGSLTHSR(2)-NPALKAQSGPVR(5)	Cross-Linked	aONE	3252.63	null	2.022363e-006	2.973602e-001	0.011719	3.60293	sp|P57780|ACTN4_MOUSE (500)-sp|P40124|CAP1_MOUSE (286)/	Inter-Protein	3	1	14	12	6.522704e-009	1.783040e-005
884	HFX_YangJing_CRF_A_20230627_F1_R1.64091.64091.3.0.dta	3	3252.64	ICDQWDNLGSLTHSR(2)-NPALKAQSGPVR(5)	Cross-Linked	aONE	3252.63	null	7.344209e-003	3.715248e-001	0.006164	1.89508	sp|P57780|ACTN4_MOUSE (500)-sp|P40124|CAP1_MOUSE (286)/	Inter-Protein	1	1	12.5	8.5	2.317832e-003	6.509979e-003
420	HFX_YangJing_CRF_A_20230627_F1_R1.66251.66251.3.0.dta	3	3261.68	SLSASPALGSTKEFR(12)-SLHGPCPVTTFGPK(6)	Cross-Linked	aONE	3261.67	null	7.613685e-007	2.339249e-002	0.011439	3.5071	sp|P58058|NADK_MOUSE (57)-sp|P58058|NADK_MOUSE (69)/	Intra-Protein	1	1	13.5	9.5	4.695688e-007	4.344502e-009
583	HFX_YangJing_CRF_A_20230627_F1_R2.66559.66559.3.0.dta	3	3261.68	SLSASPALGSTKEFR(12)-SLHGPCPVTTFGPK(6)	Cross-Linked	aONE	3261.67	null	1.315936e-001	7.044590e-002	0.011453	3.51139	sp|P58058|NADK_MOUSE (57)-sp|P58058|NADK_MOUSE (69)/	Intra-Protein	2	1	9	7	1.832377e-001	8.995979e-002
21	HFX_YangJing_CRF_C_20230627_F1_R1.48354.48354.4.0.dta	4	2141.06	STLTDSLVCK(9)-KDEQER(1)	Cross-Linked	aONE	2141.05	null	3.267961e-010	5.018822e-005	0.009962	4.65285	sp|P58252|EF2_MOUSE (41)-sp|P58252|EF2_MOUSE (61)/	Intra-Protein	5	1	10	6	3.794573e-014	8.634065e-032
32	HFX_YangJing_CRF_B_20230627_F1_R1.49330.49330.3.0.dta	3	2141.06	STLTDSLVCK(9)-KDEQER(1)	Cross-Linked	aONE	2141.05	null	1.232721e-026	7.771380e-005	0.009104	4.25211	sp|P58252|EF2_MOUSE (41)-sp|P58252|EF2_MOUSE (61)/	Intra-Protein	3	1	11	5	4.039686e-014	4.155816e-022
73	HFX_YangJing_CRF_B_20230627_F1_R1.49356.49356.4.0.dta	4	2141.06	STLTDSLVCK(9)-KDEQER(1)	Cross-Linked	aONE	2141.05	null	7.989777e-011	3.927635e-004	0.008941	4.17598	sp|P58252|EF2_MOUSE (41)-sp|P58252|EF2_MOUSE (61)/	Intra-Protein	3	1	11	6	4.012139e-009	2.124325e-021
102	HFX_YangJing_CRF_A_20230627_F1_R2.47692.47692.4.0.dta	4	2141.06	STLTDSLVCK(9)-KDEQER(1)	Cross-Linked	aONE	2141.05	null	1.122088e-009	7.263006e-004	0.009971	4.65705	sp|P58252|EF2_MOUSE (41)-sp|P58252|EF2_MOUSE (61)/	Intra-Protein	2	1	11	6	5.282521e-013	2.771833e-026
163	HFX_YangJing_CRF_A_20230627_F1_R1.47515.47515.4.0.dta	4	2141.06	STLTDSLVCK(9)-KDEQER(1)	Cross-Linked	aONE	2141.05	null	5.629870e-010	2.251398e-003	0.009677	4.51974	sp|P58252|EF2_MOUSE (41)-sp|P58252|EF2_MOUSE (61)/	Intra-Protein	1	1	10	6	7.483988e-009	3.186613e-023
190	HFX_YangJing_CRF_A_20230627_F1_R1.47542.47542.4.0.dta	4	2141.06	STLTDSLVCK(9)-KDEQER(1)	Cross-Linked	aONE	2141.05	null	1.197952e-008	3.175974e-003	0.009634	4.49965	sp|P58252|EF2_MOUSE (41)-sp|P58252|EF2_MOUSE (61)/	Intra-Protein	1	1	9	5	6.375646e-010	1.361361e-021
195	HFX_YangJing_CRF_C_20230627_F1_R1.48401.48401.3.0.dta	3	2141.06	STLTDSLVCK(9)-KDEQER(1)	Cross-Linked	aONE	2141.05	null	8.821048e-019	3.333179e-003	0.010237	4.78129	sp|P58252|EF2_MOUSE (41)-sp|P58252|EF2_MOUSE (61)/	Intra-Protein	5	1	13	4	1.897652e-007	6.264967e-020
200	HFX_YangJing_CRF_A_20230627_F1_R1.47359.47359.3.0.dta	3	2141.06	STLTDSLVCK(9)-KDEQER(1)	Cross-Linked	aONE	2141.05	null	1.661150e-021	3.546116e-003	0.009694	4.52768	sp|P58252|EF2_MOUSE (41)-sp|P58252|EF2_MOUSE (61)/	Intra-Protein	1	1	12	5	3.814565e-011	2.054982e-020
201	HFX_YangJing_CRF_B_20230627_F1_R1.49390.49390.4.0.dta	4	2141.06	STLTDSLVCK(9)-KDEQER(1)	Cross-Linked	aONE	2141.05	null	1.701941e-006	3.558292e-003	0.009305	4.34599	sp|P58252|EF2_MOUSE (41)-sp|P58252|EF2_MOUSE (61)/	Intra-Protein	3	1	10	6	5.513156e-004	2.751339e-009
260	HFX_YangJing_CRF_C_20230627_F1_R1.48453.48453.4.0.dta	4	2141.06	STLTDSLVCK(9)-KDEQER(1)	Cross-Linked	aONE	2141.05	null	2.601477e-011	6.476226e-003	0.010071	4.70376	sp|P58252|EF2_MOUSE (41)-sp|P58252|EF2_MOUSE (61)/	Intra-Protein	5	1	13	5	1.565757e-008	4.006993e-013
351	HFX_YangJing_CRF_A_20230627_F1_R2.47826.47826.3.0.dta	3	2141.07	STLTDSLVCK(9)-KDEQER(1)	Cross-Linked	aONE	2141.05	null	7.663855e-031	1.521173e-002	0.011102	5.1853	sp|P58252|EF2_MOUSE (41)-sp|P58252|EF2_MOUSE (61)/	Intra-Protein	2	1	13	4	1.385334e-016	1.373969e-020
434	HFX_YangJing_CRF_A_20230627_F1_R2.47625.47625.4.0.dta	4	2141.06	STLTDSLVCK(9)-KDEQER(1)	Cross-Linked	aONE	2141.05	null	2.849959e-016	2.563768e-002	0.009745	4.5515	sp|P58252|EF2_MOUSE (41)-sp|P58252|EF2_MOUSE (61)/	Intra-Protein	2	1	9	4	7.758497e-012	9.377831e-018
443	HFX_YangJing_CRF_B_20230627_F1_R1.49006.49006.3.0.dta	3	2141.06	STLTDSLVCK(9)-KDEQER(1)	Cross-Linked	aONE	2141.05	null	4.187511e-013	2.650292e-002	0.007691	3.59216	sp|P58252|EF2_MOUSE (41)-sp|P58252|EF2_MOUSE (61)/	Intra-Protein	3	1	12	5	1.116908e-009	1.327490e-014
450	HFX_YangJing_CRF_A_20230627_F1_R2.47800.47800.4.0.dta	4	2141.06	STLTDSLVCK(9)-KDEQER(1)	Cross-Linked	aONE	2141.05	null	2.090114e-012	2.786996e-002	0.010293	4.80745	sp|P58252|EF2_MOUSE (41)-sp|P58252|EF2_MOUSE (61)/	Intra-Protein	2	1	11	4	2.914219e-009	3.198943e-018
490	HFX_YangJing_CRF_A_20230627_F1_R1.52086.52086.4.1.dta	4	2141.06	STLTDSLVCK(9)-KDEQER(1)	Cross-Linked	aONE	2141.05	null	4.407209e-005	3.671231e-002	0.008952	4.18112	sp|P58252|EF2_MOUSE (41)-sp|P58252|EF2_MOUSE (61)/	Intra-Protein	1	1	11	7	1.565509e-004	4.424546e-012
529	HFX_YangJing_CRF_A_20230627_F1_R2.47589.47589.4.0.dta	4	2141.06	STLTDSLVCK(9)-KDEQER(1)	Cross-Linked	aONE	2141.05	null	7.206899e-009	5.158310e-002	0.009209	4.30115	sp|P58252|EF2_MOUSE (41)-sp|P58252|EF2_MOUSE (61)/	Intra-Protein	2	1	10	6	2.662414e-007	9.691041e-015
540	HFX_YangJing_CRF_A_20230627_F1_R2.47853.47853.4.0.dta	4	2141.06	STLTDSLVCK(9)-KDEQER(1)	Cross-Linked	aONE	2141.05	null	1.032157e-006	5.492737e-002	0.010689	4.9924	sp|P58252|EF2_MOUSE (41)-sp|P58252|EF2_MOUSE (61)/	Intra-Protein	2	1	10	6	4.634348e-003	5.564266e-016
605	HFX_YangJing_CRF_C_20230627_F1_R1.48133.48133.3.0.dta	3	2141.07	STLTDSLVCK(9)-KDEQER(1)	Cross-Linked	aONE	2141.05	null	4.677035e-010	8.426117e-002	0.010916	5.09842	sp|P58252|EF2_MOUSE (41)-sp|P58252|EF2_MOUSE (61)/	Intra-Protein	5	1	13	2	4.516046e-013	3.183421e-007
619	HFX_YangJing_CRF_C_20230627_F1_R1.52824.52824.3.1.dta	3	2141.06	STLTDSLVCK(9)-KDEQER(1)	Cross-Linked	aONE	2141.05	null	7.472515e-007	9.451604e-002	0.008139	3.8014	sp|P58252|EF2_MOUSE (41)-sp|P58252|EF2_MOUSE (61)/	Intra-Protein	5	1	12	4	3.255050e-009	4.541886e-008
633	HFX_YangJing_CRF_B_20230627_F1_R1.53714.53714.3.0.dta	3	2141.06	STLTDSLVCK(9)-KDEQER(1)	Cross-Linked	aONE	2141.05	null	1.418143e-006	1.129606e-001	0.007183	3.35489	sp|P58252|EF2_MOUSE (41)-sp|P58252|EF2_MOUSE (61)/	Intra-Protein	3	1	11	3	1.535227e-005	1.876254e-006
649	HFX_YangJing_CRF_B_20230627_F1_R1.53809.53809.3.0.dta	3	2141.06	STLTDSLVCK(9)-KDEQER(1)	Cross-Linked	aONE	2141.05	null	1.300313e-007	1.233351e-001	0.004388	2.04946	sp|P58252|EF2_MOUSE (41)-sp|P58252|EF2_MOUSE (61)/	Intra-Protein	3	1	12	5	1.091372e-008	3.468892e-006
680	HFX_YangJing_CRF_C_20230627_F1_R1.48075.48075.3.0.dta	3	2141.07	STLTDSLVCK(9)-KDEQER(1)	Cross-Linked	aONE	2141.05	null	2.412946e-005	1.470598e-001	0.011097	5.18296	sp|P58252|EF2_MOUSE (41)-sp|P58252|EF2_MOUSE (61)/	Intra-Protein	5	1	12	3	2.183817e-003	5.141841e-004
718	HFX_YangJing_CRF_A_20230627_F1_R1.47372.47372.3.0.dta	3	2141.06	STLTDSLVCK(9)-KDEQER(1)	Cross-Linked	aONE	2141.05	null	4.509093e-012	2.045997e-001	0.009694	4.52768	sp|P58252|EF2_MOUSE (41)-sp|P58252|EF2_MOUSE (61)/	Intra-Protein	1	1	14	3	4.116584e-009	2.203537e-011
735	HFX_YangJing_CRF_B_20230627_F1_R1.53824.53824.4.1.dta	4	2141.06	STLTDSLVCK(9)-KDEQER(1)	Cross-Linked	aONE	2141.05	null	2.377380e-005	2.227590e-001	0.009365	4.37401	sp|P58252|EF2_MOUSE (41)-sp|P58252|EF2_MOUSE (61)/	Intra-Protein	3	1	9	5	9.625712e-004	3.824612e-009
765	HFX_YangJing_CRF_C_20230627_F1_R1.52886.52886.4.1.dta	4	2141.06	STLTDSLVCK(9)-KDEQER(1)	Cross-Linked	aONE	2141.05	null	4.030723e-003	2.618394e-001	0.008847	4.13208	sp|P58252|EF2_MOUSE (41)-sp|P58252|EF2_MOUSE (61)/	Intra-Protein	5	1	9	6	4.081078e-002	3.357207e-004
773	HFX_YangJing_CRF_C_20230627_F1_R1.48121.48121.4.0.dta	4	2141.06	STLTDSLVCK(9)-KDEQER(1)	Cross-Linked	aONE	2141.05	null	3.468241e-004	2.759901e-001	0.010118	4.72571	sp|P58252|EF2_MOUSE (41)-sp|P58252|EF2_MOUSE (61)/	Intra-Protein	5	1	10	6	1.977605e-002	6.517367e-008
815	HFX_YangJing_CRF_A_20230627_F1_R1.47457.47457.2.0.dta	2	2141.06	STLTDSLVCK(9)-KDEQER(1)	Cross-Linked	aONE	2141.05	null	4.961847e-002	3.997339e-001	0.010317	4.81865	sp|P58252|EF2_MOUSE (41)-sp|P58252|EF2_MOUSE (61)/	Intra-Protein	1	1	8	3	1.019323e-001	1.129940e-002
824	HFX_YangJing_CRF_A_20230627_F1_R1.51977.51977.3.1.dta	3	2141.06	STLTDSLVCK(9)-KDEQER(1)	Cross-Linked	aONE	2141.05	null	1.278578e-005	4.368195e-001	0.007405	3.45858	sp|P58252|EF2_MOUSE (41)-sp|P58252|EF2_MOUSE (61)/	Intra-Protein	1	1	10	4	7.728235e-005	4.425957e-010
826	HFX_YangJing_CRF_A_20230627_F1_R2.47559.47559.3.0.dta	3	2141.06	STLTDSLVCK(9)-KDEQER(1)	Cross-Linked	aONE	2141.05	null	7.137343e-020	4.463918e-001	0.010435	4.87377	sp|P58252|EF2_MOUSE (41)-sp|P58252|EF2_MOUSE (61)/	Intra-Protein	2	1	13	5	1.857053e-008	2.566251e-014
849	HFX_YangJing_CRF_A_20230627_F1_R2.52228.52228.3.0.dta	3	2141.06	STLTDSLVCK(9)-KDEQER(1)	Cross-Linked	aONE	2141.05	null	5.183115e-006	6.072103e-001	0.004895	2.28626	sp|P58252|EF2_MOUSE (41)-sp|P58252|EF2_MOUSE (61)/	Intra-Protein	2	1	11	4	1.473094e-005	1.598748e-008
669	HFX_YangJing_CRF_C_20230627_F1_R1.56203.56203.3.0.dta	3	2643.3	DLEEDHACIPIK(8)-MVPTSDKGR(7)	Cross-Linked	aONE	2643.29	null	1.802562e-001	1.382144e-001	0.013022	4.92644	sp|P58252|EF2_MOUSE (567)-sp|P58252|EF2_MOUSE (407)/	Intra-Protein	5	1	12	7	1.392744e-005	1.730953e-001
763	HFX_YangJing_CRF_A_20230627_F1_R2.63393.63393.3.1.dta	3	2703.36	DLEEDHACIPIK(8)-KSDPVVSYR(1)	Cross-Linked	aONE	2703.34	null	1.242607e-003	2.585612e-001	0.015207	5.62525	sp|P58252|EF2_MOUSE (567)-sp|P58252|EF2_MOUSE (572)/	Intra-Protein	2	1	14	8	3.438008e-003	7.640400e-004
547	HFX_YangJing_CRF_C_20230627_F1_R1.48424.48424.3.1.dta	3	2530.3	INISEGNCPER(8)-QGAKINEIR(4)	Cross-Linked	aONE	2530.28	null	1.771152e-004	5.748542e-002	0.020307	8.02558	sp|P60335|PCBP1_MOUSE (54)-sp|Q61990|PCBP2_MOUSE (306)/sp|Q61990|PCBP2_MOUSE (54)-sp|Q61990|PCBP2_MOUSE (306)/sp|P57722|PCBP3_MOUSE (86)-sp|Q61990|PCBP2_MOUSE (306)/	Intra-Protein	5	1	12.5	7.5	4.475373e-004	3.373966e-004
890	HFX_YangJing_CRF_A_20230627_F1_R1.73416.73416.3.0.dta	3	3277.64	KDLYANTVLSGGTTMYPGIADR(1)-CTLAEK(1)	Cross-Linked	aONE	3277.62	null	1.527193e-006	4.016019e-001	0.014392	4.39099	sp|P60710|ACTB_MOUSE (291)-sp|P18760|COF1_MOUSE (147)/sp|P63260|ACTG_MOUSE (291)-sp|P18760|COF1_MOUSE (147)/	Inter-Protein	1	1	25	6	5.273841e-016	1.025450e-007
738	HFX_YangJing_CRF_B_20230627_F1_R1.83027.83027.3.1.dta	3	3689.86	KDLYANTVLSGGTTMYPGIADR(1)-AACLPLPGYR(3)	Cross-Linked	aONE	3689.85	Oxidation[M](15)	9.107779e-008	2.245683e-001	0.019077	5.17014	sp|P60710|ACTB_MOUSE (291)-sp|Q61233|PLSL_MOUSE (42)/sp|P63260|ACTG_MOUSE (291)-sp|Q61233|PLSL_MOUSE (42)/	Inter-Protein	3	1	30.5	7.5	2.877536e-011	6.729075e-007
886	HFX_YangJing_CRF_B_20230627_F1_R1.82987.82987.4.0.dta	4	3689.86	KDLYANTVLSGGTTMYPGIADR(1)-AACLPLPGYR(3)	Cross-Linked	aONE	3689.85	Oxidation[M](15)	3.676109e-003	3.882451e-001	0.015682	4.25004	sp|P60710|ACTB_MOUSE (291)-sp|Q61233|PLSL_MOUSE (42)/sp|P63260|ACTG_MOUSE (291)-sp|Q61233|PLSL_MOUSE (42)/	Inter-Protein	3	1	36	11	7.067208e-007	4.947959e-003
894	HFX_YangJing_CRF_B_20230627_F1_R1.84929.84929.3.0.dta	3	3673.86	KDLYANTVLSGGTTMYPGIADR(1)-AACLPLPGYR(3)	Cross-Linked	aONE	3673.85	null	4.172354e-007	4.356231e-001	0.005541	1.50823	sp|P60710|ACTB_MOUSE (291)-sp|Q61233|PLSL_MOUSE (42)/sp|P63260|ACTG_MOUSE (291)-sp|Q61233|PLSL_MOUSE (42)/	Inter-Protein	3	1	21.5	7.5	8.817539e-009	5.471023e-008
880	HFX_YangJing_CRF_C_20230627_F1_R1.65668.65668.4.0.dta	4	2337.27	EITALAPSTMKIK(11)-CTLAEK(1)	Cross-Linked	aONE	2337.26	null	1.643240e-008	3.352020e-001	0.009857	4.21734	sp|P60710|ACTB_MOUSE (326)-sp|P18760|COF1_MOUSE (147)/sp|P62737|ACTA_MOUSE (328)-sp|P18760|COF1_MOUSE (147)/sp|P63260|ACTG_MOUSE (326)-sp|P18760|COF1_MOUSE (147)/sp|P63268|ACTH_MOUSE (327)-sp|P18760|COF1_MOUSE (147)/sp|P68033|ACTC_MOUSE (328)-sp|P18760|COF1_MOUSE (147)/sp|P68134|ACTS_MOUSE (328)-sp|P18760|COF1_MOUSE (147)/	Inter-Protein	5	1	13.5	5.5	8.980531e-006	4.204281e-009
289	HFX_YangJing_CRF_B_20230627_F1_R1.57050.57050.3.0.dta	3	2819.41	ENLLLSDSPPCR(11)-KSEESQEIQK(1)	Cross-Linked	aONE	2819.39	null	2.954936e-004	8.908332e-003	0.021329	7.56512	sp|P70336|ROCK2_MOUSE (428)-sp|P70336|ROCK2_MOUSE (438)/	Intra-Protein	3	1	16	8	1.918283e-006	5.477956e-005
389	HFX_YangJing_CRF_C_20230627_F1_R1.46898.46898.4.0.dta	4	4337.02	SSSSVTTSEAHPSTPCSSDDSDLER(16)-RPWEKNSTTLPR(5)	Cross-Linked	aONE	4337	null	2.926926e-004	1.902599e-002	0.023998	5.53332	sp|P70460|VASP_MOUSE (332)-sp|P70460|VASP_MOUSE (307)/	Intra-Protein	5	1	24	5	3.617558e-002	3.835707e-003
562	HFX_YangJing_CRF_A_20230627_F1_R1.46038.46038.4.0.dta	4	4337.03	SSSSVTTSEAHPSTPCSSDDSDLER(16)-RPWEKNSTTLPR(5)	Cross-Linked	aONE	4337	null	1.000000e+000	6.153843e-002	0.026292	6.06225	sp|P70460|VASP_MOUSE (332)-sp|P70460|VASP_MOUSE (307)/	Intra-Protein	1	1	19.5	3.5	1.000000e+000	3.259438e-002
88	HFX_YangJing_CRF_C_20230627_F1_R1.55384.55384.5.0.dta	5	4223.02	SSSSVTTSEAHPSTPCSSDDSDLER(16)-VKQELLEEVRK(2)	Cross-Linked	aONE	4223	null	1.104359e-004	5.642098e-004	0.019887	4.70921	sp|P70460|VASP_MOUSE (332)-sp|P70460|VASP_MOUSE (343)/	Intra-Protein	5	1	21	11	3.437355e-004	1.820637e-004
148	HFX_YangJing_CRF_C_20230627_F1_R1.60094.60094.4.2.dta	4	4094.93	SSSSVTTSEAHPSTPCSSDDSDLER(16)-VKQELLEEVR(2)	Cross-Linked	aONE	4094.91	null	6.441636e-011	1.656567e-003	0.021222	5.18253	sp|P70460|VASP_MOUSE (332)-sp|P70460|VASP_MOUSE (343)/	Intra-Protein	5	1	30.5	6.5	3.789775e-006	3.274668e-012
167	HFX_YangJing_CRF_B_20230627_F1_R1.56145.56145.4.0.dta	4	4223.03	SSSSVTTSEAHPSTPCSSDDSDLER(16)-VKQELLEEVRK(2)	Cross-Linked	aONE	4223	null	1.035276e-002	2.434661e-003	0.026407	6.25313	sp|P70460|VASP_MOUSE (332)-sp|P70460|VASP_MOUSE (343)/	Intra-Protein	3	1	24	10	8.488720e-007	2.057072e-008
222	HFX_YangJing_CRF_C_20230627_F1_R1.55346.55346.4.1.dta	4	4223.03	SSSSVTTSEAHPSTPCSSDDSDLER(16)-VKQELLEEVRK(2)	Cross-Linked	aONE	4223	null	1.367260e-002	4.418925e-003	0.022402	5.30475	sp|P70460|VASP_MOUSE (332)-sp|P70460|VASP_MOUSE (343)/	Intra-Protein	5	1	23.5	10.5	4.152304e-004	3.485979e-010
313	HFX_YangJing_CRF_B_20230627_F1_R1.60857.60857.4.1.dta	4	4094.93	SSSSVTTSEAHPSTPCSSDDSDLER(16)-VKQELLEEVR(2)	Cross-Linked	aONE	4094.91	null	8.733284e-005	1.063198e-002	0.024256	5.92345	sp|P70460|VASP_MOUSE (332)-sp|P70460|VASP_MOUSE (343)/	Intra-Protein	3	1	24.5	7.5	1.208920e-005	2.482650e-007
319	HFX_YangJing_CRF_A_20230627_F1_R2.54709.54709.5.0.dta	5	4223.02	SSSSVTTSEAHPSTPCSSDDSDLER(16)-VKQELLEEVRK(2)	Cross-Linked	aONE	4223	null	7.766313e-005	1.145135e-002	0.017066	4.0412	sp|P70460|VASP_MOUSE (332)-sp|P70460|VASP_MOUSE (343)/	Intra-Protein	2	1	14	8	1.323800e-003	2.566141e-005
468	HFX_YangJing_CRF_A_20230627_F1_R1.59036.59036.4.2.dta	4	4094.93	SSSSVTTSEAHPSTPCSSDDSDLER(16)-VKQELLEEVR(2)	Cross-Linked	aONE	4094.91	null	2.066746e-007	3.183026e-002	0.016333	3.98861	sp|P70460|VASP_MOUSE (332)-sp|P70460|VASP_MOUSE (343)/	Intra-Protein	1	1	26.5	9.5	2.959947e-006	7.423158e-009
487	HFX_YangJing_CRF_A_20230627_F1_R1.54356.54356.4.1.dta	4	4223.02	SSSSVTTSEAHPSTPCSSDDSDLER(16)-VKQELLEEVRK(2)	Cross-Linked	aONE	4223	null	6.494880e-002	3.643184e-002	0.013245	3.13639	sp|P70460|VASP_MOUSE (332)-sp|P70460|VASP_MOUSE (343)/	Intra-Protein	1	1	22	9	7.610619e-003	5.048359e-026
667	HFX_YangJing_CRF_C_20230627_F1_R1.60130.60130.5.1.dta	5	4094.93	SSSSVTTSEAHPSTPCSSDDSDLER(16)-VKQELLEEVR(2)	Cross-Linked	aONE	4094.91	null	1.000000e+000	1.364799e-001	0.021151	5.16519	sp|P70460|VASP_MOUSE (332)-sp|P70460|VASP_MOUSE (343)/	Intra-Protein	5	1	8	6	1.000000e+000	2.690913e-003
712	HFX_YangJing_CRF_A_20230627_F1_R2.59277.59277.4.1.dta	4	4094.92	SSSSVTTSEAHPSTPCSSDDSDLER(16)-VKQELLEEVR(2)	Cross-Linked	aONE	4094.91	null	4.691543e-005	1.907985e-001	0.008923	2.17905	sp|P70460|VASP_MOUSE (332)-sp|P70460|VASP_MOUSE (343)/	Intra-Protein	2	1	22.5	7.5	5.085755e-007	6.374023e-008
778	HFX_YangJing_CRF_A_20230627_F1_R2.54609.54609.4.1.dta	4	4223.02	SSSSVTTSEAHPSTPCSSDDSDLER(16)-VKQELLEEVRK(2)	Cross-Linked	aONE	4223	null	7.041905e-002	2.901573e-001	0.018873	4.46909	sp|P70460|VASP_MOUSE (332)-sp|P70460|VASP_MOUSE (343)/	Intra-Protein	2	1	19	9	3.462059e-003	8.814119e-016
626	HFX_YangJing_CRF_B_20230627_F1_R1.81070.81070.3.0.dta	3	3390.78	IEDLSQQAQLAAAEKFK(15)-CLTQQAVALQR(1)	Cross-Linked	aONE	3390.78	null	1.147070e-006	1.011647e-001	0.000639	0.188452	sp|P70670|NACAM_MOUSE (2114)-sp|Q5SW19|CLU_MOUSE (1198)/sp|Q60817|NACA_MOUSE (142)-sp|Q5SW19|CLU_MOUSE (1198)/	Inter-Protein	3	1	23	10	4.216115e-009	4.275678e-007
74	HFX_YangJing_CRF_A_20230627_F1_R1.78829.78829.5.0.dta	5	2877.54	IAILTCPFEPPKPK(6)-EKFEEMIK(2)	Cross-Linked	aONE	2877.53	null	9.207727e-004	3.931367e-004	0.011595	4.0295	sp|P80316|TCPE_MOUSE (253)-sp|P80316|TCPE_MOUSE (284)/	Intra-Protein	1	1	11.5	6.5	2.520297e-004	3.755365e-002
121	HFX_YangJing_CRF_B_20230627_F1_R1.81276.81276.5.0.dta	5	2877.54	IAILTCPFEPPKPK(6)-EKFEEMIK(2)	Cross-Linked	aONE	2877.53	null	4.979903e-005	1.049963e-003	0.010053	3.49362	sp|P80316|TCPE_MOUSE (253)-sp|P80316|TCPE_MOUSE (284)/	Intra-Protein	3	1	12.5	6.5	1.283989e-005	2.719475e-003
138	HFX_YangJing_CRF_C_20230627_F1_R1.80183.80183.5.0.dta	5	2877.54	IAILTCPFEPPKPK(6)-EKFEEMIK(2)	Cross-Linked	aONE	2877.53	null	2.244929e-002	1.414237e-003	0.014738	5.12176	sp|P80316|TCPE_MOUSE (253)-sp|P80316|TCPE_MOUSE (284)/	Intra-Protein	5	1	11.5	7.5	1.722237e-004	7.777940e-002
141	HFX_YangJing_CRF_C_20230627_F1_R1.80204.80204.5.1.dta	5	2877.54	IAILTCPFEPPKPK(6)-EKFEEMIK(2)	Cross-Linked	aONE	2877.53	null	2.892261e-003	1.553935e-003	0.013824	4.80412	sp|P80316|TCPE_MOUSE (253)-sp|P80316|TCPE_MOUSE (284)/	Intra-Protein	5	1	11.5	7.5	1.408361e-007	3.383625e-003
179	HFX_YangJing_CRF_A_20230627_F1_R2.79161.79161.5.0.dta	5	2877.54	IAILTCPFEPPKPK(6)-EKFEEMIK(2)	Cross-Linked	aONE	2877.53	null	1.167065e-002	2.662324e-003	0.010029	3.48528	sp|P80316|TCPE_MOUSE (253)-sp|P80316|TCPE_MOUSE (284)/	Intra-Protein	2	1	13.5	8.5	2.598627e-009	5.445885e-003
297	HFX_YangJing_CRF_B_20230627_F1_R1.81183.81183.5.0.dta	5	2877.54	IAILTCPFEPPKPK(6)-EKFEEMIK(2)	Cross-Linked	aONE	2877.53	null	2.791880e-003	9.485502e-003	0.010277	3.57147	sp|P80316|TCPE_MOUSE (253)-sp|P80316|TCPE_MOUSE (284)/	Intra-Protein	3	1	12.5	6.5	6.678545e-006	1.778454e-002
369	HFX_YangJing_CRF_A_20230627_F1_R1.78745.78745.5.0.dta	5	2877.54	IAILTCPFEPPKPK(6)-EKFEEMIK(2)	Cross-Linked	aONE	2877.53	null	5.675106e-006	1.670453e-002	0.009922	3.4481	sp|P80316|TCPE_MOUSE (253)-sp|P80316|TCPE_MOUSE (284)/	Intra-Protein	1	1	11.5	7.5	3.644000e-005	1.193135e-003
637	HFX_YangJing_CRF_B_20230627_F1_R1.77995.77995.3.1.dta	3	3297.75	IAILTCPFEPPKPK(6)-YEKEKFEEMIK(5)	Cross-Linked	aONE	3297.73	null	4.381369e-001	1.156515e-001	0.016224	4.91975	sp|P80316|TCPE_MOUSE (253)-sp|P80316|TCPE_MOUSE (284)/	Intra-Protein	3	1	12.5	7.5	5.850469e-005	6.410073e-001
702	HFX_YangJing_CRF_A_20230627_F1_R1.78811.78811.3.1.dta	3	2877.55	IAILTCPFEPPKPK(6)-EKFEEMIK(2)	Cross-Linked	aONE	2877.53	null	2.728634e-003	1.745309e-001	0.018492	6.42635	sp|P80316|TCPE_MOUSE (253)-sp|P80316|TCPE_MOUSE (284)/	Intra-Protein	1	1	11.5	5.5	2.122727e-004	3.211910e-002
709	HFX_YangJing_CRF_A_20230627_F1_R1.75809.75809.3.0.dta	3	3297.75	IAILTCPFEPPKPK(6)-YEKEKFEEMIK(5)	Cross-Linked	aONE	3297.73	null	2.289780e-001	1.808040e-001	0.019528	5.92165	sp|P80316|TCPE_MOUSE (253)-sp|P80316|TCPE_MOUSE (284)/	Intra-Protein	1	1	9.5	5.5	4.308233e-003	6.936704e-001
745	HFX_YangJing_CRF_A_20230627_F1_R2.76333.76333.6.3.dta	6	3297.75	IAILTCPFEPPKPK(6)-YEKEKFEEMIK(5)	Cross-Linked	aONE	3297.73	null	1.000000e+000	2.332446e-001	0.015721	4.76722	sp|P80316|TCPE_MOUSE (253)-sp|P80316|TCPE_MOUSE (284)/	Intra-Protein	2	1	11.5	5.5	2.989658e-004	1.000000e+000
375	HFX_YangJing_CRF_C_20230627_F1_R1.47378.47378.4.2.dta	4	2398.19	GAFGKPQGTVAR(5)-MLSCAGADR(4)	Cross-Linked	aONE	2398.18	Oxidation[M](16)	2.165768e-001	1.711528e-002	0.00971	4.04891	sp|P86048|RL10L_MOUSE (121)-sp|P86048|RL10L_MOUSE (105)/sp|P86048|RL10L_MOUSE (121)-sp|Q6ZWV3|RL10_MOUSE (105)/sp|Q6ZWV3|RL10_MOUSE (121)-sp|P86048|RL10L_MOUSE (105)/sp|Q6ZWV3|RL10_MOUSE (121)-sp|Q6ZWV3|RL10_MOUSE (105)/	Intra-Protein	5	1	6.5	7.5	1.563884e-001	6.808537e-001
441	HFX_YangJing_CRF_B_20230627_F1_R1.53340.53340.3.0.dta	3	2382.19	GAFGKPQGTVAR(5)-MLSCAGADR(4)	Cross-Linked	aONE	2382.18	null	7.032483e-004	2.635574e-002	0.01148	4.81911	sp|P86048|RL10L_MOUSE (121)-sp|P86048|RL10L_MOUSE (105)/sp|P86048|RL10L_MOUSE (121)-sp|Q6ZWV3|RL10_MOUSE (105)/sp|Q6ZWV3|RL10_MOUSE (121)-sp|P86048|RL10L_MOUSE (105)/sp|Q6ZWV3|RL10_MOUSE (121)-sp|Q6ZWV3|RL10_MOUSE (105)/	Intra-Protein	3	1	11.5	8.5	4.005122e-004	5.831147e-004
453	HFX_YangJing_CRF_C_20230627_F1_R1.52736.52736.3.0.dta	3	2382.19	GAFGKPQGTVAR(5)-MLSCAGADR(4)	Cross-Linked	aONE	2382.18	null	5.246595e-003	2.823477e-002	0.012659	5.31404	sp|P86048|RL10L_MOUSE (121)-sp|P86048|RL10L_MOUSE (105)/sp|P86048|RL10L_MOUSE (121)-sp|Q6ZWV3|RL10_MOUSE (105)/sp|Q6ZWV3|RL10_MOUSE (121)-sp|P86048|RL10L_MOUSE (105)/sp|Q6ZWV3|RL10_MOUSE (121)-sp|Q6ZWV3|RL10_MOUSE (105)/	Intra-Protein	5	1	10.5	9.5	9.139763e-004	5.482866e-003
471	HFX_YangJing_CRF_C_20230627_F1_R1.52531.52531.3.0.dta	3	2382.19	GAFGKPQGTVAR(5)-MLSCAGADR(4)	Cross-Linked	aONE	2382.18	null	1.448158e-003	3.244456e-002	0.012357	5.18727	sp|P86048|RL10L_MOUSE (121)-sp|P86048|RL10L_MOUSE (105)/sp|P86048|RL10L_MOUSE (121)-sp|Q6ZWV3|RL10_MOUSE (105)/sp|Q6ZWV3|RL10_MOUSE (121)-sp|P86048|RL10L_MOUSE (105)/sp|Q6ZWV3|RL10_MOUSE (121)-sp|Q6ZWV3|RL10_MOUSE (105)/	Intra-Protein	5	1	8.5	10.5	9.772535e-003	1.096753e-003
483	HFX_YangJing_CRF_B_20230627_F1_R1.53520.53520.4.0.dta	4	2382.19	GAFGKPQGTVAR(5)-MLSCAGADR(4)	Cross-Linked	aONE	2382.18	null	1.161393e-001	3.446959e-002	0.009635	4.04461	sp|P86048|RL10L_MOUSE (121)-sp|P86048|RL10L_MOUSE (105)/sp|P86048|RL10L_MOUSE (121)-sp|Q6ZWV3|RL10_MOUSE (105)/sp|Q6ZWV3|RL10_MOUSE (121)-sp|P86048|RL10L_MOUSE (105)/sp|Q6ZWV3|RL10_MOUSE (121)-sp|Q6ZWV3|RL10_MOUSE (105)/	Intra-Protein	3	1	6.5	6.5	2.559631e-001	6.102704e-002
536	HFX_YangJing_CRF_A_20230627_F1_R2.51981.51981.4.0.dta	4	2382.19	GAFGKPQGTVAR(5)-MLSCAGADR(4)	Cross-Linked	aONE	2382.18	null	1.396980e-002	5.391723e-002	0.010292	4.32041	sp|P86048|RL10L_MOUSE (121)-sp|P86048|RL10L_MOUSE (105)/sp|P86048|RL10L_MOUSE (121)-sp|Q6ZWV3|RL10_MOUSE (105)/sp|Q6ZWV3|RL10_MOUSE (121)-sp|P86048|RL10L_MOUSE (105)/sp|Q6ZWV3|RL10_MOUSE (121)-sp|Q6ZWV3|RL10_MOUSE (105)/	Intra-Protein	2	1	5.5	7.5	1.383532e-001	2.064578e-003
559	HFX_YangJing_CRF_B_20230627_F1_R1.48215.48215.4.1.dta	4	2398.18	GAFGKPQGTVAR(5)-MLSCAGADR(4)	Cross-Linked	aONE	2398.18	Oxidation[M](16)	6.446741e-001	6.086620e-002	0.008877	3.70156	sp|P86048|RL10L_MOUSE (121)-sp|P86048|RL10L_MOUSE (105)/sp|P86048|RL10L_MOUSE (121)-sp|Q6ZWV3|RL10_MOUSE (105)/sp|Q6ZWV3|RL10_MOUSE (121)-sp|P86048|RL10L_MOUSE (105)/sp|Q6ZWV3|RL10_MOUSE (121)-sp|Q6ZWV3|RL10_MOUSE (105)/	Intra-Protein	3	1	6.5	6.5	7.351190e-002	5.242805e-001
639	HFX_YangJing_CRF_A_20230627_F1_R2.52058.52058.3.0.dta	3	2382.19	GAFGKPQGTVAR(5)-MLSCAGADR(4)	Cross-Linked	aONE	2382.18	null	2.414478e-005	1.158582e-001	0.012144	5.09785	sp|P86048|RL10L_MOUSE (121)-sp|P86048|RL10L_MOUSE (105)/sp|P86048|RL10L_MOUSE (121)-sp|Q6ZWV3|RL10_MOUSE (105)/sp|Q6ZWV3|RL10_MOUSE (121)-sp|P86048|RL10L_MOUSE (105)/sp|Q6ZWV3|RL10_MOUSE (121)-sp|Q6ZWV3|RL10_MOUSE (105)/	Intra-Protein	2	1	9.5	11.5	5.602564e-004	1.307988e-006
413	HFX_YangJing_CRF_A_20230627_F1_R1.81696.81696.3.0.dta	3	3503.72	KPGMFFNPEESELDLTYGNR(1)-TQVCGILR(4)	Cross-Linked	aONE	3503.71	null	1.516021e-005	2.257033e-002	0.008099	2.31155	sp|Q00612|G6PD1_MOUSE (408)-sp|P97324|G6PD2_MOUSE (13)/sp|Q00612|G6PD1_MOUSE (408)-sp|Q00612|G6PD1_MOUSE (13)/	Intra-Protein	1	1	21.5	6.5	9.121859e-005	3.687276e-006
575	HFX_YangJing_CRF_A_20230627_F1_R1.81790.81790.3.0.dta	3	3503.72	KPGMFFNPEESELDLTYGNR(1)-TQVCGILR(4)	Cross-Linked	aONE	3503.71	null	1.037359e-002	6.880451e-002	0.008099	2.31155	sp|Q00612|G6PD1_MOUSE (408)-sp|P97324|G6PD2_MOUSE (13)/sp|Q00612|G6PD1_MOUSE (408)-sp|Q00612|G6PD1_MOUSE (13)/	Intra-Protein	1	1	20.5	4.5	3.593726e-009	8.787308e-003
381	HFX_YangJing_CRF_B_20230627_F1_R1.66261.66261.4.0.dta	4	2364.26	NVKLPDAYER(3)-TQVCGILR(4)	Cross-Linked	aONE	2364.25	null	1.666479e-004	1.786439e-002	0.010489	4.4365	sp|Q00612|G6PD1_MOUSE (432)-sp|P97324|G6PD2_MOUSE (13)/sp|Q00612|G6PD1_MOUSE (432)-sp|Q00612|G6PD1_MOUSE (13)/	Intra-Protein	3	1	9.5	6.5	2.123140e-006	1.090492e-002
751	HFX_YangJing_CRF_A_20230627_F1_R2.64729.64729.3.1.dta	3	2364.26	NVKLPDAYER(3)-TQVCGILR(4)	Cross-Linked	aONE	2364.25	null	5.478772e-003	2.475671e-001	0.010239	4.33076	sp|Q00612|G6PD1_MOUSE (432)-sp|P97324|G6PD2_MOUSE (13)/sp|Q00612|G6PD1_MOUSE (432)-sp|Q00612|G6PD1_MOUSE (13)/	Intra-Protein	2	1	6.5	5.5	3.125771e-003	4.766406e-003
809	HFX_YangJing_CRF_A_20230627_F1_R2.64704.64704.4.0.dta	4	2364.26	NVKLPDAYER(3)-TQVCGILR(4)	Cross-Linked	aONE	2364.25	null	1.968067e-001	3.702277e-001	0.010436	4.41409	sp|Q00612|G6PD1_MOUSE (432)-sp|P97324|G6PD2_MOUSE (13)/sp|Q00612|G6PD1_MOUSE (432)-sp|Q00612|G6PD1_MOUSE (13)/	Intra-Protein	2	1	6.5	4.5	7.159983e-002	2.112226e-001
253	HFX_YangJing_CRF_C_20230627_F1_R1.67218.67218.3.1.dta	3	2884.46	QDEQVGLPGKAGK(10)-AQMCADVLPSPR(4)	Cross-Linked	aONE	2884.44	null	7.375728e-004	6.050112e-003	0.017035	5.90582	sp|Q01320|TOP2A_MOUSE (1193)-sp|Q01320|TOP2A_MOUSE (1205)/	Intra-Protein	5	1	16	7	2.345158e-005	2.662734e-003
504	HFX_YangJing_CRF_C_20230627_F1_R1.61731.61731.3.0.dta	3	3141.6	EKQDEQVGLPGKAGK(12)-AQMCADVLPSPR(4)	Cross-Linked	aONE	3141.58	null	9.483621e-003	4.069476e-002	0.01432	4.55821	sp|Q01320|TOP2A_MOUSE (1193)-sp|Q01320|TOP2A_MOUSE (1205)/	Intra-Protein	5	1	10	7	1.748014e-002	1.418997e-003
462	HFX_YangJing_CRF_B_20230627_F1_R1.72501.72501.3.1.dta	3	2789.32	AQMCADVLPSPR(4)-EAKEYFADMK(3)	Cross-Linked	aONE	2789.31	null	3.980859e-001	3.103779e-002	0.006627	2.37586	sp|Q01320|TOP2A_MOUSE (1205)-sp|Q01320|TOP2A_MOUSE (624)/	Intra-Protein	3	1	10	4	5.622179e-006	1.000000e+000
80	HFX_YangJing_CRF_B_20230627_F1_R1.58558.58558.3.0.dta	3	3812.81	FKTPEDAQAVMNAQTEIR(2)-APTAGSGQECSTQEK(10)	Cross-Linked	aONE	3812.79	null	1.000000e+000	4.232179e-004	0.029204	7.65949	sp|Q05CL8|LARP7_MOUSE (486)-sp|Q05CL8|LARP7_MOUSE (426)/	Intra-Protein	3	1	18	10	1.000000e+000	1.975449e-002
151	HFX_YangJing_CRF_C_20230627_F1_R1.57562.57562.4.0.dta	4	3812.82	FKTPEDAQAVMNAQTEIR(2)-APTAGSGQECSTQEK(10)	Cross-Linked	aONE	3812.79	null	1.493410e-002	1.697584e-003	0.030345	7.95875	sp|Q05CL8|LARP7_MOUSE (486)-sp|Q05CL8|LARP7_MOUSE (426)/	Intra-Protein	5	1	20	11	2.318234e-012	1.939971e-002
322	HFX_YangJing_CRF_B_20230627_F1_R1.58497.58497.4.2.dta	4	3812.81	FKTPEDAQAVMNAQTEIR(2)-APTAGSGQECSTQEK(10)	Cross-Linked	aONE	3812.79	null	7.697715e-002	1.164713e-002	0.028118	7.37466	sp|Q05CL8|LARP7_MOUSE (486)-sp|Q05CL8|LARP7_MOUSE (426)/	Intra-Protein	3	1	20	12	1.764600e-009	1.458977e-001
414	HFX_YangJing_CRF_A_20230627_F1_R2.56991.56991.4.0.dta	4	3812.81	FKTPEDAQAVMNAQTEIR(2)-APTAGSGQECSTQEK(10)	Cross-Linked	aONE	3812.79	null	6.269428e-002	2.264104e-002	0.02202	5.77531	sp|Q05CL8|LARP7_MOUSE (486)-sp|Q05CL8|LARP7_MOUSE (426)/	Intra-Protein	2	1	12	11	7.695185e-008	6.574829e-002
546	HFX_YangJing_CRF_A_20230627_F1_R1.56600.56600.4.2.dta	4	3812.8	FKTPEDAQAVMNAQTEIR(2)-APTAGSGQECSTQEK(10)	Cross-Linked	aONE	3812.79	null	3.656529e-004	5.666205e-002	0.012918	3.38807	sp|Q05CL8|LARP7_MOUSE (486)-sp|Q05CL8|LARP7_MOUSE (426)/	Intra-Protein	1	1	18	12	9.585289e-008	2.881612e-004
734	HFX_YangJing_CRF_A_20230627_F1_R1.72247.72247.3.0.dta	3	2688.32	NNSGEEFDCAFR(9)-DLAKGSVVLK(4)	Cross-Linked	aONE	2688.31	null	1.006519e-003	2.224769e-001	0.010298	3.83066	sp|Q1HFZ0|NSUN2_MOUSE (598)-sp|Q1HFZ0|NSUN2_MOUSE (653)/	Intra-Protein	1	1	12	7	5.252362e-004	3.718100e-004
807	HFX_YangJing_CRF_C_20230627_F1_R1.22568.22568.3.0.dta	3	2400.12	DGPVKPQSPEEEK(5)-HECSSK(3)	Cross-Linked	aONE	2400.11	null	1.842670e-001	3.613333e-001	0.01112	4.63311	sp|Q31125|S39A7_MOUSE (309)-sp|Q31125|S39A7_MOUSE (276)/	Intra-Protein	5	1	11.5	3.5	1.739132e-003	9.896102e-003
838	HFX_YangJing_CRF_A_20230627_F1_R2.23302.23302.3.0.dta	3	2400.12	DGPVKPQSPEEEK(5)-HECSSK(3)	Cross-Linked	aONE	2400.11	null	1.429253e-001	5.085789e-001	0.007385	3.07694	sp|Q31125|S39A7_MOUSE (309)-sp|Q31125|S39A7_MOUSE (276)/	Intra-Protein	2	1	10.5	4.5	1.431894e-002	8.850410e-002
864	HFX_YangJing_CRF_B_20230627_F1_R1.23664.23664.3.0.dta	3	2400.12	DGPVKPQSPEEEK(5)-HECSSK(3)	Cross-Linked	aONE	2400.11	null	2.743294e-001	7.442088e-001	0.006971	2.90445	sp|Q31125|S39A7_MOUSE (309)-sp|Q31125|S39A7_MOUSE (276)/	Intra-Protein	3	1	11.5	3.5	2.081128e-004	1.634503e-001
48	HFX_YangJing_CRF_B_20230627_F1_R1.68371.68371.3.0.dta	3	2997.51	CEGGVDAALQYAK(1)-QELEDTKVTALR(7)	Cross-Linked	aONE	2997.5	null	4.139389e-005	1.826219e-004	0.016194	5.4025	sp|Q3TBD2|HMHA1_MOUSE (277)-sp|Q3TBD2|HMHA1_MOUSE (483)/	Intra-Protein	3	1	14	16	9.345740e-008	7.792807e-006
171	HFX_YangJing_CRF_A_20230627_F1_R2.66824.66824.3.0.dta	3	2997.51	CEGGVDAALQYAK(1)-QELEDTKVTALR(7)	Cross-Linked	aONE	2997.5	null	2.867340e-003	2.524235e-003	0.011785	3.93161	sp|Q3TBD2|HMHA1_MOUSE (277)-sp|Q3TBD2|HMHA1_MOUSE (483)/	Intra-Protein	2	1	14	11	6.726790e-005	1.772962e-003
215	HFX_YangJing_CRF_B_20230627_F1_R1.68372.68372.4.1.dta	4	2997.51	CEGGVDAALQYAK(1)-QELEDTKVTALR(7)	Cross-Linked	aONE	2997.5	null	1.553935e-001	4.088623e-003	0.014622	4.87807	sp|Q3TBD2|HMHA1_MOUSE (277)-sp|Q3TBD2|HMHA1_MOUSE (483)/	Intra-Protein	3	1	8	10	5.705918e-002	5.920646e-002
417	HFX_YangJing_CRF_B_20230627_F1_R1.68373.68373.4.1.dta	4	2997.51	CEGGVDAALQYAK(1)-QELEDTKVTALR(7)	Cross-Linked	aONE	2997.5	null	6.037630e-001	2.280314e-002	0.014622	4.87807	sp|Q3TBD2|HMHA1_MOUSE (277)-sp|Q3TBD2|HMHA1_MOUSE (483)/	Intra-Protein	3	1	9	8	4.784395e-002	2.011718e-001
598	HFX_YangJing_CRF_A_20230627_F1_R2.66803.66803.4.2.dta	4	2997.51	CEGGVDAALQYAK(1)-QELEDTKVTALR(7)	Cross-Linked	aONE	2997.5	null	1.000000e+000	8.083913e-002	0.016041	5.35146	sp|Q3TBD2|HMHA1_MOUSE (277)-sp|Q3TBD2|HMHA1_MOUSE (483)/	Intra-Protein	2	1	4	9	1.000000e+000	2.967059e-001
665	HFX_YangJing_CRF_B_20230627_F1_R1.61917.61917.5.0.dta	5	2757.45	VIEPLKDFHKDEVR(6)-ELECIR(4)	Cross-Linked	aONE	2757.44	null	1.000000e+000	1.349550e-001	0.010811	3.92067	sp|Q3THK7|GUAA_MOUSE (412)-sp|Q3THK7|GUAA_MOUSE (226)/	Intra-Protein	3	1	12.5	4.5	8.415092e-005	1.000000e+000
248	HFX_YangJing_CRF_B_20230627_F1_R1.52308.52308.3.0.dta	3	2993.44	HMQAKGVLLTDGSEK(5)-LTCEEEEEK(3)	Cross-Linked	aONE	2993.42	null	1.404625e-002	5.786698e-003	0.017169	5.73557	sp|Q3TKT4|SMCA4_MOUSE (1014)-sp|Q3TKT4|SMCA4_MOUSE (1326)/sp|Q3TKT4|SMCA4_MOUSE (1014)-sp|Q6DIC0|SMCA2_MOUSE (1301)/	Intra-Protein	3	1	18	6	1.079306e-004	2.227939e-002
291	HFX_YangJing_CRF_C_20230627_F1_R1.51561.51561.3.1.dta	3	2993.44	HMQAKGVLLTDGSEK(5)-LTCEEEEEK(3)	Cross-Linked	aONE	2993.42	null	7.109078e-002	8.996611e-003	0.013122	4.38361	sp|Q3TKT4|SMCA4_MOUSE (1014)-sp|Q3TKT4|SMCA4_MOUSE (1326)/sp|Q3TKT4|SMCA4_MOUSE (1014)-sp|Q6DIC0|SMCA2_MOUSE (1301)/	Intra-Protein	5	1	16	8	1.811014e-007	1.286150e-002
523	HFX_YangJing_CRF_A_20230627_F1_R1.50729.50729.3.2.dta	3	2993.44	HMQAKGVLLTDGSEK(5)-LTCEEEEEK(3)	Cross-Linked	aONE	2993.42	null	3.786756e-002	4.842050e-002	0.022037	7.36181	sp|Q3TKT4|SMCA4_MOUSE (1014)-sp|Q3TKT4|SMCA4_MOUSE (1326)/sp|Q3TKT4|SMCA4_MOUSE (1014)-sp|Q6DIC0|SMCA2_MOUSE (1301)/	Intra-Protein	1	1	14.5	5.5	1.029112e-005	7.740551e-004
720	HFX_YangJing_CRF_A_20230627_F1_R1.50751.50751.4.0.dta	4	2993.44	HMQAKGVLLTDGSEK(5)-LTCEEEEEK(3)	Cross-Linked	aONE	2993.42	null	1.000000e+000	2.053379e-001	0.014676	4.90275	sp|Q3TKT4|SMCA4_MOUSE (1014)-sp|Q3TKT4|SMCA4_MOUSE (1326)/sp|Q3TKT4|SMCA4_MOUSE (1014)-sp|Q6DIC0|SMCA2_MOUSE (1301)/	Intra-Protein	1	1	7	6	1.000000e+000	1.000000e+000
861	HFX_YangJing_CRF_A_20230627_F1_R2.50858.50858.3.0.dta	3	2993.44	HMQAKGVLLTDGSEK(5)-LTCEEEEEK(3)	Cross-Linked	aONE	2993.42	null	1.000000e+000	7.139089e-001	0.016936	5.65774	sp|Q3TKT4|SMCA4_MOUSE (1014)-sp|Q3TKT4|SMCA4_MOUSE (1326)/sp|Q3TKT4|SMCA4_MOUSE (1014)-sp|Q6DIC0|SMCA2_MOUSE (1301)/	Intra-Protein	2	1	16	4	1.193053e-002	1.000000e+000
670	HFX_YangJing_CRF_B_20230627_F1_R1.56287.56287.4.0.dta	4	3888.82	VEPQEPVVEPATENQESENNCK(21)-KEEEPIFTR(1)	Cross-Linked	aONE	3888.82	null	1.903440e-008	1.393943e-001	-0.003915	-1.00673	sp|Q3TLH4|PRC2C_MOUSE (597)-sp|Q3TLH4|PRC2C_MOUSE (599)/	Intra-Protein	3	1	20	7	1.031024e-007	2.638787e-009
853	HFX_YangJing_CRF_A_20230627_F1_R2.56304.56304.3.0.dta	3	2159.12	ACWVSPMAK(2)-KQYKMAK(1)	Cross-Linked	aONE	2159.1	null	1.000000e+000	6.603706e-001	0.02103	9.74019	sp|Q3U108|ARI5A_MOUSE (411)-sp|Q3U108|ARI5A_MOUSE (156)/	Intra-Protein	2	1	3.5	3.5	1.000000e+000	7.371150e-001
150	HFX_YangJing_CRF_C_20230627_F1_R1.63803.63803.4.0.dta	4	2115.18	EIQPCLAESR(5)-LKVALR(2)	Cross-Linked	aONE	2115.17	null	1.373709e-003	1.696720e-003	0.009692	4.58213	sp|Q3U319|BRE1B_MOUSE (890)-sp|Q3U319|BRE1B_MOUSE (371)/	Intra-Protein	5	1	9.5	4.5	9.881350e-003	2.552076e-003
395	HFX_YangJing_CRF_C_20230627_F1_R1.63692.63692.4.0.dta	4	2115.18	EIQPCLAESR(5)-LKVALR(2)	Cross-Linked	aONE	2115.17	null	2.569498e-001	2.034790e-002	0.009625	4.55045	sp|Q3U319|BRE1B_MOUSE (890)-sp|Q3U319|BRE1B_MOUSE (371)/	Intra-Protein	5	1	10.5	4.5	2.234827e-002	2.106014e-001
676	HFX_YangJing_CRF_A_20230627_F1_R1.62502.62502.4.1.dta	4	2115.18	EIQPCLAESR(5)-LKVALR(2)	Cross-Linked	aONE	2115.17	null	3.854413e-001	1.438148e-001	0.010156	4.8015	sp|Q3U319|BRE1B_MOUSE (890)-sp|Q3U319|BRE1B_MOUSE (371)/	Intra-Protein	1	1	7.5	4.5	4.623645e-002	7.485117e-001
786	HFX_YangJing_CRF_A_20230627_F1_R2.62781.62781.4.0.dta	4	2115.18	EIQPCLAESR(5)-LKVALR(2)	Cross-Linked	aONE	2115.17	null	3.790881e-003	3.062706e-001	0.010337	4.88707	sp|Q3U319|BRE1B_MOUSE (890)-sp|Q3U319|BRE1B_MOUSE (371)/	Intra-Protein	2	1	8.5	3.5	2.064925e-004	2.697124e-003
852	HFX_YangJing_CRF_A_20230627_F1_R2.62941.62941.4.0.dta	4	2115.18	EIQPCLAESR(5)-LKVALR(2)	Cross-Linked	aONE	2115.17	null	1.000000e+000	6.467183e-001	0.010473	4.95137	sp|Q3U319|BRE1B_MOUSE (890)-sp|Q3U319|BRE1B_MOUSE (371)/	Intra-Protein	2	1	9.5	4.5	1.000000e+000	1.000000e+000
755	HFX_YangJing_CRF_A_20230627_F1_R2.33624.33624.3.0.dta	3	2806.28	DGGKVTAGAQPR(4)-CPAEHEEDMYR(1)	Cross-Linked	aONE	2806.27	null	1.000000e+000	2.498355e-001	0.011031	3.93085	sp|Q3UCV8|OTUL_MOUSE (34)-sp|Q3UCV8|OTUL_MOUSE (47)/	Intra-Protein	2	1	4.5	5.5	1.000000e+000	1.000000e+000
374	HFX_YangJing_CRF_C_20230627_F1_R1.49719.49719.3.1.dta	3	2908.47	TYKGTVVSSQDPR(3)-LNQQQLPECK(9)	Cross-Linked	aONE	2908.46	null	4.998236e-005	1.695737e-002	0.012665	4.35454	sp|Q3UHX9|CI114_MOUSE (244)-sp|Q3UHX9|CI114_MOUSE (240)/	Intra-Protein	5	1	11	8	2.555102e-003	2.725571e-002
401	HFX_YangJing_CRF_A_20230627_F1_R1.48902.48902.3.0.dta	3	2908.48	TYKGTVVSSQDPR(3)-LNQQQLPECK(9)	Cross-Linked	aONE	2908.46	null	4.106733e-005	2.086493e-002	0.014174	4.87337	sp|Q3UHX9|CI114_MOUSE (244)-sp|Q3UHX9|CI114_MOUSE (240)/	Intra-Protein	1	1	11	9	8.451670e-004	2.866159e-004
455	HFX_YangJing_CRF_B_20230627_F1_R1.50669.50669.3.0.dta	3	2908.48	TYKGTVVSSQDPR(3)-LNQQQLPECK(9)	Cross-Linked	aONE	2908.46	null	9.467606e-004	2.967402e-002	0.014015	4.8187	sp|Q3UHX9|CI114_MOUSE (244)-sp|Q3UHX9|CI114_MOUSE (240)/	Intra-Protein	3	1	11	9	5.675303e-005	4.148151e-004
625	HFX_YangJing_CRF_A_20230627_F1_R2.49123.49123.3.0.dta	3	2908.48	TYKGTVVSSQDPR(3)-LNQQQLPECK(9)	Cross-Linked	aONE	2908.46	null	3.448416e-005	9.836897e-002	0.014573	5.01055	sp|Q3UHX9|CI114_MOUSE (244)-sp|Q3UHX9|CI114_MOUSE (240)/	Intra-Protein	2	1	10	9	2.480929e-003	9.242511e-004
848	HFX_YangJing_CRF_A_20230627_F1_R2.37898.37898.3.0.dta	3	2563.23	EGEQHVDDVSSALKR(14)-CGQTSK(1)	Cross-Linked	aONE	2563.22	null	2.795304e-001	6.039189e-001	0.009221	3.59743	sp|Q4LDD4|ARAP1_MOUSE (1034)-sp|Q4LDD4|ARAP1_MOUSE (997)/	Intra-Protein	2	1	10	3	8.579752e-002	1.505910e-003
850	HFX_YangJing_CRF_B_20230627_F1_R1.38954.38954.3.0.dta	3	2563.23	EGEQHVDDVSSALKR(14)-CGQTSK(1)	Cross-Linked	aONE	2563.22	null	2.997205e-002	6.127878e-001	0.01401	5.46578	sp|Q4LDD4|ARAP1_MOUSE (1034)-sp|Q4LDD4|ARAP1_MOUSE (997)/	Intra-Protein	3	1	14	3	4.850537e-002	1.527280e-002
14	HFX_YangJing_CRF_C_20230627_F1_R1.79033.79033.4.1.dta	4	3023.56	SAEALCLSEELAQAR(6)-EKLQAAEVFK(2)	Cross-Linked	aONE	3023.55	null	6.365864e-002	1.287642e-005	0.012495	4.13256	sp|Q4QRL3|CC88B_MOUSE (769)-sp|Q4QRL3|CC88B_MOUSE (347)/	Intra-Protein	5	1	13	7	2.955654e-002	2.877846e-003
147	HFX_YangJing_CRF_C_20230627_F1_R1.79032.79032.3.0.dta	3	3023.57	SAEALCLSEELAQAR(6)-EKLQAAEVFK(2)	Cross-Linked	aONE	3023.55	null	5.011136e-003	1.651267e-003	0.016668	5.51272	sp|Q4QRL3|CC88B_MOUSE (769)-sp|Q4QRL3|CC88B_MOUSE (347)/	Intra-Protein	5	1	19	10	3.031354e-006	5.114073e-003
187	HFX_YangJing_CRF_A_20230627_F1_R2.78123.78123.4.2.dta	4	3023.56	SAEALCLSEELAQAR(6)-EKLQAAEVFK(2)	Cross-Linked	aONE	3023.55	null	1.609340e-003	3.012794e-003	0.01271	4.20367	sp|Q4QRL3|CC88B_MOUSE (769)-sp|Q4QRL3|CC88B_MOUSE (347)/	Intra-Protein	2	1	14	9	7.416345e-006	5.308857e-004
383	HFX_YangJing_CRF_B_20230627_F1_R1.80143.80143.4.2.dta	4	3023.57	SAEALCLSEELAQAR(6)-EKLQAAEVFK(2)	Cross-Linked	aONE	3023.55	null	1.220703e-001	1.845668e-002	0.014983	4.95543	sp|Q4QRL3|CC88B_MOUSE (769)-sp|Q4QRL3|CC88B_MOUSE (347)/	Intra-Protein	3	1	13	8	3.417292e-003	9.820164e-002
399	HFX_YangJing_CRF_A_20230627_F1_R2.78128.78128.4.2.dta	4	3023.56	SAEALCLSEELAQAR(6)-EKLQAAEVFK(2)	Cross-Linked	aONE	3023.55	null	1.776295e-003	2.078886e-002	0.01271	4.20367	sp|Q4QRL3|CC88B_MOUSE (769)-sp|Q4QRL3|CC88B_MOUSE (347)/	Intra-Protein	2	1	13	8	1.610089e-008	1.127931e-002
478	HFX_YangJing_CRF_A_20230627_F1_R2.78121.78121.3.0.dta	3	3023.57	SAEALCLSEELAQAR(6)-EKLQAAEVFK(2)	Cross-Linked	aONE	3023.55	null	5.037099e-003	3.371617e-002	0.019182	6.3442	sp|Q4QRL3|CC88B_MOUSE (769)-sp|Q4QRL3|CC88B_MOUSE (347)/	Intra-Protein	2	1	19	10	1.563025e-005	5.571251e-003
854	HFX_YangJing_CRF_C_20230627_F1_R1.29958.29958.2.0.dta	2	1777.88	DHKVKSR(3)-CEDSGK(1)	Cross-Linked	aONE	1777.86	null	1.000000e+000	6.667706e-001	0.017127	9.63346	sp|Q5NCR9|NSRP1_MOUSE (264)-sp|Q5NCR9|NSRP1_MOUSE (414)/	Intra-Protein	5	1	2	5	1.000000e+000	5.220558e-005
839	HFX_YangJing_CRF_A_20230627_F1_R2.51589.51589.3.0.dta	3	2029.98	EFYDNLCPK(7)-GPKDSK(3)	Cross-Linked	aONE	2029.97	null	2.351416e-001	5.210176e-001	0.010764	5.30255	sp|Q5SSL4|ABR_MOUSE (158)-sp|Q5SSL4|ABR_MOUSE (221)/	Intra-Protein	2	1	8.5	3.5	1.122890e-006	9.964027e-002
43	HFX_YangJing_CRF_C_20230627_F1_R1.68889.68889.3.0.dta	3	2188.1	KAAALEFLNR(1)-AYEDGCK(6)	Cross-Linked	aONE	2188.09	null	8.526398e-004	1.459924e-004	0.010163	4.6447	sp|Q60864|STIP1_MOUSE (78)-sp|Q60864|STIP1_MOUSE (62)/	Intra-Protein	5	1	13	7	2.420759e-013	9.394417e-005
75	HFX_YangJing_CRF_B_20230627_F1_R1.69432.69432.3.0.dta	3	2188.1	KAAALEFLNR(1)-AYEDGCK(6)	Cross-Linked	aONE	2188.09	null	1.367047e-004	3.954463e-004	0.009842	4.498	sp|Q60864|STIP1_MOUSE (78)-sp|Q60864|STIP1_MOUSE (62)/	Intra-Protein	3	1	14	7	5.931367e-017	3.501196e-005
136	HFX_YangJing_CRF_C_20230627_F1_R1.68972.68972.3.0.dta	3	2188.1	KAAALEFLNR(1)-AYEDGCK(6)	Cross-Linked	aONE	2188.09	null	4.338058e-002	1.350310e-003	0.010135	4.6319	sp|Q60864|STIP1_MOUSE (78)-sp|Q60864|STIP1_MOUSE (62)/	Intra-Protein	5	1	11	5	6.141106e-009	1.194273e-002
158	HFX_YangJing_CRF_B_20230627_F1_R1.69588.69588.4.0.dta	4	2188.09	KAAALEFLNR(1)-AYEDGCK(6)	Cross-Linked	aONE	2188.09	null	2.205110e-001	2.016165e-003	0.009245	4.22515	sp|Q60864|STIP1_MOUSE (78)-sp|Q60864|STIP1_MOUSE (62)/	Intra-Protein	3	1	11	4	2.829929e-005	1.057077e-001
416	HFX_YangJing_CRF_A_20230627_F1_R2.68057.68057.4.1.dta	4	2188.1	KAAALEFLNR(1)-AYEDGCK(6)	Cross-Linked	aONE	2188.09	null	2.249007e-001	2.278955e-002	0.011376	5.19907	sp|Q60864|STIP1_MOUSE (78)-sp|Q60864|STIP1_MOUSE (62)/	Intra-Protein	2	1	10	6	2.275162e-003	9.625248e-002
522	HFX_YangJing_CRF_A_20230627_F1_R2.68135.68135.3.0.dta	3	2188.1	KAAALEFLNR(1)-AYEDGCK(6)	Cross-Linked	aONE	2188.09	null	1.231604e-004	4.730720e-002	0.011229	5.13188	sp|Q60864|STIP1_MOUSE (78)-sp|Q60864|STIP1_MOUSE (62)/	Intra-Protein	2	1	13	6	4.403339e-021	1.332008e-004
541	HFX_YangJing_CRF_B_20230627_F1_R1.69406.69406.3.0.dta	3	2188.1	KAAALEFLNR(1)-AYEDGCK(6)	Cross-Linked	aONE	2188.09	null	1.115429e-001	5.518385e-002	0.009798	4.47789	sp|Q60864|STIP1_MOUSE (78)-sp|Q60864|STIP1_MOUSE (62)/	Intra-Protein	3	1	13	5	7.438868e-009	4.164614e-002
596	HFX_YangJing_CRF_B_20230627_F1_R1.69435.69435.4.0.dta	4	2188.09	KAAALEFLNR(1)-AYEDGCK(6)	Cross-Linked	aONE	2188.09	null	7.222000e-002	7.825687e-002	0.009417	4.30376	sp|Q60864|STIP1_MOUSE (78)-sp|Q60864|STIP1_MOUSE (62)/	Intra-Protein	3	1	11	5	2.867244e-005	4.293867e-002
645	HFX_YangJing_CRF_A_20230627_F1_R2.67885.67885.3.0.dta	3	2188.1	KAAALEFLNR(1)-AYEDGCK(6)	Cross-Linked	aONE	2188.09	null	2.221546e-002	1.214980e-001	0.010101	4.61637	sp|Q60864|STIP1_MOUSE (78)-sp|Q60864|STIP1_MOUSE (62)/	Intra-Protein	2	1	12	4	2.894528e-009	2.055641e-002
673	HFX_YangJing_CRF_A_20230627_F1_R1.67672.67672.4.0.dta	4	2188.1	KAAALEFLNR(1)-AYEDGCK(6)	Cross-Linked	aONE	2188.09	null	7.916630e-001	1.424926e-001	0.0098	4.4788	sp|Q60864|STIP1_MOUSE (78)-sp|Q60864|STIP1_MOUSE (62)/	Intra-Protein	1	1	9	3	6.969009e-005	5.483851e-001
808	HFX_YangJing_CRF_B_20230627_F1_R1.69614.69614.3.0.dta	3	2188.09	KAAALEFLNR(1)-AYEDGCK(6)	Cross-Linked	aONE	2188.09	null	1.000000e+000	3.691479e-001	0.009371	4.28274	sp|Q60864|STIP1_MOUSE (78)-sp|Q60864|STIP1_MOUSE (62)/	Intra-Protein	3	1	7	3	1.139704e-002	1.000000e+000
748	HFX_YangJing_CRF_A_20230627_F1_R1.38416.38416.3.0.dta	3	2976.41	GGDSGSCVAFQNTPGSEHR(7)-LSEKPAR(4)	Cross-Linked	aONE	2976.4	null	1.000000e+000	2.416527e-001	0.013011	4.37139	sp|Q61033|LAP2A_MOUSE (443)-sp|Q61033|LAP2A_MOUSE (433)/	Intra-Protein	1	1	12.5	2.5	2.033757e-002	1.000000e+000
783	HFX_YangJing_CRF_A_20230627_F1_R2.22213.22213.3.0.dta	3	2413.18	AATQASSTESCDK(11)-ISPASKNK(6)	Cross-Linked	aONE	2413.17	null	1.183018e-002	2.986671e-001	0.011588	4.80199	sp|Q61033|LAP2A_MOUSE (560)-sp|Q61033|LAP2A_MOUSE (664)/	Intra-Protein	2	1	13.5	5.5	3.767460e-003	1.179120e-002
345	HFX_YangJing_CRF_B_20230627_F1_R1.51363.51363.3.1.dta	3	3925.88	EGICAIGGTSEQSSVGTQHSYSEEEK(4)-VNKPPYPK(3)	Cross-Linked	aONE	3925.85	null	1.252343e-005	1.475657e-002	0.021557	5.49103	sp|Q61233|PLSL_MOUSE (101)-sp|Q61233|PLSL_MOUSE (444)/sp|Q61233|PLSL_MOUSE (101)-sp|Q99K51|PLST_MOUSE (447)/	Intra-Protein	3	1	15.5	4.5	1.000000e+000	3.086880e-001
391	HFX_YangJing_CRF_C_20230627_F1_R1.50658.50658.4.1.dta	4	3925.87	EGICAIGGTSEQSSVGTQHSYSEEEK(4)-VNKPPYPK(3)	Cross-Linked	aONE	3925.85	null	4.677107e-003	1.939375e-002	0.017718	4.51316	sp|Q61233|PLSL_MOUSE (101)-sp|Q61233|PLSL_MOUSE (444)/sp|Q61233|PLSL_MOUSE (101)-sp|Q99K51|PLST_MOUSE (447)/	Intra-Protein	5	1	24.5	7.5	1.280048e-008	4.188579e-003
507	HFX_YangJing_CRF_C_20230627_F1_R1.50464.50464.3.0.dta	3	3925.87	EGICAIGGTSEQSSVGTQHSYSEEEK(4)-VNKPPYPK(3)	Cross-Linked	aONE	3925.85	null	1.000000e+000	4.116818e-002	0.020192	5.14334	sp|Q61233|PLSL_MOUSE (101)-sp|Q61233|PLSL_MOUSE (444)/sp|Q61233|PLSL_MOUSE (101)-sp|Q99K51|PLST_MOUSE (447)/	Intra-Protein	5	1	9.5	3.5	1.000000e+000	9.049313e-001
612	HFX_YangJing_CRF_A_20230627_F1_R1.49630.49630.4.1.dta	4	3925.87	EGICAIGGTSEQSSVGTQHSYSEEEK(4)-VNKPPYPK(3)	Cross-Linked	aONE	3925.85	null	6.133782e-009	8.959419e-002	0.018273	4.65453	sp|Q61233|PLSL_MOUSE (101)-sp|Q61233|PLSL_MOUSE (444)/sp|Q61233|PLSL_MOUSE (101)-sp|Q99K51|PLST_MOUSE (447)/	Intra-Protein	1	1	22.5	5.5	6.660526e-012	1.075237e-005
646	HFX_YangJing_CRF_A_20230627_F1_R2.49889.49889.3.0.dta	3	3925.88	EGICAIGGTSEQSSVGTQHSYSEEEK(4)-VNKPPYPK(3)	Cross-Linked	aONE	3925.85	null	7.070411e-001	1.218999e-001	0.024022	6.11892	sp|Q61233|PLSL_MOUSE (101)-sp|Q61233|PLSL_MOUSE (444)/sp|Q61233|PLSL_MOUSE (101)-sp|Q99K51|PLST_MOUSE (447)/	Intra-Protein	2	1	14.5	3.5	1.000000e+000	3.348978e-001
689	HFX_YangJing_CRF_A_20230627_F1_R2.49858.49858.4.0.dta	4	3925.87	EGICAIGGTSEQSSVGTQHSYSEEEK(4)-VNKPPYPK(3)	Cross-Linked	aONE	3925.85	null	3.560594e-004	1.534636e-001	0.017252	4.39446	sp|Q61233|PLSL_MOUSE (101)-sp|Q61233|PLSL_MOUSE (444)/sp|Q61233|PLSL_MOUSE (101)-sp|Q99K51|PLST_MOUSE (447)/	Intra-Protein	2	1	29.5	4.5	1.074138e-009	2.531831e-004
795	HFX_YangJing_CRF_C_20230627_F1_R1.50354.50354.4.3.dta	4	3925.87	EGICAIGGTSEQSSVGTQHSYSEEEK(4)-VNKPPYPK(3)	Cross-Linked	aONE	3925.85	null	1.000000e+000	3.337795e-001	0.016624	4.23449	sp|Q61233|PLSL_MOUSE (101)-sp|Q61233|PLSL_MOUSE (444)/sp|Q61233|PLSL_MOUSE (101)-sp|Q99K51|PLST_MOUSE (447)/	Intra-Protein	5	1	19.5	3.5	5.822263e-005	1.000000e+000
816	HFX_YangJing_CRF_A_20230627_F1_R2.49759.49759.4.0.dta	4	3925.87	EGICAIGGTSEQSSVGTQHSYSEEEK(4)-VNKPPYPK(3)	Cross-Linked	aONE	3925.85	null	2.679881e-001	4.019057e-001	0.016599	4.22812	sp|Q61233|PLSL_MOUSE (101)-sp|Q61233|PLSL_MOUSE (444)/sp|Q61233|PLSL_MOUSE (101)-sp|Q99K51|PLST_MOUSE (447)/	Intra-Protein	2	1	20.5	4.5	8.187233e-007	1.615261e-001
863	HFX_YangJing_CRF_B_20230627_F1_R1.51541.51541.4.2.dta	4	3925.87	EGICAIGGTSEQSSVGTQHSYSEEEK(4)-VNKPPYPK(3)	Cross-Linked	aONE	3925.85	null	1.205274e-001	7.413448e-001	0.018539	4.72228	sp|Q61233|PLSL_MOUSE (101)-sp|Q61233|PLSL_MOUSE (444)/sp|Q61233|PLSL_MOUSE (101)-sp|Q99K51|PLST_MOUSE (447)/	Intra-Protein	3	1	23.5	3.5	1.044251e-007	1.513701e-001
867	HFX_YangJing_CRF_B_20230627_F1_R1.51208.51208.4.0.dta	4	3925.86	EGICAIGGTSEQSSVGTQHSYSEEEK(4)-VNKPPYPK(3)	Cross-Linked	aONE	3925.85	null	1.965046e-001	7.807479e-001	0.009767	2.48787	sp|Q61233|PLSL_MOUSE (101)-sp|Q61233|PLSL_MOUSE (444)/sp|Q61233|PLSL_MOUSE (101)-sp|Q99K51|PLST_MOUSE (447)/	Intra-Protein	3	1	18.5	4.5	1.239587e-002	1.402072e-001
276	HFX_YangJing_CRF_B_20230627_F1_R1.55108.55108.3.0.dta	3	4299.07	EGICAIGGTSEQSSVGTQHSYSEEEK(4)-VFHGLKSTEVAK(6)	Cross-Linked	aONE	4299.05	null	1.000000e+000	7.622418e-003	0.022357	5.20045	sp|Q61233|PLSL_MOUSE (101)-sp|Q61233|PLSL_MOUSE (82)/	Intra-Protein	3	1	13.5	4.5	1.000000e+000	1.000000e+000
475	HFX_YangJing_CRF_C_20230627_F1_R1.54514.54514.5.0.dta	5	4299.07	EGICAIGGTSEQSSVGTQHSYSEEEK(4)-VFHGLKSTEVAK(6)	Cross-Linked	aONE	4299.05	null	1.248000e-004	3.301024e-002	0.019557	4.54914	sp|Q61233|PLSL_MOUSE (101)-sp|Q61233|PLSL_MOUSE (82)/	Intra-Protein	5	1	19.5	8.5	1.478458e-003	9.855170e-003
514	HFX_YangJing_CRF_A_20230627_F1_R1.53498.53498.5.0.dta	5	4299.07	EGICAIGGTSEQSSVGTQHSYSEEEK(4)-VFHGLKSTEVAK(6)	Cross-Linked	aONE	4299.05	null	1.978643e-001	4.367383e-002	0.019945	4.6394	sp|Q61233|PLSL_MOUSE (101)-sp|Q61233|PLSL_MOUSE (82)/	Intra-Protein	1	1	23.5	5.5	2.053900e-002	1.000000e+000
614	HFX_YangJing_CRF_B_20230627_F1_R1.55027.55027.5.1.dta	5	4299.07	EGICAIGGTSEQSSVGTQHSYSEEEK(4)-VFHGLKSTEVAK(6)	Cross-Linked	aONE	4299.05	null	2.880303e-001	9.148304e-002	0.024008	5.58449	sp|Q61233|PLSL_MOUSE (101)-sp|Q61233|PLSL_MOUSE (82)/	Intra-Protein	3	1	21.5	7.5	3.108207e-009	2.111757e-001
632	HFX_YangJing_CRF_A_20230627_F1_R1.53499.53499.4.2.dta	4	4299.08	EGICAIGGTSEQSSVGTQHSYSEEEK(4)-VFHGLKSTEVAK(6)	Cross-Linked	aONE	4299.05	null	6.653124e-001	1.104424e-001	0.029037	6.75428	sp|Q61233|PLSL_MOUSE (101)-sp|Q61233|PLSL_MOUSE (82)/	Intra-Protein	1	1	18.5	4.5	5.371037e-001	5.286607e-001
723	HFX_YangJing_CRF_A_20230627_F1_R2.53643.53643.5.0.dta	5	4299.07	EGICAIGGTSEQSSVGTQHSYSEEEK(4)-VFHGLKSTEVAK(6)	Cross-Linked	aONE	4299.05	null	1.133138e-001	2.109764e-001	0.018294	4.25536	sp|Q61233|PLSL_MOUSE (101)-sp|Q61233|PLSL_MOUSE (82)/	Intra-Protein	2	1	20.5	6.5	4.154695e-006	2.160896e-001
666	HFX_YangJing_CRF_B_20230627_F1_R1.78924.78924.3.0.dta	3	3329.64	VDTDGNGYISCNELNDLFK(11)-VNKPPYPK(3)	Cross-Linked	aONE	3329.61	null	7.962740e-002	1.351992e-001	0.025145	7.55192	sp|Q61233|PLSL_MOUSE (31)-sp|Q61233|PLSL_MOUSE (444)/sp|Q61233|PLSL_MOUSE (31)-sp|Q99K51|PLST_MOUSE (447)/	Intra-Protein	3	1	20.5	5.5	4.003447e-005	2.347374e-001
750	HFX_YangJing_CRF_A_20230627_F1_R1.76475.76475.3.0.dta	3	3329.64	VDTDGNGYISCNELNDLFK(11)-VNKPPYPK(3)	Cross-Linked	aONE	3329.61	null	1.631577e-001	2.449315e-001	0.023256	6.98459	sp|Q61233|PLSL_MOUSE (31)-sp|Q61233|PLSL_MOUSE (444)/sp|Q61233|PLSL_MOUSE (31)-sp|Q99K51|PLST_MOUSE (447)/	Intra-Protein	1	1	16.5	4.5	1.516134e-006	2.677892e-001
798	HFX_YangJing_CRF_C_20230627_F1_R1.77659.77659.3.1.dta	3	3329.63	VDTDGNGYISCNELNDLFK(11)-VNKPPYPK(3)	Cross-Linked	aONE	3329.61	null	1.000000e+000	3.383882e-001	0.014396	4.32362	sp|Q61233|PLSL_MOUSE (31)-sp|Q61233|PLSL_MOUSE (444)/sp|Q61233|PLSL_MOUSE (31)-sp|Q99K51|PLST_MOUSE (447)/	Intra-Protein	5	1	13.5	5.5	2.698711e-001	1.000000e+000
813	HFX_YangJing_CRF_A_20230627_F1_R2.76858.76858.3.0.dta	3	3329.64	VDTDGNGYISCNELNDLFK(11)-VNKPPYPK(3)	Cross-Linked	aONE	3329.61	null	5.954605e-002	3.968631e-001	0.025343	7.61139	sp|Q61233|PLSL_MOUSE (31)-sp|Q61233|PLSL_MOUSE (444)/sp|Q61233|PLSL_MOUSE (31)-sp|Q99K51|PLST_MOUSE (447)/	Intra-Protein	2	1	18.5	5.5	9.820352e-005	6.279256e-002
840	HFX_YangJing_CRF_A_20230627_F1_R2.76873.76873.3.0.dta	3	3329.64	VDTDGNGYISCNELNDLFK(11)-VNKPPYPK(3)	Cross-Linked	aONE	3329.61	null	9.328764e-002	5.337314e-001	0.022255	6.68396	sp|Q61233|PLSL_MOUSE (31)-sp|Q61233|PLSL_MOUSE (444)/sp|Q61233|PLSL_MOUSE (31)-sp|Q99K51|PLST_MOUSE (447)/	Intra-Protein	2	1	18.5	6.5	2.208704e-004	6.802437e-002
513	HFX_YangJing_CRF_C_20230627_F1_R1.48560.48560.4.0.dta	4	2352.12	AECMLQQAER(3)-EKDDIQR(2)	Cross-Linked	aONE	2352.11	null	1.000000e+000	4.353746e-002	0.009724	4.13417	sp|Q61233|PLSL_MOUSE (336)-sp|Q61233|PLSL_MOUSE (328)/	Intra-Protein	5	1	7.5	5.5	1.000000e+000	3.343990e-001
337	HFX_YangJing_CRF_B_20230627_F1_R1.72707.72707.4.0.dta	4	2369.25	AACLPLPGYR(3)-STEVAKTFR(6)	Cross-Linked	aONE	2369.24	null	2.759166e-001	1.334340e-002	0.010915	4.60696	sp|Q61233|PLSL_MOUSE (42)-sp|Q61233|PLSL_MOUSE (88)/	Intra-Protein	3	1	8.5	7.5	1.695173e-002	1.364246e-001
365	HFX_YangJing_CRF_B_20230627_F1_R1.72652.72652.4.0.dta	4	2369.25	AACLPLPGYR(3)-STEVAKTFR(6)	Cross-Linked	aONE	2369.24	null	7.122550e-003	1.640013e-002	0.010991	4.63903	sp|Q61233|PLSL_MOUSE (42)-sp|Q61233|PLSL_MOUSE (88)/	Intra-Protein	3	1	9.5	8.5	2.237091e-003	8.037946e-003
[truncated: 416 more rows]

## Sheet: Cutoff-Looplinked peptide
XL-sites	Total Spec	Best E-value
sp|P35700|PRDX1_MOUSE (173)(178)	85	1.93928e-25
sp|P30285|CDK4_MOUSE (211)(215)	29	2.80399e-24
sp|Q60973|RBBP7_MOUSE (116)(119)	27	9.88996e-19
[truncated: 113 more rows]

## Sheet: Looplinked peptide
Proteins	Peptide	Spectra_Count	R1_Evalue_List	R2_Evalue_List	R3_Evalue_List	All_Evalue_List	R1_XIC_area_List	R2_XIC_area_List	R3_XIC_area_List	R1_XIC	R2_XIC	R3_XIC	Median_XIC_area
[truncated: 304 more rows]

[truncated: 2 more sheets: Looplinked protein, Looplinked spectra]
