# Supplementary material for: 4-Oxo-2-Nonenal Crosslinks Vicinal Cysteine-Lysine Pairs in Cellular Proteins
Source: Mol Cell Proteomics. 2026 Apr 28;25(6):101573. doi: 10.1016/j.mcpro.2026.101573 (PMC13227200; doi:10.1016/j.mcpro.2026.101573)
Supplement: Supplementary Table 3 [file mmc3.xlsx]

## Sheet: Legend
Supplementary Table 3. Protein structure of 45 crosslinks. All structural data were taken from the PDB database, and some of the protein structures were of their analogous proteins.

## Sheet: Structure data
CX sites	αC-αC distance	N-S distance	PDB No.
sp|O08807|PRDX4_ (248)(253)	8.5	11.7	3vwv
sp|P05213|TBA1B_ (336)-sp|P05213|TBA1B_ (347)	14.8	13.5	6s8l
sp|P11983|TCPA_ (147)-sp|P11983|TCPA_ (499)	9.7	10.7	7nvl
sp|P11983|TCPA_ (397)(400)	5	7.8	7nvl
sp|P14869|RLA0_ (106)-sp|P14869|RLA0_ (119)	16.7	10.4	7ls2
sp|P18760|COF1_ (34)(39)	17.2	22.1	5l6w
sp|P18760|COF1_ (39)(45)	11	\	5l6w
sp|P24547|IMDH2_ (109)-sp|P24547|IMDH2_ (140)	15.1	\	6i0m
sp|P29351|PTN6_ (102)-sp|P29351|PTN6_ (253)	11.4	8.7	2b3o
sp|P30285|CDK4_ (211)(215)	8.7	7.7	2w96
sp|P42932|TCPQ_ (149)(152)	9.4	13.7	6qb8
sp|P58252|EF2_ (41)-sp|P58252|EF2_ (61)	19	21	7ls2
sp|P62852|RS25_ (59)(60)	3.8	5.5	6zlw
sp|P68037|UB2L3_ (137)(138)	3.8	9.9	7v8f
sp|P68510|1433F_ (112)(120)	6.4	\	5yqg
sp|P70698|PYRG1_ (490)(491)	3.9	10.5	7mip
sp|P80316|TCPE_ (253)-sp|P80316|TCPE_ (284)	8.7	3.4	6qb8
sp|Q01853|TERA_ (695)(696)	3.8	9.1	3cf0
sp|Q05816|FABP5_ (40)(47)	22.8	22.5	4azq
sp|Q05816|FABP5_ (82)(87)	15.6	16.9	4azq
sp|Q60932|VDAC1_ (237)(245)	7.1	4.6	4c69
sp|Q60973|RBBP7_ (116)(119)	6.9	6.2	7m3x
sp|Q61171|PRDX2_ (172)(177)	8.7	13.1	1qmv
sp|Q61171|PRDX2_ (172)(184)	9.2	14.2	1qmv
sp|Q80XC2|TRM61_ (57)(60)	9.6	10.2	5ccb
sp|Q8BH69|SPS1_ (27)(31)	6.7	2.7	3fd5
sp|Q8BWY3|ERF1_ (335)(342)	6.8	4.5	5dmr
sp|Q8C7R4|UBA6_ (721)-sp|Q8C7R4|UBA6_ (800)	8.5	10.5	7sol
sp|Q8R081|HNRPL_ (490)-sp|Q8R081|HNRPL_ (578)	11.8	14.3	3TYT
sp|Q8R574|KPRB_ (330)(333)	5.1	12.1	2ji4
sp|Q91V41|RAB14_ (35)(40)	11.8	\	1z0f
sp|Q91WS0|CISD1_ (79)(83)	6.6	10.7	4ezf
sp|Q91WS0|CISD1_ (83)(89)	12.6	13.2	4ezf
sp|Q91ZF0|DJC24_ (41)(54)	10.7	12	1wjz
sp|Q99JX4|EIF3M_ (175)-sp|Q99JX4|EIF3M_ (177)	6	3.7	6zp4
sp|Q99LX0|PARK7_ (41)(46)	14.7	19.8	2rk3
sp|Q9CQE8|RTRAF_ (19)(20)	3.8	11.9	7p3a
sp|Q9CU62|SMC1A_ (72)-sp|Q9CU62|SMC1A_ (1210)	9.5	10.5	6wge
sp|Q9D0M1|KPRA_ (317)(320)	4.8	11.6	2c4k
sp|Q9D0R2|SYTC_ (655)(659)	5.8	5.1	4hwt
sp|Q9D1R9|RL34_ (49)-sp|Q9D1R9|RL34_ (85)	11.6	13.3	6swa
sp|Q9JJA4|WDR12_ (375)(376)	3.9	\	6n31
sp|Q9JK38|GNA1_ (128)(131)	6	7.1	2o28
sp|Q9R0Q7|TEBP_ (33)-sp|Q9R0Q7|TEBP_ (58)	5.3	7.4	8h77
sp|P18760|COF1_ 139)-sp|P63260|ACTG_ 328)	10.2	3.3	6vao
