# Supplementary material for: 4-Oxo-2-Nonenal Crosslinks Vicinal Cysteine-Lysine Pairs in Cellular Proteins
Source: Mol Cell Proteomics. 2026 Apr 28;25(6):101573. doi: 10.1016/j.mcpro.2026.101573 (PMC13227200; doi:10.1016/j.mcpro.2026.101573)
Supplement: Supplementary Table 4 [file mmc4.xlsx]

## Sheet: Legend
Supplementary Table 4 aONE-modified sites that also forms aONE crosslinks.

## Sheet: Glutathione adduction
AC	Site	Genename	Sameset AC_Site	Sameset Genename	Modified Sequences	Spectrum Count	Description	Final score	Median final score	XIC area	Median XIC area	SD XIC area
Q9CR57	147	RL14_MOUSE Large ribosomal subunit protein eL14 OS=Mus musculus OX=10090 GN=Rpl14 PE=1 SV=3		Rpl14	AAVAK(aONE578[K])AAIAAAAAAAAAK	13	RL14_MOUSE Large ribosomal subunit protein eL14 OS=Mus musculus OX=10090 GN=Rpl14 PE=1 SV=3	8.8383e-07 3.43188e-06 7.83031e-06 9.73085e-06 1.23555e-05 5.91698e-05 7.10504e-05 0.000133708 0.000382806 0.000707907 0.0450451 0.241188	6.51101e-05	64207365, 28848299, 79250754, 24551369, 96593844, 87317232, 28848299, 60563382, 96593844, 46279313, 60563382, 6448168, 46126509	60563382	2.89204e+07
P60843	146	IF4A1_MOUSE Eukaryotic initiation factor 4A-I OS=Mus musculus OX=10090 GN=Eif4a1 PE=1 SV=1		Eif4a1	AEVQK(aONE578[K])LQMEAPHIIVGTPGR	32	IF4A1_MOUSE Eukaryotic initiation factor 4A-I OS=Mus musculus OX=10090 GN=Eif4a1 PE=1 SV=1	2.33126e-06 1.50804e-05 2.23067e-05 4.81881e-05 5.00619e-05 9.69838e-05 0.000128477 0.000153962 0.000158571 0.000184893 0.000260869 0.000298772 0.000439576 0.000590778 0.0013081 0.00203076 0.00224534 0.0024626 0.00668534 0.0105853 0.0127261 0.0156585 0.0235997 0.0257503 0.0504982 0.0536897 0.0858801 0.115583 0.133071 0.151893	0.00166943	136914393, 97997464, 132090932, 117719787, 129024302, 97997464, 125655624, 45650755, 47050949, 136914393, 136914393, 129024302, 40191527, 35848881, 44117372, 142521616, 44117372, 129024302, 142521616, 75480636, 64367373, 142521616, 132090932, 61251129, 142521616, 40469757, 55294724, 46568557, 51634116, 55901513, 53057001, 76181648	87089556	4.12525e+07
P14869	297	RLA0_MOUSE Large ribosomal subunit protein uL10 OS=Mus musculus OX=10090 GN=Rplp0 PE=1 SV=3		Rplp0	AFLADPSAFAAAAPAAAATTAAPAAAAAPAK(aONE578[K])AEAK	11	RLA0_MOUSE Large ribosomal subunit protein uL10 OS=Mus musculus OX=10090 GN=Rplp0 PE=1 SV=3	1.69572e-06 8.24826e-06 1.22717e-05 0.000619759 0.00191048 0.00811543 0.0376256 0.0918077 0.116656 0.20338 0.308814	0.00811543	17424027, 16920000, 12037966, 11647293, 23367294, 84132353, 16905361, 59435049, 40354400, 23077376, 23077376	23077376	2.28117e+07
Q9D8N0	277	EF1G_MOUSE Elongation factor 1-gamma OS=Mus musculus OX=10090 GN=Eef1g PE=1 SV=3		Eef1g	AK(aONE578[K])DPFAHLPK	22	EF1G_MOUSE Elongation factor 1-gamma OS=Mus musculus OX=10090 GN=Eef1g PE=1 SV=3	0.001283 0.00185112 0.00345105 0.00528218 0.0054478 0.00562849 0.00643876 0.00782869 0.0100255 0.0100429 0.010598 0.0121803 0.0125527 0.0127622 0.0156468 0.0464688 0.0739993 0.130104 0.193368 0.251012	0.0103205	21795470, 51252930, 225583767, 244420735, 280047319, 16578190, 205709696, 66752685, 91361366, 17549752, 91326306, 82227861, 89828304, 50559230, 76467489, 279338829, 280047319, 88187018, 65260111, 75371485, 18612545, 94984003	8.52074e+07	9.1512e+07
P80318	469	TCPG_MOUSE T-complex protein 1 subunit gamma OS=Mus musculus OX=10090 GN=Cct3 PE=1 SV=1		Cct3	AK(aONE578[K])HTQESCETWGVNGETGTLVDMK	4	TCPG_MOUSE T-complex protein 1 subunit gamma OS=Mus musculus OX=10090 GN=Cct3 PE=1 SV=1	2.58442e-05 0.00681149 0.0099055 0.0172287	0.0083585	17735476, 8927958, 15577418, 15577418	15577418	3.82228e+06
Q9Z1Q5	138	CLIC1_MOUSE Chloride intracellular channel protein 1 OS=Mus musculus OX=10090 GN=Clic1 PE=1 SV=3		Clic1	ALK(aONE578[K])VLDNYLTSPLPEEVDETSAEDEGISQR	9	CLIC1_MOUSE Chloride intracellular channel protein 1 OS=Mus musculus OX=10090 GN=Clic1 PE=1 SV=3	1.34418e-08 3.60197e-08 8.22009e-08 7.85463e-06 9.00069e-06 4.89144e-05 4.99604e-05 0.000432381 0.0391056	9.00069e-06	69103325, 64981501, 71195050, 73969504, 46732579, 73969504, 52736208, 59987573, 73969504	69103325	1.00343e+07
P11983	499	TCPA_MOUSE T-complex protein 1 subunit alpha OS=Mus musculus OX=10090 GN=Tcp1 PE=1 SV=3		Tcp1	DNK(aONE578[K])QAGVFEPTIVK	3	TCPA_MOUSE T-complex protein 1 subunit alpha OS=Mus musculus OX=10090 GN=Tcp1 PE=1 SV=3	0.0177624 0.223116 0.321926	0.223116	85064964, 45526023	6.52955e+07	2.79583e+07
Q9R0Q7	33	TEBP_MOUSE Prostaglandin E synthase 3 OS=Mus musculus OX=10090 GN=Ptges3 PE=1 SV=1		Ptges3	DVNVNFEK(aONE578[K])SK	1	TEBP_MOUSE Prostaglandin E synthase 3 OS=Mus musculus OX=10090 GN=Ptges3 PE=1 SV=1	0.064753	0.064753	42535481	42535481	0
Q9CY58	52	SERB1_MOUSE SERPINE1 mRNA-binding protein 1 OS=Mus musculus OX=10090 GN=Serbp1 PE=1 SV=2		Serbp1	EAGGGGVGGPGAK(aONE578[K])SAAQAAAQTNSNAAGK	16	SERB1_MOUSE SERPINE1 mRNA-binding protein 1 OS=Mus musculus OX=10090 GN=Serbp1 PE=1 SV=2	1.7736e-06 4.91605e-06 1.72462e-05 2.14428e-05 2.5669e-05 0.000246353 0.000441765 0.000877198 0.00218448 0.00296985 0.0281537 0.0322642 0.0330831 0.200715 0.243343 0.28496	0.00153084	39914526, 39914526, 21170622, 25596436, 32185425, 5367077, 13392481, 25596436, 5367077, 13392481, 16022786, 16022786, 32185425, 8247126, 8247126	16022786	1.18838e+07
P80316	284	TCPE_MOUSE T-complex protein 1 subunit epsilon OS=Mus musculus OX=10090 GN=Cct5 PE=1 SV=1		Cct5	EK(aONE578[K])FEEMIK	6	TCPE_MOUSE T-complex protein 1 subunit epsilon OS=Mus musculus OX=10090 GN=Cct5 PE=1 SV=1	0.0586653 0.0850827 0.100839 0.133574 0.146289 0.192167	0.117206	10040144, 14740692, 11257423, 9294316, 10040144, 14740692	1.06488e+07	2.44883e+06
P52480	188	KPYM_MOUSE Pyruvate kinase PKM OS=Mus musculus OX=10090 GN=Pkm PE=1 SV=4		Pkm	EK(aONE578[K])GADFLVTEVENGGSLGSK	11	KPYM_MOUSE Pyruvate kinase PKM OS=Mus musculus OX=10090 GN=Pkm PE=1 SV=4	1.81069e-06 5.50306e-06 3.51307e-05 5.80313e-05 0.000117869 0.000144852 0.000551289 0.000992481 0.00375352 0.0717096 0.225783	0.000144852	1238213591, 1238213591, 66208912, 483978493, 137273437, 44442323, 114424186, 593807065, 74880196, 115058114, 26352521, 1263859431	1.26166e+08	5.11799e+08
Q8CGC7	794	SYEP_MOUSE Bifunctional glutamate/proline--tRNA ligase OS=Mus musculus OX=10090 GN=Eprs1 PE=1 SV=4		Eprs1	EK(aONE578[K])TGQEYKPGNPSAAAVQTVSTK	9	SYEP_MOUSE Bifunctional glutamate/proline--tRNA ligase OS=Mus musculus OX=10090 GN=Eprs1 PE=1 SV=4	0.000452971 0.00710102 0.00810859 0.00961119 0.00995259 0.0123309 0.0244632 0.168567	0.00978189	27926027, 22639830, 11331832, 17630890, 22639830, 14160089, 15061610, 10922260, 9560631	15061610	6.31945e+06
Q60932	237	VDAC1_MOUSE Voltage-dependent anion-selective channel protein 1 OS=Mus musculus OX=10090 GN=Vdac1 PE=1 SV=3		Vdac1	FGIAAK(aONE578[K])YQVDPDACFSAK	5	VDAC1_MOUSE Voltage-dependent anion-selective channel protein 1 OS=Mus musculus OX=10090 GN=Vdac1 PE=1 SV=3	0.0983034 0.104655 0.215156 0.243453 0.25692	0.215156	10599646, 8420358, 10292240, 9822163	1.00572e+07	963425
Q8R081	490	HNRPL_MOUSE Heterogeneous nuclear ribonucleoprotein L OS=Mus musculus OX=10090 GN=Hnrnpl PE=1 SV=2		Hnrnpl	FSTPEQAAK(aONE578[K])NR	1	HNRPL_MOUSE Heterogeneous nuclear ribonucleoprotein L OS=Mus musculus OX=10090 GN=Hnrnpl PE=1 SV=2	0.0740829	0.0740829	40649017	40649017	0
E9Q7G0	443	NUMA1_MOUSE Nuclear mitotic apparatus protein 1 OS=Mus musculus OX=10090 GN=Numa1 PE=1 SV=1		Numa1	GK(aONE578[K])QEAQLLAER	2	NUMA1_MOUSE Nuclear mitotic apparatus protein 1 OS=Mus musculus OX=10090 GN=Numa1 PE=1 SV=1	0.0868768 0.319668	0.203272	10177261, 19505977	14841619	6.5964e+06
P35700	178	PRDX1_MOUSE Peroxiredoxin-1 OS=Mus musculus OX=10090 GN=Prdx1 PE=1 SV=1		Prdx1	HGEVCPAGWK(aONE578[K])PGSDTIKPDVNK LVQAFQFTDKHGEVCPAGWK(aONE578[K])PGSDTIKPDVNK	19	PRDX1_MOUSE Peroxiredoxin-1 OS=Mus musculus OX=10090 GN=Prdx1 PE=1 SV=1	0.00189981 0.0035293 0.00944865 0.0118038 0.0126718 0.0284452 0.0367137 0.0405144 0.0486218 0.0689726 0.0864233 0.0891441 0.105692 0.121371 0.16212 0.184822 0.243352 0.25234 0.295179	0.0689726	24945081,156707471,115671288, 26916511, 37457215, 37457215, 37457215, 43293297, 110054572, 42830939, 44668439, 27996972, 24945081, 24945081, 21618030	37457215	3.84042e+07													44668439	22640436	22640436
P35700	185	PRDX1_MOUSE Peroxiredoxin-1 OS=Mus musculus OX=10090 GN=Prdx1 PE=1 SV=1		Prdx1	HGEVCPAGWKPGSDTIK(aONE578[K])PDVNK	13	PRDX1_MOUSE Peroxiredoxin-1 OS=Mus musculus OX=10090 GN=Prdx1 PE=1 SV=1	0.00894629 0.0177061 0.020029 0.0225818 0.0435533 0.0437524 0.052888 0.0539295 0.0585594 0.0785032 0.0873444 0.149739 0.326114	0.052888	28970428, 24407042, 24407042, 28970428, 15061091, 34084252, 12028876, 7468308, 24407042, 12154650, 15061091, 25065205	24407042	8.32287e+06
P68033	52	ACTC_MOUSE Actin, alpha cardiac muscle 1 OS=Mus musculus OX=10090 GN=Actc1 PE=1 SV=1	P62737_52 P63268_51	Actc1	HQGVMVGMGQK(aONE578[K])DSYVGDEAQSK	129	ACTC_MOUSE Actin, alpha cardiac muscle 1 OS=Mus musculus OX=10090 GN=Actc1 PE=1 SV=1	5.72358e-07 5.90438e-07 1.50142e-06 3.30226e-06 3.75169e-06 4.04672e-06 7.39869e-06 7.46334e-06 8.21123e-06 8.35117e-06 1.47803e-05 1.69064e-05 2.46157e-05 2.56613e-05 2.61902e-05 2.72972e-05 2.97783e-05 3.10898e-05 3.24331e-05 3.98719e-05 4.24136e-05 4.3145e-05 4.75154e-05 5.77806e-05 6.09729e-05 6.81167e-05 7.27688e-05 8.69726e-05 8.902e-05 9.25101e-05 9.43495e-05 0.000112116 0.000112827 0.0001…	0.00076591	569841006, 343006419, 562510604, 375140089, 460025606, 458904483, 562510604, 573673056, 240072595, 409410304, 224869588, 217665016, 224869588, 460025606, 411426245, 121129470, 138705827, 409410304, 196609828, 375140089, 410800923, 138705827, 343006419, 138705827, 121162667, 197555026, 177085535, 351897229, 121162667, 198903123, 224869588, 252955499, 573673056, 121162667, 349486609, 173946720, 736…	61475049	1.47371e+08
Q60973	119	RBBP7_MOUSE Histone-binding protein RBBP7 OS=Mus musculus OX=10090 GN=Rbbp7 PE=1 SV=1		Rbbp7	IECEIK(aONE578[K])INHEGEVNR	2	RBBP7_MOUSE Histone-binding protein RBBP7 OS=Mus musculus OX=10090 GN=Rbbp7 PE=1 SV=1	0.0542975 0.0978761	0.0760868	28515763, 30872764	2.96943e+07	1.66665e+06
P63260	328	ACTG_MOUSE Actin, cytoplasmic 2 OS=Mus musculus OX=10090 GN=Actg1 PE=1 SV=1	P60710_328	Actg1	IK(aONE578[K])IIAPPER	36	ACTG_MOUSE Actin, cytoplasmic 2 OS=Mus musculus OX=10090 GN=Actg1 PE=1 SV=1	0.0253619 0.0318886 0.0321035 0.0350541 0.037221 0.0389028 0.0402231 0.0481819 0.0510544 0.0523581 0.0596594 0.0690831 0.0768178 0.0936467 0.0946376 0.104945 0.121388 0.123957 0.127623 0.128437 0.160352 0.187358 0.196144 0.22402 0.224758 0.226796 0.234601 0.237631 0.241554 0.24559 0.24971 0.271679 0.273202	0.121388	1093044398, 814640470, 955488756, 879177522, 955488756, 893731582, 1109076214, 1136036640, 1102811616, 9431418, 870838865, 831785152, 766242805, 791823118, 922500286, 736369962, 847168672, 989090209, 960580129, 710957985, 895354620, 1102811616, 1001219568, 790837181, 844975211, 844975211, 964660792, 623437437, 611138696, 693096804, 844975211, 1050599525, 1088184828, 974510600, 766242805, 710957985	8.75008e+08	2.03744e+08
P63260	291	ACTG_MOUSE Actin, cytoplasmic 2 OS=Mus musculus OX=10090 GN=Actg1 PE=1 SV=1	P60710_291	Actg1	K(aONE578[K])DLYANTVLSGGTTMYPGIADR	22	ACTG_MOUSE Actin, cytoplasmic 2 OS=Mus musculus OX=10090 GN=Actg1 PE=1 SV=1	9.1102e-07 2.46036e-06 3.18709e-06 3.88913e-05 6.49771e-05 8.62073e-05 0.000884388 0.00109241 0.00124575 0.00125891 0.00243199 0.00358188 0.00367962 0.0042026 0.00426088 0.00582607 0.00956267 0.0168416 0.0282848 0.0336072 0.104707	0.00243199	614360555, 676016364, 1018788578, 666311421, 546446102, 296583304, 1041657449, 387424074, 953576424, 306350074, 843869430, 1054636279, 109812217, 329137084, 145846005, 259670836, 292558534, 129984520, 129984520, 129984520, 292558534, 281061551	317743579	3.27898e+08
P51859	80	HDGF_MOUSE Hepatoma-derived growth factor OS=Mus musculus OX=10090 GN=Hdgf PE=1 SV=2		Hdgf	K(aONE578[K])GFSEGLWEIENNPTVK	12	HDGF_MOUSE Hepatoma-derived growth factor OS=Mus musculus OX=10090 GN=Hdgf PE=1 SV=2	3.23036e-05 0.000544308 0.000944594 0.00223805 0.0154113 0.017392 0.0556371 0.0636649 0.0767073 0.0800425 0.0991415 0.106807	0.0365145	52277350, 58237806, 52277350, 33126514, 52277350, 64634428, 35023841, 58237806, 64634428, 13119017, 51962282, 58237806, 50405377	52277350	1.44866e+07
Q6IRU2	13	TPM4_MOUSE Tropomyosin alpha-4 chain OS=Mus musculus OX=10090 GN=Tpm4 PE=1 SV=3		Tpm4	K(aONE578[K])IQALQQQADDAEDR	3	TPM4_MOUSE Tropomyosin alpha-4 chain OS=Mus musculus OX=10090 GN=Tpm4 PE=1 SV=3	0.0143218 0.188163 0.206892	0.188163	26137597, 22339129, 5807062	22339129	1.08095e+07
Q8VDD5	940	MYH9_MOUSE Myosin-9 OS=Mus musculus OX=10090 GN=Myh9 PE=1 SV=4		Myh9	K(aONE578[K])MQQNIQELEEQLEEEESAR	8	MYH9_MOUSE Myosin-9 OS=Mus musculus OX=10090 GN=Myh9 PE=1 SV=4	3.46182e-07 6.97613e-07 2.04094e-06 2.7882e-05 0.0617606	2.04094e-06	31400576, 36295414, 31567043, 25679538, 8223535, 1851702, 2537002, 4987876	1.69515e+07	1.47447e+07
P18760	45	COF1_MOUSE Cofilin-1 OS=Mus musculus OX=10090 GN=Cfl1 PE=1 SV=3		Cfl1	K(aONE578[K])NIILEEGK	5	COF1_MOUSE Cofilin-1 OS=Mus musculus OX=10090 GN=Cfl1 PE=1 SV=3	0.0421143 0.0585588 0.079552	0.0585588	92739447, 74832641, 16094449, 19217767, 56124918	56124918	3.37703e+07
Q05816	82	FABP5_MOUSE Fatty acid-binding protein 5 OS=Mus musculus OX=10090 GN=Fabp5 PE=1 SV=3		Fabp5	K(aONE578[K])TETVCTFQDGALVQHQQWDGK	7	FABP5_MOUSE Fatty acid-binding protein 5 OS=Mus musculus OX=10090 GN=Fabp5 PE=1 SV=3	5.04101e-06 5.81886e-06 9.3971e-06 0.00105405 0.00250617 0.0101892 0.0793633	0.00105405	45854582, 43450747, 30933885, 25349439, 7913972, 16326034, 3543119	25349439	1.6522e+07
P20152	223	VIME_MOUSE Vimentin OS=Mus musculus OX=10090 GN=Vim PE=1 SV=3		Vim	K(aONE578[K])VESLQEEIAFLK	12	VIME_MOUSE Vimentin OS=Mus musculus OX=10090 GN=Vim PE=1 SV=3	2.66099e-05 0.000185535 0.00122025 0.00124702 0.00164796 0.00232639 0.00398796 0.00531814 0.00552671 0.00675879 0.0334601 0.0822698	0.00315717	39754755, 39754755, 134816428, 134816428, 41107094, 134816428, 17850611, 45312036, 69038490, 40881559, 39754755, 39203011	4.09943e+07	4.36716e+07
P63038	160	CH60_MOUSE 60 kDa heat shock protein, mitochondrial OS=Mus musculus OX=10090 GN=Hspd1 PE=1 SV=1		Hspd1	KQSK(aONE578[K])PVTTPEEIAQVATISANGDKDIGNIISDAMK KQSK(aONE578[K])PVTTPEEIAQVATISANGDK	22	CH60_MOUSE 60 kDa heat shock protein, mitochondrial OS=Mus musculus OX=10090 GN=Hspd1 PE=1 SV=1	7.97088e-07 1.48589e-05 0.000454608 0.000530786 0.000701534 0.0016132 0.00162263 0.00445404 0.00671776 0.0152853 0.0155767 0.0201089 0.0228902 0.0478838 0.0566011 0.0659434 0.120443 0.146908	0.0110015	48185525, 27064786, 37086687, 27064786, 37086687, 128597623, 128347653, 56132230, 63022332, 27064786, 46053057, 56085380, 37086687, 27064786, 48185525, 98118866, 523114, 70940463, 142894995, 91355866, 81135335, 3833381	48185525	3.92234e+07
P28352	124	APEX1_MOUSE DNA-(apurinic or apyrimidinic site) endonuclease OS=Mus musculus OX=10090 GN=Apex1 PE=1 SV=2		Apex1	LPAELQELPGLTHQYWSAPSDK(aONE578[K])EGYSGVGLLSR	10	APEX1_MOUSE DNA-(apurinic or apyrimidinic site) endonuclease OS=Mus musculus OX=10090 GN=Apex1 PE=1 SV=2	1.40862e-06 2.76074e-05 5.85027e-05 0.000136564 0.000138851 0.000360276 0.000564723 0.00084851 0.0025703 0.00444726	0.000249564	9383460, 110146466, 61605597, 6006710, 332280, 59653866, 59653866, 61605597, 110146466, 34789116	59653866	3.93793e+07
P10126	255	EF1A1_MOUSE Elongation factor 1-alpha 1 OS=Mus musculus OX=10090 GN=Eef1a1 PE=1 SV=3		Eef1a1	LPLQDVYK(aONE578[K])IGGIGTVPVGR	41	EF1A1_MOUSE Elongation factor 1-alpha 1 OS=Mus musculus OX=10090 GN=Eef1a1 PE=1 SV=3	8.33032e-06 1.04814e-05 1.29759e-05 1.59092e-05 6.80486e-05 0.000129837 0.000137242 0.000202666 0.000204367 0.000298176 0.000303301 0.000308676 0.000375589 0.000375927 0.000442105 0.000449956 0.0006427 0.000653777 0.000892688 0.000999825 0.00101778 0.00135471 0.0014328 0.00201319 0.00248764 0.00309583 0.00333421 0.00350644 0.00422303 0.00460082 0.00494471 0.0075342 0.00859843 0.00927826 0.0144425…	0.00101778	2401456877, 3611897412, 2401456877, 1758700352, 2401456877, 1758858981, 3036658353, 2597608451, 1758858981, 1758858981, 2614238065, 1991788906, 1996505413, 2597608451, 1758700352, 2477866507, 1991788906, 1991788906, 3036658353, 2477866507, 338084006, 219218395, 241139378, 2405618726, 3611897412, 2597608451, 2360577793, 123710832, 6126834876, 90724895, 71026001, 3669405272, 2477866507, 219218395, …	1996505413	1.35697e+09
Q9CQE8	20	RTRAF_MOUSE RNA transcription, translation and transport factor protein OS=Mus musculus OX=10090 GN=RTRAF PE=1 SV=1		RTRAF	LTALDYHNPSGFNCK(aONE578[K])DETEFR	5	RTRAF_MOUSE RNA transcription, translation and transport factor protein OS=Mus musculus OX=10090 GN=RTRAF PE=1 SV=1	0.0127906 0.0129593 0.020903 0.0299767 0.0814206	0.020903	14890105, 24376994, 14362498, 14362498, 19694271	14890105	4.43284e+06
Q99020	76	ROAA_MOUSE Heterogeneous nuclear ribonucleoprotein A/B OS=Mus musculus OX=10090 GN=Hnrnpab PE=1 SV=1		Hnrnpab	NEEDAGK(aONE578[K])MFVGGLSWDTSK NEEDAGK(aONE578[K])MFVGGLSWDTSKK	31	ROAA_MOUSE Heterogeneous nuclear ribonucleoprotein A/B OS=Mus musculus OX=10090 GN=Hnrnpab PE=1 SV=1	2.47938e-06 7.7315e-06 1.05793e-05 1.08656e-05 1.69555e-05 1.99432e-05 0.000224451 0.00022616 0.000240392 0.00031338 0.000510699 0.00118483 0.0015641 0.00226822 0.0031488 0.00552144 0.00936024 0.0122309 0.0125728 0.0132585 0.0138484 0.0182058 0.0244753 0.0338975 0.0456507 0.0530656 0.0775815 0.101619 0.12767 0.140766 0.197789	0.00552144	130742004, 130742004, 130742004, 164829399, 124631495, 14567569, 124631495, 124631495, 164829399, 25558261, 124130497, 25558261, 12113389, 25558261, 12113389, 49274862, 49274862, 45149626, 34949181, 45149626, 11915862, 8502259, 45149626	45149626	5.54831e+07
Q9WVA4	171	TAGL2_MOUSE Transgelin-2 OS=Mus musculus OX=10090 GN=Tagln2 PE=1 SV=4		Tagln2	NFSDNQLQEGK(aONE578[K])NVIGLQMGTNR	7	TAGL2_MOUSE Transgelin-2 OS=Mus musculus OX=10090 GN=Tagln2 PE=1 SV=4	0.000895109 0.00246172 0.00325965 0.0205307 0.032327 0.0535836 0.295465	0.0205307	43826216, 101738905, 62496488, 38707569, 51941642, 62496488, 48825912, 70350596	57219065	1.98799e+07
P09411	279	PGK1_MOUSE Phosphoglycerate kinase 1 OS=Mus musculus OX=10090 GN=Pgk1 PE=1 SV=4		Pgk1	NGVK(aONE578[K])ITLPVDFVTADKFDENAK	9	PGK1_MOUSE Phosphoglycerate kinase 1 OS=Mus musculus OX=10090 GN=Pgk1 PE=1 SV=4	4.96243e-07 9.80306e-07 1.03191e-06 3.92123e-06 6.65856e-06 1.92419e-05 3.25924e-05 4.30029e-05 0.00132851	6.65856e-06	205946833, 214808095, 263981082, 240043159, 221483338, 147058764, 139403570, 221483338, 162019776	214808095	4.29574e+07
P40124	286	CAP1_MOUSE Adenylyl cyclase-associated protein 1 OS=Mus musculus OX=10090 GN=Cap1 PE=1 SV=4		Cap1	NPALK(aONE578[K])AQSGPVR	8	CAP1_MOUSE Adenylyl cyclase-associated protein 1 OS=Mus musculus OX=10090 GN=Cap1 PE=1 SV=4	0.0280248 0.0411492 0.0421979 0.047779 0.0891352 0.1289 0.179411 0.20439	0.0684571	102091768, 194547931, 213982079, 132614524, 99056859, 121900103, 163215056, 102091768	1.27257e+08	4.45758e+07
P63017	423	HSP7C_MOUSE Heat shock cognate 71 kDa protein OS=Mus musculus OX=10090 GN=Hspa8 PE=1 SV=1		Hspa8	NTTIPTK(aONE578[K])QTQTFTTYSDNQPGVLIQVYEGER	11	HSP7C_MOUSE Heat shock cognate 71 kDa protein OS=Mus musculus OX=10090 GN=Hspa8 PE=1 SV=1	4.44729e-07 2.10015e-06 8.46807e-06 0.000128375 0.000895109 0.000908642 0.0016035 0.00169955 0.00324251 0.00573595 0.0197238	0.000908642	51125138, 40962554, 52727891, 45722775, 48714280, 60047796, 368516, 52727891, 60047796, 69151561, 6258829	51125138	2.1707e+07
P62141	25	PP1B_MOUSE Serine/threonine-protein phosphatase PP1-beta catalytic subunit OS=Mus musculus OX=10090 GN=Ppp1cb PE=1 SV=3		Ppp1cb	PGK(aONE578[K])IVQMTEAEVR	1	PP1B_MOUSE Serine/threonine-protein phosphatase PP1-beta catalytic subunit OS=Mus musculus OX=10090 GN=Ppp1cb PE=1 SV=3	0.0315828	0.0315828	90040585	90040585	0
Q9JJA4	376	WDR12_MOUSE Ribosome biogenesis protein WDR12 OS=Mus musculus OX=10090 GN=Wdr12 PE=1 SV=1		Wdr12	SCK(aONE578[K])APLYDLAAHEDK	2	WDR12_MOUSE Ribosome biogenesis protein WDR12 OS=Mus musculus OX=10090 GN=Wdr12 PE=1 SV=1	0.0553891 0.127013	0.091201	10613310, 11335542	10974426	510695
P00920	80	CAH2_MOUSE Carbonic anhydrase 2 OS=Mus musculus OX=10090 GN=Ca2 PE=1 SV=4		Ca2	SIVNNGHSFNVEFDDSQDNAVLK(aONE578[K])GGPLSDSYR	16	CAH2_MOUSE Carbonic anhydrase 2 OS=Mus musculus OX=10090 GN=Ca2 PE=1 SV=4	1.1248e-06 2.11279e-06 2.92504e-06 3.48682e-05 7.34186e-05 0.000252646 0.000511322 0.00135266 0.00183992 0.00207307 0.00358595 0.00361162 0.00454071 0.014849 0.25755 0.264593	0.00159629	23195215, 27331834, 30640941, 23915319, 89663174, 27269305, 98707282, 31932060, 4191491, 89663174, 98414754, 66763565, 23915319, 84515660, 89663174, 24054549	3.12865e+07	3.40777e+07
P09411	75	PGK1_MOUSE Phosphoglycerate kinase 1 OS=Mus musculus OX=10090 GN=Pgk1 PE=1 SV=4		Pgk1	SVVLMSHLGRPDGVPMPDK(aONE578[K])YSLEPVAAELK PDGVPMPDK(aONE578[K])YSLEPVAAELK	69	PGK1_MOUSE Phosphoglycerate kinase 1 OS=Mus musculus OX=10090 GN=Pgk1 PE=1 SV=4	2.15566e-07 2.44415e-07 2.88059e-07 6.70595e-07 7.33674e-07 2.25557e-05 3.21489e-05 3.28607e-05 3.79387e-05 3.99717e-05 5.20476e-05 0.000106339 0.000113779 0.000118947 0.000138373 0.000144192 0.000151363 0.00017403 0.00018277 0.000269708 0.00037071 0.000505741 0.000544853 0.000558867 0.000633093 0.000700329 0.000864227 0.000899627 0.00123102 0.00124756 0.00144499 0.00222265 0.00261997 0.00283662 …	0.00289145	43050293, 16936595, 128907720, 73272992, 114115212, 4572079, 6205317, 48158675, 58994421, 128907720, 112062694, 39799665, 27109139, 33779152, 60613524, 13613788, 34181070, 274733050, 226669413, 157064769, 159194341, 274733050, 159194341, 37204904, 66592308, 91371247, 153231449, 59423650, 67706105, 274733050, 144011048, 71081284, 91550649, 153231449, 64445221, 159194341, 71419184, 64445221, 914755…	67706105	7.16018e+07
P09405	478	NUCL_MOUSE Nucleolin OS=Mus musculus OX=10090 GN=Ncl PE=1 SV=2		Ncl	TGK(aONE578[K])TSTWSGESK	6	NUCL_MOUSE Nucleolin OS=Mus musculus OX=10090 GN=Ncl PE=1 SV=2	0.0742195 0.112448 0.121273 0.129102 0.131817 0.259786	0.125188	48001650, 35919469, 45717177, 46053704, 61621417, 36307655, 23251013	45717177	1.20485e+07
P62983	11	RS27A_MOUSE Ubiquitin-ribosomal protein eS31 fusion protein OS=Mus musculus OX=10090 GN=Rps27a PE=1 SV=2		Rps27a	TLTGK(aONE578[K])TITLEVEPSDTIENVK LTGK(aONE578[K])TITLEVEPSDTIENVK	23	RS27A_MOUSE Ubiquitin-ribosomal protein eS31 fusion protein OS=Mus musculus OX=10090 GN=Rps27a PE=1 SV=2	1.76917e-06 4.20934e-06 1.24784e-05 1.28932e-05 2.56665e-05 0.000278624 0.000318124 0.000354925 0.000650467 0.00474357 0.00674015 0.00904444 0.00969579 0.0137974 0.0196996 0.0323186 0.0368242 0.0994107 0.100836 0.1902 0.196738 0.199211 0.203995	0.00904444	492940298, 1622962518, 1256828573, 1256828573, 1606597919, 1256828573, 533217560, 1754031073, 1256828573, 1852593256, 357387025, 2052898520, 1770465532, 1246421582, 1246421582, 345643589, 577951113, 1851882023, 357387025, 357387025	1256828573	5.94656e+08
Q6PGH2	110	JUPI2_MOUSE Jupiter microtubule associated homolog 2 OS=Mus musculus OX=10090 GN=Jpt2 PE=1 SV=1		Jpt2	TSDIFGSPVTATAPLAHPNK(aONE578[K])PK	2	JUPI2_MOUSE Jupiter microtubule associated homolog 2 OS=Mus musculus OX=10090 GN=Jpt2 PE=1 SV=1	0.0988997 0.227075	0.162987	42497970, 81832825, 63887059	63887059	1.96925e+07
Q61937	54	NPM_MOUSE Nucleophosmin OS=Mus musculus OX=10090 GN=Npm1 PE=1 SV=1		Npm1	TVSLGAGAK(aONE578[K])DELHIVEAEAMNYEGSPIK	4	NPM_MOUSE Nucleophosmin OS=Mus musculus OX=10090 GN=Npm1 PE=1 SV=1	1.93686e-09 3.73774e-08 0.000132507 0.000162419	6.62722e-05	67879549, 64997322, 52354980, 58185285, 6094784, 10609478	5.52701e+07	2.76817e+07
P63260	113	ACTG_MOUSE Actin, cytoplasmic 2 OS=Mus musculus OX=10090 GN=Actg1 PE=1 SV=1	P60710_113	Actg1	VAPEEHPVLLTEAPLNPK(aONE578[K])ANR	29	ACTG_MOUSE Actin, cytoplasmic 2 OS=Mus musculus OX=10090 GN=Actg1 PE=1 SV=1	5.46244e-07 8.39297e-07 3.90793e-06 3.99405e-06 9.15135e-06 1.16919e-05 2.56485e-05 6.88611e-05 0.000104934 0.000131886 0.000246747 0.000310524 0.000313202 0.000779296 0.00109114 0.0019964 0.00291906 0.00299686 0.00577963 0.00964599 0.012518 0.0230782 0.0328278 0.0378631 0.0513016 0.140335 0.152121 0.231731 0.320588	0.00109114	1920007649, 1281715326, 1488354912, 2032586428, 1433950181, 2211517093, 2999770340, 1920007649, 1433950181, 2957406167, 1488354912, 1946071543, 1281715326, 2117130079, 2178770488, 903276773, 2178770488, 2211517093, 2185124493, 2223417231, 2193117916, 967188785, 1181562451, 1506879508, 2245595145, 1217741249, 903276773, 6937944, 912313263, 1527183829	1723595739	6.48268e+08
Q61599	137	GDIR2_MOUSE Rho GDP-dissociation inhibitor 2 OS=Mus musculus OX=10090 GN=Arhgdib PE=1 SV=3		Arhgdib	VDK(aONE578[K])ATFMVGSYGPRPEEYEFLTPVEEAPK	33	GDIR2_MOUSE Rho GDP-dissociation inhibitor 2 OS=Mus musculus OX=10090 GN=Arhgdib PE=1 SV=3	1.33097e-06 1.4171e-06 2.32707e-06 7.72532e-06 8.44946e-06 9.84832e-06 1.87443e-05 1.97231e-05 2.50779e-05 0.000187505 0.000469994 0.000579451 0.000670752 0.000948168 0.00262929 0.00293432 0.00345384 0.00448447 0.0068539 0.00897159 0.00938977 0.0111819 0.0186979 0.0235509 0.0256852 0.0263455 0.0296959 0.056909 0.0815778 0.0999086 0.116439 0.285037 0.286141	0.00345384	122100986, 63401456, 122100986, 94872502, 101305371, 101305371, 86501010, 52182815, 52182815, 36249517, 94872502, 59210569, 87345640, 36409900, 61706120, 49057054, 58254129, 61846938, 36049318, 36173692, 36924320, 13640211, 9211810, 17876387, 11286697, 4045650, 38137237, 11702985, 30797823, 4208133, 9211810, 7905763, 4045650	38137237	3.58694e+07
P05063	111	ALDOC_MOUSE Fructose-bisphosphate aldolase C OS=Mus musculus OX=10090 GN=Aldoc PE=1 SV=4		Aldoc	VDK(aONE578[K])GVVPLAGTDGETTTQGLDGLLER	4	ALDOC_MOUSE Fructose-bisphosphate aldolase C OS=Mus musculus OX=10090 GN=Aldoc PE=1 SV=4	1.78552e-06 6.31106e-06 6.43731e-05 0.000106338	3.53421e-05	32511506, 32219806, 34072998, 41959999	33292252	4.58537e+06
P05064	111	ALDOA_MOUSE Fructose-bisphosphate aldolase A OS=Mus musculus OX=10090 GN=Aldoa PE=1 SV=2		Aldoa	VDK(aONE578[K])GVVPLAGTNGETTTQGLDGLSER	22	ALDOA_MOUSE Fructose-bisphosphate aldolase A OS=Mus musculus OX=10090 GN=Aldoa PE=1 SV=2	3.95777e-08 5.36867e-08 2.64693e-05 4.49147e-05 5.47368e-05 6.3283e-05 0.000179252 0.000510219 0.000612291 0.00110645 0.00309182 0.00426432 0.00660803 0.0198127 0.032582 0.0728414 0.124744 0.135357	0.00085937	131815859, 604407472, 531396472, 115139884, 27101298, 112161538, 75483994, 181436311, 57554744, 118633097, 126080339, 2763676, 684518081, 809015268, 76482796, 83285910, 115139884, 5411333, 43316822, 1103952, 33189338, 27650769	97723724	2.39297e+08
Q9ESV0	143	DDX24_MOUSE ATP-dependent RNA helicase DDX24 OS=Mus musculus OX=10090 GN=Ddx24 PE=1 SV=2		Ddx24	VGGAK(aONE578[K])SESLAQAAPR	1	DDX24_MOUSE ATP-dependent RNA helicase DDX24 OS=Mus musculus OX=10090 GN=Ddx24 PE=1 SV=2	0.238564	0.238564	48184581	48184581	0
P26039	1415	TLN1_MOUSE Talin-1 OS=Mus musculus OX=10090 GN=Tln1 PE=1 SV=2		Tln1	VLGEAMTGISQNAK(aONE578[K])NGNLPEFGDAIATASK	12	TLN1_MOUSE Talin-1 OS=Mus musculus OX=10090 GN=Tln1 PE=1 SV=2	4.10244e-08 1.05085e-07 2.53957e-07 1.44024e-06 1.7977e-06 6.22644e-06 2.58261e-05 0.000178381 0.000636958 0.0725973 0.124453	6.22644e-06	82297706, 56294461, 82297706, 35498672, 30122990, 57614299, 34729569, 23268434, 424689030, 243956750, 378748897, 11204543	56954380	1.44471e+08
P26039	2031	TLN1_MOUSE Talin-1 OS=Mus musculus OX=10090 GN=Tln1 PE=1 SV=2		Tln1	VLVEDTK(aONE578[K])VLVQNAAGSQEK	8	TLN1_MOUSE Talin-1 OS=Mus musculus OX=10090 GN=Tln1 PE=1 SV=2	2.34998e-06 0.000551041 0.00113443 0.00121245 0.00394761 0.00518137 0.0068524 0.148816	0.00258003	172442229, 69847244, 97868341, 97777151, 58276138, 49018944, 48477019	69847244	4.38693e+07
Q61233	444	PLSL_MOUSE Plastin-2 OS=Mus musculus OX=10090 GN=Lcp1 PE=1 SV=4		Lcp1	VNK(aONE578[K])PPYPK	9	PLSL_MOUSE Plastin-2 OS=Mus musculus OX=10090 GN=Lcp1 PE=1 SV=4	0.137397 0.14336 0.196283 0.218133 0.225697 0.231449 0.301112 0.322495 0.325677	0.225697	62301142, 143149066, 182616050, 177852798, 58596037, 63038776, 143149066	143149066	5.57843e+07
P17751	175	TPIS_MOUSE Triosephosphate isomerase OS=Mus musculus OX=10090 GN=Tpi1 PE=1 SV=5		Tpi1	VVLAYEPVWAIGTGK(aONE578[K])TATPQQAQEVHEK	30	TPIS_MOUSE Triosephosphate isomerase OS=Mus musculus OX=10090 GN=Tpi1 PE=1 SV=5	2.81228e-07 3.16862e-07 4.35008e-07 1.14386e-06 1.66165e-06 3.35452e-06 3.69916e-06 9.12941e-06 1.17611e-05 1.79016e-05 1.84782e-05 3.07928e-05 4.97028e-05 7.8659e-05 9.52434e-05 0.000162015 0.000263709 0.000448103 0.000533798 0.00113062 0.00263228 0.0027244 0.00866715 0.00941576 0.0150293 0.0931987 0.146265 0.203124 0.213909 0.305623	0.000128629	849649915, 849649915, 89399841, 89399841, 757906434, 590535417, 206254634, 1600018745, 1539911397, 1600018745, 206254634, 892739305, 507723802, 521913456, 150515401, 775345120, 89399841, 280526270, 259963425, 297534863, 104320266, 453656682, 1862088308, 89399841, 1600018745, 1429850745, 280526270, 1462878701, 164797226	507723802	5.80819e+08
P09411	388	PGK1_MOUSE Phosphoglycerate kinase 1 OS=Mus musculus OX=10090 GN=Pgk1 PE=1 SV=4		Pgk1	WNTEDK(aONE578[K])VSHVSTGGGASLELLEGK	25	PGK1_MOUSE Phosphoglycerate kinase 1 OS=Mus musculus OX=10090 GN=Pgk1 PE=1 SV=4	9.57524e-08 1.78017e-05 8.13889e-05 9.02253e-05 0.000272584 0.000344638 0.00104384 0.00105649 0.00145084 0.00398006 0.00468031 0.0118367 0.0179919 0.0191272 0.0194335 0.022337 0.0271395 0.028195 0.0339109 0.0701864 0.0714066 0.104477 0.170378	0.0118367	109352371, 160811866, 52758032, 109352371, 160811866, 109352371, 46126232, 171494726, 56993027, 76483098, 34788624, 63423029, 76483098, 37220691, 60183303, 134990844, 17899733, 17899733, 34788624, 56238569, 9387965, 56238569, 17899733, 48253710, 136383288	56993027	4.87801e+07
P16858	143	G3P_MOUSE Glyceraldehyde-3-phosphate dehydrogenase OS=Mus musculus OX=10090 GN=Gapdh PE=1 SV=2		Gapdh	YDNSLK(aONE578[K])IVSNASCTTNCLAPLAK	8	G3P_MOUSE Glyceraldehyde-3-phosphate dehydrogenase OS=Mus musculus OX=10090 GN=Gapdh PE=1 SV=2	3.29727e-07 5.02133e-07 2.26508e-06 4.72471e-06 5.93285e-06 3.17115e-05 0.00307485 0.0209415	5.32878e-06	250278863, 128494165, 84650054, 96935110, 186603419, 281396028, 304914874, 313779184	218441141	9.41503e+07

## Sheet:  Schiff-base adduction
AC	Site	Genename	Sameset AC_Site	Sameset Genename	Modified Sequences	Spectrum Count	Description	Final score	Median final score	XIC area	Median XIC area	SD XIC area
Q9D8N0	277	EF1G_MOUSE Elongation factor 1-gamma OS=Mus musculus OX=10090 GN=Eef1g PE=1 SV=3		Eef1g	AAAPAPEEEMDECEQALAAEPKAK(aONE289[K])DPFAHLPK AK(aONE289[K])DPFAHLPK	47	EF1G_MOUSE Elongation factor 1-gamma OS=Mus musculus OX=10090 GN=Eef1g PE=1 SV=3	0.000433771 0.000951309 0.000968803 0.00205279 0.00264409 0.00327029 0.00391784 0.00683792 0.00773987 0.00904614 0.0102997 0.0133853 0.0135556 0.0154717 0.0187639 0.0242886 0.0243769 0.0306739 0.0472901 0.0519779 0.0630342 0.0732714 0.0763729 0.0789638 0.0815748 0.0850718 0.0865307 0.0881022 0.0908558 0.0910311 0.0976018 0.100125 0.109402 0.110542 0.128761 0.139061 0.144726 0.171927 0.200547 0.21…	0.0789638	135201321,110298717, 87972589, 110803976, 135705193, 135457423, 140315646, 140121852, 135539167, 149329514, 120084529, 140075877, 231548459, 140221252, 140075877, 110298717, 112992551, 150474184, 139968968, 112521521, 94836493, 156809712, 140121852, 13053629, 145955253, 140491338 73324618, 120406891, 140458484, 47206826, 109570095, 6824794, 136824305, 111261002, 73324618, 112992551, 95144204, 136…	116538540	4.18146e+07
Q9R0C8	186	VAV3_MOUSE Guanine nucleotide exchange factor VAV3 OS=Mus musculus OX=10090 GN=Vav3 PE=1 SV=2		Vav3	AEEAQQPK(aONE289[K])SQENDIRSCCLAEIR	7	VAV3_MOUSE Guanine nucleotide exchange factor VAV3 OS=Mus musculus OX=10090 GN=Vav3 PE=1 SV=2	0.00250887 0.00267739 0.0031149 0.0141178 0.0825624 0.0853962 0.186918	0.0141178	29965545, 24581889, 28849852, 59073034, 20111028, 32976686	2.94077e+07	1.37276e+07
Q61233	96	PLSL_MOUSE Plastin-2 OS=Mus musculus OX=10090 GN=Lcp1 PE=1 SV=4		Lcp1	AINK(aONE289[K])KEGICAIGGTSEQSSVGTQHSYSEEEK KAINK(aONE289[K])KEGICAIGGTSEQSSVGTQHSYSEEEK	17	PLSL_MOUSE Plastin-2 OS=Mus musculus OX=10090 GN=Lcp1 PE=1 SV=4	1.11095e-05 1.38654e-05 2.50904e-05 0.000734658 0.00101216 0.00415831 0.00467942 0.00501218 0.0224201 0.0327587 0.0407905 0.0459562 0.0465362 0.0721241 0.126947 0.222202 0.250481	0.0224201	41315466, 108151446, 1668288, 13022481, 15349397, 36225547, 50068331, 89376689, 1445775, 40159738, 57432388, 40159738, 19888240, 123651431, 31196668, 26820563, 21591250, 13022481	3.37111e+07	3.47333e+07
Q61233	97	PLSL_MOUSE Plastin-2 OS=Mus musculus OX=10090 GN=Lcp1 PE=1 SV=4		Lcp1	AINKK(aONE289[K])EGICAIGGTSEQSSVGTQHSYSEEEK K(aONE289[K])EGICAIGGTSEQSSVGTQHSYSEEEK	17	PLSL_MOUSE Plastin-2 OS=Mus musculus OX=10090 GN=Lcp1 PE=1 SV=4	5.66535e-05 0.000102727 0.00236236 0.00454062 0.0132794 0.0164509 0.0226572 0.0365194 0.03879 0.0620218 0.0621313 0.0810817 0.092064 0.165175 0.179631 0.228164 0.320297	0.03879	49396002,74754619, 36829210, 15414788, 19888240, 45262358, 14843684, 16185623, 1308164, 1308164, 16185623, 997075, 5860498, 341827	1.58002e+07	2.23296e+07
Q9ESV0	143	DDX24_MOUSE ATP-dependent RNA helicase DDX24 OS=Mus musculus OX=10090 GN=Ddx24 PE=1 SV=2		Ddx24	ASEPEAQGEVTACSDQKVGGAK(aONE289[K])SESLAQAAPR	4	DDX24_MOUSE ATP-dependent RNA helicase DDX24 OS=Mus musculus OX=10090 GN=Ddx24 PE=1 SV=2	0.00122706 0.088537	0.044882	18727268, 24136879, 3293405, 1552049	1.10103e+07	1.12176e+07
P51859	106	HDGF_MOUSE Hepatoma-derived growth factor OS=Mus musculus OX=10090 GN=Hdgf PE=1 SV=2		Hdgf	ASGYQSSQKK(aONE289[K])SCAAEPEVEPEAHEGDGDKK	4	HDGF_MOUSE Hepatoma-derived growth factor OS=Mus musculus OX=10090 GN=Hdgf PE=1 SV=2	0.00100386 0.00467686	0.00284036	136333176, 95822730, 99361351, 65077083	9.7592e+07	2.91814e+07
P14869	106	RLA0_MOUSE Large ribosomal subunit protein uL10 OS=Mus musculus OX=10090 GN=Rplp0 PE=1 SV=3		Rplp0	DMLLANK(aONE289[K])VPAAARAGAIAPCEVTVPAQNTGLGPEK	7	RLA0_MOUSE Large ribosomal subunit protein uL10 OS=Mus musculus OX=10090 GN=Rplp0 PE=1 SV=3	0.000142137 0.00192575 0.0101032 0.0276041 0.135269 0.170774 0.257858	0.0276041	8391594, 9672215, 39277556, 16960616, 53954093, 62022608, 43294650	39277556	2.17288e+07
P11983	499	TCPA_MOUSE T-complex protein 1 subunit alpha OS=Mus musculus OX=10090 GN=Tcp1 PE=1 SV=3		Tcp1	DNK(aONE289[K])QAGVFEPTIVK	20	TCPA_MOUSE T-complex protein 1 subunit alpha OS=Mus musculus OX=10090 GN=Tcp1 PE=1 SV=3	0.00130685 0.00286699 0.0100118 0.0140911 0.0288554 0.0359508 0.0496619 0.0720926 0.0806588 0.0907774 0.108318 0.126278 0.132187 0.164036 0.198784 0.248406 0.257935 0.263315 0.297216	0.0907774	234862398, 505243147, 159182942, 522115738, 582299294, 159632384, 158566710, 234565320, 485157536, 505243147, 98481020, 27719216, 37784951, 520282165, 159632384, 517784839, 539031889, 506179436, 508031430, 98784437	360009967	2.02936e+08
Q9CQM9	236	GLRX3_MOUSE Glutaredoxin-3 OS=Mus musculus OX=10090 GN=Glrx3 PE=1 SV=1		Glrx3	ELEASEELDTICPKAPK(aONE289[K])LEER	11	GLRX3_MOUSE Glutaredoxin-3 OS=Mus musculus OX=10090 GN=Glrx3 PE=1 SV=1	0.00142723 0.00181584 0.00353631 0.0104913 0.0105962 0.0224631 0.0227311 0.0322755	0.0105437	36644866, 36644866, 36644866, 67686195, 43917743, 67686195, 67686195, 48409398, 43917743, 48606029, 27003277	43917743	1.42242e+07
Q9D8S9	131	BOLA1_MOUSE BolA-like protein 1 OS=Mus musculus OX=10090 GN=Bola1 PE=1 SV=1		Bola1	ENPQLDISPPCLGGSK(aONE289[K])KTR	7	BOLA1_MOUSE BolA-like protein 1 OS=Mus musculus OX=10090 GN=Bola1 PE=1 SV=1	0.0707241 0.152387	0.111556	58399052, 38827286, 38827286, 38827286, 31296651, 72490161, 38827286	38827286	1.45748e+07
Q8R081	490	HNRPL_MOUSE Heterogeneous nuclear ribonucleoprotein L OS=Mus musculus OX=10090 GN=Hnrnpl PE=1 SV=2		Hnrnpl	FSTPEQAAK(aONE289[K])NR	5	HNRPL_MOUSE Heterogeneous nuclear ribonucleoprotein L OS=Mus musculus OX=10090 GN=Hnrnpl PE=1 SV=2	0.0149627 0.0176258 0.0348466 0.142554 0.143274	0.0348466	153619921, 129269108, 106089739, 278276515, 21781598	129269108	9.29012e+07
P63260	328	ACTG_MOUSE Actin, cytoplasmic 2 OS=Mus musculus OX=10090 GN=Actg1 PE=1 SV=1	P60710_328	Actg1	IK(aONE289[K])IIAPPER	365	ACTG_MOUSE Actin, cytoplasmic 2 OS=Mus musculus OX=10090 GN=Actg1 PE=1 SV=1	0.00203557 0.00230407 0.00241502 0.00246202 0.00247531 0.00344528 0.00354859 0.0037726 0.00429384 0.00448086 0.00526896 0.00616533 0.00667811 0.00670203 0.00705807 0.00712016 0.00716882 0.00719441 0.00733082 0.00780651 0.0078311 0.00783211 0.00798954 0.00799803 0.00820958 0.00823045 0.00830943 0.00889395 0.00899831 0.00909287 0.00951609 0.00952212 0.00953798 0.00962395 0.00976517 0.0098328 0.0101…	0.052838	1092621250, 1330937654, 1369243000, 1249340514, 1365012889, 1007725601, 1234290480, 1191746194, 1010192001, 1040767327, 1556600441, 1650503607, 1641639649, 1315553245, 1328009056, 1122089466, 1196657902, 1186957366, 875753429, 1279278282, 944183724, 1296827063, 1328605499, 1664849308, 1086643967, 1702006898, 1328009056, 1692824484, 944183724, 1319744501, 1858944435, 1280038660, 451783877, 5482795…	1196657902	5.33155e+08
Q8BVY0	342	RL1D1_MOUSE Ribosomal L1 domain-containing protein 1 OS=Mus musculus OX=10090 GN=Rsl1d1 PE=1 SV=1		Rsl1d1	KQK(aONE289[K])VTEECEEAIPQLVPIGETPDKENVK	7	RL1D1_MOUSE Ribosomal L1 domain-containing protein 1 OS=Mus musculus OX=10090 GN=Rsl1d1 PE=1 SV=1	0.0218622 0.0988775 0.12075 0.128971 0.187931 0.204331	0.12486	83863459, 7559828, 16031638, 5139234, 55892363, 16031638, 52115550	16031638	3.01974e+07
Q9D6Z1	477	NOP56_MOUSE Nucleolar protein 56 OS=Mus musculus OX=10090 GN=Nop56 PE=1 SV=2		Nop56	LAALALASSENSSTPEECEEVNEK(aONE289[K])SKK	8	NOP56_MOUSE Nucleolar protein 56 OS=Mus musculus OX=10090 GN=Nop56 PE=1 SV=2	0.00753756 0.00868685 0.0689777 0.109196 0.19678	0.0689777	17284172, 19230851, 29660159, 17284172, 8945965, 10852471, 13096929, 14419698	15851935	6.39817e+06
Q8BNV1	256	TRM2A_MOUSE tRNA (uracil-5-)-methyltransferase homolog A OS=Mus musculus OX=10090 GN=Trmt2a PE=1 SV=2		Trmt2a	LGKYK(aONE289[K])GGTCAVAAPFDTVHIPEATK	6	TRM2A_MOUSE tRNA (uracil-5-)-methyltransferase homolog A OS=Mus musculus OX=10090 GN=Trmt2a PE=1 SV=2	0.0084491 0.0455567 0.228377	0.0455567	13443960, 17841514, 23824386, 24578296, 12656640, 13179000	15642737	5.45439e+06
P19096	1071	FAS_MOUSE Fatty acid synthase OS=Mus musculus OX=10090 GN=Fasn PE=1 SV=2		Fasn	LK(aONE289[K])EDTQVADVTTSR	1	FAS_MOUSE Fatty acid synthase OS=Mus musculus OX=10090 GN=Fasn PE=1 SV=2	0.174455	0.174455	43765848	43765848	0
Q99JX4	177	EIF3M_MOUSE Eukaryotic translation initiation factor 3 subunit M OS=Mus musculus OX=10090 GN=Eif3m PE=1 SV=1		Eif3m	LLYEALVDCKK(aONE289[K])SDAASK	3	EIF3M_MOUSE Eukaryotic translation initiation factor 3 subunit M OS=Mus musculus OX=10090 GN=Eif3m PE=1 SV=1	0.000490679 0.00875497 0.120272	0.00875497	28637821, 21832998, 19396765, 17488120, 15346405, 27101998, 33125821, 27101998, 21190094	21832998	5.83704e+06
Q9CQE8	20	RTRAF_MOUSE RNA transcription, translation and transport factor protein OS=Mus musculus OX=10090 GN=RTRAF PE=1 SV=1		RTRAF	LTALDYHNPSGFNCK(aONE289[K])DETEFR	2	RTRAF_MOUSE RNA transcription, translation and transport factor protein OS=Mus musculus OX=10090 GN=RTRAF PE=1 SV=1	0.0148232	0.0148232	4193377, 2600262	3.39682e+06	1.1265e+06
Q05816	40	FABP5_MOUSE Fatty acid-binding protein 5 OS=Mus musculus OX=10090 GN=Fabp5 PE=1 SV=3		Fabp5	MAAMAK(aONE289[K])PDCIITCDGNNITVK AK(aONE289[K])PDCIITCDGNNITVK AAMAK(aONE289[K])PDCIITCDGNNITVK	39	FABP5_MOUSE Fatty acid-binding protein 5 OS=Mus musculus OX=10090 GN=Fabp5 PE=1 SV=3	0.000418561 0.000720201 0.0011073 0.00113572 0.00159936 0.00259381 0.00344658 0.00349215 0.00378952 0.00395568 0.0044838 0.00483513 0.00568965 0.00614318 0.00872482 0.00911443 0.00945586 0.0143175 0.0148464 0.0210754 0.0261375 0.0262584 0.027288 0.0352967 0.0374702 0.0396472 0.0466024 0.0597369 0.0770379 0.113779 0.165253 0.177262 0.18166 0.242864 0.246141 0.280966 0.283495 0.287388 0.313475	0.0210754	45053144, 31675943, 28532025, 40043843, 59174920, 28532025, 40043843, 45053144, 43034995, 21874374, 39595566, 45053144, 137004176, 162179631, 137004176, 137004176, 158740449, 142896173, 164993884, 145042371, 137922729, 178587998, 238025911, 519475508, 420219379, 317802298, 426638923, 463204811, 335438099, 426638923, 538229167, 519475508, 420274121, 321329336, 502711547, 426501857	143969272	1.76123e+08
P40124	286	CAP1_MOUSE Adenylyl cyclase-associated protein 1 OS=Mus musculus OX=10090 GN=Cap1 PE=1 SV=4		Cap1	NPALK(aONE289[K])AQSGPVR	30	CAP1_MOUSE Adenylyl cyclase-associated protein 1 OS=Mus musculus OX=10090 GN=Cap1 PE=1 SV=4	0.000151116 0.000677827 0.000935129 0.00133192 0.00185197 0.00353085 0.00503247 0.00655448 0.00916542 0.0100504 0.0228009 0.0330118 0.0351303 0.0514502 0.0552042 0.0742903 0.078488 0.0800204 0.0885411 0.0952055 0.0967089 0.111226 0.12424 0.132305 0.15833 0.168948 0.2724 0.277879 0.281111 0.321747	0.0647473	163389656, 94091635, 69008331, 94091635, 163389656, 63246326, 94134107, 224253126, 147313227, 89308886, 144097561, 113745974, 95596847, 91947767, 114373903, 234964777, 226539718, 223113221, 226286090, 222794383, 224253126, 225605171, 143092968, 92774358, 145075182, 92774358, 113108663, 120989708, 222036528, 92507696, 95278442, 120989708, 120636438, 113392704, 112347721, 80516715, 113075403, 94957…	1.1406e+08	5.85987e+07
Q9WUM4	427	COR1C_MOUSE Coronin-1C OS=Mus musculus OX=10090 GN=Coro1c PE=1 SV=2		Coro1c	SELSCAPK(aONE289[K])KPTDTASVQNEAK	3	COR1C_MOUSE Coronin-1C OS=Mus musculus OX=10090 GN=Coro1c PE=1 SV=2	0.0516977 0.0605776 0.117119	0.0605776	21763295, 15995712, 10795806, 21763295, 19931095, 15995712	1.79634e+07	4.27727e+06
Q64337	297	SQSTM_MOUSE Sequestosome-1 OS=Mus musculus OX=10090 GN=Sqstm1 PE=1 SV=1		Sqstm1	SNTQPSSCSSEVSK(aONE289[K])PDGAGEGPAQSLTEQMK	2	SQSTM_MOUSE Sequestosome-1 OS=Mus musculus OX=10090 GN=Sqstm1 PE=1 SV=1	0.148312	0.148312	8242542, 46170379	2.72065e+07	2.6819e+07
P70460	343	VASP_MOUSE Vasodilator-stimulated phosphoprotein OS=Mus musculus OX=10090 GN=Vasp PE=1 SV=4		Vasp	SSSSVTTSEAHPSTPCSSDDSDLERVK(aONE289[K])QELLEEVR SSSSVTTSEAHPSTPCSSDDSDLERVK(aONE289[K])QELLEEVRK	10	VASP_MOUSE Vasodilator-stimulated phosphoprotein OS=Mus musculus OX=10090 GN=Vasp PE=1 SV=4	0.0012168 0.00161526 0.00261537 0.00656634 0.00996324 0.0224436 0.0303862 0.0348894 0.053041 0.0767873	0.0162034	46134595, 48815072, 57741094, 42433632, 27596708, 20421776, 27242437, 23891365, 64020450, 31680569, 64020450, 72732139	4.42841e+07	1.7858e+07
P09405	478	NUCL_MOUSE Nucleolin OS=Mus musculus OX=10090 GN=Ncl PE=1 SV=2		Ncl	TGK(aONE289[K])TSTWSGESK	16	NUCL_MOUSE Nucleolin OS=Mus musculus OX=10090 GN=Ncl PE=1 SV=2	0.00258601 0.00545491 0.0156037 0.0160332 0.0171503 0.0229778 0.0325486 0.0338523 0.0345166 0.0749609 0.162451 0.195651 0.238546 0.247267 0.264585	0.0338523	156496626, 93929859, 74578949, 70605294, 97059844, 156826001, 125030033, 172966125, 93523851, 4153645, 4153645, 73188131, 56941597, 70605294, 66735589, 90699761	82639355	4.80668e+07
Q6PGH2	110	JUPI2_MOUSE Jupiter microtubule associated homolog 2 OS=Mus musculus OX=10090 GN=Jpt2 PE=1 SV=1		Jpt2	TSDIFGSPVTATAPLAHPNK(aONE289[K])PKDHVLLCEGEDSK	3	JUPI2_MOUSE Jupiter microtubule associated homolog 2 OS=Mus musculus OX=10090 GN=Jpt2 PE=1 SV=1	0.0640841 0.0966626 0.142719	0.0966626	5472258, 53343280, 42208897, 44886777, 7185772, 42208897, 1102391, 51608935, 5312858	42208897	2.25481e+07
Q61233	444	PLSL_MOUSE Plastin-2 OS=Mus musculus OX=10090 GN=Lcp1 PE=1 SV=4		Lcp1	VNK(aONE289[K])PPYPK	5	PLSL_MOUSE Plastin-2 OS=Mus musculus OX=10090 GN=Lcp1 PE=1 SV=4	0.109558 0.18358 0.232905 0.291515 0.315377	0.232905	170929452, 263138176, 155492835, 360997499, 550277157, 572900160, 600002891	360997499	1.92662e+08

## Sheet: Pyrrole adduction
AC	Site	Genename	Sameset AC_Site	Sameset Genename	Modified Sequences	Spectrum Count	Description	Final score	Median final score	XIC area	Median XIC area	SD XIC area
Q9D8N0	266	EF1G_MOUSE Elongation factor 1-gamma OS=Mus musculus OX=10090 GN=Eef1g PE=1 SV=3		Eef1g	AAAPAPEEEMDEC(aONE346[C])EQALAAEPK KAAAPAPEEEMDEC(aONE346[C])EQALAAEPK	43	EF1G_MOUSE Elongation factor 1-gamma OS=Mus musculus OX=10090 GN=Eef1g PE=1 SV=3	2.85617e-08 2.0524e-06 2.78099e-06 1.15167e-05 1.39363e-05 2.63715e-05 2.74834e-05 3.14714e-05 4.12054e-05 4.70144e-05 7.06078e-05 8.78326e-05 8.8538e-05 9.25749e-05 0.000100803 0.000110316 0.000129168 0.000167114 0.000214686 0.000275433 0.000332114 0.000337223 0.00122762 0.00127317 0.00226996 0.00354177 0.00497036 0.00508284 0.00632676 0.0070566 0.00893991 0.0093947 0.0182697 0.0335747 0.039664 …	0.000337223	16662769, 18585234, 71322720, 156253688, 71322720, 154422850, 71322720, 86557503, 89665604, 89665604, 68031380, 62271140, 61625295, 29972412, 8279160, 36335343, 29972412, 21116596, 36335343, 40672267, 16755860, 61692497, 26127962, 29623210, 4106363, 139741754, 125202654, 199000283, 125202654, 143890476, 125202654, 143890476, 128908557, 139741754, 128908557, 125202654, 199000283, 128908557, 199000…	89665604	6.1187e+07
Q9R0C8	195	VAV3_MOUSE Guanine nucleotide exchange factor VAV3 OS=Mus musculus OX=10090 GN=Vav3 PE=1 SV=2		Vav3	AEEAQQPKSQENDIRSC(aONE346[C])CLAEIR	4	VAV3_MOUSE Guanine nucleotide exchange factor VAV3 OS=Mus musculus OX=10090 GN=Vav3 PE=1 SV=2	0.00606715 0.011801 0.160277	0.011801	20111028, 20111028, 28849852, 29965545	24480440	5.38673e+06
P20108	230	PRDX3_MOUSE Thioredoxin-dependent peroxide reductase, mitochondrial OS=Mus musculus OX=10090 GN=Prdx3 PE=1 SV=1		Prdx3	AFQFVETHGEVC(aONE346[C])PANWTPESPTIKPSPTASK	22	PRDX3_MOUSE Thioredoxin-dependent peroxide reductase, mitochondrial OS=Mus musculus OX=10090 GN=Prdx3 PE=1 SV=1	1.31391e-06 6.58984e-05 0.000122692 0.000486776 0.000522512 0.000630019 0.00198988 0.00285826 0.00292959 0.00344106 0.00811913 0.00903628 0.0127578 0.0210731 0.0217007 0.029335 0.0446979 0.0456647 0.053023 0.126337 0.200265 0.227854	0.0085777	61997517, 79645148, 731777456, 76456606, 64189902, 277193920, 107907096, 63816813, 271817189, 73723202, 302758385, 7386738, 302070269, 350057122, 323923061, 112682117, 741837402, 1040472, 408900893, 731905662, 336840163, 277531247, 286370727, 409502903	2.77363e+08	2.22307e+08
P14869	119	RLA0_MOUSE Large ribosomal subunit protein uL10 OS=Mus musculus OX=10090 GN=Rplp0 PE=1 SV=3		Rplp0	AGAIAPC(aONE346[C])EVTVPAQNTGLGPEK	11	RLA0_MOUSE Large ribosomal subunit protein uL10 OS=Mus musculus OX=10090 GN=Rplp0 PE=1 SV=3	0.000230832 0.00706733 0.00803254 0.0109085 0.0151276 0.0203027 0.0375174 0.0416868 0.0498733 0.162583 0.196823	0.0203027	42375189, 69836099, 213026604, 53141403, 221186445, 243192895, 100397868, 240396942, 69836099, 131553861, 213026604	131553861	8.13882e+07
Q05816	47	FABP5_MOUSE Fatty acid-binding protein 5 OS=Mus musculus OX=10090 GN=Fabp5 PE=1 SV=3		Fabp5	AKPDCIITC(aONE346[C])DGNNITVK	1	FABP5_MOUSE Fatty acid-binding protein 5 OS=Mus musculus OX=10090 GN=Fabp5 PE=1 SV=3	0.300472	0.300472	200865630, 250165229, 267366960	250165229	3.45176e+07
Q8C7R4	721	UBA6_MOUSE Ubiquitin-like modifier-activating enzyme 6 OS=Mus musculus OX=10090 GN=Uba6 PE=1 SV=1		Uba6	ALQLLHC(aONE346[C])FPLETR	5	UBA6_MOUSE Ubiquitin-like modifier-activating enzyme 6 OS=Mus musculus OX=10090 GN=Uba6 PE=1 SV=1	8.86771e-05 0.000138848 0.000333095 0.000718634 0.00185671	0.000333095	14173570, 14173570, 13965190, 11031695, 32057603	14173570	8.47802e+06
Q8K4I3	119	ARHG6_MOUSE Rho guanine nucleotide exchange factor 6 OS=Mus musculus OX=10090 GN=Arhgef6 PE=1 SV=1		Arhgef6	ATEDQLSERPC(aONE346[C])GR	6	ARHG6_MOUSE Rho guanine nucleotide exchange factor 6 OS=Mus musculus OX=10090 GN=Arhgef6 PE=1 SV=1	0.0516987 0.0912564 0.116965 0.14038 0.274882 0.327669	0.128672	9473893, 25568053, 47193374, 10876072, 25100015, 13736471	19418243	1.41843e+07
P18760	39	COF1_MOUSE Cofilin-1 OS=Mus musculus OX=10090 GN=Cfl1 PE=1 SV=3		Cfl1	AVLFC(aONE346[C])LSEDKK LFC(aONE346[C])LSEDKK	6	COF1_MOUSE Cofilin-1 OS=Mus musculus OX=10090 GN=Cfl1 PE=1 SV=3	0.0391281 0.0771226 0.183083 0.187434 0.189095 0.242789	0.185258	29261818, 29261818, 36980619,28228746, 14766835, 14023561, 10949765	28228746	9.94915e+06
P62983	149	RS27A_MOUSE Ubiquitin-ribosomal protein eS31 fusion protein OS=Mus musculus OX=10090 GN=Rps27a PE=1 SV=2		Rps27a	CCLTYC(aONE346[C])FNKPEDK	5	RS27A_MOUSE Ubiquitin-ribosomal protein eS31 fusion protein OS=Mus musculus OX=10090 GN=Rps27a PE=1 SV=2	0.00238819 0.0103558 0.0728428 0.107478 0.217453	0.0728428	41685987, 26899985, 27618139, 33814419, 26899985	27618139	6.45043e+06
Q9QX47	1580	SON_MOUSE Protein SON OS=Mus musculus OX=10090 GN=Son PE=1 SV=2		Son	DAEHNTVC(aONE346[C])ATTVGPVGEASEEK	4	SON_MOUSE Protein SON OS=Mus musculus OX=10090 GN=Son PE=1 SV=2	0.00173234 0.00223861 0.00537675 0.0154519	0.00380768	43154349, 13265939, 23502642, 7755635	1.83843e+07	1.55876e+07
Q8BGD9	543	IF4B_MOUSE Eukaryotic translation initiation factor 4B OS=Mus musculus OX=10090 GN=Eif4b PE=1 SV=1		Eif4b	DGNKVDVVGATQGQAGSC(aONE346[C])SR VDVVGATQGQAGSC(aONE346[C])SR	10	IF4B_MOUSE Eukaryotic translation initiation factor 4B OS=Mus musculus OX=10090 GN=Eif4b PE=1 SV=1	3.89817e-06 2.46527e-05 4.95143e-05 0.000127011 0.000248811 0.00069993 0.0158472 0.0545295 0.0863239 0.25166	0.00047437	131576237, 68584277, 68584277, 131576237, 39555219, 36277114, 36277114, 41306918, 36277114,48441646	44874282	3.77641e+07
Q61233	101	PLSL_MOUSE Plastin-2 OS=Mus musculus OX=10090 GN=Lcp1 PE=1 SV=4		Lcp1	EGIC(aONE346[C])AIGGTSEQSSVGTQHSYSEEEK	17	PLSL_MOUSE Plastin-2 OS=Mus musculus OX=10090 GN=Lcp1 PE=1 SV=4	3.26344e-08 3.36153e-07 2.00373e-06 2.06578e-06 3.79926e-06 4.36538e-06 4.70491e-06 6.13313e-06 1.47213e-05 3.32807e-05 6.01566e-05 9.77695e-05 0.00036926 0.000392909 0.00484139 0.0118282 0.0513235	1.47213e-05	406560809, 159524781, 406560809, 130527231, 406560809, 64413969, 144657123, 64413969, 159625632, 161567339, 224341534, 135368377, 83119980, 141150369, 135368377, 222300939, 159625632	159524781	1.12745e+08
Q99K51	104	PLST_MOUSE Plastin-3 OS=Mus musculus OX=10090 GN=Pls3 PE=1 SV=3		Pls3	EGIC(aONE346[C])ALGGTSELSSEGTQHSYSEEEK	11	PLST_MOUSE Plastin-3 OS=Mus musculus OX=10090 GN=Pls3 PE=1 SV=3	3.61465e-07 3.89228e-07 0.000328995 0.00129778 0.00662597 0.00849724 0.0395708 0.0677056 0.126099 0.26072 0.27484	0.00849724	38094297, 38094297, 38094297, 15795886, 16560195, 26620972, 8587475, 15795886, 16560195, 14805557, 26620972, 15795886	16560195	1.05378e+07
Q9CQM9	231	GLRX3_MOUSE Glutaredoxin-3 OS=Mus musculus OX=10090 GN=Glrx3 PE=1 SV=1		Glrx3	ELEASEELDTIC(aONE346[C])PK	1	GLRX3_MOUSE Glutaredoxin-3 OS=Mus musculus OX=10090 GN=Glrx3 PE=1 SV=1	0.0123412	0.0123412	62407673	62407673	0
Q9CXX9	102	CUED2_MOUSE CUE domain-containing protein 2 OS=Mus musculus OX=10090 GN=Cuedc2 PE=1 SV=1		Cuedc2	ENLHPQSSC(aONE346[C])VQGQVPIFPETPR NKENLHPQSSC(aONE346[C])VQGQVPIFPETPR	4	CUED2_MOUSE CUE domain-containing protein 2 OS=Mus musculus OX=10090 GN=Cuedc2 PE=1 SV=1	0.00836383 0.0575429 0.305029 0.322732	0.181286	29887199, 30567932, 30517328, 53156401, 29449213	30517328	1.03192e+07
Q9D8S9	126	BOLA1_MOUSE BolA-like protein 1 OS=Mus musculus OX=10090 GN=Bola1 PE=1 SV=1		Bola1	ENPQLDISPPC(aONE346[C])LGGSK	1	BOLA1_MOUSE BolA-like protein 1 OS=Mus musculus OX=10090 GN=Bola1 PE=1 SV=1	0.0486759	0.0486759	67078169	67078169	0
Q8CGC7	744	SYEP_MOUSE Bifunctional glutamate/proline--tRNA ligase OS=Mus musculus OX=10090 GN=Eprs1 PE=1 SV=4		Eprs1	ERPAPAVSSTC(aONE346[C])ATAEDSSVLYSR	18	SYEP_MOUSE Bifunctional glutamate/proline--tRNA ligase OS=Mus musculus OX=10090 GN=Eprs1 PE=1 SV=4	1.41396e-07 9.84038e-07 1.42377e-06 2.42834e-06 2.468e-06 8.97642e-06 1.11886e-05 3.08482e-05 0.000269657 0.000333102 0.000360409 0.000639586 0.0016031 0.00377328 0.00433983 0.0114024 0.0441554 0.124085	0.00030138	165971248, 165971248, 237143259, 122108040, 122108040, 115209560, 111804089, 122108040, 165971248, 115044951, 107537765, 165971248, 163119934, 111804089, 115118892, 142508368, 115209560, 142508368	122108040	3.32088e+07
Q3UZ39	278	LRRF1_MOUSE Leucine-rich repeat flightless-interacting protein 1 OS=Mus musculus OX=10090 GN=Lrrfip1 PE=1 SV=2		Lrrfip1	ETLQNSEQEQPKPNTGKDC(aONE346[C])VDR	4	LRRF1_MOUSE Leucine-rich repeat flightless-interacting protein 1 OS=Mus musculus OX=10090 GN=Lrrfip1 PE=1 SV=2	0.000141134 0.0628478 0.0983743 0.112397	0.080611	22113524, 9281039, 19003092, 19003092	19003092	5.57568e+06
D3YXK2	384	SAFB1_MOUSE Scaffold attachment factor B1 OS=Mus musculus OX=10090 GN=Safb PE=1 SV=2		Safb	FAFDAC(aONE346[C])NDVPAPPK	9	SAFB1_MOUSE Scaffold attachment factor B1 OS=Mus musculus OX=10090 GN=Safb PE=1 SV=2	9.30081e-06 1.37151e-05 3.11427e-05 5.72034e-05 8.02968e-05 0.00039167 0.00307255 0.00458568 0.174437	8.02968e-05	122291361, 75628265, 63868306, 56690375, 117983675, 51465852, 122681609, 10074570, 12108265, 4934648	6.02793e+07	4.61764e+07
Q91V41	40	RAB14_MOUSE Ras-related protein Rab-14 OS=Mus musculus OX=10090 GN=Rab14 PE=1 SV=3		Rab14	FMADC(aONE346[C])PHTIGVEFGTR	5	RAB14_MOUSE Ras-related protein Rab-14 OS=Mus musculus OX=10090 GN=Rab14 PE=1 SV=3	0.00015817 0.00260081 0.00812412 0.0161262 0.0524475	0.00812412	20551331, 69350310, 49833661, 121226573, 62828107, 115908544	6.60892e+07	3.89122e+07
O08784	465	TCOF_MOUSE Treacle protein OS=Mus musculus OX=10090 GN=Tcof1 PE=1 SV=1		Tcof1	GANLPC(aONE346[C])PGK	2	TCOF_MOUSE Treacle protein OS=Mus musculus OX=10090 GN=Tcof1 PE=1 SV=1	0.108405 0.171872	0.140138	267370342, 49548374	158459358	1.54023e+08
Q8BNV1	260	TRM2A_MOUSE tRNA (uracil-5-)-methyltransferase homolog A OS=Mus musculus OX=10090 GN=Trmt2a PE=1 SV=2		Trmt2a	GGTC(aONE346[C])AVAAPFDTVHIPEATK	6	TRM2A_MOUSE tRNA (uracil-5-)-methyltransferase homolog A OS=Mus musculus OX=10090 GN=Trmt2a PE=1 SV=2	0.000628133 0.00384707 0.00768073 0.0332534 0.0486458 0.0809179	0.0204671	56431824, 100503167, 137353176, 76184588, 64070551, 136090354	8.83439e+07	3.55263e+07
Q61074	241	PPM1G_MOUSE Protein phosphatase 1G OS=Mus musculus OX=10090 GN=Ppm1g PE=1 SV=3		Ppm1g	GHTGFSSNSEHGTEAGQISEPGTATGEAGPSC(aONE346[C])SSASDK	16	PPM1G_MOUSE Protein phosphatase 1G OS=Mus musculus OX=10090 GN=Ppm1g PE=1 SV=3	1.33118e-09 2.68523e-09 4.80216e-09 3.01585e-08 3.28242e-08 3.78065e-07 1.9081e-06 2.40514e-06 4.09107e-06 1.77786e-05 5.68163e-05 0.00119177 0.00120461 0.00196344 0.00383524 0.0126621	3.2481e-06	16137246, 40555131, 99879452, 50246835, 54614401, 51806926, 25255264, 22859534, 16137246, 30146263, 473381, 45642486, 473381, 17182902, 14426765, 25255264	25255264	2.49011e+07
P51881	160	ADT2_MOUSE ADP/ATP translocase 2 OS=Mus musculus OX=10090 GN=Slc25a5 PE=1 SV=3		Slc25a5	GLGDC(aONE346[C])LVK	3	ADT2_MOUSE ADP/ATP translocase 2 OS=Mus musculus OX=10090 GN=Slc25a5 PE=1 SV=3	0.0102754 0.0150219 0.0475498	0.0150219	39910537, 29543371, 23987166	29543371	8.08191e+06
O08553	504	DPYL2_MOUSE Dihydropyrimidinase-related protein 2 OS=Mus musculus OX=10090 GN=Dpysl2 PE=1 SV=2		Dpysl2	GLYDGPVC(aONE346[C])EVSVTPK	4	DPYL2_MOUSE Dihydropyrimidinase-related protein 2 OS=Mus musculus OX=10090 GN=Dpysl2 PE=1 SV=2	0.00885007 0.0356251 0.137421 0.23908	0.086523	687944521, 67039845, 109112311, 80105593	94608952	3.01775e+08
P18760	139	COF1_MOUSE Cofilin-1 OS=Mus musculus OX=10090 GN=Cfl1 PE=1 SV=3		Cfl1	HELQANC(aONE346[C])YEEVKDR HELQANC(aONE346[C])YEEVK	16	COF1_MOUSE Cofilin-1 OS=Mus musculus OX=10090 GN=Cfl1 PE=1 SV=3	0.000138247 0.000676068 0.00138612 0.00183763 0.00420051 0.00669325 0.00904103 0.0111667 0.0124005 0.0176376 0.0370979 0.0424342 0.0557776 0.0733421 0.112184 0.298448	0.0117836	51297106, 34954168, 26329895,73871612, 93665162, 93665162, 68372791, 52255155, 46668736, 52255155, 36659442, 68372791, 52255155, 31484566, 76562432, 81054908, 25926070	52255155	2.21592e+07
P35700	173	PRDX1_MOUSE Peroxiredoxin-1 OS=Mus musculus OX=10090 GN=Prdx1 PE=1 SV=1		Prdx1	HGEVC(aONE346[C])PAGWKPGSDTIKPDVNK	56	PRDX1_MOUSE Peroxiredoxin-1 OS=Mus musculus OX=10090 GN=Prdx1 PE=1 SV=1	1.21496e-05 2.20098e-05 3.40822e-05 4.00917e-05 4.62871e-05 5.54935e-05 0.000130192 0.000196273 0.000411381 0.000556915 0.00090158 0.000993592 0.00118466 0.00190949 0.00252315 0.00263601 0.00295882 0.00395485 0.00433448 0.00477099 0.0052262 0.00722426 0.00815302 0.0082298 0.00842777 0.00849219 0.0101117 0.0152008 0.0207762 0.0334394 0.0383698 0.04089 0.0422036 0.0640535 0.0643611 0.0645529 0.0664…	0.0179885	226672671, 285043143, 226672671, 283716148, 271510381, 159410510, 282802388, 285043143, 271510381, 460520013, 159410510, 96937026, 282424360, 96937026, 373844960, 300941470, 209349670, 226672671, 275421272, 141738731, 159410510, 161998347, 100257022, 416884426, 200075791, 273095534, 271510381, 107680845, 64075805, 149649543, 416884426, 120102569, 196938647, 287098100, 273473563, 376870524, 376870…	222135331	1.11775e+08
O08807	248	PRDX4_MOUSE Peroxiredoxin-4 OS=Mus musculus OX=10090 GN=Prdx4 PE=1 SV=1		Prdx4	HGEVC(aONE346[C])PAGWKPGSETIIPDPAGK	1	PRDX4_MOUSE Peroxiredoxin-4 OS=Mus musculus OX=10090 GN=Prdx4 PE=1 SV=1	0.16572	0.16572	58893224	58893224	0
P24547	140	IMDH2_MOUSE Inosine-5'-monophosphate dehydrogenase 2 OS=Mus musculus OX=10090 GN=Impdh2 PE=1 SV=2		Impdh2	HGFC(aONE346[C])GIPITDTGR	9	IMDH2_MOUSE Inosine-5'-monophosphate dehydrogenase 2 OS=Mus musculus OX=10090 GN=Impdh2 PE=1 SV=2	0.00251569 0.0132397 0.0159503 0.0232485 0.0598955 0.0817045 0.141174 0.148542 0.224997	0.0598955	26852158, 26852158, 32078858, 32078858, 37970718, 37970718, 32078858, 37452343, 37491078	32078858	4.55412e+06
Q9R0Q7	58	TEBP_MOUSE Prostaglandin E synthase 3 OS=Mus musculus OX=10090 GN=Ptges3 PE=1 SV=1		Ptges3	HLNEIDLFHC(aONE346[C])IDPNDSK LNEIDLFHC(aONE346[C])IDPNDSK	20	TEBP_MOUSE Prostaglandin E synthase 3 OS=Mus musculus OX=10090 GN=Ptges3 PE=1 SV=1	1.01706e-05 1.54297e-05 2.36624e-05 2.36861e-05 2.50453e-05 3.9824e-05 0.000101449 0.000197329 0.000688959 0.00087726 0.000935466 0.00119479 0.00385389 0.00434818 0.00436718 0.0128229 0.018417 0.0247818 0.0951194 0.302685	0.000906363	47130506, 47130506, 47276038, 133199300, 134795442, 44720890, 143522335, 143522335, 47276038, 132183127, 143522335, 44487935, 44720890, 134795442, 10496501,	56170026	4.53728e+07
P80316	253	TCPE_MOUSE T-complex protein 1 subunit epsilon OS=Mus musculus OX=10090 GN=Cct5 PE=1 SV=1		Cct5	IAILTC(aONE346[C])PFEPPKPK	3	TCPE_MOUSE T-complex protein 1 subunit epsilon OS=Mus musculus OX=10090 GN=Cct5 PE=1 SV=1	0.0162845 0.091478 0.164192	0.091478	71939080, 66224301, 53968849	66224301	9.18136e+06
Q1HFZ0	501	NSUN2_MOUSE RNA cytosine C(5)-methyltransferase NSUN2 OS=Mus musculus OX=10090 GN=Nsun2 PE=1 SV=2		Nsun2	KDGVC(aONE346[C])GPPPSK	7	NSUN2_MOUSE RNA cytosine C(5)-methyltransferase NSUN2 OS=Mus musculus OX=10090 GN=Nsun2 PE=1 SV=2	0.00032776 0.000659269 0.0092997 0.0167104 0.0398905 0.0416772 0.181523	0.0167104	132322170, 132322170, 86569176, 177065635, 23305578, 43075564, 46809966, 50832869, 165005440	86569176	5.76641e+07
Q99MD9	694	NASP_MOUSE Nuclear autoantigenic sperm protein OS=Mus musculus OX=10090 GN=Nasp PE=1 SV=2		Nasp	KPTDGASSSNC(aONE346[C])VTDISHLVR	30	NASP_MOUSE Nuclear autoantigenic sperm protein OS=Mus musculus OX=10090 GN=Nasp PE=1 SV=2	2.12742e-06 5.33082e-06 5.7351e-06 8.12059e-06 1.13566e-05 1.3674e-05 2.55921e-05 3.23004e-05 7.77177e-05 0.000107474 0.000146695 0.000151688 0.000183936 0.00018471 0.000186762 0.000263504 0.000267167 0.000270324 0.000759698 0.000765229 0.000802545 0.00118561 0.00163015 0.00211868 0.00286511 0.00480673 0.0346812 0.0440054 0.0666205 0.134952	0.000225133	62302160, 338968777, 288586270, 211080907, 62302160, 69332938, 199117333, 171735729, 274269676, 204409592, 207144660, 151449781, 69332938, 209159388, 60947135, 177608096, 288586270, 288586270, 126620964, 211080907, 322444403, 170514635, 171735729, 181204813, 306513864, 170514635, 274456063, 177608096, 353690788, 151449781, 126620964	181204813	8.4732e+07
Q9WUM4	424	COR1C_MOUSE Coronin-1C OS=Mus musculus OX=10090 GN=Coro1c PE=1 SV=2		Coro1c	KSELSC(aONE346[C])APK	1	COR1C_MOUSE Coronin-1C OS=Mus musculus OX=10090 GN=Coro1c PE=1 SV=2	0.129974	0.129974	608099591	608099591	0
B2RQC6	1889	PYR1_MOUSE CAD protein OS=Mus musculus OX=10090 GN=Cad PE=1 SV=1		Cad	KVVEPELMGTPDGPC(aONE346[C])YPAPPVPR VVEPELMGTPDGPC(aONE346[C])YPAPPVPR	23	PYR1_MOUSE CAD protein OS=Mus musculus OX=10090 GN=Cad PE=1 SV=1	4.36571e-05 0.000359535 0.00105732 0.00235666 0.00243729 0.00245779 0.00246194 0.00333238 0.00376877 0.00427005 0.00451731 0.00596727 0.00675221 0.00743739 0.0204434 0.0241211 0.0270825 0.0356234 0.048468 0.0999905 0.13921 0.19422 0.295816	0.00596727	101595195, 99513633, 32325580, 99513633, 54591788, 18919208,95917286, 71937615, 157175135, 17696888, 41525148, 156158858, 25243935, 32980249, 73187721, 131883253, 70892239, 43601514, 63057316, 7496591, 15583605, 26274008, 21663772, 7496591, 19066051, 7496591	42563331	4.54384e+07
Q9D6Z1	471	NOP56_MOUSE Nucleolar protein 56 OS=Mus musculus OX=10090 GN=Nop56 PE=1 SV=2		Nop56	LAALALASSENSSTPEEC(aONE346[C])EEVNEK	8	NOP56_MOUSE Nucleolar protein 56 OS=Mus musculus OX=10090 GN=Nop56 PE=1 SV=2	0.00431424 0.00745476 0.0137519 0.0161193 0.0304027 0.112178 0.175701 0.320562	0.023261	60582069, 84786908, 50968599, 37621252, 52411132, 60582069, 60582069	60582069	1.43363e+07
Q8R081	578	HNRPL_MOUSE Heterogeneous nuclear ribonucleoprotein L OS=Mus musculus OX=10090 GN=Hnrnpl PE=1 SV=2		Hnrnpl	LC(aONE346[C])FSTAQHAS	6	HNRPL_MOUSE Heterogeneous nuclear ribonucleoprotein L OS=Mus musculus OX=10090 GN=Hnrnpl PE=1 SV=2	0.00797228 0.01933 0.0269645 0.045114 0.104429 0.281049	0.0360393	170156608, 234606937, 221931979, 212616436, 170156608, 170156608	191386522	2.98011e+07
Q61656	234	DDX5_MOUSE Probable ATP-dependent RNA helicase DDX5 OS=Mus musculus OX=10090 GN=Ddx5 PE=1 SV=2		Ddx5	LIDFLEC(aONE346[C])GK	6	DDX5_MOUSE Probable ATP-dependent RNA helicase DDX5 OS=Mus musculus OX=10090 GN=Ddx5 PE=1 SV=2	0.000547949 0.000666556 0.0193903 0.0244799 0.0678345 0.243372	0.0219351	102704358, 102617257, 79394513, 79394513, 79394513, 1392873, 2353406	79394513	4.36275e+07
Q9ESV0	374	DDX24_MOUSE ATP-dependent RNA helicase DDX24 OS=Mus musculus OX=10090 GN=Ddx24 PE=1 SV=2		Ddx24	LKQELC(aONE346[C])DQIAIYK	1	DDX24_MOUSE ATP-dependent RNA helicase DDX24 OS=Mus musculus OX=10090 GN=Ddx24 PE=1 SV=2	0.00357101	0.00357101	9158126	9158126	0
Q9DBT5	26	AMPD2_MOUSE AMP deaminase 2 OS=Mus musculus OX=10090 GN=Ampd2 PE=1 SV=1		Ampd2	LPGNAPC(aONE346[C])LK	4	AMPD2_MOUSE AMP deaminase 2 OS=Mus musculus OX=10090 GN=Ampd2 PE=1 SV=1	0.0104127 0.0223285 0.0891831 0.257908	0.0557558	126217771, 99946835, 123418609, 83294302, 135579275	123418609	2.1468e+07
Q8R3C0	325	MCMBP_MOUSE Mini-chromosome maintenance complex-binding protein OS=Mus musculus OX=10090 GN=Mcmbp PE=1 SV=1		Mcmbp	LQHINPLLPTC(aONE346[C])LNK	10	MCMBP_MOUSE Mini-chromosome maintenance complex-binding protein OS=Mus musculus OX=10090 GN=Mcmbp PE=1 SV=1	0.00130107 0.00170734 0.00294922 0.00300799 0.00660147 0.00855523 0.00880379 0.0168474 0.0297911 0.147532	0.00757835	12005994, 31760054, 49075460, 31760054, 31760054, 57760044, 41536711, 11956247, 10886367, 4701356	31760054	1.7961e+07
Q61171	172	PRDX2_MOUSE Peroxiredoxin-2 OS=Mus musculus OX=10090 GN=Prdx2 PE=1 SV=3		Prdx2	LVQAFQYTDEHGEVC(aONE346[C])PAGWKPGSDTIKPNVDDSK	6	PRDX2_MOUSE Peroxiredoxin-2 OS=Mus musculus OX=10090 GN=Prdx2 PE=1 SV=3	0.000319338 0.00654011 0.026747 0.0420744 0.213701 0.214401	0.0344107	58029953, 63691429, 58029953, 96285232, 111580460, 52074570	60860691	2.45068e+07
Q8VCB1	501	NDC1_MOUSE Nucleoporin NDC1 OS=Mus musculus OX=10090 GN=Ndc1 PE=1 SV=1		Ndc1	LWTHTSDQQVSAISNPSPC(aONE346[C])ASVTAEGK	10	NDC1_MOUSE Nucleoporin NDC1 OS=Mus musculus OX=10090 GN=Ndc1 PE=1 SV=1	4.69264e-07 2.07862e-05 6.72841e-05 0.000508463 0.000778977 0.00245625 0.00516753 0.00542952 0.072838 0.273052	0.00161761	58770200, 40524503, 42250446, 39823564, 39823564, 40524503, 43012030, 39823564, 8855101, 43012030	40524503	1.22243e+07
P38647	608	GRP75_MOUSE Stress-70 protein, mitochondrial OS=Mus musculus OX=10090 GN=Hspa9 PE=1 SV=3		Hspa9	MEEFKDQLPADEC(aONE346[C])NK	3	GRP75_MOUSE Stress-70 protein, mitochondrial OS=Mus musculus OX=10090 GN=Hspa9 PE=1 SV=3	0.00190292 0.00222414 0.103179	0.00222414	92383566, 48759354, 40985431	48759354	2.77046e+07
Q9WVA4	124	TAGL2_MOUSE Transgelin-2 OS=Mus musculus OX=10090 GN=Tagln2 PE=1 SV=4		Tagln2	NMAC(aONE346[C])VQR	7	TAGL2_MOUSE Transgelin-2 OS=Mus musculus OX=10090 GN=Tagln2 PE=1 SV=4	0.0505222 0.0570363 0.0680295 0.160247 0.215965 0.282006 0.312796	0.160247	65990924, 685456778, 47866052, 85891946, 72895455, 91364537, 76549128	76549128	2.31756e+08
Q61699	845	HS105_MOUSE Heat shock protein 105 kDa OS=Mus musculus OX=10090 GN=Hsph1 PE=1 SV=2		Hsph1	NNLGAEAPHQNGEC(aONE346[C])HPNEK	10	HS105_MOUSE Heat shock protein 105 kDa OS=Mus musculus OX=10090 GN=Hsph1 PE=1 SV=2	0.00177383 0.00193902 0.00397741 0.00918442 0.0298568 0.0334035 0.0512092 0.0814251 0.193751 0.311031	0.0316302	157661664, 28272695, 24083095, 95097577, 33635944, 37838500, 115596982, 157661664, 6391457, 124866929	6.6468e+07	5.83885e+07
O55143	998	AT2A2_MOUSE Sarcoplasmic/endoplasmic reticulum calcium ATPase 2 OS=Mus musculus OX=10090 GN=Atp2a2 PE=1 SV=2		Atp2a2	NYLEQPGKEC(aONE346[C])VQPATK	2	AT2A2_MOUSE Sarcoplasmic/endoplasmic reticulum calcium ATPase 2 OS=Mus musculus OX=10090 GN=Atp2a2 PE=1 SV=2	0.0242884 0.0398438	0.0320661	139850340, 102324252	121087296	2.6535e+07
Q6A026	13	PDS5A_MOUSE Sister chromatid cohesion protein PDS5 homolog A OS=Mus musculus OX=10090 GN=Pds5a PE=1 SV=3		Pds5a	PATALC(aONE346[C])GVVSADGK	6	PDS5A_MOUSE Sister chromatid cohesion protein PDS5 homolog A OS=Mus musculus OX=10090 GN=Pds5a PE=1 SV=3	0.000165449 0.0199716 0.0292003 0.049528 0.176914 0.306534	0.0393642	287089425, 35981256, 35981256, 287089425, 35981256, 114321660	75151458	1.23348e+08
Q9CQ43	3	DUT_MOUSE Deoxyuridine 5'-triphosphate nucleotidohydrolase OS=Mus musculus OX=10090 GN=Dut PE=1 SV=1		Dut	PC(aONE346[C])SEDAAAVSASK	1	DUT_MOUSE Deoxyuridine 5'-triphosphate nucleotidohydrolase OS=Mus musculus OX=10090 GN=Dut PE=1 SV=1	0.0860411	0.0860411	65078822	65078822	0
Q9Z1D1	25	EIF3G_MOUSE Eukaryotic translation initiation factor 3 subunit G OS=Mus musculus OX=10090 GN=Eif3g PE=1 SV=2		Eif3g	PTGDFDSKPSWADQVEEEGEDDKC(aONE346[C])VTSELLK PSWADQVEEEGEDDKC(aONE346[C])VTSELLK	33	EIF3G_MOUSE Eukaryotic translation initiation factor 3 subunit G OS=Mus musculus OX=10090 GN=Eif3g PE=1 SV=2	6.09846e-11 4.48346e-07 4.7256e-07 5.06977e-07 5.32704e-07 2.76491e-06 2.83547e-06 1.3644e-05 1.81051e-05 1.81758e-05 2.47095e-05 4.20714e-05 4.23246e-05 5.48009e-05 9.76142e-05 0.000151561 0.000193394 0.000238393 0.000245952 0.000721123 0.00091056 0.00110082 0.0023693 0.0046005 0.00508997 0.00512386 0.00830309 0.0145072 0.0269818 0.0378088 0.0996661 0.179616 0.227511	0.000193394	124276945, 18386431, 32097223, 77059393, 81940863, 23492023, 18386431, 77059393, 13869111, 11148308, 124276945, 93899229, 22107773, 9560817, 10056699, 41101484, 62133816, 78477043, 49672702, 49672702, 78250781, 77059393,29122930, 66924311, 55416810, 60020727, 23014631, 23014631, 16499624, 18960284, 71742838, 23014631, 29122930	41101484	3.24925e+07
Q80X82	1184	SYMPK_MOUSE Symplekin OS=Mus musculus OX=10090 GN=Sympk PE=1 SV=2		Sympk	QKPTGIGAPAAC(aONE346[C])VSSTPSVPAAAR	12	SYMPK_MOUSE Symplekin OS=Mus musculus OX=10090 GN=Sympk PE=1 SV=2	0.000789288 0.00358859 0.00492649 0.00556128 0.0161959 0.0179938 0.0208361 0.0598443 0.0620684 0.0884685 0.111349 0.297565	0.019415	51340424, 29253819, 49767450, 49767450, 51340424, 51340424, 51340424, 36764001, 48979240, 48979240, 36764001, 69170221, 30737183, 36764001, 69170221, 29253819	49373345	1.2335e+07
P20152	328	VIME_MOUSE Vimentin OS=Mus musculus OX=10090 GN=Vim PE=1 SV=3		Vim	QVQSLTC(aONE346[C])EVDALK	7	VIME_MOUSE Vimentin OS=Mus musculus OX=10090 GN=Vim PE=1 SV=3	0.000621514 0.0015421 0.00217151 0.00503502 0.00732944 0.0133343 0.0744879	0.00503502	96594847, 40692428, 40692428, 96594847, 65236861, 41676201, 42809825	42809825	2.60767e+07
P31651	596	S6A12_MOUSE Sodium- and chloride-dependent betaine transporter OS=Mus musculus OX=10090 GN=Slc6a12 PE=2 SV=1		Slc6a12	RPPQDGSSAQNC(aONE346[C])SSSPAK	16	S6A12_MOUSE Sodium- and chloride-dependent betaine transporter OS=Mus musculus OX=10090 GN=Slc6a12 PE=2 SV=1	0.000119122 0.000211258 0.000287463 0.000717435 0.00100979 0.00143783 0.0023113 0.00327535 0.00411796 0.0155703 0.0171559 0.0245504 0.0305741 0.0996446 0.206127 0.263662	0.00369666	35081288, 203231333, 203231333, 36383967, 67967151, 192653317, 96631982, 207800520, 136613538, 204939010, 42019399, 127482851, 38070308, 68518877, 68518877, 93143616, 192653317, 127655321, 132463512, 35081288, 68518877	96631982	6.52163e+07
P51859	108	HDGF_MOUSE Hepatoma-derived growth factor OS=Mus musculus OX=10090 GN=Hdgf PE=1 SV=2		Hdgf	SC(aONE346[C])AAEPEVEPEAHEGDGDKK KSC(aONE346[C])AAEPEVEPEAHEGDGDKK	14	HDGF_MOUSE Hepatoma-derived growth factor OS=Mus musculus OX=10090 GN=Hdgf PE=1 SV=2	2.1014e-05 0.000132274 0.000882755 0.00212569 0.00488947 0.0103166 0.023166 0.0238456 0.0564044 0.0613769 0.0690477 0.0746791 0.0996984 0.109978	0.0235058	6157022, 17835660, 6157022, 8210935, 8210935, 8109191, 33308267, 11521543, 37395074, 14083978, 17559191, 11084746, 14286978, 12738234	1.21299e+07	9.52922e+06
Q8CGC7	1377	SYEP_MOUSE Bifunctional glutamate/proline--tRNA ligase OS=Mus musculus OX=10090 GN=Eprs1 PE=1 SV=4		Eprs1	SC(aONE346[C])QFVAVR	5	SYEP_MOUSE Bifunctional glutamate/proline--tRNA ligase OS=Mus musculus OX=10090 GN=Eprs1 PE=1 SV=4	0.00661657 0.0266693 0.0269642 0.196452 0.230709	0.0269642	80540843, 57593468, 95804685, 68721379, 104753596	80540843	1.92425e+07
Q9CYN2	26	SPCS2_MOUSE Signal peptidase complex subunit 2 OS=Mus musculus OX=10090 GN=Spcs2 PE=1 SV=1		Spcs2	SGGGGGSSGAGGGPSC(aONE346[C])GTSSSR	9	SPCS2_MOUSE Signal peptidase complex subunit 2 OS=Mus musculus OX=10090 GN=Spcs2 PE=1 SV=1	1.33031e-06 2.05116e-05 3.17527e-05 4.82996e-05 0.000118486 0.000195124 0.0799806 0.135698 0.25368	0.000118486	41329354, 40536065, 66192648, 30375034, 41329354, 51505438, 24198607, 41329354	41329354	1.27115e+07
Q99P72	319	RTN4_MOUSE Reticulon-4 OS=Mus musculus OX=10090 GN=Rtn4 PE=1 SV=2		Rtn4	SKDKEDLVC(aONE346[C])SAALHNPQESPATLTK DKEDLVC(aONE346[C])SAALHNPQESPATLTK	13	RTN4_MOUSE Reticulon-4 OS=Mus musculus OX=10090 GN=Rtn4 PE=1 SV=2	2.05362e-05 6.83446e-05 0.000110987 0.000126671 0.000138367 0.00130268 0.00191156 0.00214239 0.00321698 0.00786443 0.060215 0.0843955 0.0934966	0.00191156	23198973, 20538170, 23198973, 20538170, 29908623, 45990554, 32013341, 32013341, 27484280, 27689760, 27116454, 27484280, 59473823	27484280	1.09049e+07
P11983	397	TCPA_MOUSE T-complex protein 1 subunit alpha OS=Mus musculus OX=10090 GN=Tcp1 PE=1 SV=3		Tcp1	SLHDALC(aONE346[C])VVK	13	TCPA_MOUSE T-complex protein 1 subunit alpha OS=Mus musculus OX=10090 GN=Tcp1 PE=1 SV=3	0.00040451 0.00374094 0.0103119 0.011994 0.0195403 0.0327999 0.0359138 0.0579057 0.0614455 0.0905688 0.0975252 0.102034 0.282563	0.0359138	69529688, 69956673, 80781708, 69529688, 48509917, 87896855, 51064270, 54850847, 40847101, 70293794, 69648371, 100321579, 40847101, 54850847, 55643020	69529688	1.70196e+07
Q64337	291	SQSTM_MOUSE Sequestosome-1 OS=Mus musculus OX=10090 GN=Sqstm1 PE=1 SV=1		Sqstm1	SNTQPSSC(aONE346[C])SSEVSKPDGAGEGPAQSLTEQMK	19	SQSTM_MOUSE Sequestosome-1 OS=Mus musculus OX=10090 GN=Sqstm1 PE=1 SV=1	1.83751e-06 5.73223e-06 1.51e-05 2.73245e-05 6.77661e-05 0.000140991 0.000192841 0.000300164 0.00122766 0.00301108 0.00540167 0.0109672 0.0160473 0.0290338 0.0303877 0.0741529 0.110214 0.134353 0.250111	0.00301108	193472140, 195617626, 76460705, 93203264, 77745023, 9250316, 47886390, 52161565, 44074383, 193472140, 11116026, 52161565, 99784195, 16527268, 71986481, 52273987, 26703682, 99784195, 81697090, 10271621	62130234	5.88658e+07
Q8BYY4	41	TT39B_MOUSE Tetratricopeptide repeat protein 39B OS=Mus musculus OX=10090 GN=Ttc39b PE=1 SV=1		Ttc39b	SPSDMATSGFHFVPC(aONE346[C])ETK	1	TT39B_MOUSE Tetratricopeptide repeat protein 39B OS=Mus musculus OX=10090 GN=Ttc39b PE=1 SV=1	0.0184835	0.0184835	8492926	8492926	0
P70460	332	VASP_MOUSE Vasodilator-stimulated phosphoprotein OS=Mus musculus OX=10090 GN=Vasp PE=1 SV=4		Vasp	SSSSVTTSEAHPSTPC(aONE346[C])SSDDSDLER	9	VASP_MOUSE Vasodilator-stimulated phosphoprotein OS=Mus musculus OX=10090 GN=Vasp PE=1 SV=4	1.90581e-06 3.41471e-05 0.000222485 0.000527929 0.000561706 0.00117368 0.00181885 0.00262868 0.00863328	0.000561706	70133475, 59519168, 37741797, 104883307, 29125522, 49938844, 34319993, 32723664, 38440283	38440283	2.44104e+07
P58252	41	EF2_MOUSE Elongation factor 2 OS=Mus musculus OX=10090 GN=Eef2 PE=1 SV=2		Eef2	STLTDSLVC(aONE346[C])K TLTDSLVC(aONE346[C])K LTDSLVC(aONE346[C])K TDSLVC(aONE346[C])K	57	EF2_MOUSE Elongation factor 2 OS=Mus musculus OX=10090 GN=Eef2 PE=1 SV=2	0.00156549 0.00278147 0.00374318 0.0055557 0.00735232 0.00770998 0.00775763 0.00877495 0.00881016 0.009239 0.00943275 0.0101637 0.0125657 0.0128436 0.0165386 0.0188316 0.019097 0.0192511 0.0194497 0.020031 0.0208184 0.0238521 0.0253251 0.0254987 0.0260222 0.0292188 0.0302788 0.036725 0.0383159 0.039659 0.0446967 0.0481966 0.0482687 0.0584558 0.0639971 0.0641339 0.0642588 0.0657122 0.067089 0.0700…	0.0383159	164491690, 195383670, 130027500, 95199361, 45489877, 5393229, 164491690, 7554383, 16810819, 26360086, 19554371, 12467731, 31571433, 130027500, 337170462, 569477328, 293804256, 209539972, 122677395, 337170462, 433611633, 337170462, 569477328, 209539972, 138945926, 94631823, 463113626, 434060403, 1150516383, 556236394, 556236394, 556236394, 339226991, 18098836, 557839529, 657688858, 657688858, 6576…	164752848	3.1976e+08
Q61598	203	GDIB_MOUSE Rab GDP dissociation inhibitor beta OS=Mus musculus OX=10090 GN=Gdi2 PE=1 SV=1		Gdi2	TDDYLDQPCC(aONE346[C])ETINR	8	GDIB_MOUSE Rab GDP dissociation inhibitor beta OS=Mus musculus OX=10090 GN=Gdi2 PE=1 SV=1	0.00425223 0.00576236 0.0060327 0.0070799 0.0128718 0.025274 0.256165 0.279672	0.00997585	70060697, 64805267, 64805267, 64805267, 72267594, 64805267, 55936223, 64805267	64805267	4.78262e+06
Q05816	87	FABP5_MOUSE Fatty acid-binding protein 5 OS=Mus musculus OX=10090 GN=Fabp5 PE=1 SV=3		Fabp5	TETVC(aONE346[C])TFQDGALVQHQQWDGK KTETVC(aONE346[C])TFQDGALVQHQQWDGK	4	FABP5_MOUSE Fatty acid-binding protein 5 OS=Mus musculus OX=10090 GN=Fabp5 PE=1 SV=3	0.0225095 0.073472 0.135893 0.271306	0.104682	5103766, 2403664, 6986316, 8070731	6045041	2.4821e+06
Q9CT10	175	RANB3_MOUSE Ran-binding protein 3 OS=Mus musculus OX=10090 GN=Ranbp3 PE=1 SV=2		Ranbp3	TPHGTSEEGHC(aONE346[C])EEEQAAPQAFVFGQNLR	4	RANB3_MOUSE Ran-binding protein 3 OS=Mus musculus OX=10090 GN=Ranbp3 PE=1 SV=2	0.0185712 0.030607 0.058808 0.106928	0.0447075	25129826, 6257951, 6627903, 14593446	1.06107e+07	8.86262e+06
P47856	262	GFPT1_MOUSE Glutamine--fructose-6-phosphate aminotransferase [isomerizing] 1 OS=Mus musculus OX=10090 GN=Gfpt1 PE=1 SV=3		Gfpt1	VDSTTC(aONE346[C])LFPVEEK	3	GFPT1_MOUSE Glutamine--fructose-6-phosphate aminotransferase [isomerizing] 1 OS=Mus musculus OX=10090 GN=Gfpt1 PE=1 SV=3	0.0118286 0.112089 0.305044	0.112089	73357575, 80432903, 107078478, 106610681	93521792	1.75319e+07
Q60973	97	RBBP7_MOUSE Histone-binding protein RBBP7 OS=Mus musculus OX=10090 GN=Rbbp7 PE=1 SV=1		Rbbp7	VHIPNDDAQFDASHC(aONE346[C])DSDKGEFGGFGSVTGK	21	RBBP7_MOUSE Histone-binding protein RBBP7 OS=Mus musculus OX=10090 GN=Rbbp7 PE=1 SV=1	1.16835e-07 0.000246422 0.00061518 0.000684614 0.000863364 0.000974774 0.00185517 0.00215573 0.00247038 0.00286188 0.006312 0.00728982 0.00755472 0.0186087 0.0210716 0.0220847 0.0385495 0.148024 0.219468 0.250676 0.324196	0.006312	83977619, 83977619, 28232598, 69410542, 84145483, 65407430, 18807988, 24082306, 69410542, 65407430, 83977619, 54663958, 69410542, 22929242, 55341295, 22593687, 4762927, 69410542, 3874848, 4339250, 69410542	65407430	2.90679e+07
Q8BVY0	347	RL1D1_MOUSE Ribosomal L1 domain-containing protein 1 OS=Mus musculus OX=10090 GN=Rsl1d1 PE=1 SV=1		Rsl1d1	VTEEC(aONE346[C])EEAIPQLVPIGETPDKENVK QKVTEEC(aONE346[C])EEAIPQLVPIGETPDKENVK	14	RL1D1_MOUSE Ribosomal L1 domain-containing protein 1 OS=Mus musculus OX=10090 GN=Rsl1d1 PE=1 SV=1	0.000302215 0.000418439 0.00174127 0.00235753 0.00253804 0.00789218 0.0110235 0.0186334 0.0256829 0.0455085 0.0750358 0.0873117 0.120004 0.13321	0.0148284	111832377, 111832377, 73106882, 29441636, 130780502, 68695793, 87545765, 57649675, 111832377, 73106882, 33582309, 28919227, 88912030, 10004105	73106882	3.74045e+07
P30999	618	CTND1_MOUSE Catenin delta-1 OS=Mus musculus OX=10090 GN=Ctnnd1 PE=1 SV=2		Ctnnd1	YQEALPTVANSTGPHAASC(aONE346[C])FGAK	13	CTND1_MOUSE Catenin delta-1 OS=Mus musculus OX=10090 GN=Ctnnd1 PE=1 SV=2	4.51997e-06 3.02919e-05 0.000169574 0.000769354 0.000821136 0.00140867 0.00233532 0.016369 0.0164496 0.0500451 0.058264 0.074579 0.245917	0.00233532	200535426, 151069594, 221417426, 201081740, 142516949, 221417426, 151069594, 64396628, 205953277, 93552830, 61116716, 166536056, 64396628	151069594	6.0942e+07
Q60932	245	VDAC1_MOUSE Voltage-dependent anion-selective channel protein 1 OS=Mus musculus OX=10090 GN=Vdac1 PE=1 SV=3		Vdac1	YQVDPDAC(aONE346[C])FSAK	1	VDAC1_MOUSE Voltage-dependent anion-selective channel protein 1 OS=Mus musculus OX=10090 GN=Vdac1 PE=1 SV=3	0.0859413	0.0859413	27351260	27351260	0
Q8BWY3	335	ERF1_MOUSE Eukaryotic peptide chain release factor subunit 1 OS=Mus musculus OX=10090 GN=Etf1 PE=1 SV=4		Etf1	YVLHC(aONE346[C])QGTEEEK	2	ERF1_MOUSE Eukaryotic peptide chain release factor subunit 1 OS=Mus musculus OX=10090 GN=Etf1 PE=1 SV=4	0.00367218 0.00614624	0.00490921	38126361, 23243341	30684851	1.05239e+07

## Sheet:  Ketoamide adduction
AC	Site	Genename	Sameset AC_Site	Sameset Genename	Modified Sequences	Spectrum Count	Description	Final score	Median final score	XIC area	Median XIC area	SD XIC area
Q9D8N0	277	EF1G_MOUSE Elongation factor 1-gamma OS=Mus musculus OX=10090 GN=Eef1g PE=1 SV=3		Eef1g	AK(aONE307[K])DPFAHLPK	7	EF1G_MOUSE Elongation factor 1-gamma OS=Mus musculus OX=10090 GN=Eef1g PE=1 SV=3	0.000695232 0.00506084 0.0131034 0.0150545 0.0177004 0.0333416 0.0379608	0.0150545	42401727, 49574421, 54345289, 49574421, 54345289, 54345289, 44105922	49574421	4.98726e+06
Q8R081	490	HNRPL_MOUSE Heterogeneous nuclear ribonucleoprotein L OS=Mus musculus OX=10090 GN=Hnrnpl PE=1 SV=2		Hnrnpl	FSTPEQAAK(aONE307[K])NR	1	HNRPL_MOUSE Heterogeneous nuclear ribonucleoprotein L OS=Mus musculus OX=10090 GN=Hnrnpl PE=1 SV=2	0.0485003	0.0485003	84393489	84393489	0
P35700	178	PRDX1_MOUSE Peroxiredoxin-1 OS=Mus musculus OX=10090 GN=Prdx1 PE=1 SV=1		Prdx1	HGEVCPAGWK(aONE307[K])PGSDTIKPDVNK	2	PRDX1_MOUSE Peroxiredoxin-1 OS=Mus musculus OX=10090 GN=Prdx1 PE=1 SV=1	0.0804388 0.204637	0.142538	9490116, 14553393, 3120962, 10846553, 10846553	10846553	4.16794e+06
P63260	328	ACTG_MOUSE Actin, cytoplasmic 2 OS=Mus musculus OX=10090 GN=Actg1 PE=1 SV=1	P60710_328	Actg1	IK(aONE307[K])IIAPPER	20	ACTG_MOUSE Actin, cytoplasmic 2 OS=Mus musculus OX=10090 GN=Actg1 PE=1 SV=1	0.0119969 0.0264161 0.0365458 0.0442124 0.051706 0.0558086 0.0676747 0.0681164 0.0879826 0.100309 0.106491 0.125457 0.127583 0.150033 0.150579 0.168014 0.210823 0.211045 0.220302 0.257602	0.1034	891323780, 1277196854, 1282688496, 782481803, 694821005, 782481803, 771395067, 694821005, 66970553, 54302256, 51961417, 795405215, 44174132, 795405215, 36043557, 1020709117, 795405215, 36884698, 67483079, 814087997	776938435	4.33335e+08
Q05816	82	FABP5_MOUSE Fatty acid-binding protein 5 OS=Mus musculus OX=10090 GN=Fabp5 PE=1 SV=3		Fabp5	K(aONE307[K])TETVCTFQDGALVQHQQWDGK	1	FABP5_MOUSE Fatty acid-binding protein 5 OS=Mus musculus OX=10090 GN=Fabp5 PE=1 SV=3	0.141172	0.141172	17078350	17078350	0
P19096	1071	FAS_MOUSE Fatty acid synthase OS=Mus musculus OX=10090 GN=Fasn PE=1 SV=2		Fasn	LK(aONE307[K])EDTQVADVTTSR	2	FAS_MOUSE Fatty acid synthase OS=Mus musculus OX=10090 GN=Fasn PE=1 SV=2	0.0190239 0.222944	0.120984	34831157, 34831157	34831157	0
Q9CQE8	20	RTRAF_MOUSE RNA transcription, translation and transport factor protein OS=Mus musculus OX=10090 GN=RTRAF PE=1 SV=1		RTRAF	LTALDYHNPSGFNCK(aONE307[K])DETEFR	6	RTRAF_MOUSE RNA transcription, translation and transport factor protein OS=Mus musculus OX=10090 GN=RTRAF PE=1 SV=1	0.00223314 0.00523208 0.0106899 0.0470774 0.0797022 0.0819825	0.0288837	44580308, 39597983, 48377011, 44580308, 45582270, 45582270	45081289	2.86827e+06
Q9WVA4	171	TAGL2_MOUSE Transgelin-2 OS=Mus musculus OX=10090 GN=Tagln2 PE=1 SV=4		Tagln2	NFSDNQLQEGK(aONE307[K])NVIGLQMGTNR	2	TAGL2_MOUSE Transgelin-2 OS=Mus musculus OX=10090 GN=Tagln2 PE=1 SV=4	0.0630046 0.11169	0.0873473	96803306, 20212970	58508138	5.41575e+07
P40124	286	CAP1_MOUSE Adenylyl cyclase-associated protein 1 OS=Mus musculus OX=10090 GN=Cap1 PE=1 SV=4		Cap1	NPALK(aONE307[K])AQSGPVR	5	CAP1_MOUSE Adenylyl cyclase-associated protein 1 OS=Mus musculus OX=10090 GN=Cap1 PE=1 SV=4	0.000331166 0.00181482 0.00907478 0.0222618 0.109597	0.00907478	67762474, 95070447, 48496876, 17165671, 28336281, 17165671	3.84166e+07	3.11831e+07
Q61233	444	PLSL_MOUSE Plastin-2 OS=Mus musculus OX=10090 GN=Lcp1 PE=1 SV=4		Lcp1	VNK(aONE307[K])PPYPK	3	PLSL_MOUSE Plastin-2 OS=Mus musculus OX=10090 GN=Lcp1 PE=1 SV=4	0.066967 0.171415 0.253101	0.171415	315784186, 291284601, 225998081	291284601	4.64114e+07

## Sheet: Michael adduction
AC	Site	Genename	Sameset AC_Site	Sameset Genename	Modified Sequences	Spectrum Count	Description	Final score	Median final score	XIC area	Median XIC area	SD XIC area
P59325	59	IF5_MOUSE Eukaryotic translation initiation factor 5 OS=Mus musculus OX=10090 GN=Eif5 PE=1 SV=1		Eif5	KYFGC(aONE311[C])ELGAQTQFDVK	1	IF5_MOUSE Eukaryotic translation initiation factor 5 OS=Mus musculus OX=10090 GN=Eif5 PE=1 SV=1	0.0307105	0.0307105	26201443	26201443	0
