# Supplementary material for: 4-Oxo-2-Nonenal Crosslinks Vicinal Cysteine-Lysine Pairs in Cellular Proteins
Source: Mol Cell Proteomics. 2026 Apr 28;25(6):101573. doi: 10.1016/j.mcpro.2026.101573 (PMC13227200; doi:10.1016/j.mcpro.2026.101573)
Supplement: Supplementary Table 5 [file mmc5.xlsx]

## Sheet: Legend
Supplementary Data 5.ONE competitive Cys and Lys sites and their corresponding aONE cross-linking sites. Statistical analysis of competition between aONE and IPM or STP for identifying targets.

## Sheet: Competitive C sites
Leading AC	Site		Genename	Description	Modified sequences	Spectrum count	All ratio	All SD Ratio	Ratio average	Ratio SD	Total spectrum count	Repeat counts	CV
Q80W47	316	Q80W47_316	Wipi2	WIPI2_MOUSE WD repeat domain phosphoinositide-interacting protein 2 OS=Mus musculus OX=10090 GN=Wipi2 PE=1 SV=1	NIC(IPM[C])SLTTIQK||NIC(IPM[C])SLTTIQK	2||2	13.39286||20.0	1.26269||0.0	16.6964	4.67195	4	2	0.279817
P18760	39	P18760_39	Cfl1	COF1_MOUSE Cofilin-1 OS=Mus musculus OX=10090 GN=Cfl1 PE=1 SV=3	VLFC(IPM[C])LSEDKK AVLFC(IPM[C])LSEDKK||AVLFC(IPM[C])LSEDKK	7||2	16.66667||12.5	8.13032||0.0	14.5833	2.94628	9	2	0.202031
P30999	429	P30999_429	Ctnnd1	CTND1_MOUSE Catenin delta-1 OS=Mus musculus OX=10090 GN=Ctnnd1 PE=1 SV=2	EVHLGAC(IPM[C])GALK||EVHLGAC(IPM[C])GALK	2||3	15.47619||9.09091	1.68359||0.83448	12.2835	4.51507	5	2	0.36757
Q8R5H1	570	Q8R5H1_570	Usp15	UBP15_MOUSE Ubiquitin carboxyl-terminal hydrolase 15 OS=Mus musculus OX=10090 GN=Usp15 PE=1 SV=1	AEDTEHVVIPVC(IPM[C])LR||AEDTEHVVIPVC(IPM[C])LR	2||1	10.0||12.5	0.0||NA	11.25	1.76777	3	2	0.157135
Q1HFZ0	184	Q1HFZ0_184	Nsun2	NSUN2_MOUSE RNA cytosine C(5)-methyltransferase NSUN2 OS=Mus musculus OX=10090 GN=Nsun2 PE=1 SV=2	ILDMC(IPM[C])AAPGSK||ILDMC(IPM[C])AAPGSK	3||2	11.11111||11.11111	0.6415||0.0	11.1111	0	5	2	0
P97822	87	P97822_87	Anp32e	AN32E_MOUSE Acidic leucine-rich nuclear phosphoprotein 32 family member E OS=Mus musculus OX=10090 GN=Anp32e PE=1 SV=2	C(IPM[C])PNLTYLNLSGNK|C(IPM[C])PNLTYLNLSGNK|C(IPM[C])PNLTYLNLSGNK	3|3|3	12.5|8.33333|10.0	0.0|0.43739|0.52486	10.2778	2.09718	9	3	0.20405
Q9Z2X1	122	Q9Z2X1_122	Hnrnpf	HNRPF_MOUSE Heterogeneous nuclear ribonucleoprotein F OS=Mus musculus OX=10090 GN=Hnrnpf PE=1 SV=3	GLPFGC(IPM[C])TK|GLPFGC(IPM[C])TK|GLPFGC(IPM[C])TK	1|2|1	12.5|7.14286|8.33333	NA|0.0|NA	9.3254	2.81298	4	3	0.301647
Q8R1F1	405	Q8R1F1_405	Niban2	NIBA2_MOUSE Protein Niban 2 OS=Mus musculus OX=10090 GN=Niban2 PE=1 SV=2	MQSC(IPM[C])YEK||MQSC(IPM[C])YEK	2||1	8.33333||8.33333	0.0||NA	8.33333	0	3	2	0
Q6ZQ38	802	Q6ZQ38_802	Cand1	CAND1_MOUSE Cullin-associated NEDD8-dissociated protein 1 OS=Mus musculus OX=10090 GN=Cand1 PE=1 SV=2	C(IPM[C])VAALTR|C(IPM[C])VAALTR|C(IPM[C])VAALTR	1|1|2	11.11111|7.69231|5.88235	NA|NA|0.0	8.22859	2.65531	4	3	0.322693
Q05816	67	Q05816_67	Fabp5	FABP5_MOUSE Fatty acid-binding protein 5 OS=Mus musculus OX=10090 GN=Fabp5 PE=1 SV=3	TTVFSC(IPM[C])NLGEK|TTVFSC(IPM[C])NLGEK|TTVFSC(IPM[C])NLGEK	2|3|1	8.84615|7.14286|7.69231	1.63178|2.19943|NA	7.89377	0.86933	6	3	0.110129
P29452	135	P29452_135	Casp1	CASP1_MOUSE Caspase-1 OS=Mus musculus OX=10090 GN=Casp1 PE=1 SV=1	FC(IPM[C])PLEK|FC(IPM[C])PLEK|FC(IPM[C])PLEK	1|2|2	10.0|5.40936|7.17949	NA|0.20676|0.72524	7.52962	2.31526	5	3	0.307487
Q6ZQ38	1153	Q6ZQ38_1153	Cand1	CAND1_MOUSE Cullin-associated NEDD8-dissociated protein 1 OS=Mus musculus OX=10090 GN=Cand1 PE=1 SV=2	ATC(IPM[C])TTK|ATC(IPM[C])TTK|ATC(IPM[C])TTK	1|3|1	10.0|5.88235|5.26316	NA|0.0|NA	7.0485	2.57475	5	3	0.36529
Q91VI7	186	Q91VI7_186	Rnh1	RINI_MOUSE Ribonuclease inhibitor OS=Mus musculus OX=10090 GN=Rnh1 PE=1 SV=1	|ILC(IPM[C])QGLK|ILC(IPM[C])QGLK	|4|2	|7.29167|6.66667	|1.20281|0.0	6.97917	0.44194	6	2	0.0633227
P17751	218	P17751_218	Tpi1	TPIS_MOUSE Triosephosphate isomerase OS=Mus musculus OX=10090 GN=Tpi1 PE=1 SV=5	IIYGGSVTGATC(IPM[C])K|IIYGGSVTGATC(IPM[C])K|IIYGGSVTGATC(IPM[C])K	4|1|3	9.16667|5.55556|5.88235	1.36083|NA|1.99147	6.86819	1.99723	8	3	0.290794
P80313	364	P80313_364	Cct7	TCPH_MOUSE T-complex protein 1 subunit eta OS=Mus musculus OX=10090 GN=Cct7 PE=1 SV=1	YNFFTGC(IPM[C])PK||YNFFTGC(IPM[C])PK	2||1	8.33333||5.26316	0.0||NA	6.79824	2.17094	3	2	0.319339
Q60591	571	Q60591_571	Nfatc2	NFAC2_MOUSE Nuclear factor of activated T-cells, cytoplasmic 2 OS=Mus musculus OX=10090 GN=Nfatc2 PE=1 SV=3	IVSLQAASNPIEC(IPM[C])SQR||IVSLQAASNPIEC(IPM[C])SQR	1||1	4.7619||8.33333	NA||NA	6.54762	2.52538	2	2	0.385694
Q9QUJ7	495	Q9QUJ7_495	Acsl4	ACSL4_MOUSE Long-chain-fatty-acid--CoA ligase 4 OS=Mus musculus OX=10090 GN=Acsl4 PE=1 SV=2	VGAPLICC(IPM[C])EIK|VGAPLICC(IPM[C])EIK|VGAPLICC(IPM[C])EIK	1|3|1	8.33333|5.0|6.25	NA|0.96662|NA	6.52778	1.68394	5	3	0.257965
Q9CRC8	264	Q9CRC8_264	Lrrc40	LRC40_MOUSE Leucine-rich repeat-containing protein 40 OS=Mus musculus OX=10090 GN=Lrrc40 PE=1 SV=2	VLPEFPSC(IPM[C])R|VLPEFPSC(IPM[C])R|VLPEFPSC(IPM[C])R	3|2|4	9.09091|4.88095|5.47138	0.83448|0.16836|4.83354	6.48108	2.27938	9	3	0.351698
P13864	426	P13864_426	Dnmt1	DNMT1_MOUSE DNA (cytosine-5)-methyltransferase 1 OS=Mus musculus OX=10090 GN=Dnmt1 PE=1 SV=5	GHLC(IPM[C])PVDTGLIEK||GHLC(IPM[C])PVDTGLIEK	2||1	4.92424||7.69231	4.82118||NA	6.30828	1.95732	3	2	0.310278
Q9CPS7	222	Q9CPS7_222	Pno1	PNO1_MOUSE RNA-binding protein PNO1 OS=Mus musculus OX=10090 GN=Pno1 PE=1 SV=1	TAIC(IPM[C])NLILGNPPSK||TAIC(IPM[C])NLILGNPPSK	1||1	6.66667||5.88235	NA||NA	6.27451	0.5546	2	2	0.0883894
Q3UCV8	129	Q3UCV8_129	Otulin	OTUL_MOUSE Ubiquitin thioesterase otulin OS=Mus musculus OX=10090 GN=Otulin PE=1 SV=1	|GDNYC(IPM[C])ALR|GDNYC(IPM[C])ALR	|2|2	|5.19751|7.14286	|3.52818|0.0	6.17019	1.37557	4	2	0.222938
Q6ZWX6	218	Q6ZWX6_218	Eif2s1	IF2A_MOUSE Eukaryotic translation initiation factor 2 subunit 1 OS=Mus musculus OX=10090 GN=Eif2s1 PE=1 SV=3	AGLNC(IPM[C])STETMPIK|AGLNC(IPM[C])STETMPIK|AGLNC(IPM[C])STETMPIK	3|2|1	6.25|5.625|6.25	1.3473|0.88388|NA	6.04167	0.36084	6	3	0.0597252
Q6ZQ38	1134	Q6ZQ38_1134	Cand1	CAND1_MOUSE Cullin-associated NEDD8-dissociated protein 1 OS=Mus musculus OX=10090 GN=Cand1 PE=1 SV=2	LSTLC(IPM[C])PSAVLQR|LSTLC(IPM[C])PSAVLQR|LSTLC(IPM[C])PSAVLQR	1|2|5	5.88235|5.55556|5.55556	NA|0.0|0.16015	5.66449	0.18867	8	3	0.0333075
Q8VDD5	931	Q8VDD5_931	Myh9	MYH9_MOUSE Myosin-9 OS=Mus musculus OX=10090 GN=Myh9 PE=1 SV=4	C(IPM[C])QYLQAEK|C(IPM[C])QYLQAEK|C(IPM[C])QYLQAEK	4|2|2	7.14286|3.68906|5.88235	0.41925|0.93163|0.0	5.57142	1.74777	8	3	0.313703
Q64378	394	Q64378_394	Fkbp5	FKBP5_MOUSE Peptidyl-prolyl cis-trans isomerase FKBP5 OS=Mus musculus OX=10090 GN=Fkbp5 PE=1 SV=1	LQISMC(IPM[C])QR||LQISMC(IPM[C])QR	2||3	6.78733||4.16667	1.27983||1.68394	5.477	1.85309	5	2	0.33834
Q6NVF4	626	Q6NVF4_626	Helb	HELB_MOUSE DNA helicase B OS=Mus musculus OX=10090 GN=Helb PE=1 SV=2	QC(IPM[C])AIELK||QC(IPM[C])AIELK	1||1	5.88235||4.54545	NA||NA	5.2139	0.94533	2	2	0.18131
Q8BGY2	73	Q8BGY2_73	Eif5a2	IF5A2_MOUSE Eukaryotic translation initiation factor 5A-2 OS=Mus musculus OX=10090 GN=Eif5a2 PE=1 SV=3	YEDIC(IPM[C])PSTHNMDVPNIK|YEDIC(IPM[C])PSTHNMDVPNIK|KYEDIC(IPM[C])PSTHNMDVPNIK	1|1|2	4.7619|3.44828|7.41758	NA|NA|0.38852	5.20925	2.02211	4	3	0.388177
Q61753	234	Q61753_234	Phgdh	SERA_MOUSE D-3-phosphoglycerate dehydrogenase OS=Mus musculus OX=10090 GN=Phgdh PE=1 SV=3	VVNC(IPM[C])AR||VVNC(IPM[C])AR	2||1	6.06618||4.34783	0.25997||NA	5.20701	1.21506	3	2	0.233351
P63017	603	P63017_603	Hspa8	HSP7C_MOUSE Heat shock cognate 71 kDa protein OS=Mus musculus OX=10090 GN=Hspa8 PE=1 SV=1	VC(IPM[C])NPIITK|VC(IPM[C])NPIITK|VC(IPM[C])NPIITK	4|3|4	6.66667|4.54545|4.0	2.49688|0.97541|0.31782	5.07071	1.40879	11	3	0.277829
Q8R418	699	Q8R418_699	Dicer1	DICER_MOUSE Endoribonuclease Dicer OS=Mus musculus OX=10090 GN=Dicer1 PE=1 SV=3	VVALICC(IPM[C])EK|VVALICC(IPM[C])EK|	1|1|	6.25|3.84615|	NA|NA|	5.04807	1.69978	2	2	0.336719
Q6P5D8	505	Q6P5D8_505	Smchd1	SMHD1_MOUSE Structural maintenance of chromosomes flexible hinge domain-containing protein 1 OS=Mus musculus OX=10090 GN=Smchd1 PE=1 SV=2	GLVPIEC(IPM[C])FNR||GLVPIEC(IPM[C])FNR	1||2	6.25||3.7323	NA||1.45608	4.99115	1.78028	3	2	0.356687
P49718	397	P49718_397	Mcm5	MCM5_MOUSE DNA replication licensing factor MCM5 OS=Mus musculus OX=10090 GN=Mcm5 PE=1 SV=2	C(IPM[C])SPIGVYTSGK|C(IPM[C])SPIGVYTSGK|C(IPM[C])SPIGVYTSGK	2|4|2	5.29891|4.44664|5.01253	1.34504|0.1141|0.35444	4.91936	0.43371	8	3	0.0881639
Q6PJN8	66	Q6PJN8_66	Dalrd3	DALD3_MOUSE DALR anticodon-binding domain-containing protein 3 OS=Mus musculus OX=10090 GN=Dalrd3 PE=2 SV=1	AVSC(IPM[C])LQGPGVAPVLR||AVSC(IPM[C])LQGPGVAPVLR	1||2	4.7619||4.94118	NA||1.33102	4.85154	0.12677	3	2	0.0261298
P27659	157	P27659_157	Rpl3	RL3_MOUSE Large ribosomal subunit protein uL3 OS=Mus musculus OX=10090 GN=Rpl3 PE=1 SV=3	YC(IPM[C])QVIR|YC(IPM[C])QVIR|YC(IPM[C])QVIR	2|3|2	5.42328|4.0|4.97685	2.43185|0.31492|1.8005	4.80004	0.72793	7	3	0.151651
Q6WKZ8	252	Q6WKZ8_252	Ubr2	UBR2_MOUSE E3 ubiquitin-protein ligase UBR2 OS=Mus musculus OX=10090 GN=Ubr2 PE=1 SV=2	AVNC(IPM[C])TQK||AVNC(IPM[C])TQK	1||1	5.55556||3.84615	NA||NA	4.70085	1.20874	2	2	0.257132
Q99P31	323	Q99P31_323	Hspbp1	HPBP1_MOUSE Hsp70-binding protein 1 OS=Mus musculus OX=10090 GN=Hspbp1 PE=1 SV=1	C(IPM[C])QLLQQR|C(IPM[C])QLLQQR|C(IPM[C])QLLQQR	2|2|1	6.25|3.34821|4.34783	0.0|0.31567|NA	4.64868	1.4741	5	3	0.317101
P17751	67	P17751_67	Tpi1	TPIS_MOUSE Triosephosphate isomerase OS=Mus musculus OX=10090 GN=Tpi1 PE=1 SV=5	IAVAAQNC(IPM[C])YK|IAVAAQNC(IPM[C])YK|AVAAQNC(IPM[C])YK IAVAAQNC(IPM[C])YK	4|2|3	5.55556|4.17391|4.16667	2.34227|0.24595|0.65778	4.63205	0.79979	9	3	0.172664
Q8CIV8	340	Q8CIV8_340	Tbce	TBCE_MOUSE Tubulin-specific chaperone E OS=Mus musculus OX=10090 GN=Tbce PE=1 SV=1	LQSLQALSC(IPM[C])TR||LQSLQALSC(IPM[C])TR	2||1	3.6129||5.55556	0.54744||NA	4.58423	1.37367	3	2	0.299651
Q9D358	63	Q9D358_63	Acp1	PPAC_MOUSE Low molecular weight phosphotyrosine protein phosphatase OS=Mus musculus OX=10090 GN=Acp1 PE=1 SV=3	GQNC(IPM[C])MR||GQNC(IPM[C])MR	1||1	5.26316||3.84615	NA||NA	4.55466	1.00198	2	2	0.21999
Q9D0I9	502	Q9D0I9_502	Rars1	SYRC_MOUSE Arginine--tRNA ligase, cytoplasmic OS=Mus musculus OX=10090 GN=Rars1 PE=1 SV=2	AAQTSVAYGC(IPM[C])IK|AAQTSVAYGC(IPM[C])IK|AAQTSVAYGC(IPM[C])IK	2|1|1	4.94118|4.0|4.54545	1.33102|NA|NA	4.49554	0.47257	4	3	0.10512
Q9EQH3	156	Q9EQH3_156	Vps35	VPS35_MOUSE Vacuolar protein sorting-associated protein 35 OS=Mus musculus OX=10090 GN=Vps35 PE=1 SV=1	LLQC(IPM[C])TR|LLQC(IPM[C])TR|	3|1|	4.34783|4.54545|	0.0|NA|	4.44664	0.13974	4	2	0.031426
O55143	447	O55143_447	Atp2a2	AT2A2_MOUSE Sarcoplasmic/endoplasmic reticulum calcium ATPase 2 OS=Mus musculus OX=10090 GN=Atp2a2 PE=1 SV=2	VGEATETALTC(IPM[C])LVEK||VGEATETALTC(IPM[C])LVEK	1||1	4.0||4.7619	NA||NA	4.38095	0.53874	2	2	0.122973
P16381	316	P16381_316	D1Pas1	DDX3L_MOUSE Putative ATP-dependent RNA helicase Pl10 OS=Mus musculus OX=10090 GN=D1Pas1 PE=1 SV=1	GC(IPM[C])HLLVATPGR|GC(IPM[C])HLLVATPGR|	6|6|	5.57276|3.18182|	0.55333|0.26471|	4.37729	1.69065	12	2	0.386232
Q60605	32	Q60605_32	Myl6	MYL6_MOUSE Myosin light polypeptide 6 OS=Mus musculus OX=10090 GN=Myl6 PE=1 SV=3	LYSQC(IPM[C])GDVMR ILYSQC(IPM[C])GDVMR|LYSQC(IPM[C])GDVMR|ILYSQC(IPM[C])GDVMR	6|1|1	5.90278|2.5641|4.54545	2.51181|NA|NA	4.33744	1.67903	8	3	0.387102
Q6A026	429	Q6A026_429	Pds5a	PDS5A_MOUSE Sister chromatid cohesion protein PDS5 homolog A OS=Mus musculus OX=10090 GN=Pds5a PE=1 SV=3	|YC(IPM[C])LHGEAGK|YC(IPM[C])LHGEAGK	|2|3	|4.63526|4.0	|3.54628|0.08882	4.31763	0.4492	5	2	0.104039
A2A4P0	639	A2A4P0_639	Dhx8	DHX8_MOUSE ATP-dependent RNA helicase DHX8 OS=Mus musculus OX=10090 GN=Dhx8 PE=2 SV=1	IGC(IPM[C])TQPR||IGC(IPM[C])TQPR	2||1	4.7619||3.84615	0.0||NA	4.30403	0.64753	3	2	0.150447
Q80TV8	453	Q80TV8_453	Clasp1	CLAP1_MOUSE CLIP-associating protein 1 OS=Mus musculus OX=10090 GN=Clasp1 PE=1 SV=2	LIPVITSNC(IPM[C])TSK||LIPVITSNC(IPM[C])TSK	1||3	5.0||3.57143	NA||0.31242	4.28571	1.01015	4	2	0.235702
Q99PU8	332	Q99PU8_332	Dhx30	DHX30_MOUSE ATP-dependent RNA helicase DHX30 OS=Mus musculus OX=10090 GN=Dhx30 PE=1 SV=1	AAALAC(IPM[C])K|AAALAC(IPM[C])K|	1|1|	4.34783|4.16667|	NA|NA|	4.25725	0.1281	2	2	0.0300898
P48025	258	P48025_258	Syk	KSYK_MOUSE Tyrosine-protein kinase SYK OS=Mus musculus OX=10090 GN=Syk PE=1 SV=2	VLTVPC(IPM[C])QK|VLTVPC(IPM[C])QK|VLTVPC(IPM[C])QK	6|6|3	5.57276|3.44828|3.57143	0.739|0.22093|0.25663	4.19749	1.19261	15	3	0.284125
P97384	382	P97384_382	Anxa11	ANX11_MOUSE Annexin A11 OS=Mus musculus OX=10090 GN=Anxa11 PE=1 SV=2	FNAILC(IPM[C])SR|FNAILC(IPM[C])SR|FNAILC(IPM[C])SR	4|1|5	5.96491|3.0303|3.57143	0.96751|NA|0.62298	4.18888	1.5617	10	3	0.37282
Q5KU39	637	Q5KU39_637	Vps41	VPS41_MOUSE Vacuolar protein sorting-associated protein 41 homolog OS=Mus musculus OX=10090 GN=Vps41 PE=1 SV=1	DSTHC(IPM[C])PLEK||DSTHC(IPM[C])PLEK	1||1	4.7619||3.57143	NA||NA	4.16667	0.84179	2	2	0.202029
Q8C547	870	Q8C547_870	Heatr5b	HTR5B_MOUSE HEAT repeat-containing protein 5B OS=Mus musculus OX=10090 GN=Heatr5b PE=1 SV=3	|C(IPM[C])AAGEALGR|C(IPM[C])AAGEALGR	|2|1	|3.03993|5.26316	|0.57749|NA	4.15155	1.57206	3	2	0.378668
P29452	220	P29452_220	Casp1	CASP1_MOUSE Caspase-1 OS=Mus musculus OX=10090 GN=Casp1 PE=1 SV=1	EFAAC(IPM[C])PEHK|EFAAC(IPM[C])PEHK|EFAAC(IPM[C])PEHK	1|1|2	4.34783|3.57143|4.16667	NA|NA|0.0	4.02864	0.40619	4	3	0.100826
P68040	138	P68040_138	Rack1	RACK1_MOUSE Small ribosomal subunit protein RACK1 OS=Mus musculus OX=10090 GN=Rack1 PE=1 SV=3	LWNTLGVC(IPM[C])K||LWNTLGVC(IPM[C])K	2||4	4.71491||3.33333	0.77534||0.14605	4.02412	0.97692	6	2	0.242766
P56477	271	P56477_271	Irf5	IRF5_MOUSE Interferon regulatory factor 5 OS=Mus musculus OX=10090 GN=Irf5 PE=1 SV=1	|TLTISNPQGC(IPM[C])R|TLTISNPQGC(IPM[C])R	|1|3	|4.0|4.0	|NA|0.82818	4	0	4	2	0
Q9Z2U1	165	Q9Z2U1_165	Psma5	PSA5_MOUSE Proteasome subunit alpha type-5 OS=Mus musculus OX=10090 GN=Psma5 PE=1 SV=1	GPQLFHMDPSGTFVQC(IPM[C])DAR||GPQLFHMDPSGTFVQC(IPM[C])DAR	1||1	4.7619||3.22581	NA||NA	3.99385	1.08618	2	2	0.271963
Q6P5D8	1019	Q6P5D8_1019	Smchd1	SMHD1_MOUSE Structural maintenance of chromosomes flexible hinge domain-containing protein 1 OS=Mus musculus OX=10090 GN=Smchd1 PE=1 SV=2	IEIPSC(IPM[C])K|IEIPSC(IPM[C])K|IEIPSC(IPM[C])K	1|1|1	2.7027|3.57143|5.55556	NA|NA|NA	3.94323	1.46232	3	3	0.370843
Q5SWU9	1395	Q5SWU9_1395	Acaca	ACACA_MOUSE Acetyl-CoA carboxylase 1 OS=Mus musculus OX=10090 GN=Acaca PE=1 SV=1	NFDLTAIPC(IPM[C])ANHK||NFDLTAIPC(IPM[C])ANHK	1||1	4.54545||3.33333	NA||NA	3.93939	0.8571	2	2	0.217572
Q01320	391	Q01320_391	Top2a	TOP2A_MOUSE DNA topoisomerase 2-alpha OS=Mus musculus OX=10090 GN=Top2a PE=1 SV=2	SFGSTC(IPM[C])QLSEK|SFGSTC(IPM[C])QLSEK|SFGSTC(IPM[C])QLSEK	6|4|2	4.44664|2.19807|5.15873	1.34089|0.63657|0.5612	3.93448	1.54535	12	3	0.392771
Q8K4Q6	136	Q8K4Q6_136	Neil1	NEIL1_MOUSE Endonuclease 8-like 1 OS=Mus musculus OX=10090 GN=Neil1 PE=2 SV=3	GPC(IPM[C])VLLEYER||GPC(IPM[C])VLLEYER	2||1	2.83094||5.0	0.28194||NA	3.91547	1.53376	3	2	0.391718
Q6P5D8	883	Q6P5D8_883	Smchd1	SMHD1_MOUSE Structural maintenance of chromosomes flexible hinge domain-containing protein 1 OS=Mus musculus OX=10090 GN=Smchd1 PE=1 SV=2	GPNC(IPM[C])VIQGVVAK|GPNC(IPM[C])VIQGVVAK|GPNC(IPM[C])VIQGVVAK	4|4|1	4.34783|3.57143|3.7037	0.09058|0.42349|NA	3.87432	0.41537	9	3	0.107211
Q9EQC5	446	Q9EQC5_446	Scyl1	SCYL1_MOUSE N-terminal kinase-like protein OS=Mus musculus OX=10090 GN=Scyl1 PE=1 SV=1	C(IPM[C])NTTVCLGK||C(IPM[C])NTTVCLGK	1||1	4.34783||3.33333	NA||NA	3.84058	0.71736	2	2	0.186784
P80315	295	P80315_295	Cct4	TCPD_MOUSE T-complex protein 1 subunit delta OS=Mus musculus OX=10090 GN=Cct4 PE=1 SV=3	TGC(IPM[C])NVLLIQK|TGC(IPM[C])NVLLIQK|TGC(IPM[C])NVLLIQK	3|3|4	4.16667|3.57143|3.7037	0.25404|0.5226|0.0	3.81393	0.31256	10	3	0.0819522
P57722	141	P57722_141	Pcbp3	PCBP3_MOUSE Poly(rC)-binding protein 3 OS=Mus musculus OX=10090 GN=Pcbp3 PE=1 SV=3	|LVVPASQC(IPM[C])GSLIGK|LVVPASQC(IPM[C])GSLIGK	|2|1	|3.72414|3.84615	|0.39013|NA	3.78514	0.08627	3	2	0.0227918
Q8VI94	69	Q8VI94_69	Oasl1	OASL1_MOUSE 2'-5'-oligoadenylate synthase-like protein 1 OS=Mus musculus OX=10090 GN=Oasl1 PE=2 SV=1	VGC(IPM[C])FGNGTVLR|VGC(IPM[C])FGNGTVLR|	1|1|	4.34783|3.0303|	NA|NA|	3.68907	0.93163	2	2	0.252538
O35465	264	O35465_264	Fkbp8	FKBP8_MOUSE Peptidyl-prolyl cis-trans isomerase FKBP8 OS=Mus musculus OX=10090 GN=Fkbp8 PE=1 SV=2	C(IPM[C])LNNLAASQLK|C(IPM[C])LNNLAASQLK|C(IPM[C])LNNLAASQLK	1|1|2	5.26316|2.63158|3.125	NA|NA|0.0	3.67325	1.39883	4	3	0.380815
Q91W50	730	Q91W50_730	Csde1	CSDE1_MOUSE Cold shock domain-containing protein E1 OS=Mus musculus OX=10090 GN=Csde1 PE=1 SV=1	C(IPM[C])SACNVWR||C(IPM[C])SACNVWR	2||1	4.44444||2.85714	1.57135||NA	3.65079	1.12239	3	2	0.307438
P51410	134	P51410_134	Rpl9	RL9_MOUSE Large ribosomal subunit protein uL6 OS=Mus musculus OX=10090 GN=Rpl9 PE=1 SV=2	TGVAC(IPM[C])SVSQAQK|TGVAC(IPM[C])SVSQAQK|	4|4|	3.93519|3.33333|	0.26729|0.14605|	3.63426	0.42558	8	2	0.117102
Q05816	127	Q05816_127	Fabp5	FABP5_MOUSE Fatty acid-binding protein 5 OS=Mus musculus OX=10090 GN=Fabp5 PE=1 SV=3	MIVECVMNNATC(IPM[C])TR||MIVECVMNNATC(IPM[C])TR	2||1	3.51515||3.7037	0.68568||NA	3.60942	0.13332	3	2	0.0369367
Q8VDD5	694	Q8VDD5_694	Myh9	MYH9_MOUSE Myosin-9 OS=Mus musculus OX=10090 GN=Myh9 PE=1 SV=4	C(IPM[C])NGVLEGIR|C(IPM[C])NGVLEGIR|	2|1|	4.17391|3.0303|	0.24595|NA|	3.6021	0.80865	3	2	0.224494
P61979	185	P61979_185	Hnrnpk	HNRPK_MOUSE Heterogeneous nuclear ribonucleoprotein K OS=Mus musculus OX=10090 GN=Hnrnpk PE=1 SV=1	LFQECC(IPM[C])PHSTDR|LFQECC(IPM[C])PHSTDR|	2|1|	4.16667|3.0303|	0.0|NA|	3.59849	0.80353	3	2	0.223296
Q61656	354	Q61656_354	Ddx5	DDX5_MOUSE Probable ATP-dependent RNA helicase DDX5 OS=Mus musculus OX=10090 GN=Ddx5 PE=1 SV=2	RC(IPM[C])DELTR|RC(IPM[C])DELTR|RC(IPM[C])DELTR	1|2|1	3.44828|3.11303|4.16667	NA|0.47411|NA	3.57599	0.53831	4	3	0.150535
Q921F2	244	Q921F2_244	Tardbp	TADBP_MOUSE TAR DNA-binding protein 43 OS=Mus musculus OX=10090 GN=Tardbp PE=1 SV=1	VAQSLC(IPM[C])GEDLIIK|VAQSLC(IPM[C])GEDLIIK|VAQSLC(IPM[C])GEDLIIK	3|2|1	2.22222|4.77273|3.7037	0.1283|0.32141|NA	3.56622	1.2808	6	3	0.359148
Q6DVA0	363	Q6DVA0_363	Lemd2	LEMD2_MOUSE LEM domain-containing protein 2 OS=Mus musculus OX=10090 GN=Lemd2 PE=1 SV=1	VVC(IPM[C])LESAR|VVC(IPM[C])LESAR|VVC(IPM[C])LESAR	1|3|1	4.7619|3.7037|2.22222	NA|1.50038|NA	3.56261	1.27571	5	3	0.358083
Q9R1T2	150	Q9R1T2_150	Sae1	SAE1_MOUSE SUMO-activating enzyme subunit 1 OS=Mus musculus OX=10090 GN=Sae1 PE=1 SV=1	VDQIC(IPM[C])HR|VDQIC(IPM[C])HR|VDQIC(IPM[C])HR	2|1|1	3.51515|4.7619|2.38095	0.68568|NA|NA	3.55267	1.19092	4	3	0.335218
Q8K2A7	555	Q8K2A7_555	Ints10	INT10_MOUSE Integrator complex subunit 10 OS=Mus musculus OX=10090 GN=Ints10 PE=1 SV=3	LLPC(IPM[C])TSK|LLPC(IPM[C])TSK|LLPC(IPM[C])TSK	2|1|1	5.01253|2.77778|2.77778	0.35444|NA|NA	3.5227	1.29023	4	3	0.366262
Q8C2E7	969	Q8C2E7_969	Washc5	WASC5_MOUSE WASH complex subunit 5 OS=Mus musculus OX=10090 GN=Washc5 PE=1 SV=2	QQIANELNSSC(IPM[C])R||QQIANELNSSC(IPM[C])R	1||1	4.16667||2.85714	NA||NA	3.5119	0.92598	2	2	0.263669
P12367	371	P12367_371	Prkar2a	KAP2_MOUSE cAMP-dependent protein kinase type II-alpha regulatory subunit OS=Mus musculus OX=10090 GN=Prkar2a PE=1 SV=2	LLGPC(IPM[C])MDIMK|LLGPC(IPM[C])MDIMK|LLGPC(IPM[C])MDIMK	1|2|1	3.33333|3.85185|3.33333	NA|0.20951|NA	3.50617	0.29937	4	3	0.0853838
P14115	70	P14115_70	Rpl27a	RL27A_MOUSE Large ribosomal subunit protein uL15 OS=Mus musculus OX=10090 GN=Rpl27a PE=1 SV=5	NQSFC(IPM[C])PTVNLDK|NQSFC(IPM[C])PTVNLDK|RNQSFC(IPM[C])PTVNLDK NQSFC(IPM[C])PTVNLDK	6|5|6	2.22662|4.16667|4.08333	0.29059|0.36881|1.08143	3.49221	1.09682	17	3	0.314076
Q01853	535	Q01853_535	Vcp	TERA_MOUSE Transitional endoplasmic reticulum ATPase OS=Mus musculus OX=10090 GN=Vcp PE=1 SV=4	AIANEC(IPM[C])QANFISIK|AIANEC(IPM[C])QANFISIK|AIANEC(IPM[C])QANFISIK	1|1|3	3.33333|2.7027|4.34783	NA|NA|0.10459	3.46129	0.83	5	3	0.239795
Q64737	506	Q64737_506	Gart	PUR2_MOUSE Trifunctional purine biosynthetic protein adenosine-3 OS=Mus musculus OX=10090 GN=Gart PE=1 SV=3	IAQLC(IPM[C])NK|IAQLC(IPM[C])NK|IAQLC(IPM[C])NK	2|4|1	4.54545|2.38095|3.44828	0.0|0.09316|NA	3.45823	1.08228	7	3	0.312958
Q9ESZ8	475	Q9ESZ8_475	Gtf2i	GTF2I_MOUSE General transcription factor II-I OS=Mus musculus OX=10090 GN=Gtf2i PE=1 SV=3	MVDQLFC(IPM[C])K|MVDQLFC(IPM[C])K|MVDQLFC(IPM[C])K	3|1|1	4.54545|3.84615|1.88679	2.18693|NA|NA	3.42613	1.3782	5	3	0.402261
Q8K4I3	417	Q8K4I3_417	Arhgef6	ARHG6_MOUSE Rho guanine nucleotide exchange factor 6 OS=Mus musculus OX=10090 GN=Arhgef6 PE=1 SV=1	TLMGQC(IPM[C])QDLR|TLMGQC(IPM[C])QDLR|	3|1|	4.16667|2.63158|	0.34366|NA|	3.39912	1.08547	4	2	0.319339
Q9CW46	297	Q9CW46_297	Raver1	RAVR1_MOUSE Ribonucleoprotein PTB-binding 1 OS=Mus musculus OX=10090 GN=Raver1 PE=1 SV=2	|VSFC(IPM[C])APGPPGR|VSFC(IPM[C])APGPPGR	|2|1	|2.59259|4.16667	|1.04757|NA	3.37963	1.11304	3	2	0.329338
Q8K1C9	602	Q8K1C9_602	Lrrc41	LRC41_MOUSE Leucine-rich repeat-containing protein 41 OS=Mus musculus OX=10090 GN=Lrrc41 PE=1 SV=3	GAQPAPLLC(IPM[C])SVLK|GAQPAPLLC(IPM[C])SVLK|	1|1|	4.16667|2.5641|	NA|NA|	3.36538	1.13319	2	2	0.33672
Q8R3N1	583	Q8R3N1_583	Nop14	NOP14_MOUSE Nucleolar protein 14 OS=Mus musculus OX=10090 GN=Nop14 PE=1 SV=2	C(IPM[C])PVMSLQDVIK|C(IPM[C])PVMSLQDVIK|C(IPM[C])PVMSLQDVIK	5|1|4	2.7027|2.94118|4.44664	1.40862|NA|0.41728	3.36351	0.94557	10	3	0.281126
P26039	956	P26039_956	Tln1	TLN1_MOUSE Talin-1 OS=Mus musculus OX=10090 GN=Tln1 PE=1 SV=2	ASAGPQPLLVQSC(IPM[C])K|ASAGPQPLLVQSC(IPM[C])K|ASAGPQPLLVQSC(IPM[C])K	2|1|1	4.00641|3.22581|2.85714	0.22664|NA|NA	3.36312	0.58681	4	3	0.174484
P53569	374	P53569_374	Cebpz	CEBPZ_MOUSE CCAAT/enhancer-binding protein zeta OS=Mus musculus OX=10090 GN=Cebpz PE=1 SV=2	ALVAAHELLC(IPM[C])DKPEEEK||ALVAAHELLC(IPM[C])DKPEEEK	1||1	3.44828||3.22581	NA||NA	3.33704	0.15731	2	2	0.0471406
P25444	188	P25444_188	Rps2	RS2_MOUSE Small ribosomal subunit protein uS5 OS=Mus musculus OX=10090 GN=Rps2 PE=1 SV=3	C(IPM[C])GSVLVR|C(IPM[C])GSVLVR|C(IPM[C])GSVLVR	3|1|3	4.54545|2.32558|3.125	0.48599|NA|0.19054	3.33201	1.12432	7	3	0.33743
P16110	187	P16110_187	Lgals3	LEG3_MOUSE Galectin-3 OS=Mus musculus OX=10090 GN=Lgals3 PE=1 SV=3	VIVC(IPM[C])NTK|VIVC(IPM[C])NTK|VIVC(IPM[C])NTK	5|4|4	4.7619|2.56579|2.63158	0.31044|0.09682|0.24301	3.31976	1.24937	13	3	0.376343
P62754	12	P62754_12	Rps6	RS6_MOUSE Small ribosomal subunit protein eS6 OS=Mus musculus OX=10090 GN=Rps6 PE=1 SV=1	NISFPATGC(IPM[C])QK LNISFPATGC(IPM[C])QK|LNISFPATGC(IPM[C])QK|NISFPATGC(IPM[C])QK LNISFPATGC(IPM[C])QK	6|2|4	4.27273|2.91385|2.7027	0.4814|0.29861|0.86465	3.29643	0.85207	12	3	0.258483
Q7TMY8	1879	Q7TMY8_1879	Huwe1	HUWE1_MOUSE E3 ubiquitin-protein ligase HUWE1 OS=Mus musculus OX=10090 GN=Huwe1 PE=1 SV=5	VLGPAAC(IPM[C])R|VLGPAAC(IPM[C])R|VLGPAAC(IPM[C])R	2|2|3	4.34783|2.77778|2.7027	0.0|0.0|0.4182	3.2761	0.9289	7	3	0.283538
Q8BUM3	299	Q8BUM3_299	Ptpn7	PTN7_MOUSE Tyrosine-protein phosphatase non-receptor type 7 OS=Mus musculus OX=10090 GN=Ptpn7 PE=1 SV=1	TGC(IPM[C])FIATR|TGC(IPM[C])FIATR|TGC(IPM[C])FIATR	2|1|1	3.52526|3.33333|2.94118	1.16328|NA|NA	3.26659	0.2977	4	3	0.0911348
Q8R1N4	262	Q8R1N4_262	Nudcd3	NUDC3_MOUSE NudC domain-containing protein 3 OS=Mus musculus OX=10090 GN=Nudcd3 PE=1 SV=3	C(IPM[C])VLVNLSK||C(IPM[C])VLVNLSK	4||2	4.0||2.5	0.19267||0.0	3.25	1.06066	6	2	0.326357
Q9JIK5	517	Q9JIK5_517	Ddx21	DDX21_MOUSE Nucleolar RNA helicase 2 OS=Mus musculus OX=10090 GN=Ddx21 PE=1 SV=3	|TIIFC(IPM[C])ETK|TIIFC(IPM[C])ETK	|3|3	|2.63158|3.84615	|0.51667|1.16357	3.23887	0.85883	6	2	0.265163
P62245	72	P62245_72	Rps15a	RS15A_MOUSE Small ribosomal subunit protein uS8 OS=Mus musculus OX=10090 GN=Rps15a PE=1 SV=2	C(IPM[C])GVISPR|C(IPM[C])GVISPR|C(IPM[C])GVISPR	4|8|1	4.34783|2.32558|3.0303	0.25214|0.16644|NA	3.23457	1.02648	13	3	0.317347
P16381	340	P16381_340	D1Pas1	DDX3L_MOUSE Putative ATP-dependent RNA helicase Pl10 OS=Mus musculus OX=10090 GN=D1Pas1 PE=1 SV=1	IGLDFC(IPM[C])K|IGLDFC(IPM[C])K|	2|1|	2.85948|3.57143|	0.11554|NA|	3.21545	0.50342	3	2	0.156563
Q922Q4	262	Q922Q4_262	Pycr2	P5CR2_MOUSE Pyrroline-5-carboxylate reductase 2 OS=Mus musculus OX=10090 GN=Pycr2 PE=1 SV=1	SLLINAVEASC(IPM[C])IR||SLLINAVEASC(IPM[C])IR	2||2	3.72414||2.70468	0.39013||0.10338	3.21441	0.72087	4	2	0.224262
Q8BM55	377	Q8BM55_377	Tmem214	TM214_MOUSE Transmembrane protein 214 OS=Mus musculus OX=10090 GN=Tmem214 PE=1 SV=1	ATPSC(IPM[C])PAAMK|ATPSC(IPM[C])PAAMK|ATPSC(IPM[C])PAAMK	6|3|5	4.16667|2.08333|3.22581	1.23453|0.48601|0.26176	3.1586	1.04329	14	3	0.330301
Q99PU8	507	Q99PU8_507	Dhx30	DHX30_MOUSE ATP-dependent RNA helicase DHX30 OS=Mus musculus OX=10090 GN=Dhx30 PE=1 SV=1	C(IPM[C])NVIITQPR||C(IPM[C])NVIITQPR	2||1	2.7027||3.57143	0.0||NA	3.13706	0.61428	3	2	0.195814
O88907	335	O88907_335	Pias1	PIAS1_MOUSE E3 SUMO-protein ligase PIAS1 OS=Mus musculus OX=10090 GN=Pias1 PE=1 SV=2	VSLLC(IPM[C])PLGK|VSLLC(IPM[C])PLGK|VSLLC(IPM[C])PLGK	2|2|7	4.16667|2.89916|2.32558	0.0|0.05942|0.24255	3.13047	0.94209	11	3	0.300942
Q9JHU4	1886	Q9JHU4_1886	Dync1h1	DYHC1_MOUSE Cytoplasmic dynein 1 heavy chain 1 OS=Mus musculus OX=10090 GN=Dync1h1 PE=1 SV=2	C(IPM[C])YLTMTQALEAR||C(IPM[C])YLTMTQALEAR	1||2	3.84615||2.41279	NA||0.12333	3.12947	1.01354	3	2	0.32387
Q9CXW4	150	Q9CXW4_150	Rpl11	RL11_MOUSE Large ribosomal subunit protein uL5 OS=Mus musculus OX=10090 GN=Rpl11 PE=1 SV=4	RTGC(IPM[C])IGAK TGC(IPM[C])IGAK|TGC(IPM[C])IGAK|	4|2|	3.72414|2.53205|	0.62186|0.04533|	3.1281	0.84293	6	2	0.26947
Q6P4T2	1115	Q6P4T2_1115	Snrnp200	U520_MOUSE U5 small nuclear ribonucleoprotein 200 kDa helicase OS=Mus musculus OX=10090 GN=Snrnp200 PE=1 SV=1	TLNLC(IPM[C])K||TLNLC(IPM[C])K	1||4	3.7037||2.53968	NA||0.38103	3.12169	0.82309	5	2	0.263668
P52480	49	P52480_49	Pkm	KPYM_MOUSE Pyruvate kinase PKM OS=Mus musculus OX=10090 GN=Pkm PE=1 SV=4	NTGIIC(IPM[C])TIGPASR TGIIC(IPM[C])TIGPASR|NTGIIC(IPM[C])TIGPASR TGIIC(IPM[C])TIGPASR|NTGIIC(IPM[C])TIGPASR	9|9|16	3.7037|2.85714|2.77778	0.90845|0.37066|0.38947	3.11287	0.51321	34	3	0.164867
P97789	16	P97789_16	Xrn1	XRN1_MOUSE 5'-3' exoribonuclease 1 OS=Mus musculus OX=10090 GN=Xrn1 PE=1 SV=1	YPC(IPM[C])LSEVVK||YPC(IPM[C])LSEVVK	2||1	3.19473||3.0303	0.35857||NA	3.11252	0.11627	3	2	0.0373556
Q8C1E7	47	Q8C1E7_47	Tmem120a	TACAN_MOUSE Transmembrane protein 120A OS=Mus musculus OX=10090 GN=Tmem120a PE=1 SV=1	LQANC(IPM[C])TNSITR||LQANC(IPM[C])TNSITR	3||2	3.7037||2.5	0.6525||0.39284	3.10185	0.85114	5	2	0.274398
Q69ZQ2	36	Q69ZQ2_36	Isy1	ISY1_MOUSE Pre-mRNA-splicing factor ISY1 homolog OS=Mus musculus OX=10090 GN=Isy1 PE=1 SV=2	RPFLASEC(IPM[C])TELPK||RPFLASEC(IPM[C])TELPK	1||1	3.57143||2.63158	NA||NA	3.1015	0.66457	2	2	0.214274
Q3UYV9	332	Q3UYV9_332	Ncbp1	NCBP1_MOUSE Nuclear cap-binding protein subunit 1 OS=Mus musculus OX=10090 GN=Ncbp1 PE=1 SV=2	TC(IPM[C])AAQLVSYPGK||TC(IPM[C])AAQLVSYPGK	2||1	3.07765||3.125	0.06696||NA	3.10133	0.03348	3	2	0.0107954
P27870	82	P27870_82	Vav1	VAV_MOUSE Proto-oncogene vav OS=Mus musculus OX=10090 GN=Vav1 PE=1 SV=1	TFLSTC(IPM[C])CEK||TFLSTC(IPM[C])CEK	1||1	3.44828||2.7027	NA||NA	3.07549	0.5272	2	2	0.17142
Q8C5N3	251	Q8C5N3_251	Cwc22	CWC22_MOUSE Pre-mRNA-splicing factor CWC22 homolog OS=Mus musculus OX=10090 GN=Cwc22 PE=1 SV=1	QLC(IPM[C])LTASK||QLC(IPM[C])LTASK	1||1	3.57143||2.5641	NA||NA	3.06776	0.71229	2	2	0.232186
Q05816	43	Q05816_43	Fabp5	FABP5_MOUSE Fatty acid-binding protein 5 OS=Mus musculus OX=10090 GN=Fabp5 PE=1 SV=3	AKPDC(IPM[C])IITCDGNNITVK||AKPDC(IPM[C])IITCDGNNITVK	1||1	2.5641||3.44828	NA||NA	3.00619	0.62521	2	2	0.207974
E9Q2M9	877	E9Q2M9_877	Wdfy4	WDFY4_MOUSE WD repeat- and FYVE domain-containing protein 4 OS=Mus musculus OX=10090 GN=Wdfy4 PE=1 SV=2	QVMC(IPM[C])EAGMLR||QVMC(IPM[C])EAGMLR	7||1	3.57143||2.43902	0.52751||NA	3.00523	0.80073	8	2	0.266445
Q922Q4	120	Q922Q4_120	Pycr2	P5CR2_MOUSE Pyrroline-5-carboxylate reductase 2 OS=Mus musculus OX=10090 GN=Pycr2 PE=1 SV=1	C(IPM[C])MTNTPVVVR|C(IPM[C])MTNTPVVVR|C(IPM[C])MTNTPVVVR	4|4|5	3.70879|2.81746|2.38095	0.20057|0.6472|0.11271	2.96907	0.67678	13	3	0.227943
P53569	282	P53569_282	Cebpz	CEBPZ_MOUSE CCAAT/enhancer-binding protein zeta OS=Mus musculus OX=10090 GN=Cebpz PE=1 SV=2	QQC(IPM[C])LMALDTFK||QQC(IPM[C])LMALDTFK	1||1	3.22581||2.63158	NA||NA	2.9287	0.42018	2	2	0.14347
Q5PRF0	619	Q5PRF0_619	Heatr5a	HTR5A_MOUSE HEAT repeat-containing protein 5A OS=Mus musculus OX=10090 GN=Heatr5a PE=1 SV=2	AGALC(IPM[C])AVK|AGALC(IPM[C])AVK|AGALC(IPM[C])AVK	1|1|1	3.33333|2.22222|3.22581	NA|NA|NA	2.92712	0.61282	3	3	0.209359
Q9WVA3	129	Q9WVA3_129	Bub3	BUB3_MOUSE Mitotic checkpoint protein BUB3 OS=Mus musculus OX=10090 GN=Bub3 PE=1 SV=2	TPC(IPM[C])NAGTFSQPEK|TPC(IPM[C])NAGTFSQPEK|TPC(IPM[C])NAGTFSQPEK	2|3|1	2.98574|2.08333|3.7037	0.06302|0.54673|NA	2.92426	0.81193	6	3	0.277653
E9PZJ8	1816	E9PZJ8_1816	Ascc3	ASCC3_MOUSE Activating signal cointegrator 1 complex subunit 3 OS=Mus musculus OX=10090 GN=Ascc3 PE=1 SV=1	TIEPLTC(IPM[C])GR||TIEPLTC(IPM[C])GR	2||1	3.50985||2.32558	0.08708||NA	2.91772	0.83741	3	2	0.287008
O35286	190	O35286_190	Dhx15	DHX15_MOUSE ATP-dependent RNA helicase DHX15 OS=Mus musculus OX=10090 GN=Dhx15 PE=1 SV=2	|GVAC(IPM[C])TQPR|GVAC(IPM[C])TQPR	|1|1	|3.33333|2.5	|NA|NA	2.91667	0.58925	2	2	0.202028
P07901	573	P07901_573	Hsp90aa1	HS90A_MOUSE Heat shock protein HSP 90-alpha OS=Mus musculus OX=10090 GN=Hsp90aa1 PE=1 SV=4	|TKFENLC(IPM[C])K|TKFENLC(IPM[C])K	|1|1	|2.12766|3.7037	|NA|NA	2.91568	1.11443	2	2	0.38222
Q9D0E1	113	Q9D0E1_113	Hnrnpm	HNRPM_MOUSE Heterogeneous nuclear ribonucleoprotein M OS=Mus musculus OX=10090 GN=Hnrnpm PE=1 SV=3	GC(IPM[C])AVVEFK|GC(IPM[C])AVVEFK|GC(IPM[C])AVVEFK	4|1|6	3.84615|2.08333|2.81746	0.39297|NA|0.59687	2.91565	0.8855	11	3	0.303706
Q6NZQ4	735	Q6NZQ4_735	Paxip1	PAXI1_MOUSE PAX-interacting protein 1 OS=Mus musculus OX=10090 GN=Paxip1 PE=1 SV=1	SNTVLIC(IPM[C])K||SNTVLIC(IPM[C])K	1||1	2.5641||3.22581	NA||NA	2.89495	0.4679	2	2	0.161626
Q8BMJ2	1055	Q8BMJ2_1055	Lars1	SYLC_MOUSE Leucine--tRNA ligase, cytoplasmic OS=Mus musculus OX=10090 GN=Lars1 PE=1 SV=2	EECC(IPM[C])PGKPLNVFR||EECC(IPM[C])PGKPLNVFR	3||1	3.22581||2.5641	1.70807||NA	2.89495	0.4679	4	2	0.161626
Q3THK7	554	Q3THK7_554	Gmps	GUAA_MOUSE GMP synthase [glutamine-hydrolyzing] OS=Mus musculus OX=10090 GN=Gmps PE=1 SV=2	|MC(IPM[C])HNINR|MC(IPM[C])HNINR	|3|3	|2.5641|3.22581	|0.40182|1.18318	2.89495	0.4679	6	2	0.161626
P50516	394	P50516_394	Atp6v1a	VATA_MOUSE V-type proton ATPase catalytic subunit A OS=Mus musculus OX=10090 GN=Atp6v1a PE=1 SV=2	C(IPM[C])LGNPER||C(IPM[C])LGNPER	1||2	2.5||3.1754	NA||0.07128	2.8377	0.47758	3	2	0.168298
Q3TLI0	728	Q3TLI0_728	Trappc10	TPC10_MOUSE Trafficking protein particle complex subunit 10 OS=Mus musculus OX=10090 GN=Trappc10 PE=1 SV=3	C(IPM[C])SSVTLQPGANK||C(IPM[C])SSVTLQPGANK	1||1	3.44828||2.22222	NA||NA	2.83525	0.86696	2	2	0.305779
Q9EQ28	137	Q9EQ28_137	Pold3	DPOD3_MOUSE DNA polymerase delta subunit 3 OS=Mus musculus OX=10090 GN=Pold3 PE=1 SV=2	FSAIQC(IPM[C])AAAVPR|FSAIQC(IPM[C])AAAVPR|FSAIQC(IPM[C])AAAVPR	2|2|3	3.57599|2.29915|2.5641	0.18061|0.03737|0.52995	2.81308	0.67385	7	3	0.239542
P33609	690	P33609_690	Pola1	DPOLA_MOUSE DNA polymerase alpha catalytic subunit OS=Mus musculus OX=10090 GN=Pola1 PE=1 SV=2	NATC(IPM[C])GR|NATC(IPM[C])GR|	1|1|	3.57143|2.04082|	NA|NA|	2.80612	1.0823	2	2	0.385693
P50580	296	P50580_296	Pa2g4	PA2G4_MOUSE Proliferation-associated protein 2G4 OS=Mus musculus OX=10090 GN=Pa2g4 PE=1 SV=3	MGVVEC(IPM[C])AK|MGVVEC(IPM[C])AK|MGVVEC(IPM[C])AK	2|1|2	3.75|2.43902|2.22222	1.76777|NA|0.78567	2.80375	0.82662	5	3	0.294827
Q9JHU4	3710	Q9JHU4_3710	Dync1h1	DYHC1_MOUSE Cytoplasmic dynein 1 heavy chain 1 OS=Mus musculus OX=10090 GN=Dync1h1 PE=1 SV=2	SSLQSQC(IPM[C])LNEVLK|SSLQSQC(IPM[C])LNEVLK|SSLQSQC(IPM[C])LNEVLK	1|4|3	3.33333|2.00723|3.0303	NA|0.16422|0.24103	2.79029	0.69487	8	3	0.249031
E9Q2M9	889	E9Q2M9_889	Wdfy4	WDFY4_MOUSE WD repeat- and FYVE domain-containing protein 4 OS=Mus musculus OX=10090 GN=Wdfy4 PE=1 SV=2	TLMTFC(IPM[C])PR||TLMTFC(IPM[C])PR	7||3	3.44828||2.12766	0.73967||0.54793	2.78797	0.93382	10	2	0.334946
P52480	474	P52480_474	Pkm	KPYM_MOUSE Pyruvate kinase PKM OS=Mus musculus OX=10090 GN=Pkm PE=1 SV=4	GIFPVLC(IPM[C])K|GIFPVLC(IPM[C])K|GIFPVLC(IPM[C])K	7|6|8	3.84615|2.0|2.50627	0.27553|0.03838|0.55831	2.78414	0.95393	21	3	0.34263
Q9ERS5	253	Q9ERS5_253	Plekha2	PKHA2_MOUSE Pleckstrin homology domain-containing family A member 2 OS=Mus musculus OX=10090 GN=Plekha2 PE=1 SV=1	|THEC(IPM[C])LVK|THEC(IPM[C])LVK	|2|1	|2.70468|2.85714	|0.10338|NA	2.78091	0.10781	3	2	0.0387679
Q9WUK4	250	Q9WUK4_250	Rfc2	RFC2_MOUSE Replication factor C subunit 2 OS=Mus musculus OX=10090 GN=Rfc2 PE=1 SV=1	VC(IPM[C])DEPHPLLVK|VC(IPM[C])DEPHPLLVK|VC(IPM[C])DEPHPLLVK	2|2|2	3.22581|2.48771|2.5817	0.0|0.30404|0.50838	2.76507	0.40177	6	3	0.145302
Q99LN9	255	Q99LN9_255	Dohh	DOHH_MOUSE Deoxyhypusine hydroxylase OS=Mus musculus OX=10090 GN=Dohh PE=1 SV=2	PAC(IPM[C])LAALR|PAC(IPM[C])LAALR|PAC(IPM[C])LAALR	4|5|6	3.70879|2.17391|2.3823	0.21252|0.13314|0.23741	2.755	0.83255	15	3	0.302196
O55143	471	O55143_471	Atp2a2	AT2A2_MOUSE Sarcoplasmic/endoplasmic reticulum calcium ATPase 2 OS=Mus musculus OX=10090 GN=Atp2a2 PE=1 SV=2	ANAC(IPM[C])NSVIK|ANAC(IPM[C])NSVIK|ANAC(IPM[C])NSVIK	5|3|2	3.84615|2.32558|2.04849	0.12467|0.0|0.17737	2.74007	0.96786	10	3	0.353225
P05064	339	P05064_339	Aldoa	ALDOA_MOUSE Fructose-bisphosphate aldolase A OS=Mus musculus OX=10090 GN=Aldoa PE=1 SV=2	ALANSLAC(IPM[C])QGK|ALANSLAC(IPM[C])QGK|ALANSLAC(IPM[C])QGK	5|5|4	3.84615|2.32558|2.0	0.12331|0.11299|0.02041	2.72391	0.98543	14	3	0.36177
Q8BP67	36	Q8BP67_36	Rpl24	RL24_MOUSE Large ribosomal subunit protein eL24 OS=Mus musculus OX=10090 GN=Rpl24 PE=1 SV=2	C(IPM[C])ESAFLSK|C(IPM[C])ESAFLSK|C(IPM[C])ESAFLSK	5|5|9	1.63934|2.94118|3.44828	0.0353|0.16547|0.51342	2.67627	0.93311	19	3	0.348661
Q9QVP9	562	Q9QVP9_562	Ptk2b	FAK2_MOUSE Protein-tyrosine kinase 2-beta OS=Mus musculus OX=10090 GN=Ptk2b PE=1 SV=2	NILVASPEC(IPM[C])VK|NILVASPEC(IPM[C])VK|NILVASPEC(IPM[C])VK	3|2|3	2.17391|2.12766|3.7037	0.11953|0.0|1.25409	2.66842	0.89687	8	3	0.336105
P40124	355	P40124_355	Cap1	CAP1_MOUSE Adenylyl cyclase-associated protein 1 OS=Mus musculus OX=10090 GN=Cap1 PE=1 SV=4	C(IPM[C])VNTTLQIK||C(IPM[C])VNTTLQIK	1||1	2.43902||2.85714	NA||NA	2.64808	0.29566	2	2	0.111651
P62855	23	P62855_23	Rps26	RS26_MOUSE Small ribosomal subunit protein eS26 OS=Mus musculus OX=10090 GN=Rps26 PE=1 SV=3	C(IPM[C])TNCAR|C(IPM[C])TNCAR|	2|1|	3.33333|1.96078|	0.0|NA|	2.64705	0.97054	3	2	0.36665
O88842	559	O88842_559	Fgd3	FGD3_MOUSE FYVE, RhoGEF and PH domain-containing protein 3 OS=Mus musculus OX=10090 GN=Fgd3 PE=1 SV=1	LCGEVIC(IPM[C])R||LCGEVIC(IPM[C])R	1||1	2.5641||2.7027	NA||NA	2.6334	0.098	2	2	0.0372142
P63323	92	P63323_92	Rps12	RS12_MOUSE Small ribosomal subunit protein eS12 OS=Mus musculus OX=10090 GN=Rps12 PE=1 SV=3	LGEWVGLC(IPM[C])K|LGEWVGLC(IPM[C])K|LGEWVGLC(IPM[C])K	2|1|3	1.809|2.85714|3.22581	0.16133|NA|0.42221	2.63065	0.73506	6	3	0.279421
Q9D0E1	652	Q9D0E1_652	Hnrnpm	HNRPM_MOUSE Heterogeneous nuclear ribonucleoprotein M OS=Mus musculus OX=10090 GN=Hnrnpm PE=1 SV=3	AC(IPM[C])QIFVR|AC(IPM[C])QIFVR|AC(IPM[C])QIFVR	6|6|4	3.57143|1.77116|2.46951	0.28221|0.11502|0.10739	2.60403	0.90764	16	3	0.348552
Q61881	482	Q61881_482	Mcm7	MCM7_MOUSE DNA replication licensing factor MCM7 OS=Mus musculus OX=10090 GN=Mcm7 PE=1 SV=1	C(IPM[C])SILAAANPAYGR|C(IPM[C])SILAAANPAYGR|C(IPM[C])SILAAANPAYGR	1|2|2	3.125|2.17803|2.47253	NA|0.13392|0.12951	2.59185	0.48463	5	3	0.186982
Q5XJY5	286	Q5XJY5_286	Arcn1	COPD_MOUSE Coatomer subunit delta OS=Mus musculus OX=10090 GN=Arcn1 PE=1 SV=2	ITLTC(IPM[C])GR||ITLTC(IPM[C])GR	1||1	2.7027||2.43902	NA||NA	2.57086	0.18645	2	2	0.0725244
P17918	81	P17918_81	Pcna	PCNA_MOUSE Proliferating cell nuclear antigen OS=Mus musculus OX=10090 GN=Pcna PE=1 SV=2	C(IPM[C])AGNEDIITLR|C(IPM[C])AGNEDIITLR|C(IPM[C])AGNEDIITLR	2|3|2	2.59784|3.44828|1.66167	0.04771|0.24132|0.72442	2.56926	0.89365	7	3	0.347824
P49718	175	P49718_175	Mcm5	MCM5_MOUSE DNA replication licensing factor MCM5 OS=Mus musculus OX=10090 GN=Mcm5 PE=1 SV=2	SC(IPM[C])HNTLTNIAMR||SC(IPM[C])HNTLTNIAMR	1||2	2.17391||2.96425	NA||0.36989	2.56908	0.55885	3	2	0.217529
Q9WU84	227	Q9WU84_227	Ccs	CCS_MOUSE Copper chaperone for superoxide dismutase OS=Mus musculus OX=10090 GN=Ccs PE=1 SV=1	LAC(IPM[C])GIIAR|LAC(IPM[C])GIIAR|	1|1|	3.22581|1.88679|	NA|NA|	2.5563	0.94683	2	2	0.370391
Q9EST4	146	Q9EST4_146	Psmg2	PSMG2_MOUSE Proteasome assembly chaperone 2 OS=Mus musculus OX=10090 GN=Psmg2 PE=1 SV=1	YLLTPC(IPM[C])LQK|YLLTPC(IPM[C])LQK|YLLTPC(IPM[C])LQK	2|1|4	3.33333|2.12766|2.19807	0.0|NA|0.16128	2.55302	0.67668	7	3	0.265051
Q8VCE4	73	Q8VCE4_73		CI040_MOUSE Uncharacterized protein C9orf40 homolog OS=Mus musculus OX=10090 PE=1 SV=1	QELQGC(IPM[C])SR||QELQGC(IPM[C])SR	1||1	1.96078||3.125	NA||NA	2.54289	0.82323	2	2	0.323738
P60867	36	P60867_36	Rps20	RS20_MOUSE Small ribosomal subunit protein uS10 OS=Mus musculus OX=10090 GN=Rps20 PE=1 SV=1	VC(IPM[C])ADLIR|VC(IPM[C])ADLIR|	5|1|	2.12766|2.94118|	0.24745|NA|	2.53442	0.57525	6	2	0.226975
Q7TPV4	1004	Q7TPV4_1004	Mybbp1a	MBB1A_MOUSE Myb-binding protein 1A OS=Mus musculus OX=10090 GN=Mybbp1a PE=1 SV=2	YPVIC(IPM[C])K|YPVIC(IPM[C])K|YPVIC(IPM[C])K	8|11|5	3.57143|1.75439|2.27273	0.60599|0.47578|0.11836	2.53285	0.93603	24	3	0.369556
Q9WUK4	83	Q9WUK4_83	Rfc2	RFC2_MOUSE Replication factor C subunit 2 OS=Mus musculus OX=10090 GN=Rfc2 PE=1 SV=1	TTSILC(IPM[C])LAR|TTSILC(IPM[C])LAR|TTSILC(IPM[C])LAR	3|2|3	3.22581|1.88248|2.43902	0.21285|0.22393|0.17298	2.51577	0.67495	8	3	0.268288
P26039	1927	P26039_1927	Tln1	TLN1_MOUSE Talin-1 OS=Mus musculus OX=10090 GN=Tln1 PE=1 SV=2	VQELGHGC(IPM[C])SALVTK||VQELGHGC(IPM[C])SALVTK	2||1	2.85714||2.17391	0.67344||NA	2.51552	0.48312	3	2	0.192056
Q6PGG2	598	Q6PGG2_598	Gmip	GMIP_MOUSE GEM-interacting protein OS=Mus musculus OX=10090 GN=Gmip PE=1 SV=1	LC(IPM[C])QAFENGR|LC(IPM[C])QAFENGR|LC(IPM[C])QAFENGR	4|4|4	2.89916|1.6954|2.94372	0.34542|0.06495|0.15771	2.51276	0.70821	12	3	0.281845
P27870	83	P27870_83	Vav1	VAV_MOUSE Proto-oncogene vav OS=Mus musculus OX=10090 GN=Vav1 PE=1 SV=1	TFLSTCC(IPM[C])EK|TFLSTCC(IPM[C])EK|TFLSTCC(IPM[C])EK	4|3|1	3.3908|1.66667|2.43902	0.11364|0.10796|NA	2.49883	0.86362	8	3	0.34561
Q8VI88	155	Q8VI88_155	Odf4	ODFP4_MOUSE Outer dense fiber protein 4 OS=Mus musculus OX=10090 GN=Odf4 PE=1 SV=1	|LPC(IPM[C])LQR|LPC(IPM[C])LQR	|3|2	|2.5641|2.4269	|0.43066|0.28946	2.4955	0.09702	5	2	0.038878
Q6PFE3	527	Q6PFE3_527	Rad54b	RA54B_MOUSE DNA repair and recombination protein RAD54B OS=Mus musculus OX=10090 GN=Rad54b PE=2 SV=1	IENVVFC(IPM[C])R||IENVVFC(IPM[C])R	1||2	2.63158||2.3569	NA||1.90466	2.49424	0.19423	3	2	0.0778714
P30416	396	P30416_396	Fkbp4	FKBP4_MOUSE Peptidyl-prolyl cis-trans isomerase FKBP4 OS=Mus musculus OX=10090 GN=Fkbp4 PE=1 SV=5	TQLAVC(IPM[C])QQR|TQLAVC(IPM[C])QQR|TQLAVC(IPM[C])QQR	4|5|5	3.33704|2.32558|1.81818	0.20137|0.27196|0.36181	2.4936	0.77324	14	3	0.31009
Q8VI75	784	Q8VI75_784	Ipo4	IPO4_MOUSE Importin-4 OS=Mus musculus OX=10090 GN=Ipo4 PE=1 SV=1	TC(IPM[C])GSLALQPPGR|TC(IPM[C])GSLALQPPGR|TC(IPM[C])GSLALQPPGR	9|7|7	3.125|2.38095|1.96078	0.51785|0.22865|0.45898	2.48891	0.58957	23	3	0.236879
Q80YV3	1148	Q80YV3_1148	Trrap	TRRAP_MOUSE Transformation/transcription domain-associated protein OS=Mus musculus OX=10090 GN=Trrap PE=1 SV=2	C(IPM[C])AQPLIR|C(IPM[C])AQPLIR|	3|1|	3.125|1.85185|	0.18664|NA|	2.48842	0.90025	4	2	0.361776
Q5XJY5	94	Q5XJY5_94	Arcn1	COPD_MOUSE Coatomer subunit delta OS=Mus musculus OX=10090 GN=Arcn1 PE=1 SV=2	VIPEYC(IPM[C])R||VIPEYC(IPM[C])R	2||1	2.75362||2.22222	0.81983||NA	2.48792	0.37576	3	2	0.151034
Q9D0E1	675	Q9D0E1_675	Hnrnpm	HNRPM_MOUSE Heterogeneous nuclear ribonucleoprotein M OS=Mus musculus OX=10090 GN=Hnrnpm PE=1 SV=3	DKFNEC(IPM[C])GHVLYADIK FNEC(IPM[C])GHVLYADIK|FNEC(IPM[C])GHVLYADIK|	2|1|	2.75362|2.22222|	0.81983|NA|	2.48792	0.37576	3	2	0.151034
Q6ZQ38	1007	Q6ZQ38_1007	Cand1	CAND1_MOUSE Cullin-associated NEDD8-dissociated protein 1 OS=Mus musculus OX=10090 GN=Cand1 PE=1 SV=2	NC(IPM[C])IGDFLK|NC(IPM[C])IGDFLK|NC(IPM[C])IGDFLK	2|1|3	1.89934|2.43902|3.125	0.94012|NA|0.15465	2.48779	0.61428	6	3	0.246918
P35821	32	P35821_32	Ptpn1	PTN1_MOUSE Tyrosine-protein phosphatase non-receptor type 1 OS=Mus musculus OX=10090 GN=Ptpn1 PE=1 SV=2	HEASDFPC(IPM[C])K|HEASDFPC(IPM[C])K|HEASDFPC(IPM[C])K	3|1|3	3.0303|1.63934|2.77778	0.0|NA|0.20047	2.48247	0.74101	7	3	0.298497
Q9D0F6	237	Q9D0F6_237	Rfc5	RFC5_MOUSE Replication factor C subunit 5 OS=Mus musculus OX=10090 GN=Rfc5 PE=1 SV=1	VTEETVYTC(IPM[C])TGHPLK|VTEETVYTC(IPM[C])TGHPLK|VTEETVYTC(IPM[C])TGHPLK	4|1|1	3.0303|2.12766|2.27273	0.29564|NA|NA	2.4769	0.48472	6	3	0.195696
Q9DCX2	101	Q9DCX2_101	Atp5pd	ATP5H_MOUSE ATP synthase subunit d, mitochondrial OS=Mus musculus OX=10090 GN=Atp5pd PE=1 SV=3	SC(IPM[C])AEFVSGSQLR|SC(IPM[C])AEFVSGSQLR|SC(IPM[C])AEFVSGSQLR	4|4|2	2.5353|1.46066|3.41435	0.41652|0.84963|0.40921	2.4701	0.97848	10	3	0.39613
Q7TMF3	92	Q7TMF3_92	Ndufa12	NDUAC_MOUSE NADH dehydrogenase [ubiquinone] 1 alpha subcomplex subunit 12 OS=Mus musculus OX=10090 GN=Ndufa12 PE=1 SV=2	WLHC(IPM[C])MTDDPPTTNPPTAR||WLHC(IPM[C])MTDDPPTTNPPTAR	1||1	2.7027||2.22222	NA||NA	2.46246	0.33975	2	2	0.137972
P80313	158	P80313_158	Cct7	TCPH_MOUSE T-complex protein 1 subunit eta OS=Mus musculus OX=10090 GN=Cct7 PE=1 SV=1	C(IPM[C])AMTALSSK|C(IPM[C])AMTALSSK|C(IPM[C])AMTALSSK	5|1|8	3.33333|2.0|2.04167	0.60428|NA|0.12561	2.45833	0.75806	14	3	0.308364
Q80TM9	405	Q80TM9_405	Nisch	NISCH_MOUSE Nischarin OS=Mus musculus OX=10090 GN=Nisch PE=1 SV=2	SIGSLPC(IPM[C])LER|SIGSLPC(IPM[C])LER|SIGSLPC(IPM[C])LER	1|1|2	3.57143|1.75439|2.02206	NA|NA|0.08666	2.44929	0.98097	4	3	0.400512
P45376	200	P45376_200	Akr1b1	ALDR_MOUSE Aldo-keto reductase family 1 member B1 OS=Mus musculus OX=10090 GN=Akr1b1 PE=1 SV=3	LIEYC(IPM[C])HSK|LIEYC(IPM[C])HSK|LIEYC(IPM[C])HSK	1|1|2	3.57143|1.92308|1.85185	NA|NA|0.0	2.44879	0.97289	4	3	0.397294
Q9WUM5	60	Q9WUM5_60	Suclg1	SUCA_MOUSE Succinate--CoA ligase [ADP/GDP-forming] subunit alpha, mitochondrial OS=Mus musculus OX=10090 GN=Suclg1 PE=1 SV=4	IIC(IPM[C])QGFTGK|IIC(IPM[C])QGFTGK|	2|2|	2.85714|2.02206|	0.0|0.08666|	2.4396	0.59049	4	2	0.242044
Q3UKJ7	298	Q3UKJ7_298	Smu1	SMU1_MOUSE WD40 repeat-containing protein SMU1 OS=Mus musculus OX=10090 GN=Smu1 PE=2 SV=2	IQSGQC(IPM[C])LR|IQSGQC(IPM[C])LR|IQSGQC(IPM[C])LR	2|2|2	3.45238|1.85185|2.0	0.16836|0.0|0.0	2.43474	0.88441	6	3	0.363246
P27659	336	P27659_336	Rpl3	RL3_MOUSE Large ribosomal subunit protein uL3 OS=Mus musculus OX=10090 GN=Rpl3 PE=1 SV=3	GC(IPM[C])VVGTK|GC(IPM[C])VVGTK|GC(IPM[C])VVGTK	5|4|7	3.33333|1.92308|2.04082	0.16617|0.09236|0.0445	2.43241	0.78244	16	3	0.321673
Q8C1A5	231	Q8C1A5_231	Thop1	THOP1_MOUSE Thimet oligopeptidase OS=Mus musculus OX=10090 GN=Thop1 PE=1 SV=1	C(IPM[C])HVPETR||C(IPM[C])HVPETR	1||1	2.63158||2.22222	NA||NA	2.4269	0.28946	2	2	0.119271
Q91WG4	586	Q91WG4_586	Elp2	ELP2_MOUSE Elongator complex protein 2 OS=Mus musculus OX=10090 GN=Elp2 PE=1 SV=1	TLLASAC(IPM[C])K||TLLASAC(IPM[C])K	1||1	2.22222||2.63158	NA||NA	2.4269	0.28946	2	2	0.119271
Q9D0W5	133	Q9D0W5_133	Ppil1	PPIL1_MOUSE Peptidyl-prolyl cis-trans isomerase-like 1 OS=Mus musculus OX=10090 GN=Ppil1 PE=1 SV=1	VC(IPM[C])QGIGMVNR|VC(IPM[C])QGIGMVNR|VC(IPM[C])QGIGMVNR	3|3|2	2.85714|2.7027|1.67458	1.50286|0.04334|0.57807	2.41147	0.64282	8	3	0.266568
P62242	182	P62242_182	Rps8	RS8_MOUSE Small ribosomal subunit protein eS8 OS=Mus musculus OX=10090 GN=Rps8 PE=1 SV=2	PGQC(IPM[C])GR|PGQC(IPM[C])GR|PGQC(IPM[C])GR	3|1|5	3.22581|1.92308|2.08333	0.25867|NA|0.19546	2.41074	0.7104	9	3	0.294681
Q8CGC7	350	Q8CGC7_350	Eprs1	SYEP_MOUSE Bifunctional glutamate/proline--tRNA ligase OS=Mus musculus OX=10090 GN=Eprs1 PE=1 SV=4	|IDMSSNNGC(IPM[C])MR|IDMSSNNGC(IPM[C])MR	|3|1	|2.04082|2.77778	|0.30212|NA	2.4093	0.52111	4	2	0.216291
Q8BG60	49	Q8BG60_49	Txnip	TXNIP_MOUSE Thioredoxin-interacting protein OS=Mus musculus OX=10090 GN=Txnip PE=1 SV=1	ILAC(IPM[C])GVAK|ILAC(IPM[C])GVAK|ILAC(IPM[C])GVAK	1|3|1	2.94118|1.63934|2.63158	NA|0.80591|NA	2.40403	0.6801	5	3	0.2829
Q8BZH4	1263	Q8BZH4_1263	Pogz	POGZ_MOUSE Pogo transposable element with ZNF domain OS=Mus musculus OX=10090 GN=Pogz PE=1 SV=2	IQPLDVC(IPM[C])IK|IQPLDVC(IPM[C])IK|IQPLDVC(IPM[C])IK	2|1|4	1.52894|2.5|3.1754	0.08253|NA|1.19459	2.40145	0.82764	7	3	0.344642
P42932	148	P42932_148	Cct8	TCPQ_MOUSE T-complex protein 1 subunit theta OS=Mus musculus OX=10090 GN=Cct8 PE=1 SV=3	AHEILPELVC(IPM[C])CSAK||AHEILPELVC(IPM[C])CSAK	1||5	2.5641||2.22222	NA||0.13433	2.39316	0.24175	6	2	0.101017
Q8R151	1211	Q8R151_1211	Znfx1	ZNFX1_MOUSE NFX1-type zinc finger-containing protein 1 OS=Mus musculus OX=10090 GN=Znfx1 PE=1 SV=3	|IC(IPM[C])VALSR|IC(IPM[C])VALSR	|3|1	|2.22222|2.5641	|0.21217|NA	2.39316	0.24175	4	2	0.101017
Q91VJ1	335	Q91VJ1_335	Aim2	AIM2_MOUSE Interferon-inducible protein AIM2 OS=Mus musculus OX=10090 GN=Aim2 PE=1 SV=2	|SGPC(IPM[C])SFFK|SGPC(IPM[C])SFFK	|1|1	|2.7027|2.08333	|NA|NA	2.39302	0.43796	2	2	0.183016
Q66JS6	212	Q66JS6_212	Eif3j2	EI3JB_MOUSE Eukaryotic translation initiation factor 3 subunit J-B OS=Mus musculus OX=10090 GN=Eif3j2 PE=1 SV=1	ITNSLTVLC(IPM[C])SEK|ITNSLTVLC(IPM[C])SEK|ITNSLTVLC(IPM[C])SEK	2|2|1	2.38095|2.0008|2.77778	0.0|0.05659|NA	2.38651	0.38852	5	3	0.162798
Q61205	206	Q61205_206	Pafah1b3	PA1B3_MOUSE Platelet-activating factor acetylhydrolase IB subunit alpha1 OS=Mus musculus OX=10090 GN=Pafah1b3 PE=1 SV=1	LGYTPVC(IPM[C])R||LGYTPVC(IPM[C])R	1||1	2.27273||2.5	NA||NA	2.38637	0.1607	2	2	0.0673408
Q9JIF0	250	Q9JIF0_250	Prmt1	ANM1_MOUSE Protein arginine N-methyltransferase 1 OS=Mus musculus OX=10090 GN=Prmt1 PE=1 SV=1	QLVTNAC(IPM[C])LIK||QLVTNAC(IPM[C])LIK	2||1	2.67857||2.08333	0.25254||NA	2.38095	0.4209	3	2	0.176778
O88512	180	O88512_180	Ap1g2	AP1G2_MOUSE AP-1 complex subunit gamma-like 2 OS=Mus musculus OX=10090 GN=Ap1g2 PE=1 SV=2	KDPELSGIFLPPC(IPM[C])TK|KDPELSGIFLPPC(IPM[C])TK|KDPELSGIFLPPC(IPM[C])TK	1|1|1	2.38095|2.12766|2.63158	NA|NA|NA	2.38006	0.25196	3	3	0.105863
Q8BMG7	606	Q8BMG7_606	Rab3gap2	RBGPR_MOUSE Rab3 GTPase-activating protein non-catalytic subunit OS=Mus musculus OX=10090 GN=Rab3gap2 PE=1 SV=2	LSFSC(IPM[C])LR|LSFSC(IPM[C])LR|LSFSC(IPM[C])LR	6|2|2	3.3908|1.5873|2.12766	0.20587|0.0|0.0	2.36859	0.92557	10	3	0.390768
Q8CIE6	1148	Q8CIE6_1148	Copa	COPA_MOUSE Coatomer subunit alpha OS=Mus musculus OX=10090 GN=Copa PE=1 SV=2	ILSAC(IPM[C])EK|ILSAC(IPM[C])EK|ILSAC(IPM[C])EK	3|1|4	2.7027|1.72414|2.67094	0.0|NA|0.16745	2.36593	0.55603	8	3	0.235015
Q922S8	451	Q922S8_451	Kif2c	KIF2C_MOUSE Kinesin-like protein KIF2C OS=Mus musculus OX=10090 GN=Kif2c PE=1 SV=1	MINMGSAC(IPM[C])R|MINMGSAC(IPM[C])R|MINMGSAC(IPM[C])R	1|3|1	2.17391|2.27273|2.63158	NA|0.15746|NA	2.35941	0.24083	5	3	0.102072
Q9D5T0	137	Q9D5T0_137	Atad1	ATAD1_MOUSE Outer mitochondrial transmembrane helix translocase OS=Mus musculus OX=10090 GN=Atad1 PE=1 SV=1	GVLLYGPPGC(IPM[C])GK|GVLLYGPPGC(IPM[C])GK|GVLLYGPPGC(IPM[C])GK	5|4|3	3.125|1.9883|1.96078	0.20483|0.50986|0.16981	2.35803	0.66436	12	3	0.281744
Q99LC8	218	Q99LC8_218	Eif2b1	EI2BA_MOUSE Translation initiation factor eIF2B subunit alpha OS=Mus musculus OX=10090 GN=Eif2b1 PE=1 SV=1	IGTNQMAVC(IPM[C])AK|IGTNQMAVC(IPM[C])AK|IGTNQMAVC(IPM[C])AK	5|4|6	3.33333|1.94102|1.78571	1.00251|0.22964|0.0578	2.35335	0.85223	15	3	0.362135
J3QMK6	313	J3QMK6_313	Aldh3b3	AL3B3_MOUSE Aldehyde dehydrogenase family 3 member B3 OS=Mus musculus OX=10090 GN=Aldh3b3 PE=1 SV=1	LQGLLGC(IPM[C])GR||LQGLLGC(IPM[C])GR	2||2	2.65152||2.03998	0.53569||0.4039	2.34575	0.43242	4	2	0.184342
P54822	27	P54822_27	Adsl	PUR8_MOUSE Adenylosuccinate lyase OS=Mus musculus OX=10090 GN=Adsl PE=1 SV=2	MC(IPM[C])FLFSDR C(IPM[C])FLFSDR|MC(IPM[C])FLFSDR EMC(IPM[C])FLFSDR C(IPM[C])FLFSDR|MC(IPM[C])FLFSDR C(IPM[C])FLFSDR	5|5|9	2.17391|2.63158|2.22222	0.25352|0.54237|0.41718	2.34257	0.25145	19	3	0.107339
P40124	92	P40124_92	Cap1	CAP1_MOUSE Adenylyl cyclase-associated protein 1 OS=Mus musculus OX=10090 GN=Cap1 PE=1 SV=4	ALLATASQC(IPM[C])QQPAGNK|ALLATASQC(IPM[C])QQPAGNK|ALLATASQC(IPM[C])QQPAGNK	6|7|9	2.59784|2.38095|2.04082	0.05629|0.0714|0.32298	2.33987	0.28077	22	3	0.119994
Q9Z1Z0	303	Q9Z1Z0_303	Uso1	USO1_MOUSE General vesicular transport factor p115 OS=Mus musculus OX=10090 GN=Uso1 PE=1 SV=2	VLVSPTNPPGATSSC(IPM[C])QK|VLVSPTNPPGATSSC(IPM[C])QK|VLVSPTNPPGATSSC(IPM[C])QK	2|1|2	2.98246|2.38095|1.64332	0.49622|NA|0.1143	2.33558	0.67072	5	3	0.287175
P42859	807	P42859_807	Htt	HD_MOUSE Huntingtin OS=Mus musculus OX=10090 GN=Htt PE=1 SV=2	LAC(IPM[C])TAVR|LAC(IPM[C])TAVR|LAC(IPM[C])TAVR	4|4|2	2.08333|1.88397|3.01386	2.31281|0.90743|2.4721	2.32705	0.60309	10	3	0.259165
Q8BX70	2154	Q8BX70_2154	Vps13c	VP13C_MOUSE Intermembrane lipid transfer protein VPS13C OS=Mus musculus OX=10090 GN=Vps13c PE=1 SV=2	VLAC(IPM[C])PFLR||VLAC(IPM[C])PFLR	3||1	2.38095||2.27273	0.21462||NA	2.32684	0.07652	4	2	0.0328858
Q6DFV1	400	Q6DFV1_400	Ncapg2	CNDG2_MOUSE Condensin-2 complex subunit G2 OS=Mus musculus OX=10090 GN=Ncapg2 PE=1 SV=2	STGILGVC(IPM[C])K|STGILGVC(IPM[C])K|STGILGVC(IPM[C])K	2|5|4	2.68707|2.17391|2.11676	0.91395|0.27685|0.21617	2.32591	0.31407	11	3	0.135031
Q68FD5	617	Q68FD5_617	Cltc	CLH1_MOUSE Clathrin heavy chain 1 OS=Mus musculus OX=10090 GN=Cltc PE=1 SV=3	AHIAQLC(IPM[C])EK|AHIAQLC(IPM[C])EK|AHIAQLC(IPM[C])EK	3|6|7	3.33333|1.78571|1.85185	0.22338|0.17599|0.38913	2.32363	0.87505	16	3	0.376587
Q6ZWU9	77	Q6ZWU9_77	Rps27	RS27_MOUSE Small ribosomal subunit protein eS27 OS=Mus musculus OX=10090 GN=Rps27 PE=1 SV=3	LTEGC(IPM[C])SFR|LTEGC(IPM[C])SFR|LTEGC(IPM[C])SFR	14|9|10	2.5641|1.72414|2.66714	0.29689|0.14137|0.2374	2.31846	0.51727	33	3	0.223109
Q5SV80	738	Q5SV80_738	Myo19	MYO19_MOUSE Unconventional myosin-XIX OS=Mus musculus OX=10090 GN=Myo19 PE=1 SV=1	NTQIPLYC(IPM[C])GR||NTQIPLYC(IPM[C])GR	2||3	2.94118||1.69492	0.0||0.09153	2.31805	0.88124	5	2	0.380164
P62281	60	P62281_60	Rps11	RS11_MOUSE Small ribosomal subunit protein uS17 OS=Mus musculus OX=10090 GN=Rps11 PE=1 SV=3	C(IPM[C])PFTGNVSIR|C(IPM[C])PFTGNVSIR|C(IPM[C])PFTGNVSIR	6|7|9	3.12805|1.88679|1.92308	0.28669|0.21329|0.10639	2.31264	0.7064	22	3	0.305452
Q6PGG6	272	Q6PGG6_272	Gnl3l	GNL3L_MOUSE Guanine nucleotide-binding protein-like 3-like protein OS=Mus musculus OX=10090 GN=Gnl3l PE=1 SV=1	AC(IPM[C])SVGAVPGVTK|AC(IPM[C])SVGAVPGVTK|AC(IPM[C])SVGAVPGVTK	6|2|4	3.12805|1.82225|1.98195	0.37875|0.49733|0.2021	2.31075	0.71229	12	3	0.308251
Q6PAR5	1376	Q6PAR5_1376	Gapvd1	GAPD1_MOUSE GTPase-activating protein and VPS9 domain-containing protein 1 OS=Mus musculus OX=10090 GN=Gapvd1 PE=1 SV=2	DKVQC(IPM[C])ILR|DKVQC(IPM[C])ILR|DKVQC(IPM[C])ILR	3|2|2	3.22581|1.63934|2.04167	0.94836|0.0|0.05893	2.30227	0.82472	7	3	0.35822
Q8VDP4	753	Q8VDP4_753	Ccar2	CCAR2_MOUSE Cell cycle and apoptosis regulator protein 2 OS=Mus musculus OX=10090 GN=Ccar2 PE=1 SV=2	VVAQNIC(IPM[C])QYR||VVAQNIC(IPM[C])QYR	2||2	2.74024||1.86207	0.05309||0.19506	2.30116	0.62096	4	2	0.269847
Q5SYD0	143	Q5SYD0_143	Myo1d	MYO1D_MOUSE Unconventional myosin-Id OS=Mus musculus OX=10090 GN=Myo1d PE=1 SV=1	SNC(IPM[C])VLEAFGNAK||SNC(IPM[C])VLEAFGNAK	5||4	2.27273||2.32558	0.1444||0.16279	2.29915	0.03737	9	2	0.0162538
Q8VDG6	786	Q8VDG6_786	Map3k21	M3K21_MOUSE Mitogen-activated protein kinase kinase kinase 21 OS=Mus musculus OX=10090 GN=Map3k21 PE=1 SV=2	C(IPM[C])LLQAGK|C(IPM[C])LLQAGK|	1|1|	2.63158|1.96078|	NA|NA|	2.29618	0.47433	2	2	0.206574
Q8BP67	6	Q8BP67_6	Rpl24	RL24_MOUSE Large ribosomal subunit protein eL24 OS=Mus musculus OX=10090 GN=Rpl24 PE=1 SV=2	C(IPM[C])SFSGYK LC(IPM[C])SFSGYK ELC(IPM[C])SFSGYK VELC(IPM[C])SFSGYK|C(IPM[C])SFSGYK ELC(IPM[C])SFSGYK VELC(IPM[C])SFSGYK|C(IPM[C])SFSGYK LC(IPM[C])SFSGYK ELC(IPM[C])SFSGYK MKVELC(IPM[C])SFSGYK VELC(IPM[C])SFSGYK	11|10|10	1.69492|2.24747|2.94118	0.63758|0.75529|0.56349	2.29452	0.62446	31	3	0.272153
Q60848	188	Q60848_188	Hells	HELLS_MOUSE Lymphocyte-specific helicase OS=Mus musculus OX=10090 GN=Hells PE=1 SV=2	C(IPM[C])NGQPVPFQQPK|C(IPM[C])NGQPVPFQQPK|C(IPM[C])NGQPVPFQQPK	1|3|1	2.94118|2.08333|1.81818	NA|0.37048|NA	2.2809	0.58699	5	3	0.25735
P97311	721	P97311_721	Mcm6	MCM6_MOUSE DNA replication licensing factor MCM6 OS=Mus musculus OX=10090 GN=Mcm6 PE=1 SV=1	LGFAEYC(IPM[C])R|LGFAEYC(IPM[C])R|	1|1|	2.7027|1.85185|	NA|NA|	2.27727	0.60164	2	2	0.264194
Q9JJ28	289	Q9JJ28_289	Flii	FLII_MOUSE Protein flightless-1 homolog OS=Mus musculus OX=10090 GN=Flii PE=1 SV=1	NQLTSLPSAIC(IPM[C])K|NQLTSLPSAIC(IPM[C])K|NQLTSLPSAIC(IPM[C])K	1|1|1	2.94118|1.75439|2.12766	NA|NA|NA	2.27441	0.60685	3	3	0.266816
Q9JM05	292	Q9JM05_292	Pias4	PIAS4_MOUSE E3 SUMO-protein ligase PIAS4 OS=Mus musculus OX=10090 GN=Pias4 PE=1 SV=2	HPELC(IPM[C])K||HPELC(IPM[C])K	2||1	1.75827||2.77778	0.52239||NA	2.26802	0.7209	3	2	0.317854
Q9D892	33	Q9D892_33	Itpa	ITPA_MOUSE Inosine triphosphate pyrophosphatase OS=Mus musculus OX=10090 GN=Itpa PE=1 SV=2	|FPC(IPM[C])TLEAQK|FPC(IPM[C])TLEAQK	|2|2	|2.145|2.37962	|0.78871|0.35632	2.26231	0.1659	4	2	0.0733321
P60843	66	P60843_66	Eif4a1	IF4A1_MOUSE Eukaryotic initiation factor 4A-I OS=Mus musculus OX=10090 GN=Eif4a1 PE=1 SV=1	AIIPC(IPM[C])IK|AIIPC(IPM[C])IK|AIIPC(IPM[C])IK	4|5|5	3.125|1.75439|1.88679	0.13393|0.21872|0.20809	2.25539	0.75601	14	3	0.335201
Q9ESE1	832	Q9ESE1_832	Lrba	LRBA_MOUSE Lipopolysaccharide-responsive and beige-like anchor protein OS=Mus musculus OX=10090 GN=Lrba PE=1 SV=1	NSPQC(IPM[C])PESMEVR||NSPQC(IPM[C])PESMEVR	2||1	1.87325||2.63158	0.12379||NA	2.25242	0.53622	3	2	0.238064
Q91VU7	442	Q91VU7_442	Pus7	PUS7_MOUSE Pseudouridylate synthase 7 homolog OS=Mus musculus OX=10090 GN=Pus7 PE=2 SV=2	C(IPM[C])VEGQLLR|C(IPM[C])VEGQLLR|C(IPM[C])VEGQLLR	1|1|1	2.32558|1.6129|2.77778	NA|NA|NA	2.23875	0.58727	3	3	0.26232
P29351	102	P29351_102	Ptpn6	PTN6_MOUSE Tyrosine-protein phosphatase non-receptor type 6 OS=Mus musculus OX=10090 GN=Ptpn6 PE=1 SV=2	YPLNC(IPM[C])SDPTSER|YPLNC(IPM[C])SDPTSER|YPLNC(IPM[C])SDPTSER	6|3|3	2.59784|2.5|1.6129	0.25373|0.11703|0.51505	2.23691	0.54262	12	3	0.242576
Q9QXK7	223	Q9QXK7_223	Cpsf3	CPSF3_MOUSE Cleavage and polyadenylation specificity factor subunit 3 OS=Mus musculus OX=10090 GN=Cpsf3 PE=1 SV=2	FC(IPM[C])NTVHDIVNR||FC(IPM[C])NTVHDIVNR	1||1	2.85714||1.6129	NA||NA	2.23502	0.87981	2	2	0.393647
Q99LC5	68	Q99LC5_68	Etfa	ETFA_MOUSE Electron transfer flavoprotein subunit alpha, mitochondrial OS=Mus musculus OX=10090 GN=Etfa PE=1 SV=2	VVQDLC(IPM[C])K|VVQDLC(IPM[C])K|VVQDLC(IPM[C])K	1|1|1	2.7027|1.5625|2.43902	NA|NA|NA	2.23474	0.59692	3	3	0.267109
Q99L27	224	Q99L27_224	Gmpr2	GMPR2_MOUSE GMP reductase 2 OS=Mus musculus OX=10090 GN=Gmpr2 PE=1 SV=2	GHIISDGGCSC(IPM[C])PGDVAK||GHIISDGGCSC(IPM[C])PGDVAK	2||1	2.02832||2.43902	0.75771||NA	2.23367	0.29041	3	2	0.130015
P80315	450	P80315_450	Cct4	TCPD_MOUSE T-complex protein 1 subunit delta OS=Mus musculus OX=10090 GN=Cct4 PE=1 SV=3	TLSGMESYC(IPM[C])VR|TLSGMESYC(IPM[C])VR|TLSGMESYC(IPM[C])VR	6|2|6	3.13725|1.80195|1.74242	0.81214|0.02296|0.25095	2.22721	0.78868	14	3	0.354111
P46471	377	P46471_377	Psmc2	PRS7_MOUSE 26S proteasome regulatory subunit 7 OS=Mus musculus OX=10090 GN=Psmc2 PE=1 SV=5	LC(IPM[C])PNSTGAEIR|LC(IPM[C])PNSTGAEIR|	1|2|	1.5873|2.85714|	NA|0.0|	2.22222	0.89791	3	2	0.40406
Q9QYJ0	308	Q9QYJ0_308	Dnaja2	DNJA2_MOUSE DnaJ homolog subfamily A member 2 OS=Mus musculus OX=10090 GN=Dnaja2 PE=1 SV=1	VIEPGC(IPM[C])VR|VIEPGC(IPM[C])VR|VIEPGC(IPM[C])VR	3|2|5	2.27273|1.88679|2.5	0.02916|0.0|0.03511	2.21984	0.31001	10	3	0.139654
P59178	554	P59178_554	L3mbtl2	LMBL2_MOUSE Lethal(3)malignant brain tumor-like protein 2 OS=Mus musculus OX=10090 GN=L3mbtl2 PE=1 SV=2	|LIC(IPM[C])VATVK|LIC(IPM[C])VATVK	|1|2	|2.0|2.43902	|NA|0.0	2.21951	0.31043	3	2	0.139864
Q76KJ5	107	Q76KJ5_107	Polr1g	RPA34_MOUSE DNA-directed RNA polymerase I subunit RPA34 OS=Mus musculus OX=10090 GN=Polr1g PE=1 SV=2	LTC(IPM[C])APAPSGSLR|LTC(IPM[C])APAPSGSLR|LTC(IPM[C])APAPSGSLR	3|4|3	3.0303|1.52546|2.08333	1.31562|0.80271|0.22832	2.21303	0.76076	10	3	0.343764
Q9JK30	369	Q9JK30_369	Orc3	ORC3_MOUSE Origin recognition complex subunit 3 OS=Mus musculus OX=10090 GN=Orc3 PE=1 SV=1	VNVFSVSQC(IPM[C])ENIR|VNVFSVSQC(IPM[C])ENIR|	1|1|	2.5|1.92308|	NA|NA|	2.21154	0.40794	2	2	0.18446
Q8CI03	638	Q8CI03_638	Flywch1	FWCH1_MOUSE FLYWCH-type zinc finger-containing protein 1 OS=Mus musculus OX=10090 GN=Flywch1 PE=1 SV=2	SHC(IPM[C])HPPDLAGLEALR||SHC(IPM[C])HPPDLAGLEALR	1||5	2.77778||1.63934	NA||0.10351	2.20856	0.805	6	2	0.364491
Q91W86	709	Q91W86_709	Vps11	VPS11_MOUSE Vacuolar protein sorting-associated protein 11 homolog OS=Mus musculus OX=10090 GN=Vps11 PE=1 SV=3	QVIAVC(IPM[C])ER||QVIAVC(IPM[C])ER	2||2	2.27273||2.13152	0.0||0.12827	2.20213	0.09985	4	2	0.0453425
Q8R010	168	Q8R010_168	Aimp2	AIMP2_MOUSE Aminoacyl tRNA synthase complex-interacting multifunctional protein 2 OS=Mus musculus OX=10090 GN=Aimp2 PE=1 SV=2	C(IPM[C])FGEQAR|C(IPM[C])FGEQAR|C(IPM[C])FGEQAR	3|2|2	1.96078|1.61458|3.0303	0.0|0.07366|0.0	2.20189	0.73801	7	3	0.335171
Q8JZQ9	504	Q8JZQ9_504	Eif3b	EIF3B_MOUSE Eukaryotic translation initiation factor 3 subunit B OS=Mus musculus OX=10090 GN=Eif3b PE=1 SV=1	NLFNVVDC(IPM[C])K|NLFNVVDC(IPM[C])K|NLFNVVDC(IPM[C])K	3|1|3	1.96078|1.92308|2.7027	0.38389|NA|0.17791	2.19552	0.43964	7	3	0.200244
Q922E6	621	Q922E6_621	Fastkd2	FAKD2_MOUSE FAST kinase domain-containing protein 2, mitochondrial OS=Mus musculus OX=10090 GN=Fastkd2 PE=2 SV=2	VAVLC(IPM[C])VPK|VAVLC(IPM[C])VPK|	3|4|	2.5|1.8905|	1.00354|0.85572|	2.19525	0.43098	7	2	0.196324
Q9DCD2	66	Q9DCD2_66	Xab2	SYF1_MOUSE Pre-mRNA-splicing factor SYF1 OS=Mus musculus OX=10090 GN=Xab2 PE=1 SV=1	LLPC(IPM[C])SYK||LLPC(IPM[C])SYK	1||1	2.63158||1.75439	NA||NA	2.19299	0.62027	2	2	0.282842
P27612	663	P27612_663	Plaa	PLAP_MOUSE Phospholipase A-2-activating protein OS=Mus musculus OX=10090 GN=Plaa PE=1 SV=4	TFC(IPM[C])NCFVSQAGQK||TFC(IPM[C])NCFVSQAGQK	1||1	2.63158||1.75439	NA||NA	2.19299	0.62027	2	2	0.282842
Q9JIF7	235	Q9JIF7_235	Copb1	COPB_MOUSE Coatomer subunit beta OS=Mus musculus OX=10090 GN=Copb1 PE=1 SV=1	VC(IPM[C])HANPSER|VC(IPM[C])HANPSER|VC(IPM[C])HANPSER	2|1|2	2.5641|2.12766|1.85748	0.0|NA|0.38209	2.18308	0.35656	5	3	0.163329
Q8CG48	585	Q8CG48_585	Smc2	SMC2_MOUSE Structural maintenance of chromosomes protein 2 OS=Mus musculus OX=10090 GN=Smc2 PE=1 SV=2	C(IPM[C])IAPETLR|C(IPM[C])IAPETLR|C(IPM[C])IAPETLR	5|3|2	2.12766|2.22222|2.19807	0.74634|0.28853|0.03416	2.18265	0.04913	10	3	0.0225093
Q3U308	274	Q3U308_274	Ctu2	CTU2_MOUSE Cytoplasmic tRNA 2-thiolation protein 2 OS=Mus musculus OX=10090 GN=Ctu2 PE=1 SV=1	VMTGETC(IPM[C])TR|VMTGETC(IPM[C])TR|VMTGETC(IPM[C])TR	1|2|1	1.96078|1.72414|2.85714	NA|0.0|NA	2.18069	0.59765	4	3	0.274065
Q9D1R9	83	Q9D1R9_83	Rpl34	RL34_MOUSE Large ribosomal subunit protein eL34 OS=Mus musculus OX=10090 GN=Rpl34 PE=1 SV=2	AYGGSMC(IPM[C])AK|AYGGSMC(IPM[C])AK|AYGGSMC(IPM[C])AK	8|4|6	3.125|1.62338|1.78799	0.26507|0.2309|0.16718	2.17879	0.82356	18	3	0.37799
O08528	909	O08528_909	Hk2	HXK2_MOUSE Hexokinase-2 OS=Mus musculus OX=10090 GN=Hk2 PE=1 SV=1	GAALITAVAC(IPM[C])R|GAALITAVAC(IPM[C])R|GAALITAVAC(IPM[C])R	2|1|3	1.87063|1.96078|2.7027	0.07417|NA|0.07311	2.17804	0.4566	6	3	0.209638
P42228	324	P42228_324	Stat4	STAT4_MOUSE Signal transducer and activator of transcription 4 OS=Mus musculus OX=10090 GN=Stat4 PE=1 SV=1	QPC(IPM[C])MPTHPQR||QPC(IPM[C])MPTHPQR	1||2	2.7027||1.64706	NA||0.44367	2.17488	0.74645	3	2	0.343214
P62141	126	P62141_126	Ppp1cb	PP1B_MOUSE Serine/threonine-protein phosphatase PP1-beta catalytic subunit OS=Mus musculus OX=10090 GN=Ppp1cb PE=1 SV=3	GNHEC(IPM[C])ASINR|GNHEC(IPM[C])ASINR|GNHEC(IPM[C])ASINR	2|1|4	2.94118|1.44928|2.12766	0.0|NA|0.56691	2.17271	0.74697	7	3	0.343796
P48025	587	P48025_587	Syk	KSYK_MOUSE Tyrosine-protein kinase SYK OS=Mus musculus OX=10090 GN=Syk PE=1 SV=2	MGC(IPM[C])PAGCPR|MGC(IPM[C])PAGCPR|MGC(IPM[C])PAGCPR	2|3|3	1.76923|2.17391|2.5641	0.32636|0.14248|0.16139	2.16908	0.39746	8	3	0.183239
Q9JHU4	1997	Q9JHU4_1997	Dync1h1	DYHC1_MOUSE Cytoplasmic dynein 1 heavy chain 1 OS=Mus musculus OX=10090 GN=Dync1h1 PE=1 SV=2	TSAPITC(IPM[C])ELLNK|TSAPITC(IPM[C])ELLNK|TSAPITC(IPM[C])ELLNK	4|2|5	1.88679|1.49254|3.125	0.05824|0.0|0.05187	2.16811	0.85181	11	3	0.392881
Q9CQG2	276	Q9CQG2_276	Mettl16	MET16_MOUSE RNA N(6)-adenosine-methyltransferase METTL16 OS=Mus musculus OX=10090 GN=Mettl16 PE=1 SV=1	VTFTEFC(IPM[C])QGR|VTFTEFC(IPM[C])QGR|VTFTEFC(IPM[C])QGR	6|5|4	2.60135|1.19048|2.7027	0.15368|0.04595|0.20513	2.16484	0.84534	15	3	0.390486
Q921M3	1156	Q921M3_1156	Sf3b3	SF3B3_MOUSE Splicing factor 3B subunit 3 OS=Mus musculus OX=10090 GN=Sf3b3 PE=1 SV=1	SEHPPLC(IPM[C])GR|SEHPPLC(IPM[C])GR|SEHPPLC(IPM[C])GR	7|9|8	3.125|1.49254|1.86932	0.39716|0.24078|0.17942	2.16229	0.85475	24	3	0.395299
O55128	26	O55128_26	Sap18	SAP18_MOUSE Histone deacetylase complex subunit SAP18 OS=Mus musculus OX=10090 GN=Sap18 PE=1 SV=1	TC(IPM[C])PLLLR|TC(IPM[C])PLLLR|TC(IPM[C])PLLLR	6|3|6	3.13725|1.53846|1.80547	0.46018|0.05824|0.23717	2.16039	0.85645	15	3	0.396433
P97461	66	P97461_66	Rps5	RS5_MOUSE Small ribosomal subunit protein uS7 OS=Mus musculus OX=10090 GN=Rps5 PE=1 SV=4	KAQC(IPM[C])PIVER AQC(IPM[C])PIVER|KAQC(IPM[C])PIVER AQC(IPM[C])PIVER|KAQC(IPM[C])PIVER AQC(IPM[C])PIVER	13|15|8	2.5|1.44928|2.5	0.79109|0.25725|0.27001	2.14976	0.60663	36	3	0.282185
Q8BNV1	260	Q8BNV1_260	Trmt2a	TRM2A_MOUSE tRNA (uracil-5-)-methyltransferase homolog A OS=Mus musculus OX=10090 GN=Trmt2a PE=1 SV=2	GGTC(IPM[C])AVAAPFDTVHIPEATK|GGTC(IPM[C])AVAAPFDTVHIPEATK|GGTC(IPM[C])AVAAPFDTVHIPEATK	2|2|2	2.56579|1.42023|2.44048	0.09304|0.07122|0.08418	2.14217	0.62835	6	3	0.293324
Q8QZT1	116	Q8QZT1_116	Acat1	THIL_MOUSE Acetyl-CoA acetyltransferase, mitochondrial OS=Mus musculus OX=10090 GN=Acat1 PE=1 SV=1	QATLGAGLPISTPC(IPM[C])TTVNK|QATLGAGLPISTPC(IPM[C])TTVNK|QATLGAGLPISTPC(IPM[C])TTVNK	3|3|4	2.63158|1.69492|2.08333	0.0|0.39608|0.0	2.13661	0.4706	10	3	0.220255
P51859	108	P51859_108	Hdgf	HDGF_MOUSE Hepatoma-derived growth factor OS=Mus musculus OX=10090 GN=Hdgf PE=1 SV=2	KSC(IPM[C])AAEPEVEPEAHEGDGDKK||SC(IPM[C])AAEPEVEPEAHEGDGDKK	1||1	2.63158||1.63934	NA||NA	2.13546	0.70162	2	2	0.328557
O55091	283	O55091_283	Impact	IMPCT_MOUSE Protein IMPACT OS=Mus musculus OX=10090 GN=Impact PE=1 SV=2	|HINNC(IPM[C])AR|HINNC(IPM[C])AR	|1|1	|2.32558|1.92308	|NA|NA	2.12433	0.28461	2	2	0.133976
Q9ERU9	105	Q9ERU9_105	Ranbp2	RBP2_MOUSE E3 SUMO-protein ligase RanBP2 OS=Mus musculus OX=10090 GN=Ranbp2 PE=1 SV=2	IAELLC(IPM[C])K|IAELLC(IPM[C])K|IAELLC(IPM[C])K	5|2|1	2.17391|1.55287|2.63158	0.26148|0.28499|NA	2.11945	0.54141	8	3	0.255448
Q8R1F1	512	Q8R1F1_512	Niban2	NIBA2_MOUSE Protein Niban 2 OS=Mus musculus OX=10090 GN=Niban2 PE=1 SV=2	LAPTC(IPM[C])K|LAPTC(IPM[C])K|LAPTC(IPM[C])K	1|1|1	2.22222|1.96078|2.17391	NA|NA|NA	2.11897	0.13911	3	3	0.0656498
Q8BHT7	90	Q8BHT7_90	Rgp1	RGP1_MOUSE RAB6A-GEF complex partner protein 2 OS=Mus musculus OX=10090 GN=Rgp1 PE=2 SV=1	GQC(IPM[C])ILSTPPK||GQC(IPM[C])ILSTPPK	2||2	2.44898||1.78847	0.57723||0.47969	2.11872	0.46705	4	2	0.22044
P62334	83	P62334_83	Psmc6	PRS10_MOUSE 26S proteasome regulatory subunit 10B OS=Mus musculus OX=10090 GN=Psmc6 PE=1 SV=1	YVVGC(IPM[C])R|YVVGC(IPM[C])R|YVVGC(IPM[C])R	4|3|5	2.5641|1.69492|2.08333	0.64103|0.14182|0.31121	2.11412	0.43541	12	3	0.205953
Q9DCL9	295	Q9DCL9_295	Paics	PUR6_MOUSE Bifunctional phosphoribosylaminoimidazole carboxylase/phosphoribosylaminoimidazole succinocarboxamide synthetase OS=Mus musculus OX=10090 GN=Paics PE=1 SV=4	ACGNFGIPC(IPM[C])ELR||ACGNFGIPC(IPM[C])ELR	1||2	2.22222||2.00321	NA||0.11332	2.11272	0.15486	3	2	0.0732989
Q99LC3	183	Q99LC3_183	Ndufa10	NDUAA_MOUSE NADH dehydrogenase [ubiquinone] 1 alpha subcomplex subunit 10, mitochondrial OS=Mus musculus OX=10090 GN=Ndufa10 PE=1 SV=1	KQC(IPM[C])VDHYNEIK||QC(IPM[C])VDHYNEIK	1||1	2.5||1.72414	NA||NA	2.11207	0.54862	2	2	0.259755
Q8BPZ8	280	Q8BPZ8_280	Abraxas1	ABRX1_MOUSE BRCA1-A complex subunit Abraxas 1 OS=Mus musculus OX=10090 GN=Abraxas1 PE=1 SV=1	NPQENILLC(IPM[C])QALR||NPQENILLC(IPM[C])QALR	1||1	2.08333||2.12766	NA||NA	2.1055	0.03135	2	2	0.0148896
P25444	229	P25444_229	Rps2	RS2_MOUSE Small ribosomal subunit protein uS5 OS=Mus musculus OX=10090 GN=Rps2 PE=1 SV=3	GC(IPM[C])TATLGNFAK|GC(IPM[C])TATLGNFAK|GC(IPM[C])TATLGNFAK	8|8|8	2.67094|1.78628|1.85249	0.21135|0.12817|0.13876	2.10324	0.49276	24	3	0.234286
O35657	293	O35657_293	Neu1	NEUR1_MOUSE Sialidase-1 OS=Mus musculus OX=10090 GN=Neu1 PE=1 SV=1	SYDAC(IPM[C])DTLRPR||SYDAC(IPM[C])DTLRPR	1||2	2.32558||1.875	NA||0.88388	2.10029	0.31861	3	2	0.151698
Q8BV66	124	Q8BV66_124	Ifi44	IFI44_MOUSE Interferon-induced protein 44 OS=Mus musculus OX=10090 GN=Ifi44 PE=2 SV=1	AVIVSSAIC(IPM[C])K||AVIVSSAIC(IPM[C])K	1||1	1.92308||2.27273	NA||NA	2.0979	0.24724	2	2	0.117851
Q9D3U0	231	Q9D3U0_231	Pus10	PUS10_MOUSE tRNA pseudouridine synthase Pus10 OS=Mus musculus OX=10090 GN=Pus10 PE=1 SV=1	DC(IPM[C])FKPAK||DC(IPM[C])FKPAK	1||1	1.75439||2.43902	NA||NA	2.09671	0.48411	2	2	0.23089
Q8BQZ4	242	Q8BQZ4_242	Ralgapb	RLGPB_MOUSE Ral GTPase-activating protein subunit beta OS=Mus musculus OX=10090 GN=Ralgapb PE=1 SV=2	VIC(IPM[C])ALTSR|VIC(IPM[C])ALTSR|VIC(IPM[C])ALTSR	2|3|1	2.66714|1.53846|2.08333	0.05029|0.2312|NA	2.09631	0.56445	6	3	0.269259
Q3TRM8	914	Q3TRM8_914	Hk3	HXK3_MOUSE Hexokinase-3 OS=Mus musculus OX=10090 GN=Hk3 PE=1 SV=2	GAALVTAVAC(IPM[C])R||GAALVTAVAC(IPM[C])R	1||2	1.85185||2.32558	NA||0.0	2.08872	0.33498	3	2	0.160376
Q6P5B0	327	Q6P5B0_327	Rrp12	RRP12_MOUSE RRP12-like protein OS=Mus musculus OX=10090 GN=Rrp12 PE=1 SV=1	SC(IPM[C])SETLLR|SC(IPM[C])SETLLR|SC(IPM[C])SETLLR	3|1|2	2.04082|1.40845|2.77992	0.21239|NA|0.10921	2.0764	0.68643	6	3	0.330587
P25799	159	P25799_159	Nfkb1	NFKB1_MOUSE Nuclear factor NF-kappa-B p105 subunit OS=Mus musculus OX=10090 GN=Nfkb1 PE=1 SV=2	MTEAC(IPM[C])IR||MTEAC(IPM[C])IR	2||1	2.29475||1.85185	0.57694||NA	2.0733	0.31318	3	2	0.151054
E9Q912	64	E9Q912_64	Rap1gds1	GDS1_MOUSE Rap1 GTPase-GDP dissociation stimulator 1 OS=Mus musculus OX=10090 GN=Rap1gds1 PE=2 SV=1	LLTPQASC(IPM[C])TAK|LLTPQASC(IPM[C])TAK|LLTPQASC(IPM[C])TAK ANLLTPQASC(IPM[C])TAK	2|2|2	1.78799|2.60135|1.82367	0.09031|0.14333|1.34931	2.071	0.45964	6	3	0.221941
P49766	47	P49766_47	Vegfb	VEGFB_MOUSE Vascular endothelial growth factor B OS=Mus musculus OX=10090 GN=Vegfb PE=2 SV=2	ATC(IPM[C])QPR|ATC(IPM[C])QPR|	1|1|	2.38095|1.75439|	NA|NA|	2.06767	0.44304	2	2	0.21427
Q3UVG3	750	Q3UVG3_750	Fam91a1	F91A1_MOUSE Protein FAM91A1 OS=Mus musculus OX=10090 GN=Fam91a1 PE=1 SV=1	IATHGLC(IPM[C])R||IATHGLC(IPM[C])R	1||1	2.43902||1.69492	NA||NA	2.06697	0.52616	2	2	0.254556
Q60932	245	Q60932_245	Vdac1	VDAC1_MOUSE Non-selective voltage-gated ion channel VDAC1 OS=Mus musculus OX=10090 GN=Vdac1 PE=1 SV=3	YQVDPDAC(IPM[C])FSAK|YQVDPDAC(IPM[C])FSAK|YQVDPDAC(IPM[C])FSAK	2|3|2	2.28714|2.27273|1.63978	1.18492|0.1558|0.03802	2.06655	0.36966	7	3	0.178878
Q60875	307	Q60875_307	Arhgef2	ARHG2_MOUSE Rho guanine nucleotide exchange factor 2 OS=Mus musculus OX=10090 GN=Arhgef2 PE=1 SV=4	QALC(IPM[C])PGSTR|QALC(IPM[C])PGSTR|QALC(IPM[C])PGSTR	3|3|4	2.77778|1.49254|1.92379	0.5589|0.10807|0.22593	2.0647	0.6541	10	3	0.316801
Q8K1B8	235	Q8K1B8_235	Fermt3	URP2_MOUSE Fermitin family homolog 3 OS=Mus musculus OX=10090 GN=Fermt3 PE=1 SV=1	C(IPM[C])LMQQGIK|C(IPM[C])LMQQGIK|C(IPM[C])LMQQGIK	9|9|7	2.85714|1.63934|1.69492	0.45459|0.19067|0.26151	2.0638	0.68761	25	3	0.333177
Q3UFB2	231	Q3UFB2_231	Znhit6	BCD1_MOUSE Box C/D snoRNA protein 1 OS=Mus musculus OX=10090 GN=Znhit6 PE=1 SV=2	FSC(IPM[C])SLPCVK||FSC(IPM[C])SLPCVK	1||1	2.5641||1.5625	NA||NA	2.0633	0.70824	2	2	0.343256
Q8BQY8	253	Q8BQY8_253	Hus1	HUS1_MOUSE Checkpoint protein HUS1 OS=Mus musculus OX=10090 GN=Hus1 PE=2 SV=1	AVC(IPM[C])NIVNNR|AVC(IPM[C])NIVNNR|	1|1|	2.27273|1.85185|	NA|NA|	2.06229	0.29761	2	2	0.14431
Q8R050	601	Q8R050_601	Gspt1	ERF3A_MOUSE Eukaryotic peptide chain release factor GTP-binding subunit ERF3A OS=Mus musculus OX=10090 GN=Gspt1 PE=1 SV=2	TAGTIC(IPM[C])LETFK|TAGTIC(IPM[C])LETFK|	3|1|	2.63158|1.49254|	0.55709|NA|	2.06206	0.80542	4	2	0.39059
Q8BIW9	368	Q8BIW9_368	Chtf18	CTF18_MOUSE Chromosome transmission fidelity protein 18 homolog OS=Mus musculus OX=10090 GN=Chtf18 PE=1 SV=2	VALLC(IPM[C])GPPGLGK|VALLC(IPM[C])GPPGLGK|VALLC(IPM[C])GPPGLGK	2|2|4	2.66714|1.92308|1.5749	0.05029|0.0|0.18646	2.05504	0.55795	8	3	0.271503
O55143	364	O55143_364	Atp2a2	AT2A2_MOUSE Sarcoplasmic/endoplasmic reticulum calcium ATPase 2 OS=Mus musculus OX=10090 GN=Atp2a2 PE=1 SV=2	TGTLTTNQMSVC(IPM[C])R|TGTLTTNQMSVC(IPM[C])R|TGTLTTNQMSVC(IPM[C])R	4|2|3	2.85714|1.6313|1.66667	0.10659|0.13129|0.17983	2.0517	0.69775	9	3	0.340084
P13864	1481	P13864_1481	Dnmt1	DNMT1_MOUSE DNA (cytosine-5)-methyltransferase 1 OS=Mus musculus OX=10090 GN=Dnmt1 PE=1 SV=5	GVCSC(IPM[C])AEGK|GVCSC(IPM[C])AEGK|GVCSC(IPM[C])AEGK	2|2|2	2.32684|1.55048|2.2739	0.07653|0.017|0.07309	2.05041	0.43376	6	3	0.211548
P62192	58	P62192_58	Psmc1	PRS4_MOUSE 26S proteasome regulatory subunit 4 OS=Mus musculus OX=10090 GN=Psmc1 PE=1 SV=1	LPLVTPHTQC(IPM[C])R|LPLVTPHTQC(IPM[C])R|LPLVTPHTQC(IPM[C])R	2|2|2	2.5|1.87166|1.77673	0.0|0.5672|0.15565	2.04946	0.39305	6	3	0.191782
Q9JIF0	119	Q9JIF0_119	Prmt1	ANM1_MOUSE Protein arginine N-methyltransferase 1 OS=Mus musculus OX=10090 GN=Prmt1 PE=1 SV=1	VIGIEC(IPM[C])SSISDYAVK|VIGIEC(IPM[C])SSISDYAVK|KVIGIEC(IPM[C])SSISDYAVK VIGIEC(IPM[C])SSISDYAVK	2|7|4	2.24975|1.63934|2.22662	0.10725|0.36849|0.36083	2.03857	0.34594	13	3	0.169697
Q6A009	595	Q6A009_595	Ltn1	LTN1_MOUSE E3 ubiquitin-protein ligase listerin OS=Mus musculus OX=10090 GN=Ltn1 PE=1 SV=3	KKPLEDLVC(IPM[C])K||KKPLEDLVC(IPM[C])K KPLEDLVC(IPM[C])K	1||4	2.22222||1.85185	NA||0.23148	2.03703	0.26189	5	2	0.128565
P27659	114	P27659_114	Rpl3	RL3_MOUSE Large ribosomal subunit protein uL3 OS=Mus musculus OX=10090 GN=Rpl3 PE=1 SV=3	TVFAEHISDEC(IPM[C])KR TVFAEHISDEC(IPM[C])K|TVFAEHISDEC(IPM[C])K|TVFAEHISDEC(IPM[C])KR TVFAEHISDEC(IPM[C])K	11|4|10	2.63158|1.34964|2.12766	1.14202|0.13579|0.41334	2.03629	0.64584	25	3	0.317165
Q9CQG2	57	Q9CQG2_57	Mettl16	MET16_MOUSE RNA N(6)-adenosine-methyltransferase METTL16 OS=Mus musculus OX=10090 GN=Mettl16 PE=1 SV=1	LTC(IPM[C])TLLR ALTC(IPM[C])TLLR|LTC(IPM[C])TLLR ALTC(IPM[C])TLLR|LTC(IPM[C])TLLR ALTC(IPM[C])TLLR	4|5|5	2.81746|1.53846|1.72414	0.41612|0.16778|0.43091	2.02669	0.69109	14	3	0.340994
Q9ESX5	74	Q9ESX5_74	Dkc1	DKC1_MOUSE H/ACA ribonucleoprotein complex subunit DKC1 OS=Mus musculus OX=10090 GN=Dkc1 PE=1 SV=4	TAHYTPLPC(IPM[C])GSNPLK||TAHYTPLPC(IPM[C])GSNPLK	3||3	1.72414||2.32558	0.4914||0.27351	2.02486	0.42528	6	2	0.210029
Q920L1	410	Q920L1_410	Fads1	FADS1_MOUSE Acyl-CoA (8-3)-desaturase OS=Mus musculus OX=10090 GN=Fads1 PE=1 SV=1	VAPLVQSLC(IPM[C])AK||VAPLVQSLC(IPM[C])AK	1||4	2.38095||1.66852	NA||0.24812	2.02473	0.50376	5	2	0.248804
Q8R1F5	102	Q8R1F5_102	Hyi	HYI_MOUSE Putative hydroxypyruvate isomerase OS=Mus musculus OX=10090 GN=Hyi PE=1 SV=2	ALGC(IPM[C])PR|ALGC(IPM[C])PR|	1|1|	2.38095|1.66667|	NA|NA|	2.02381	0.50507	2	2	0.249564
P29351	361	P29351_361	Ptpn6	PTN6_MOUSE Tyrosine-protein phosphatase non-receptor type 6 OS=Mus musculus OX=10090 GN=Ptpn6 PE=1 SV=2	C(IPM[C])VPYWPEVGTQR||C(IPM[C])VPYWPEVGTQR	1||1	1.66667||2.38095	NA||NA	2.02381	0.50507	2	2	0.249564
Q9DAI2	12	Q9DAI2_12	Ift22	IFT22_MOUSE Intraflagellar transport protein 22 homolog OS=Mus musculus OX=10090 GN=Ift22 PE=1 SV=1	ILFVGPC(IPM[C])ESGK|ILFVGPC(IPM[C])ESGK|ILFVGPC(IPM[C])ESGK	4|2|5	2.0|1.36265|2.7027	0.08313|0.28264|0.28273	2.02178	0.67029	11	3	0.331535
Q8R3N6	156	Q8R3N6_156	Thoc1	THOC1_MOUSE THO complex subunit 1 OS=Mus musculus OX=10090 GN=Thoc1 PE=1 SV=1	SQNTVFC(IPM[C])GR|SQNTVFC(IPM[C])GR|SQNTVFC(IPM[C])GR	2|2|3	2.77778|1.6129|1.66667	0.0|0.0|0.19584	2.01912	0.65757	7	3	0.325672
Q91VH2	427	Q91VH2_427	Snx9	SNX9_MOUSE Sorting nexin-9 OS=Mus musculus OX=10090 GN=Snx9 PE=1 SV=1	C(IPM[C])TGPLPK|C(IPM[C])TGPLPK|C(IPM[C])TGPLPK	1|1|2	2.5|1.69492|1.85185	NA|NA|0.0	2.01559	0.42679	4	3	0.211744
P41216	109	P41216_109	Acsl1	ACSL1_MOUSE Long-chain-fatty-acid--CoA ligase 1 OS=Mus musculus OX=10090 GN=Acsl1 PE=1 SV=2	|GIQVSNNGPC(IPM[C])LGSR|GIQVSNNGPC(IPM[C])LGSR	|1|1	|1.69492|2.32558	|NA|NA	2.01025	0.44594	2	2	0.221833
Q5S006	749	Q5S006_749	Lrrk2	LRRK2_MOUSE Leucine-rich repeat serine/threonine-protein kinase 2 OS=Mus musculus OX=10090 GN=Lrrk2 PE=1 SV=2	GATSLIYQVC(IPM[C])EK||GATSLIYQVC(IPM[C])EK	1||1	2.22222||1.78571	NA||NA	2.00396	0.30866	2	2	0.154025
Q62432	70	Q62432_70	Smad2	SMAD2_MOUSE Mothers against decapentaplegic homolog 2 OS=Mus musculus OX=10090 GN=Smad2 PE=1 SV=2	AITTQNC(IPM[C])NTK||AITTQNC(IPM[C])NTK	4||4	2.56579||1.42974	0.16927||0.06273	1.99776	0.80331	8	2	0.402105
Q60972	138	Q60972_138	Rbbp4	RBBP4_MOUSE Histone-binding protein RBBP4 OS=Mus musculus OX=10090 GN=Rbbp4 PE=1 SV=5	YMPQNPC(IPM[C])IIATK|YMPQNPC(IPM[C])IIATK|YMPQNPC(IPM[C])IIATK	3|2|2	2.5641|1.90493|1.52313	0.32506|0.02566|0.24294	1.99739	0.52661	7	3	0.263649
E9Q555	3052	E9Q555_3052	Rnf213	RN213_MOUSE E3 ubiquitin-protein ligase RNF213 OS=Mus musculus OX=10090 GN=Rnf213 PE=1 SV=3	IC(IPM[C])METGK|IC(IPM[C])METGK|IC(IPM[C])METGK	1|4|8	2.27273|1.5873|2.12862	NA|0.05381|0.49004	1.99622	0.36139	13	3	0.181037
Q9JHU4	631	Q9JHU4_631	Dync1h1	DYHC1_MOUSE Cytoplasmic dynein 1 heavy chain 1 OS=Mus musculus OX=10090 GN=Dync1h1 PE=1 SV=2	VQYPQSQAC(IPM[C])K|VQYPQSQAC(IPM[C])K|VQYPQSQAC(IPM[C])K	3|1|3	2.7027|1.6129|1.66667	0.332|NA|0.21772	1.99409	0.61426	7	3	0.30804
Q9QWV9	111	Q9QWV9_111	Ccnt1	CCNT1_MOUSE Cyclin-T1 OS=Mus musculus OX=10090 GN=Ccnt1 PE=1 SV=3	VAHTC(IPM[C])LHPQESLPDTR|VAHTC(IPM[C])LHPQESLPDTR|VAHTC(IPM[C])LHPQESLPDTR	2|1|2	2.5|1.25|2.23214	0.39284|NA|0.21045	1.99405	0.65813	5	3	0.330047
Q8BMD8	328	Q8BMD8_328	Slc25a24	SCMC1_MOUSE Mitochondrial adenyl nucleotide antiporter SLC25A24 OS=Mus musculus OX=10090 GN=Slc25a24 PE=1 SV=1	TGQYSGIYGC(IPM[C])AK|TGQYSGIYGC(IPM[C])AK|TGQYSGIYGC(IPM[C])AK	6|4|4	2.63158|1.69492|1.64111	0.21119|0.08115|0.10716	1.9892	0.55696	14	3	0.279992
A2A5R2	1457	A2A5R2_1457	Arfgef2	BIG2_MOUSE Brefeldin A-inhibited guanine nucleotide-exchange protein 2 OS=Mus musculus OX=10090 GN=Arfgef2 PE=1 SV=1	|SGTNC(IPM[C])LENLVISNGEK|SGTNC(IPM[C])LENLVISNGEK	|1|1	|2.22222|1.75439	|NA|NA	1.9883	0.33081	2	2	0.166378
Q922D4	801	Q922D4_801	Ppp6r3	PP6R3_MOUSE Serine/threonine-protein phosphatase 6 regulatory subunit 3 OS=Mus musculus OX=10090 GN=Ppp6r3 PE=1 SV=1	|LSTSQDAAC(IPM[C])K|LSTSQDAAC(IPM[C])K	|1|1	|1.78571|2.17391	|NA|NA	1.97981	0.2745	2	2	0.13865
Q9JLI6	101	Q9JLI6_101	Scly	SCLY_MOUSE Selenocysteine lyase OS=Mus musculus OX=10090 GN=Scly PE=1 SV=1	C(IPM[C])FHEQQTLK|C(IPM[C])FHEQQTLK|C(IPM[C])FHEQQTLK	6|1|4	2.0|1.6129|2.32558	0.2347|NA|0.02643	1.97949	0.35678	11	3	0.180238
Q9WUV0	237	Q9WUV0_237	Orc5	ORC5_MOUSE Origin recognition complex subunit 5 OS=Mus musculus OX=10090 GN=Orc5 PE=2 SV=1	YC(IPM[C])EPVVK|YC(IPM[C])EPVVK|YC(IPM[C])EPVVK	1|2|2	1.63934|2.32558|1.96078	NA|0.0|0.0	1.97523	0.34335	5	3	0.173828
P37913	530	P37913_530	Lig1	DNLI1_MOUSE DNA ligase 1 OS=Mus musculus OX=10090 GN=Lig1 PE=1 SV=2	LPEHC(IPM[C])K|LPEHC(IPM[C])K|	5|1|	2.5|1.44928|	0.86762|NA|	1.97464	0.74297	6	2	0.376256
P62830	125	P62830_125	Rpl23	RL23_MOUSE Large ribosomal subunit protein uL14 OS=Mus musculus OX=10090 GN=Rpl23 PE=1 SV=1	EC(IPM[C])ADLWPR|EC(IPM[C])ADLWPR|EC(IPM[C])ADLWPR	3|4|3	1.88679|2.6084|1.42857	0.18723|0.52022|0.22192	1.97459	0.59479	10	3	0.301222
Q99JR8	365	Q99JR8_365	Smarcd2	SMRD2_MOUSE SWI/SNF-related matrix-associated actin-dependent regulator of chromatin subfamily D member 2 OS=Mus musculus OX=10090 GN=Smarcd2 PE=1 SV=2	QIFSC(IPM[C])GR||QIFSC(IPM[C])GR	2||1	2.12862||1.81818	0.06405||NA	1.9734	0.21951	3	2	0.111234
Q9CR02	162	Q9CR02_162	Tma16	TMA16_MOUSE Translation machinery-associated protein 16 OS=Mus musculus OX=10090 GN=Tma16 PE=1 SV=1	KLC(IPM[C])ADDAVPK||KLC(IPM[C])ADDAVPK	1||2	2.04082||1.90476	NA||0.44896	1.97279	0.09621	3	2	0.0487685
Q7TPD0	496	Q7TPD0_496	Ints3	INT3_MOUSE Integrator complex subunit 3 OS=Mus musculus OX=10090 GN=Ints3 PE=1 SV=2	EKFPEFC(IPM[C])SSPSPPVEVK||EKFPEFC(IPM[C])SSPSPPVEVK	4||4	2.08696||1.85249	0.11287||0.27449	1.96972	0.1658	8	2	0.0841744
Q6PAV2	175	Q6PAV2_175	Herc4	HERC4_MOUSE Probable E3 ubiquitin-protein ligase HERC4 OS=Mus musculus OX=10090 GN=Herc4 PE=1 SV=2	YGQLGLGIDC(IPM[C])QK||YGQLGLGIDC(IPM[C])QK	2||3	1.43892||2.5	0.01464||0.03701	1.96946	0.7503	5	2	0.380967
Q9R1T2	218	Q9R1T2_218	Sae1	SAE1_MOUSE SUMO-activating enzyme subunit 1 OS=Mus musculus OX=10090 GN=Sae1 PE=1 SV=1	VLFC(IPM[C])PVK|VLFC(IPM[C])PVK|VLFC(IPM[C])PVK	3|2|5	2.77778|1.3431|1.78571	0.22911|0.34535|0.06387	1.96886	0.73467	10	3	0.373145
Q6NS46	694	Q6NS46_694	Pdcd11	RRP5_MOUSE Protein RRP5 homolog OS=Mus musculus OX=10090 GN=Pdcd11 PE=1 SV=2	VLC(IPM[C])LSQSER|VLC(IPM[C])LSQSER|VLC(IPM[C])LSQSER	6|9|5	2.34588|1.23457|2.32558	0.23905|0.12751|0.29661	1.96868	0.63584	20	3	0.322978
P46061	169	P46061_169	Rangap1	RAGP1_MOUSE Ran GTPase-activating protein 1 OS=Mus musculus OX=10090 GN=Rangap1 PE=1 SV=2	ILAAALTEC(IPM[C])HR||ILAAALTEC(IPM[C])HR	1||6	2.43902||1.49254	NA||0.08661	1.96578	0.66926	7	2	0.340455
P51791	733	P51791_733	Clcn3	CLCN3_MOUSE H(+)/Cl(-) exchange transporter 3 OS=Mus musculus OX=10090 GN=Clcn3 PE=1 SV=3	VC(IPM[C])FAQHTPSLPAESPR||VC(IPM[C])FAQHTPSLPAESPR	1||5	2.5||1.42857	NA||0.02277	1.96428	0.75762	6	2	0.385699
P05064	202	P05064_202	Aldoa	ALDOA_MOUSE Fructose-bisphosphate aldolase A OS=Mus musculus OX=10090 GN=Aldoa PE=1 SV=2	C(IPM[C])QYVTEK|C(IPM[C])QYVTEK|C(IPM[C])QYVTEK	1|2|2	2.27273|1.38785|2.22545	NA|0.31828|0.47893	1.96201	0.4978	5	3	0.253719
Q8K3K7	248	Q8K3K7_248	Agpat2	PLCB_MOUSE 1-acyl-sn-glycerol-3-phosphate acyltransferase beta OS=Mus musculus OX=10090 GN=Agpat2 PE=1 SV=1	LVDTC(IPM[C])YQSMR||LVDTC(IPM[C])YQSMR	1||1	1.92308||2.0	NA||NA	1.96154	0.05439	2	2	0.0277282
Q61699	34	Q61699_34	Hsph1	HS105_MOUSE Heat shock protein 105 kDa OS=Mus musculus OX=10090 GN=Hsph1 PE=1 SV=2	C(IPM[C])TPSVISFGSK|C(IPM[C])TPSVISFGSK|C(IPM[C])TPSVISFGSK	12|6|15	2.53205|1.70953|1.63934	0.77729|0.09107|0.09234	1.96031	0.49639	33	3	0.25322
Q8BTM8	1018	Q8BTM8_1018	Flna	FLNA_MOUSE Filamin-A OS=Mus musculus OX=10090 GN=Flna PE=1 SV=5	IVSPSGAAVPC(IPM[C])K||IVSPSGAAVPC(IPM[C])K	1||2	2.22222||1.6954	NA||0.04064	1.95881	0.37252	3	2	0.190177
P62984	115	P62984_115	Uba52	RL40_MOUSE Ubiquitin-ribosomal protein eL40 fusion protein OS=Mus musculus OX=10090 GN=Uba52 PE=1 SV=2	C(IPM[C])GHTNNLRPK C(IPM[C])GHTNNLR|C(IPM[C])GHTNNLRPK C(IPM[C])GHTNNLR|C(IPM[C])GHTNNLRPK C(IPM[C])GHTNNLR	8|4|5	2.43056|1.05894|2.38095	0.50094|0.05079|0.61491	1.95682	0.77798	17	3	0.397574
P38060	174	P38060_174	Hmgcl	HMGCL_MOUSE Hydroxymethylglutaryl-CoA lyase, mitochondrial OS=Mus musculus OX=10090 GN=Hmgcl PE=1 SV=2	|GYVSCALGC(IPM[C])PYEGK|GYVSCALGC(IPM[C])PYEGK	|2|1	|1.5877|2.32558	|0.03564|NA	1.95664	0.52176	3	2	0.266661
Q3TL44	713	Q3TL44_713	Nlrx1	NLRX1_MOUSE NLR family member X1 OS=Mus musculus OX=10090 GN=Nlrx1 PE=1 SV=1	C(IPM[C])TVVASVLGSGR||C(IPM[C])TVVASVLGSGR	1||2	2.38095||1.51654	NA||0.06499	1.94874	0.61123	3	2	0.313654
P80318	398	P80318_398	Cct3	TCPG_MOUSE T-complex protein 1 subunit gamma OS=Mus musculus OX=10090 GN=Cct3 PE=1 SV=1	NLQDAMQVC(IPM[C])R|NLQDAMQVC(IPM[C])R|NLQDAMQVC(IPM[C])R	2|4|1	2.38095|1.28289|2.17391	0.0|0.17922|NA	1.94592	0.58345	7	3	0.299832
Q80U72	22	Q80U72_22	Scrib	SCRIB_MOUSE Protein scribble homolog OS=Mus musculus OX=10090 GN=Scrib PE=1 SV=3	HC(IPM[C])SLQVVPEEIYR||HC(IPM[C])SLQVVPEEIYR	1||1	2.5||1.38889	NA||NA	1.94444	0.78567	2	2	0.40406
Q3TW96	507	Q3TW96_507	Uap1l1	UAP1L_MOUSE UDP-N-acetylhexosamine pyrophosphorylase-like protein 1 OS=Mus musculus OX=10090 GN=Uap1l1 PE=1 SV=1	LLRPQDC(IPM[C])||LLRPQDC(IPM[C])	1||1	1.88679||2.0	NA||NA	1.94339	0.08005	2	2	0.0411909
Q6A0A2	656	Q6A0A2_656	Larp4b	LAR4B_MOUSE La-related protein 4B OS=Mus musculus OX=10090 GN=Larp4b PE=1 SV=2	KPSYAEIC(IPM[C])QR||KPSYAEIC(IPM[C])QR	4||4	1.96078||1.91886	0.70288||0.31358	1.93982	0.02964	8	2	0.0152798
Q6QD59	12	Q6QD59_12	Bnip1	SEC20_MOUSE Vesicle transport protein SEC20 OS=Mus musculus OX=10090 GN=Bnip1 PE=1 SV=1	IC(IPM[C])NQEIVK||IC(IPM[C])NQEIVK	2||1	1.83625||2.04082	0.07147||NA	1.93853	0.14465	3	2	0.0746184
P60122	336	P60122_336	Ruvbl1	RUVB1_MOUSE RuvB-like 1 OS=Mus musculus OX=10090 GN=Ruvbl1 PE=1 SV=1	GNC(IPM[C])VIR|GNC(IPM[C])VIR|GNC(IPM[C])VIR	3|3|4	2.7027|1.35135|1.75439	0.04334|0.22579|0.16291	1.93615	0.69377	10	3	0.358325
Q921E6	182	Q921E6_182	Eed	EED_MOUSE Polycomb protein EED OS=Mus musculus OX=10090 GN=Eed PE=1 SV=1	IINPITMQC(IPM[C])IK|IINPITMQC(IPM[C])IK|IINPITMQC(IPM[C])IK	1|2|2	2.5|1.42023|1.87719	NA|0.07122|0.17368	1.93247	0.542	5	3	0.28047
Q62018	196	Q62018_196	Ctr9	CTR9_MOUSE RNA polymerase-associated protein CTR9 homolog OS=Mus musculus OX=10090 GN=Ctr9 PE=1 SV=2	TNPGC(IPM[C])PAEVR||TNPGC(IPM[C])PAEVR	5||1	1.5873||2.27273	0.10083||NA	1.93002	0.48467	6	2	0.251122
Q8CFE4	511	Q8CFE4_511	Scyl2	SCYL2_MOUSE SCY1-like protein 2 OS=Mus musculus OX=10090 GN=Scyl2 PE=1 SV=1	VNSLVC(IPM[C])LGK|VNSLVC(IPM[C])LGK|VNSLVC(IPM[C])LGK	1|5|5	1.81818|2.32558|1.63934	NA|0.49468|1.00202	1.9277	0.35599	11	3	0.184671
Q80V86	701	Q80V86_701	Ints8	INT8_MOUSE Integrator complex subunit 8 OS=Mus musculus OX=10090 GN=Ints8 PE=1 SV=1	LGQLLAATC(IPM[C])K|LGQLLAATC(IPM[C])K|LGQLLAATC(IPM[C])K	4|5|5	2.59784|1.51515|1.66667	0.19673|0.1227|0.05665	1.92655	0.58627	14	3	0.304311
Q5S006	1770	Q5S006_1770	Lrrk2	LRRK2_MOUSE Leucine-rich repeat serine/threonine-protein kinase 2 OS=Mus musculus OX=10090 GN=Lrrk2 PE=1 SV=2	ITVPSC(IPM[C])R||ITVPSC(IPM[C])R	2||1	2.35588||1.49254	0.11759||NA	1.92421	0.61047	3	2	0.317257
Q9QXS1	4581	Q9QXS1_4581	Plec	PLEC_MOUSE Plectin OS=Mus musculus OX=10090 GN=Plec PE=1 SV=3	YLTC(IPM[C])PK|YLTC(IPM[C])PK|YLTC(IPM[C])PK	8|4|5	2.63158|1.40845|1.72414	0.27568|0.08679|0.05293	1.92139	0.63497	17	3	0.330474
Q8WUR0	13	Q8WUR0_13		CS012_MOUSE Protein C19orf12 homolog OS=Mus musculus OX=10090 PE=1 SV=1	LLC(IPM[C])SISQER|LLC(IPM[C])SISQER|LLC(IPM[C])SISQER	1|1|3	2.17391|1.08696|2.5	NA|NA|0.22587	1.92029	0.73987	5	3	0.385291
Q6P1F6	262	Q6P1F6_262	Ppp2r2a	2ABA_MOUSE Serine/threonine-protein phosphatase 2A 55 kDa regulatory subunit B alpha isoform OS=Mus musculus OX=10090 GN=Ppp2r2a PE=1 SV=1	ASALC(IPM[C])DR|ASALC(IPM[C])DR|	3|1|	2.08333|1.75439|	0.67818|NA|	1.91886	0.2326	4	2	0.121218
Q62318	233	Q62318_233	Trim28	TIF1B_MOUSE Transcription intermediary factor 1-beta OS=Mus musculus OX=10090 GN=Trim28 PE=1 SV=3	DC(IPM[C])QLNAHK||DC(IPM[C])QLNAHK	1||1	2.27273||1.5625	NA||NA	1.91762	0.50221	2	2	0.261892
Q05816	120	Q05816_120	Fabp5	FABP5_MOUSE Fatty acid-binding protein 5 OS=Mus musculus OX=10090 GN=Fabp5 PE=1 SV=3	MIVEC(IPM[C])VMNNATCTR||MIVEC(IPM[C])VMNNATCTR	8||12	2.06207||1.77005	0.50741||0.45463	1.91606	0.20649	20	2	0.107768
P17182	399	P17182_399	Eno1	ENOA_MOUSE Alpha-enolase OS=Mus musculus OX=10090 GN=Eno1 PE=1 SV=3	TGAPC(IPM[C])R|TGAPC(IPM[C])R|TGAPC(IPM[C])R	6|7|5	2.5|1.49254|1.75439	0.32867|0.03081|0.35457	1.91564	0.52273	18	3	0.272875
Q69ZK6	2127	Q69ZK6_2127	Jmjd1c	JHD2C_MOUSE Probable JmjC domain-containing histone demethylation protein 2C OS=Mus musculus OX=10090 GN=Jmjd1c PE=1 SV=3	LC(IPM[C])SAYGVAAAK||LC(IPM[C])SAYGVAAAK	1||1	1.78571||2.04082	NA||NA	1.91326	0.18039	2	2	0.0942841
Q5ND34	213	Q5ND34_213	Wdr81	WDR81_MOUSE WD repeat-containing protein 81 OS=Mus musculus OX=10090 GN=Wdr81 PE=1 SV=2	GSPAC(IPM[C])PSLLR|GSPAC(IPM[C])PSLLR|GSPAC(IPM[C])PSLLR	2|3|3	2.66714|1.38889|1.66667	0.05029|0.04146|0.19013	1.90757	0.67231	8	3	0.352443
O88895	279	O88895_279	Hdac3	HDAC3_MOUSE Histone deacetylase 3 OS=Mus musculus OX=10090 GN=Hdac3 PE=1 SV=2	GHGEC(IPM[C])VEYVK||GHGEC(IPM[C])VEYVK	4||1	1.85185||1.96078	0.0||NA	1.90631	0.07703	5	2	0.0404079
Q9CXW4	72	Q9CXW4_72	Rpl11	RL11_MOUSE Large ribosomal subunit protein uL5 OS=Mus musculus OX=10090 GN=Rpl11 PE=1 SV=4	|IAVHC(IPM[C])TVR|IAVHC(IPM[C])TVR	|2|1	|1.68364|2.12766	|0.10004|NA	1.90565	0.31397	3	2	0.164757
Q99PJ2	315	Q99PJ2_315	Trim8	TRIM8_MOUSE E3 ubiquitin-protein ligase TRIM8 OS=Mus musculus OX=10090 GN=Trim8 PE=1 SV=3	TQTC(IPM[C])TGSSLSPPK|TQTC(IPM[C])TGSSLSPPK|	1|1|	2.27273|1.53846|	NA|NA|	1.90559	0.51921	2	2	0.272467
B9EJR8	418	B9EJR8_418	Dnaaf5	DAAF5_MOUSE Dynein axonemal assembly factor 5 OS=Mus musculus OX=10090 GN=Dnaaf5 PE=1 SV=1	AVVGSC(IPM[C])IR||AVVGSC(IPM[C])IR	1||1	2.38095||1.42857	NA||NA	1.90476	0.67343	2	2	0.353551
P38060	141	P38060_141	Hmgcl	HMGCL_MOUSE Hydroxymethylglutaryl-CoA lyase, mitochondrial OS=Mus musculus OX=10090 GN=Hmgcl PE=1 SV=2	|NANC(IPM[C])SIEESFQR|NANC(IPM[C])SIEESFQR	|1|3	|2.22222|1.5873	|NA|0.19302	1.90476	0.44896	4	2	0.235704
P52431	1009	P52431_1009	Pold1	DPOD1_MOUSE DNA polymerase delta catalytic subunit OS=Mus musculus OX=10090 GN=Pold1 PE=1 SV=2	NC(IPM[C])CIGCR||NC(IPM[C])CIGCR	4||4	2.24747||1.55797	0.16426||0.12551	1.90272	0.48755	8	2	0.256238
P10605	211	P10605_211	Ctsb	CATB_MOUSE Cathepsin B OS=Mus musculus OX=10090 GN=Ctsb PE=1 SV=2	SC(IPM[C])EAGYSPSYKEDK SC(IPM[C])EAGYSPSYK||SC(IPM[C])EAGYSPSYK	7||3	2.32558||1.47059	0.92362||0.10464	1.89809	0.60457	10	2	0.318515
Q921Q3	396	Q921Q3_396	Alg1	ALG1_MOUSE Chitobiosyldiphosphodolichol beta-mannosyltransferase OS=Mus musculus OX=10090 GN=Alg1 PE=1 SV=3	C(IPM[C])LHELVR|C(IPM[C])LHELVR|C(IPM[C])LHELVR	5|5|3	2.43902|1.5873|1.66667	0.12887|0.49293|0.21602	1.89766	0.47051	13	3	0.247942
Q8VDD5	569	Q8VDD5_569	Myh9	MYH9_MOUSE Myosin-9 OS=Mus musculus OX=10090 GN=Myh9 PE=1 SV=4	ADFC(IPM[C])IIHYAGK||ADFC(IPM[C])IIHYAGK	1||1	1.66667||2.12766	NA||NA	1.89717	0.32597	2	2	0.171819
Q8CGN4	1492	Q8CGN4_1492	Bcor	BCOR_MOUSE BCL-6 corepressor OS=Mus musculus OX=10090 GN=Bcor PE=1 SV=2	VC(IPM[C])DVNHR|VC(IPM[C])DVNHR|VC(IPM[C])DVNHR	3|5|3	2.63158|1.13636|1.92308	0.0|0.05187|0.73451	1.89701	0.74795	11	3	0.394278
P23116	478	P23116_478	Eif3a	EIF3A_MOUSE Eukaryotic translation initiation factor 3 subunit A OS=Mus musculus OX=10090 GN=Eif3a PE=1 SV=5	HC(IPM[C])DLQVR|HC(IPM[C])DLQVR|HC(IPM[C])DLQVR	4|3|1	2.43831|1.6129|1.63934	0.3866|0.24241|NA	1.89685	0.4691	8	3	0.247305
Q8BTM8	1165	Q8BTM8_1165	Flna	FLNA_MOUSE Filamin-A OS=Mus musculus OX=10090 GN=Flna PE=1 SV=5	C(IPM[C])SGPGLER|C(IPM[C])SGPGLER|C(IPM[C])SGPGLER	2|1|2	2.19807|1.36986|2.11207	0.03416|NA|0.54862	1.89333	0.45538	5	3	0.240518
Q8C176	757	Q8C176_757	Taf2	TAF2_MOUSE Transcription initiation factor TFIID subunit 2 OS=Mus musculus OX=10090 GN=Taf2 PE=2 SV=2	DVHNLC(IPM[C])PK||DVHNLC(IPM[C])PK	1||1	2.22222||1.5625	NA||NA	1.89236	0.46649	2	2	0.246512
Q9CXT8	277	Q9CXT8_277	Pmpcb	MPPB_MOUSE Mitochondrial-processing peptidase subunit beta OS=Mus musculus OX=10090 GN=Pmpcb PE=1 SV=1	GAIPALPPC(IPM[C])K||GAIPALPPC(IPM[C])K	3||3	2.22222||1.5625	0.36747||0.47836	1.89236	0.46649	6	2	0.246512
Q9JKK8	38	Q9JKK8_38	Atr	ATR_MOUSE Serine/threonine-protein kinase ATR OS=Mus musculus OX=10090 GN=Atr PE=1 SV=2	QILC(IPM[C])QFIDR||ILC(IPM[C])QFIDR	3||2	1.5625||2.22222	0.29437||0.0	1.89236	0.46649	5	2	0.246512
Q9Z1X4	203	Q9Z1X4_203	Ilf3	ILF3_MOUSE Interleukin enhancer-binding factor 3 OS=Mus musculus OX=10090 GN=Ilf3 PE=1 SV=2	C(IPM[C])LAALASLR||C(IPM[C])LAALASLR	1||1	2.32558||1.44928	NA||NA	1.88743	0.61964	2	2	0.328298
P80318	455	P80318_455	Cct3	TCPG_MOUSE T-complex protein 1 subunit gamma OS=Mus musculus OX=10090 GN=Cct3 PE=1 SV=1	TLIQNC(IPM[C])GASTIR|TLIQNC(IPM[C])GASTIR|TLIQNC(IPM[C])GASTIR	15|7|9	2.38095|1.66667|1.6129	0.60487|0.1814|0.03151	1.88684	0.42876	31	3	0.227237
P25206	263	P25206_263	Mcm3	MCM3_MOUSE DNA replication licensing factor MCM3 OS=Mus musculus OX=10090 GN=Mcm3 PE=1 SV=2	TVLIAC(IPM[C])NVK|TVLIAC(IPM[C])NVK|TVLIAC(IPM[C])NVK	3|11|8	2.38095|1.47059|1.80312	0.03197|0.28974|0.18312	1.88489	0.46066	22	3	0.244396
Q80Y17	854	Q80Y17_854	Llgl1	L2GL1_MOUSE Lethal(2) giant larvae protein homolog 1 OS=Mus musculus OX=10090 GN=Llgl1 PE=1 SV=1	LTAHEGC(IPM[C])R||LTAHEGC(IPM[C])R	1||4	2.04082||1.72876	NA||0.10325	1.88479	0.22066	5	2	0.117074
Q8CG47	108	Q8CG47_108	Smc4	SMC4_MOUSE Structural maintenance of chromosomes protein 4 OS=Mus musculus OX=10090 GN=Smc4 PE=1 SV=1	FSC(IPM[C])IIGPNGSGK|FSC(IPM[C])IIGPNGSGK|FSC(IPM[C])IIGPNGSGK	7|6|3	2.43902|1.63934|1.5625	0.3356|0.13615|0.02734	1.88029	0.4854	16	3	0.258152
P80316	493	P80316_493	Cct5	TCPE_MOUSE T-complex protein 1 subunit epsilon OS=Mus musculus OX=10090 GN=Cct5 PE=1 SV=1	ESNPALGIDC(IPM[C])LHK|ESNPALGIDC(IPM[C])LHK|ESNPALGIDC(IPM[C])LHK	2|6|3	2.19048|1.11763|2.32558	0.26937|0.08642|0.37436	1.8779	0.66187	11	3	0.352452
Q8JZK9	406	Q8JZK9_406	Hmgcs1	HMCS1_MOUSE Hydroxymethylglutaryl-CoA synthase, cytoplasmic OS=Mus musculus OX=10090 GN=Hmgcs1 PE=1 SV=1	ITASLC(IPM[C])DLK|ITASLC(IPM[C])DLK|ITASLC(IPM[C])DLK	2|2|2	1.53883|1.65514|2.43902	0.03348|0.73366|0.0	1.87766	0.48962	6	3	0.260761
Q9WV30	357	Q9WV30_357	Nfat5	NFAT5_MOUSE Nuclear factor of activated T-cells 5 OS=Mus musculus OX=10090 GN=Nfat5 PE=1 SV=2	NTTPC(IPM[C])K||NTTPC(IPM[C])K	1||2	2.08333||1.66852	NA||0.07865	1.87593	0.29331	3	2	0.156354
P27612	665	P27612_665	Plaa	PLAP_MOUSE Phospholipase A-2-activating protein OS=Mus musculus OX=10090 GN=Plaa PE=1 SV=4	|TFCNC(IPM[C])FVSQAGQK|TFCNC(IPM[C])FVSQAGQK	|1|1	|2.38095|1.36986	|NA|NA	1.8754	0.71495	2	2	0.381225
P62983	144	P62983_144	Rps27a	RS27A_MOUSE Ubiquitin-ribosomal protein eS31 fusion protein OS=Mus musculus OX=10090 GN=Rps27a PE=1 SV=2	C(IPM[C])CLTYCFNKPEDK||C(IPM[C])CLTYCFNKPEDK	3||2	2.08333||1.66713	0.84333||0.03929	1.87523	0.2943	5	2	0.156941
P46978	637	P46978_637	Stt3a	STT3A_MOUSE Dolichyl-diphosphooligosaccharide--protein glycosyltransferase subunit STT3A OS=Mus musculus OX=10090 GN=Stt3a PE=1 SV=1	EGSPVLLNC(IPM[C])LMYK|EGSPVLLNC(IPM[C])LMYK|EGSPVLLNC(IPM[C])LMYK	1|1|1	2.12766|1.40845|2.08333	NA|NA|NA	1.87315	0.40305	3	3	0.215172
Q05D44	849	Q05D44_849	Eif5b	IF2P_MOUSE Eukaryotic translation initiation factor 5B OS=Mus musculus OX=10090 GN=Eif5b PE=1 SV=2	LAHC(IPM[C])EELR|LAHC(IPM[C])EELR|LAHC(IPM[C])EELR	3|9|5	2.5|1.11111|1.96078	0.43048|0.1167|0.0889	1.8573	0.7002	17	3	0.376999
P22907	120	P22907_120	Hmbs	HEM3_MOUSE Porphobilinogen deaminase OS=Mus musculus OX=10090 GN=Hmbs PE=1 SV=2	ENPC(IPM[C])DAVVFHPK|ENPC(IPM[C])DAVVFHPK|ENPC(IPM[C])DAVVFHPK	1|2|2	2.38095|1.27428|1.86869	NA|0.37361|0.49997	1.84131	0.55384	5	3	0.300786
Q91YK2	197	Q91YK2_197	Rrp1b	RRP1B_MOUSE Ribosomal RNA processing protein 1 homolog B OS=Mus musculus OX=10090 GN=Rrp1b PE=1 SV=2	LIDPFC(IPM[C])R|LIDPFC(IPM[C])R|LIDPFC(IPM[C])R	3|4|8	2.5|1.21345|1.80312	0.12344|0.2437|0.14754	1.83886	0.64402	15	3	0.350228
O88665	107	O88665_107	Brd7	BRD7_MOUSE Bromodomain-containing protein 7 OS=Mus musculus OX=10090 GN=Brd7 PE=1 SV=1	DLQC(IPM[C])HVPIR||DLQC(IPM[C])HVPIR	5||1	2.32558||1.35135	0.43112||NA	1.83847	0.68888	6	2	0.374703
A8C756	1117	A8C756_1117	Thada	THADA_MOUSE tRNA (32-2'-O)-methyltransferase regulator THADA OS=Mus musculus OX=10090 GN=Thada PE=1 SV=1	C(IPM[C])SNVSLQK|C(IPM[C])SNVSLQK|	3|1|	2.08333|1.5873|	0.18487|NA|	1.83532	0.35075	4	2	0.191111
Q8CHI8	1679	Q8CHI8_1679	Ep400	EP400_MOUSE E1A-binding protein p400 OS=Mus musculus OX=10090 GN=Ep400 PE=1 SV=3	C(IPM[C])SQAPVYGR|C(IPM[C])SQAPVYGR|	3|1|	2.08333|1.5873|	0.24841|NA|	1.83532	0.35075	4	2	0.191111
Q6DTY7	430	Q6DTY7_430	Pfkfb4	F264_MOUSE 6-phosphofructo-2-kinase/fructose-2,6-bisphosphatase 4 OS=Mus musculus OX=10090 GN=Pfkfb4 PE=2 SV=4	LTPVAYGC(IPM[C])K|LTPVAYGC(IPM[C])K|	1|1|	2.08333|1.5873|	NA|NA|	1.83532	0.35075	2	2	0.191111
Q9R020	88	Q9R020_88	Zranb2	ZRAB2_MOUSE Zinc finger Ran-binding domain-containing protein 2 OS=Mus musculus OX=10090 GN=Zranb2 PE=1 SV=2	SECNMC(IPM[C])NTPK||SECNMC(IPM[C])NTPK	1||1	1.85185||1.81818	NA||NA	1.83501	0.02381	2	2	0.0129754
Q8BMJ2	556	Q8BMJ2_556	Lars1	SYLC_MOUSE Leucine--tRNA ligase, cytoplasmic OS=Mus musculus OX=10090 GN=Lars1 PE=1 SV=2	NMETFC(IPM[C])EESR|NMETFC(IPM[C])EESR|NMETFC(IPM[C])EESR	5|1|5	0.9901|2.38095|2.12766	0.03103|NA|0.23526	1.8329	0.74079	11	3	0.404163
P70279	19	P70279_19	Surf6	SURF6_MOUSE Surfeit locus protein 6 OS=Mus musculus OX=10090 GN=Surf6 PE=1 SV=1	|IC(IPM[C])AQPGPER|KIC(IPM[C])AQPGPER IC(IPM[C])AQPGPER	|1|3	|1.38889|2.27273	|NA|0.57615	1.83081	0.62497	4	2	0.341363
P21440	430	P21440_430	Abcb4	MDR3_MOUSE Phosphatidylcholine translocator ABCB4 OS=Mus musculus OX=10090 GN=Abcb4 PE=1 SV=2	SGQTVALVGNSGC(IPM[C])GK|SGQTVALVGNSGC(IPM[C])GK|SGQTVALVGNSGC(IPM[C])GK	5|1|4	2.5|1.44928|1.53846	0.08798|NA|0.01202	1.82925	0.5826	10	3	0.318491
Q6P4S8	869	Q6P4S8_869	Ints1	INT1_MOUSE Integrator complex subunit 1 OS=Mus musculus OX=10090 GN=Ints1 PE=1 SV=2	LGHLLC(IPM[C])R|LGHLLC(IPM[C])R|LGHLLC(IPM[C])R	2|3|4	2.17391|1.40845|1.90493	0.0|0.41729|0.40877	1.8291	0.38832	9	3	0.212301
Q9WVL2	485	Q9WVL2_485	Stat2	STAT2_MOUSE Signal transducer and activator of transcription 2 OS=Mus musculus OX=10090 GN=Stat2 PE=1 SV=1	NQQFFC(IPM[C])QAPK|NQQFFC(IPM[C])QAPK|NQQFFC(IPM[C])QAPK	2|4|5	2.63889|1.44928|1.38889	0.19642|0.12665|0.23595	1.82569	0.7049	11	3	0.386101
P53996	159	P53996_159	Cnbp	CNBP_MOUSE CCHC-type zinc finger nucleic acid binding protein OS=Mus musculus OX=10090 GN=Cnbp PE=1 SV=2	TSEVNC(IPM[C])YR|TSEVNC(IPM[C])YR|TSEVNC(IPM[C])YR	3|1|2	1.6129|1.2987|2.5641	0.40292|NA|0.0	1.82523	0.65888	6	3	0.360985
Q61191	135	Q61191_135	Hcfc1	HCFC1_MOUSE Host cell factor 1 OS=Mus musculus OX=10090 GN=Hcfc1 PE=1 SV=2	NGPPPC(IPM[C])PR|NGPPPC(IPM[C])PR|NGPPPC(IPM[C])PR	2|4|5	2.35588|1.53109|1.5873	0.11759|0.13679|0.08195	1.82476	0.46082	11	3	0.252537
P62908	97	P62908_97	Rps3	RS3_MOUSE Small ribosomal subunit protein uS3 OS=Mus musculus OX=10090 GN=Rps3 PE=1 SV=1	GLC(IPM[C])AIAQAESLR|GLC(IPM[C])AIAQAESLR|GLC(IPM[C])AIAQAESLR	21|12|26	1.96078|1.42857|2.08333	0.2264|0.05632|0.30472	1.82423	0.34808	59	3	0.190809
Q80TL7	362	Q80TL7_362	Mon2	MON2_MOUSE Protein MON2 homolog OS=Mus musculus OX=10090 GN=Mon2 PE=1 SV=2	LC(IPM[C])VQPQLLR|LC(IPM[C])VQPQLLR|LC(IPM[C])VQPQLLR	3|1|2	2.5641|1.6129|1.29296	0.3722|NA|0.08258	1.82332	0.66118	6	3	0.362624
Q8R0G9	640	Q8R0G9_640	Nup133	NU133_MOUSE Nuclear pore complex protein Nup133 OS=Mus musculus OX=10090 GN=Nup133 PE=1 SV=2	|LLLC(IPM[C])EHAEK|LLLC(IPM[C])EHAEK	|1|1	|1.36986|2.27273	|NA|NA	1.8213	0.63843	2	2	0.350535
Q8BKC5	972	Q8BKC5_972	Ipo5	IPO5_MOUSE Importin-5 OS=Mus musculus OX=10090 GN=Ipo5 PE=1 SV=3	TKENVNATENC(IPM[C])ISAVGK|TKENVNATENC(IPM[C])ISAVGK|TKENVNATENC(IPM[C])ISAVGK	5|1|2	2.5641|1.51515|1.37938	0.60346|NA|0.01345	1.81954	0.64837	8	3	0.356337
Q91VX9	137	Q91VX9_137	Tmem168	TM168_MOUSE Transmembrane protein 168 OS=Mus musculus OX=10090 GN=Tmem168 PE=1 SV=1	ILC(IPM[C])ALVER|ILC(IPM[C])ALVER|ILC(IPM[C])ALVER	1|1|1	1.36986|2.5|1.5873	NA|NA|NA	1.81905	0.59966	3	3	0.329656
O35704	133	O35704_133	Sptlc1	SPTC1_MOUSE Serine palmitoyltransferase 1 OS=Mus musculus OX=10090 GN=Sptlc1 PE=1 SV=2	YGVGTC(IPM[C])GPR|YGVGTC(IPM[C])GPR|YGVGTC(IPM[C])GPR	2|6|2	2.32558|1.33333|1.79365	0.0|0.0467|0.29182	1.81752	0.49656	10	3	0.273207
Q8R1Z9	264	Q8R1Z9_264	Rnf121	RN121_MOUSE E3 ubiquitin ligase Rnf121 OS=Mus musculus OX=10090 GN=Rnf121 PE=1 SV=1	GWC(IPM[C])IVGK||GWC(IPM[C])IVGK	2||3	2.26118||1.36986	0.25151||0.04655	1.81552	0.63026	5	2	0.347151
Q3UHA3	1011	Q3UHA3_1011	Spg11	SPTCS_MOUSE Spatacsin OS=Mus musculus OX=10090 GN=Spg11 PE=1 SV=3	LSPGNC(IPM[C])PFLEK|LSPGNC(IPM[C])PFLEK|LSPGNC(IPM[C])PFLEK	2|3|2	2.57086|1.75439|1.11735	0.18645|0.20936|0.00883	1.8142	0.7286	7	3	0.40161
Q6ZPR6	217	Q6ZPR6_217	Ibtk	IBTK_MOUSE Inhibitor of Bruton tyrosine kinase OS=Mus musculus OX=10090 GN=Ibtk PE=1 SV=3	LGHGDEQTC(IPM[C])LVPR|LGHGDEQTC(IPM[C])LVPR|	1|1|	1.66667|1.96078|	NA|NA|	1.81373	0.20797	2	2	0.114664
Q8BL97	102	Q8BL97_102	Srsf7	SRSF7_MOUSE Serine/arginine-rich splicing factor 7 OS=Mus musculus OX=10090 GN=Srsf7 PE=1 SV=1	VIC(IPM[C])GSR|VIC(IPM[C])GSR|	2|1|	2.32558|1.2987|	0.0|NA|	1.81214	0.72611	3	2	0.400692
Q8CJG0	627	Q8CJG0_627	Ago2	AGO2_MOUSE Protein argonaute-2 OS=Mus musculus OX=10090 GN=Ago2 PE=1 SV=3	YC(IPM[C])ATVR|YC(IPM[C])ATVR|YC(IPM[C])ATVR	2|1|1	1.88679|1.72414|1.81818	0.0|NA|NA	1.8097	0.08166	4	3	0.0451235
A2A432	844	A2A432_844	Cul4b	CUL4B_MOUSE Cullin-4B OS=Mus musculus OX=10090 GN=Cul4b PE=1 SV=1	|TLQSLAC(IPM[C])GK|TLQSLAC(IPM[C])GK	|4|3	|1.72465|1.88679	|0.05883|0.05836	1.80572	0.11465	7	2	0.0634927
P28575	312	P28575_312	Ipp	IPP_MOUSE Actin-binding protein IPP OS=Mus musculus OX=10090 GN=Ipp PE=2 SV=3	ALSC(IPM[C])VER||ALSC(IPM[C])VER	2||2	1.80195||1.80547	0.02296||0.11501	1.80371	0.00249	4	2	0.00138049
Q6NZL6	1205	Q6NZL6_1205	Tonsl	TONSL_MOUSE Tonsoku-like protein OS=Mus musculus OX=10090 GN=Tonsl PE=1 SV=2	VLQTLPAC(IPM[C])TLK|VLQTLPAC(IPM[C])TLK|VLQTLPAC(IPM[C])TLK	3|2|4	2.5|1.38253|1.52752	0.18827|0.09439|0.04758	1.80335	0.60766	9	3	0.336962
Q8K4J0	272	Q8K4J0_272	Dclre1c	DCR1C_MOUSE Protein artemis OS=Mus musculus OX=10090 GN=Dclre1c PE=1 SV=2	LPC(IPM[C])GITSQNK||LPC(IPM[C])GITSQNK	1||2	2.04082||1.5625	NA||0.0	1.80166	0.33822	3	2	0.187727
Q8JZQ9	373	Q8JZQ9_373	Eif3b	EIF3B_MOUSE Eukaryotic translation initiation factor 3 subunit B OS=Mus musculus OX=10090 GN=Eif3b PE=1 SV=1	|FSHQGVQLIDFSPC(IPM[C])ER|FSHQGVQLIDFSPC(IPM[C])ER	|2|3	|1.5625|2.04082	|0.0|0.27764	1.80166	0.33822	5	2	0.187727
P19096	1590	P19096_1590	Fasn	FAS_MOUSE Fatty acid synthase OS=Mus musculus OX=10090 GN=Fasn PE=1 SV=2	DC(IPM[C])MLGMEFSGR|DC(IPM[C])MLGMEFSGR|	2|1|	1.42857|2.17391|	0.0|NA|	1.80124	0.52703	3	2	0.292593
Q7TMB8	98	Q7TMB8_98	Cyfip1	CYFP1_MOUSE Cytoplasmic FMR1-interacting protein 1 OS=Mus musculus OX=10090 GN=Cyfip1 PE=1 SV=1	C(IPM[C])NEQPNRVEIYEK||C(IPM[C])NEQPNRVEIYEK	2||3	2.24421||1.35135	0.64841||0.20476	1.79778	0.63135	5	2	0.351183
Q9D6R2	127	Q9D6R2_127	Idh3a	IDH3A_MOUSE Isocitrate dehydrogenase [NAD] subunit alpha, mitochondrial OS=Mus musculus OX=10090 GN=Idh3a PE=1 SV=1	PC(IPM[C])VSIEGYK|PC(IPM[C])VSIEGYK|PC(IPM[C])VSIEGYK	1|1|2	1.51515|1.51515|2.35746	NA|NA|0.38767	1.79592	0.48631	4	3	0.270786
Q9EQH3	640	Q9EQH3_640	Vps35	VPS35_MOUSE Vacuolar protein sorting-associated protein 35 OS=Mus musculus OX=10090 GN=Vps35 PE=1 SV=1	C(IPM[C])FSEENHEPLR||C(IPM[C])FSEENHEPLR	1||1	1.66667||1.92308	NA||NA	1.79487	0.18131	2	2	0.101016
O70475	276	O70475_276	Ugdh	UGDH_MOUSE UDP-glucose 6-dehydrogenase OS=Mus musculus OX=10090 GN=Ugdh PE=1 SV=1	ASVGFGGSC(IPM[C])FQK|ASVGFGGSC(IPM[C])FQK|ASVGFGGSC(IPM[C])FQK	1|1|2	2.43902|1.44928|1.49123	NA|NA|0.24811	1.79318	0.55971	4	3	0.312133
P97496	519	P97496_519	Smarcc1	SMRC1_MOUSE SWI/SNF complex subunit SMARCC1 OS=Mus musculus OX=10090 GN=Smarcc1 PE=1 SV=2	NLTGDVC(IPM[C])AVMR|NLTGDVC(IPM[C])AVMR|NLTGDVC(IPM[C])AVMR	7|3|4	2.22222|1.21951|1.93441	0.23201|0.08105|0.27655	1.79205	0.51629	14	3	0.2881
Q99J62	141	Q99J62_141	Rfc4	RFC4_MOUSE Replication factor C subunit 4 OS=Mus musculus OX=10090 GN=Rfc4 PE=1 SV=1	SDGKPC(IPM[C])PPFK|SDGKPC(IPM[C])PPFK|SDGKPC(IPM[C])PPFK	2|1|3	2.47253|1.31579|1.5873	0.12951|NA|0.20458	1.79187	0.6049	6	3	0.33758
Q8R081	449	Q8R081_449	Hnrnpl	HNRPL_MOUSE Heterogeneous nuclear ribonucleoprotein L OS=Mus musculus OX=10090 GN=Hnrnpl PE=1 SV=2	MNVC(IPM[C])VSK|MNVC(IPM[C])VSK|MNVC(IPM[C])VSK	5|10|6	2.43902|1.28226|1.65301	0.28092|0.20102|0.06792	1.79143	0.59067	21	3	0.32972
Q8BVE3	312	Q8BVE3_312	Atp6v1h	VATH_MOUSE V-type proton ATPase subunit H OS=Mus musculus OX=10090 GN=Atp6v1h PE=1 SV=1	QEYALAMIQC(IPM[C])K|QEYALAMIQC(IPM[C])K|QEYALAMIQC(IPM[C])K	2|2|1	2.51414|1.44928|1.40845	0.26667|0.0|NA	1.79062	0.62692	5	3	0.350113
Q68FD5	870	Q68FD5_870	Cltc	CLH1_MOUSE Clathrin heavy chain 1 OS=Mus musculus OX=10090 GN=Cltc PE=1 SV=3	IHEGC(IPM[C])EEPATHNALAK|IHEGC(IPM[C])EEPATHNALAK|IHEGC(IPM[C])EEPATHNALAK	14|8|3	2.46951|1.20482|1.69492	0.18896|0.08156|0.03208	1.78975	0.63766	25	3	0.356284
Q9JIK5	531	Q9JIK5_531	Ddx21	DDX21_MOUSE Nucleolar RNA helicase 2 OS=Mus musculus OX=10090 GN=Ddx21 PE=1 SV=3	KDAQELSQNTC(IPM[C])IK|KDAQELSQNTC(IPM[C])IK DAQELSQNTC(IPM[C])IK|KDAQELSQNTC(IPM[C])IK DAQELSQNTC(IPM[C])IK	6|5|7	2.27273|1.36986|1.72414	0.22252|0.22526|0.2212	1.78891	0.45491	18	3	0.254295
P28867	280	P28867_280	Prkcd	KPCD_MOUSE Protein kinase C delta type OS=Mus musculus OX=10090 GN=Prkcd PE=1 SV=3	VANLC(IPM[C])GINQK||VANLC(IPM[C])GINQK	1||1	1.96078||1.6129	NA||NA	1.78684	0.24599	2	2	0.137668
Q8BTM8	478	Q8BTM8_478	Flna	FLNA_MOUSE Filamin-A OS=Mus musculus OX=10090 GN=Flna PE=1 SV=5	SPYTVTVGQAC(IPM[C])NPAACR|SPYTVTVGQAC(IPM[C])NPAACR|	1|2|	1.81818|1.75439|	NA|0.0|	1.78628	0.04511	3	2	0.0252536
Q9QVP9	298	Q9QVP9_298	Ptk2b	FAK2_MOUSE Protein-tyrosine kinase 2-beta OS=Mus musculus OX=10090 GN=Ptk2b PE=1 SV=2	QLTSQDTKPTC(IPM[C])LAEFK PTC(IPM[C])LAEFK|QLTSQDTKPTC(IPM[C])LAEFK PTC(IPM[C])LAEFK|PTC(IPM[C])LAEFK	3|3|1	1.75439|1.47059|2.12766	0.42279|0.15079|NA	1.78421	0.32955	7	3	0.184704
P42932	149	P42932_149	Cct8	TCPQ_MOUSE T-complex protein 1 subunit theta OS=Mus musculus OX=10090 GN=Cct8 PE=1 SV=3	AHEILPELVCC(IPM[C])SAK|AHEILPELVCC(IPM[C])SAK|AHEILPELVCC(IPM[C])SAK	3|3|7	1.78571|1.51515|2.04082	0.28115|0.10279|0.27424	1.78056	0.26287	13	3	0.147633
Q8BTV1	123	Q8BTV1_123	Tusc3	TUSC3_MOUSE Dolichyl-diphosphooligosaccharide--protein glycosyltransferase subunit TUSC3 OS=Mus musculus OX=10090 GN=Tusc3 PE=1 SV=1	YSSAFC(IPM[C])NK|YSSAFC(IPM[C])NK|YSSAFC(IPM[C])NK	4|1|3	2.53968|1.36986|1.42857	0.36657|NA|0.28511	1.77937	0.6591	8	3	0.370412
E9Q555	1288	E9Q555_1288	Rnf213	RN213_MOUSE E3 ubiquitin-protein ligase RNF213 OS=Mus musculus OX=10090 GN=Rnf213 PE=1 SV=3	FMC(IPM[C])TMNPQDQK|FMC(IPM[C])TMNPQDQK|FMC(IPM[C])TMNPQDQK	7|5|5	2.17391|1.40845|1.75439	0.12986|0.13582|0.43153	1.77892	0.38332	17	3	0.215479
P12382	351	P12382_351	Pfkl	PFKAL_MOUSE ATP-dependent 6-phosphofructokinase, liver type OS=Mus musculus OX=10090 GN=Pfkl PE=1 SV=4	LPLMEC(IPM[C])VQVTK|LPLMEC(IPM[C])VQVTK|LPLMEC(IPM[C])VQVTK	8|2|5	1.92308|1.62142|1.78571	0.61096|0.47994|0.49276	1.77674	0.15103	15	3	0.085004
Q3TXS7	898	Q3TXS7_898	Psmd1	PSMD1_MOUSE 26S proteasome non-ATPase regulatory subunit 1 OS=Mus musculus OX=10090 GN=Psmd1 PE=1 SV=1	VLSMTETC(IPM[C])R|VLSMTETC(IPM[C])R|VLSMTETC(IPM[C])R	7|5|12	2.12766|1.35135|1.83502	0.08651|0.20042|0.22044	1.77134	0.39205	24	3	0.22133
Q80ZQ9	86	Q80ZQ9_86	Abitram	ABITM_MOUSE Protein Abitram OS=Mus musculus OX=10090 GN=Abitram PE=1 SV=2	ISYQISNNC(IPM[C])SR||ISYQISNNC(IPM[C])SR	5||1	1.72414||1.81818	0.04083||NA	1.77116	0.0665	6	2	0.037546
P47226	399	P47226_399	Tes	TES_MOUSE Testin OS=Mus musculus OX=10090 GN=Tes PE=1 SV=1	C(IPM[C])LIGQK|C(IPM[C])LIGQK|C(IPM[C])LIGQK	1|2|3	2.38095|1.14589|1.78571	NA|0.08334|0.21708	1.77085	0.61766	6	3	0.348793
O08740	31	O08740_31	Polr2j	RPB11_MOUSE DNA-directed RNA polymerase II subunit RPB11 OS=Mus musculus OX=10090 GN=Polr2j PE=1 SV=1	VPNAC(IPM[C])LFTINK|VPNAC(IPM[C])LFTINK|VPNAC(IPM[C])LFTINK	2|1|3	2.01023|1.51515|1.78571	0.87871|NA|0.01875	1.77036	0.2479	6	3	0.140028
Q99J25	180	Q99J25_180	Mrm1	MRM1_MOUSE rRNA methyltransferase 1, mitochondrial OS=Mus musculus OX=10090 GN=Mrm1 PE=2 SV=2	NSC(IPM[C])PLTPVVSK|NSC(IPM[C])PLTPVVSK|NSC(IPM[C])PLTPVVSK	2|1|3	2.08424|1.5873|1.63934	0.06141|NA|0.02688	1.77029	0.27313	6	3	0.154285
P97372	91	P97372_91	Psme2	PSME2_MOUSE Proteasome activator complex subunit 2 OS=Mus musculus OX=10090 GN=Psme2 PE=1 SV=4	C(IPM[C])GYLPGNEK|C(IPM[C])GYLPGNEK|C(IPM[C])GYLPGNEK	4|1|1	2.1055|1.16279|2.04082	0.72487|NA|NA	1.7697	0.5266	6	3	0.297565
Q63844	184	Q63844_184	Mapk3	MK03_MOUSE Mitogen-activated protein kinase 3 OS=Mus musculus OX=10090 GN=Mapk3 PE=1 SV=5	|IC(IPM[C])DFGLAR|IC(IPM[C])DFGLAR	|1|1	|2.27273|1.26582	|NA|NA	1.76927	0.71199	2	2	0.40242
P29037	239	P29037_239	Tbp	TBP_MOUSE TATA-box-binding protein OS=Mus musculus OX=10090 GN=Tbp PE=1 SV=1	IQNMVGSC(IPM[C])DVK||IQNMVGSC(IPM[C])DVK	2||1	1.68111||1.85185	0.63151||NA	1.76648	0.12073	3	2	0.068345
P47791	80	P47791_80	Gsr	GSHR_MOUSE Glutathione reductase, mitochondrial OS=Mus musculus OX=10090 GN=Gsr PE=1 SV=3	LGGTC(IPM[C])VNVGCVPK|LGGTC(IPM[C])VNVGCVPK|LGGTC(IPM[C])VNVGCVPK	2|2|3	2.15278|1.66667|1.47059	0.09821|0.21427|0.05462	1.76335	0.35122	7	3	0.199178
Q9JLJ2	45	Q9JLJ2_45	Aldh9a1	AL9A1_MOUSE 4-trimethylaminobutyraldehyde dehydrogenase OS=Mus musculus OX=10090 GN=Aldh9a1 PE=1 SV=1	VIATFAC(IPM[C])SGEK||VIATFAC(IPM[C])SGEK	2||1	1.674||1.85185	0.84673||NA	1.76293	0.12576	3	2	0.0713358
Q8BX17	240	Q8BX17_240	Gemin5	GEMI5_MOUSE Gem-associated protein 5 OS=Mus musculus OX=10090 GN=Gemin5 PE=1 SV=2	GC(IPM[C])YLATGSK|GC(IPM[C])YLATGSK|GC(IPM[C])YLATGSK	4|1|2	2.5|1.51515|1.26984	0.26681|NA|0.44896	1.76166	0.65108	7	3	0.369583
Q9JKL4	72	Q9JKL4_72	Ndufaf3	NDUF3_MOUSE NADH dehydrogenase [ubiquinone] 1 alpha subcomplex assembly factor 3 OS=Mus musculus OX=10090 GN=Ndufaf3 PE=1 SV=1	FTIC(IPM[C])GNR GFTIC(IPM[C])GNR||GFTIC(IPM[C])GNR	7||1	1.96078||1.5625	0.20917||NA	1.76164	0.28163	8	2	0.159868
Q5XG71	618	Q5XG71_618	Utp20	UTP20_MOUSE Small subunit processome component 20 homolog OS=Mus musculus OX=10090 GN=Utp20 PE=1 SV=2	LALCGC(IPM[C])K|LALCGC(IPM[C])K|LALCGC(IPM[C])K	1|1|1	1.31579|1.5873|2.38095	NA|NA|NA	1.76135	0.5535	3	3	0.314248
Q80YQ2	222	Q80YQ2_222	Med23	MED23_MOUSE Mediator of RNA polymerase II transcription subunit 23 OS=Mus musculus OX=10090 GN=Med23 PE=1 SV=2	INSIC(IPM[C])GR|INSIC(IPM[C])GR|INSIC(IPM[C])GR	4|1|1	2.3823|1.20482|1.69492	0.26271|NA|NA	1.76068	0.59149	6	3	0.335944
Q6PFD7	61	Q6PFD7_61	Naif1	NAIF1_MOUSE Nuclear apoptosis-inducing factor 1 OS=Mus musculus OX=10090 GN=Naif1 PE=2 SV=1	VNAVATC(IPM[C])R|VNAVATC(IPM[C])R|	1|2|	2.08333|1.43773|	NA|0.68639|	1.76053	0.45651	3	2	0.259303
Q8BK67	142	Q8BK67_142	Rcc2	RCC2_MOUSE Protein RCC2 OS=Mus musculus OX=10090 GN=Rcc2 PE=1 SV=1	YGC(IPM[C])LSGVR|YGC(IPM[C])LSGVR|YGC(IPM[C])LSGVR	11|6|9	2.38095|1.36061|1.53846	0.47578|0.44677|0.45941	1.76001	0.54506	26	3	0.309691
P60335	109	P60335_109	Pcbp1	PCBP1_MOUSE Poly(rC)-binding protein 1 OS=Mus musculus OX=10090 GN=Pcbp1 PE=1 SV=1	LVVPATQC(IPM[C])GSLIGK|LVVPATQC(IPM[C])GSLIGK|LVVPATQC(IPM[C])GSLIGK	10|4|9	2.17391|1.50384|1.5873	0.37056|0.14705|0.11611	1.75502	0.36516	23	3	0.208066
Q8BX70	1479	Q8BX70_1479	Vps13c	VP13C_MOUSE Intermembrane lipid transfer protein VPS13C OS=Mus musculus OX=10090 GN=Vps13c PE=1 SV=2	C(IPM[C])FHFPDSK||C(IPM[C])FHFPDSK	3||5	1.75439||1.75439	0.21551||0.18266	1.75439	0	8	2	0
Q8VI94	325	Q8VI94_325	Oasl1	OASL1_MOUSE 2'-5'-oligoadenylate synthase-like protein 1 OS=Mus musculus OX=10090 GN=Oasl1 PE=2 SV=1	ANQC(IPM[C])LK|ANQC(IPM[C])LK|ANQC(IPM[C])LK	1|1|1	2.43902|1.28205|1.53846	NA|NA|NA	1.75318	0.60764	3	3	0.346593
Q8VEK3	538	Q8VEK3_538	Hnrnpu	HNRPU_MOUSE Heterogeneous nuclear ribonucleoprotein U OS=Mus musculus OX=10090 GN=Hnrnpu PE=1 SV=1	APQC(IPM[C])LGK|APQC(IPM[C])LGK|APQC(IPM[C])LGK	15|11|15	2.38095|1.31579|1.5625	0.14971|0.06105|0.66574	1.75308	0.55757	41	3	0.318052
O70228	760	O70228_760	Atp9a	ATP9A_MOUSE Probable phospholipid-transporting ATPase IIA OS=Mus musculus OX=10090 GN=Atp9a PE=1 SV=3	C(IPM[C])APTQK|C(IPM[C])APTQK|	1|1|	2.22222|1.28205|	NA|NA|	1.75213	0.6648	2	2	0.379424
Q91W36	157	Q91W36_157	Usp3	UBP3_MOUSE Ubiquitin carboxyl-terminal hydrolase 3 OS=Mus musculus OX=10090 GN=Usp3 PE=2 SV=1	VNGSTTAIC(IPM[C])ATGLR|VNGSTTAIC(IPM[C])ATGLR|VNGSTTAIC(IPM[C])ATGLR	3|3|2	2.17391|1.5873|1.49254	0.23959|0.22419|0.0	1.75125	0.36909	8	3	0.210758
Q8BRG8	295	Q8BRG8_295	Tmem209	TM209_MOUSE Transmembrane protein 209 OS=Mus musculus OX=10090 GN=Tmem209 PE=2 SV=1	FQYQLAC(IPM[C])R|FQYQLAC(IPM[C])R|FQYQLAC(IPM[C])R	3|4|4	2.32558|1.37399|1.55048	0.1007|0.1436|0.26774	1.75002	0.5062	11	3	0.289254
O88738	4775	O88738_4775	Birc6	BIRC6_MOUSE Dual E2 ubiquitin-conjugating enzyme/E3 ubiquitin-protein ligase BIRC6 OS=Mus musculus OX=10090 GN=Birc6 PE=1 SV=2	NPSPC(IPM[C])FK|NPSPC(IPM[C])FK|	2|1|	1.88679|1.6129|	0.0|NA|	1.74985	0.19367	3	2	0.110678
A2AIV2	1007	A2AIV2_1007	Virma	VIR_MOUSE Protein virilizer homolog OS=Mus musculus OX=10090 GN=Virma PE=1 SV=1	C(IPM[C])TLTLLK|C(IPM[C])TLTLLK|	2|1|	2.04849|1.44928|	0.17737|NA|	1.74889	0.42371	3	2	0.242274
A2AGT5	637	A2AGT5_637	Ckap5	CKAP5_MOUSE Cytoskeleton-associated protein 5 OS=Mus musculus OX=10090 GN=Ckap5 PE=1 SV=1	TEMPC(IPM[C])QALVK|TEMPC(IPM[C])QALVK|TEMPC(IPM[C])QALVK	19|15|19	2.04082|1.20482|2.0	0.29412|0.10021|0.25343	1.74855	0.47132	53	3	0.269549
Q80YR5	219	Q80YR5_219	Safb2	SAFB2_MOUSE Scaffold attachment factor B2 OS=Mus musculus OX=10090 GN=Safb2 PE=1 SV=2	ILDILGETC(IPM[C])K|ILDILGETC(IPM[C])K|ILDILGETC(IPM[C])K	3|3|4	1.16279|2.43902|1.63721	0.08816|0.11763|0.33009	1.74634	0.64508	10	3	0.36939
Q7TMX5	515	Q7TMX5_515	Shq1	SHQ1_MOUSE Protein SHQ1 homolog OS=Mus musculus OX=10090 GN=Shq1 PE=1 SV=2	NMASQGC(IPM[C])EVSQGQPLASAR||NMASQGC(IPM[C])EVSQGQPLASAR	1||2	2.0||1.49049	NA||0.46343	1.74525	0.36028	3	2	0.206435
Q3TZX8	259	Q3TZX8_259	Nol9	NOL9_MOUSE Polynucleotide 5'-hydroxyl-kinase NOL9 OS=Mus musculus OX=10090 GN=Nol9 PE=1 SV=1	C(IPM[C])SSYVLLQENAPVR|C(IPM[C])SSYVLLQENAPVR|C(IPM[C])SSYVLLQENAPVR	5|3|2	1.69492|1.21951|2.30246	1.03235|0.11495|0.37002	1.73896	0.54282	10	3	0.312152
P80314	289	P80314_289	Cct2	TCPB_MOUSE T-complex protein 1 subunit beta OS=Mus musculus OX=10090 GN=Cct2 PE=1 SV=4	HGINC(IPM[C])FINR||HGINC(IPM[C])FINR	1||1	1.88679||1.5873	NA||NA	1.73704	0.21177	2	2	0.121914
Q9ESL4	231	Q9ESL4_231	Map3k20	M3K20_MOUSE Mitogen-activated protein kinase kinase kinase 20 OS=Mus musculus OX=10090 GN=Map3k20 PE=1 SV=1	LTIPSSC(IPM[C])PR|LTIPSSC(IPM[C])PR|	1|1|	1.2987|2.17391|	NA|NA|	1.7363	0.61887	2	2	0.35643
Q921F4	454	Q921F4_454	Hnrnpll	HNRLL_MOUSE Heterogeneous nuclear ribonucleoprotein L-like OS=Mus musculus OX=10090 GN=Hnrnpll PE=1 SV=3	LNVC(IPM[C])VSK|LNVC(IPM[C])VSK|LNVC(IPM[C])VSK	2|6|5	2.15278|1.51654|1.53846	0.09821|0.17183|0.14432	1.73593	0.36117	13	3	0.208056
P17918	162	P17918_162	Pcna	PCNA_MOUSE Proliferating cell nuclear antigen OS=Mus musculus OX=10090 GN=Pcna PE=1 SV=2	DLSHIGDAVVISC(IPM[C])AK|DLSHIGDAVVISC(IPM[C])AK|DLSHIGDAVVISC(IPM[C])AK	2|3|2	1.31784|2.22222|1.66713	0.07357|0.14415|0.03929	1.73573	0.45608	7	3	0.26276
P55264	352	P55264_352	Adk	ADK_MOUSE Adenosine kinase OS=Mus musculus OX=10090 GN=Adk PE=1 SV=2	TGC(IPM[C])TFPEKPDFH|TGC(IPM[C])TFPEKPDFH|TGC(IPM[C])TFPEKPDFH	4|5|3	2.2739|1.26582|1.66667	0.10338|0.26993|0.24178	1.73546	0.50755	12	3	0.292458
Q9CXK8	69	Q9CXK8_69	Nip7	NIP7_MOUSE 60S ribosome subunit biogenesis protein NIP7 homolog OS=Mus musculus OX=10090 GN=Nip7 PE=1 SV=1	LVSLGTC(IPM[C])FGK|LVSLGTC(IPM[C])FGK|LVSLGTC(IPM[C])FGK	2|1|2	2.27041|1.25|1.68079	0.32469|NA|0.01997	1.73373	0.51226	5	3	0.295467
P29351	171	P29351_171	Ptpn6	PTN6_MOUSE Tyrosine-protein phosphatase non-receptor type 6 OS=Mus musculus OX=10090 GN=Ptpn6 PE=1 SV=2	VMC(IPM[C])EGGR|VMC(IPM[C])EGGR|VMC(IPM[C])EGGR	2|5|1	2.13636|1.36986|1.69492	0.19285|0.11013|NA	1.73371	0.38472	8	3	0.221906
Q99L45	307	Q99L45_307	Eif2s2	IF2B_MOUSE Eukaryotic translation initiation factor 2 subunit 2 OS=Mus musculus OX=10090 GN=Eif2s2 PE=1 SV=1	C(IPM[C])SVASIK||C(IPM[C])SVASIK	1||2	1.6129||1.85185	NA||0.0	1.73237	0.16896	3	2	0.0975311
Q62137	1024	Q62137_1024	Jak3	JAK3_MOUSE Tyrosine-protein kinase JAK3 OS=Mus musculus OX=10090 GN=Jak3 PE=1 SV=2	SC(IPM[C])SPSAEFLR||SC(IPM[C])SPSAEFLR	1||1	1.63934||1.81818	NA||NA	1.72876	0.12646	2	2	0.0731507
Q6PDQ2	488	Q6PDQ2_488	Chd4	CHD4_MOUSE Chromodomain-helicase-DNA-binding protein 4 OS=Mus musculus OX=10090 GN=Chd4 PE=1 SV=1	CTC(IPM[C])PALK|CTC(IPM[C])PALK|CTC(IPM[C])PALK	2|2|2	2.30159|1.19765|1.68364	0.11224|0.01014|0.10004	1.72763	0.55328	6	3	0.320254
O09061	223	O09061_223	Psmb1	PSB1_MOUSE Proteasome subunit beta type-1 OS=Mus musculus OX=10090 GN=Psmb1 PE=1 SV=1	|IC(IPM[C])IVTK|IC(IPM[C])IVTK	|1|1	|1.78571|1.66667	|NA|NA	1.72619	0.08417	2	2	0.0487606
Q8BWW4	618	Q8BWW4_618	Larp4	LARP4_MOUSE La-related protein 4 OS=Mus musculus OX=10090 GN=Larp4 PE=1 SV=2	LSYAEVC(IPM[C])QKPPK|LSYAEVC(IPM[C])QKPPK|LSYAEVC(IPM[C])QKPPK	2|4|1	1.70503|1.47346|2.0	0.36169|0.21327|NA	1.72616	0.26391	7	3	0.152888
Q99PT3	353	Q99PT3_353	Ino80b	IN80B_MOUSE INO80 complex subunit B OS=Mus musculus OX=10090 GN=Ino80b PE=1 SV=2	TGQALCSLQC(IPM[C])YR||TGQALCSLQC(IPM[C])YR	2||3	2.15278||1.2987	0.09821||0.13004	1.72574	0.60393	5	2	0.349954
Q9DCL9	281	Q9DCL9_281	Paics	PUR6_MOUSE Bifunctional phosphoribosylaminoimidazole carboxylase/phosphoribosylaminoimidazole succinocarboxamide synthetase OS=Mus musculus OX=10090 GN=Paics PE=1 SV=4	VVVLMGSTSDLGHC(IPM[C])EK||VVVLMGSTSDLGHC(IPM[C])EK	1||1	1.69492||1.75439	NA||NA	1.72465	0.04205	2	2	0.0243818
Q9JKN1	310	Q9JKN1_310	Slc30a7	ZNT7_MOUSE Zinc transporter 7 OS=Mus musculus OX=10090 GN=Slc30a7 PE=1 SV=1	TPPSLENTLPQC(IPM[C])YQR||TPPSLENTLPQC(IPM[C])YQR	1||1	1.44928||2.0	NA||NA	1.72464	0.38942	2	2	0.225798
P62717	16	P62717_16	Rpl18a	RL18A_MOUSE Large ribosomal subunit protein eL20 OS=Mus musculus OX=10090 GN=Rpl18a PE=1 SV=1	C(IPM[C])LPTPK|C(IPM[C])LPTPK|C(IPM[C])LPTPK	23|26|34	2.22222|1.49254|1.44928	0.1319|0.05909|0.09278	1.72135	0.43431	83	3	0.252308
P31266	339	P31266_339	Rbpj	SUH_MOUSE Recombining binding protein suppressor of hairless OS=Mus musculus OX=10090 GN=Rbpj PE=1 SV=1	IIQFQATPC(IPM[C])PK|IIQFQATPC(IPM[C])PK|IIQFQATPC(IPM[C])PK	20|18|43	2.19807|1.48156|1.47059	0.34033|0.09462|0.16677	1.71674	0.41688	81	3	0.242832
Q8BFY9	620	Q8BFY9_620	Tnpo1	TNPO1_MOUSE Transportin-1 OS=Mus musculus OX=10090 GN=Tnpo1 PE=1 SV=2	C(IPM[C])VNLVQK|C(IPM[C])VNLVQK|C(IPM[C])VNLVQK	4|2|3	2.17494|1.40845|1.5625	0.11951|0.0|0.12991	1.7153	0.40545	9	3	0.236373
Q9D1M0	187	Q9D1M0_187	Sec13	SEC13_MOUSE Protein SEC13 homolog OS=Mus musculus OX=10090 GN=Sec13 PE=1 SV=3	FASGGC(IPM[C])DNLIK|FASGGC(IPM[C])DNLIK|FASGGC(IPM[C])DNLIK	8|7|8	0.95247|2.04082|2.15079	0.07633|0.21135|0.08425	1.71469	0.66239	23	3	0.386303
Q91XL9	369	Q91XL9_369	Osbpl1a	OSBL1_MOUSE Oxysterol-binding protein-related protein 1 OS=Mus musculus OX=10090 GN=Osbpl1a PE=1 SV=2	|AQTC(IPM[C])QQR|AQTC(IPM[C])QQR	|1|1	|1.53846|1.88679	|NA|NA	1.71263	0.24631	2	2	0.14382
Q810B6	34	Q810B6_34	Ankfy1	ANFY1_MOUSE Rabankyrin-5 OS=Mus musculus OX=10090 GN=Ankfy1 PE=1 SV=2	C(IPM[C])TLLAAQANK|C(IPM[C])TLLAAQANK|C(IPM[C])TLLAAQANK	8|4|6	2.17803|1.29296|1.66667	0.47721|0.12861|0.02818	1.71255	0.44432	18	3	0.259449
P06797	125	P06797_125	Ctsl	CATL1_MOUSE Procathepsin L OS=Mus musculus OX=10090 GN=Ctsl PE=1 SV=2	GC(IPM[C])VTPVK|GC(IPM[C])VTPVK|GC(IPM[C])VTPVK	2|1|1	2.27728|1.38889|1.47059	0.60164|NA|NA	1.71225	0.49103	4	3	0.286775
A2AJ88	1177	A2AJ88_1177	Pnpla7	PLPL7_MOUSE Patatin-like phospholipase domain-containing protein 7 OS=Mus musculus OX=10090 GN=Pnpla7 PE=1 SV=1	LAYVCC(IPM[C])VR||LAYVCC(IPM[C])VR	4||1	2.01015||1.40845	0.49448||NA	1.7093	0.42547	5	2	0.248915
P47758	177	P47758_177	Srprb	SRPRB_MOUSE Signal recognition particle receptor subunit beta OS=Mus musculus OX=10090 GN=Srprb PE=1 SV=1	NSPSLLIAC(IPM[C])NK|NSPSLLIAC(IPM[C])NK|NSPSLLIAC(IPM[C])NK	11|6|10	2.12766|1.44928|1.55048	0.33556|0.11118|0.10546	1.70914	0.36596	27	3	0.214119
Q64737	291	Q64737_291	Gart	PUR2_MOUSE Trifunctional purine biosynthetic protein adenosine-3 OS=Mus musculus OX=10090 GN=Gart PE=1 SV=3	VLEFNC(IPM[C])R|VLEFNC(IPM[C])R|VLEFNC(IPM[C])R	3|1|1	2.12766|1.42857|1.5625	0.21204|NA|NA	1.70624	0.37105	5	3	0.217466
Q8CJF7	354	Q8CJF7_354	Ahctf1	ELYS_MOUSE Protein ELYS OS=Mus musculus OX=10090 GN=Ahctf1 PE=1 SV=1	LLGC(IPM[C])QSIER|LLGC(IPM[C])QSIER|LLGC(IPM[C])QSIER	3|2|2	1.96078|1.23457|1.92308	0.07676|0.0|0.0	1.70614	0.40883	7	3	0.239623
P53996	98	P53996_98	Cnbp	CNBP_MOUSE CCHC-type zinc finger nucleic acid binding protein OS=Mus musculus OX=10090 GN=Cnbp PE=1 SV=2	EQC(IPM[C])CYNCGKPGHLAR|EQC(IPM[C])CYNCGK|	1|3|	2.12766|1.28205|	NA|0.0|	1.70486	0.59794	4	2	0.350727
Q9CRC8	438	Q9CRC8_438	Lrrc40	LRC40_MOUSE Leucine-rich repeat-containing protein 40 OS=Mus musculus OX=10090 GN=Lrrc40 PE=1 SV=2	NQLC(IPM[C])EIPQR|NQLC(IPM[C])EIPQR|NQLC(IPM[C])EIPQR	3|3|1	1.78571|1.14943|2.17391	0.192|0.05369|NA	1.70302	0.51722	7	3	0.303708
Q9Z1T6	1662	Q9Z1T6_1662	Pikfyve	FYV1_MOUSE 1-phosphatidylinositol 3-phosphate 5-kinase OS=Mus musculus OX=10090 GN=Pikfyve PE=1 SV=3	VPIAVC(IPM[C])EK|VPIAVC(IPM[C])EK|VPIAVC(IPM[C])EK	3|4|2	1.85185|1.29167|1.96078	0.05356|0.07493|0.0	1.70143	0.35902	9	3	0.211011
Q91YE6	639	Q91YE6_639	Ipo9	IPO9_MOUSE Importin-9 OS=Mus musculus OX=10090 GN=Ipo9 PE=1 SV=3	ELSQIEAC(IPM[C])QGPMQMR|ELSQIEAC(IPM[C])QGPMQMR|ELSQIEAC(IPM[C])QGPMQMR	1|4|6	1.96078|1.0004|2.13636	NA|0.03657|0.81489	1.69918	0.6115	11	3	0.359879
Q5XG71	1794	Q5XG71_1794	Utp20	UTP20_MOUSE Small subunit processome component 20 homolog OS=Mus musculus OX=10090 GN=Utp20 PE=1 SV=2	C(IPM[C])LASATK|C(IPM[C])LASATK|C(IPM[C])LASATK	4|3|4	2.12862|1.42857|1.53846	0.06912|0.03171|0.01166	1.69855	0.37648	11	3	0.221648
Q5S006	1123	Q5S006_1123	Lrrk2	LRRK2_MOUSE Leucine-rich repeat serine/threonine-protein kinase 2 OS=Mus musculus OX=10090 GN=Lrrk2 PE=1 SV=2	ISGIC(IPM[C])SPLSLK||ISGIC(IPM[C])SPLSLK	2||3	2.07976||1.31579	0.2729||0.08044	1.69778	0.54021	5	2	0.318186
Q0VF94	109	Q0VF94_109	Nkpd1	NKPD1_MOUSE NTPase KAP family P-loop domain-containing protein 1 OS=Mus musculus OX=10090 GN=Nkpd1 PE=2 SV=2	DGLC(IPM[C])QR|DGLC(IPM[C])QR|DGLC(IPM[C])QR	2|1|2	2.08333|1.88679|1.12233	0.0|NA|0.15872	1.69748	0.5077	5	3	0.29909
O70325	134	O70325_134	Gpx4	GPX4_MOUSE Phospholipid hydroperoxide glutathione peroxidase GPX4 OS=Mus musculus OX=10090 GN=Gpx4 PE=1 SV=4	IC(IPM[C])VNGDDAHPLWK||IC(IPM[C])VNGDDAHPLWK	1||1	1.92308||1.47059	NA||NA	1.69684	0.31996	2	2	0.188562
Q9CQ88	3	Q9CQ88_3	Tspan31	TSN31_MOUSE Tetraspanin-31 OS=Mus musculus OX=10090 GN=Tspan31 PE=1 SV=1	VC(IPM[C])GGFACSR|VC(IPM[C])GGFACSR|	3|1|	2.12766|1.26582|	0.0|NA|	1.69674	0.60941	4	2	0.359165
Q922B2	130	Q922B2_130	Dars1	SYDC_MOUSE Aspartate--tRNA ligase, cytoplasmic OS=Mus musculus OX=10090 GN=Dars1 PE=1 SV=2	IGSC(IPM[C])TQQDVELHVQK|IGSC(IPM[C])TQQDVELHVQK|IGSC(IPM[C])TQQDVELHVQK	2|1|2	2.23992|1.17647|1.66624	0.28158|NA|0.65255	1.69421	0.53228	5	3	0.314176
P80316	253	P80316_253	Cct5	TCPE_MOUSE T-complex protein 1 subunit epsilon OS=Mus musculus OX=10090 GN=Cct5 PE=1 SV=1	IAILTC(IPM[C])PFEPPKPK|IAILTC(IPM[C])PFEPPKPK|IAILTC(IPM[C])PFEPPKPK	7|3|13	2.27273|1.21951|1.5873	0.16904|0.19926|0.07338	1.69318	0.53453	23	3	0.315696
Q8C052	373	Q8C052_373	Map1s	MAP1S_MOUSE Microtubule-associated protein 1S OS=Mus musculus OX=10090 GN=Map1s PE=1 SV=2	GPQPSC(IPM[C])PTVLFEK|GPQPSC(IPM[C])PTVLFEK|GPQPSC(IPM[C])PTVLFEK	5|1|2	1.96078|1.26582|1.85185	0.2139|NA|0.0	1.69282	0.37378	8	3	0.220803
Q5SUA5	509	Q5SUA5_509	Myo1g	MYO1G_MOUSE Unconventional myosin-Ig OS=Mus musculus OX=10090 GN=Myo1g PE=1 SV=1	QLC(IPM[C])PTDK||QLC(IPM[C])PTDK	1||2	1.2987||2.08333	NA||0.0	1.69102	0.55482	3	2	0.328098
Q9JHU4	865	Q9JHU4_865	Dync1h1	DYHC1_MOUSE Cytoplasmic dynein 1 heavy chain 1 OS=Mus musculus OX=10090 GN=Dync1h1 PE=1 SV=2	SLETC(IPM[C])MYDHK|SLETC(IPM[C])MYDHK|SLETC(IPM[C])MYDHK	1|2|1	2.17391|1.25943|1.63934	NA|0.39461|NA	1.69089	0.45941	4	3	0.271697
P17710	684	P17710_684	Hk1	HXK1_MOUSE Hexokinase-1 OS=Mus musculus OX=10090 GN=Hk1 PE=1 SV=3	ATDC(IPM[C])VGHDVATLLR||ATDC(IPM[C])VGHDVATLLR	4||2	1.55123||1.82785	0.12467||0.188	1.68954	0.1956	6	2	0.115771
Q9QYF1	30	Q9QYF1_30	Rdh11	RDH11_MOUSE Retinol dehydrogenase 11 OS=Mus musculus OX=10090 GN=Rdh11 PE=1 SV=2	MLSSGVC(IPM[C])TSNVQLPGK|MLSSGVC(IPM[C])TSNVQLPGK|MLSSGVC(IPM[C])TSNVQLPGK	3|2|4	1.88679|1.45659|1.72414	0.21324|0.65972|0.13259	1.68917	0.21722	9	3	0.128596
P11983	357	P11983_357	Tcp1	TCPA_MOUSE T-complex protein 1 subunit alpha OS=Mus musculus OX=10090 GN=Tcp1 PE=1 SV=3	IC(IPM[C])DDELILIK|IC(IPM[C])DDELILIK|IC(IPM[C])DDELILIK	6|2|2	2.04082|1.22242|1.80195	0.30301|0.08433|0.02296	1.6884	0.42085	10	3	0.24926
Q8R4B8	938	Q8R4B8_938	Nlrp3	NLRP3_MOUSE NACHT, LRR and PYD domains-containing protein 3 OS=Mus musculus OX=10090 GN=Nlrp3 PE=1 SV=1	LLCEGLLHPDC(IPM[C])K||LLCEGLLHPDC(IPM[C])K	1||3	1.78571||1.5873	NA||0.20365	1.6865	0.1403	4	2	0.08319
Q91V01	316	Q91V01_316	Lpcat3	MBOA5_MOUSE Lysophospholipid acyltransferase 5 OS=Mus musculus OX=10090 GN=Lpcat3 PE=1 SV=1	WDAC(IPM[C])ANMK|WDAC(IPM[C])ANMK|	2|1|	2.15201|1.21951|	0.32377|NA|	1.68576	0.65938	3	2	0.391147
E9Q555	2594	E9Q555_2594	Rnf213	RN213_MOUSE E3 ubiquitin-protein ligase RNF213 OS=Mus musculus OX=10090 GN=Rnf213 PE=1 SV=3	ENEC(IPM[C])GFVSLR|ENEC(IPM[C])GFVSLR|ENEC(IPM[C])GFVSLR	2|2|1	2.0202|2.04082|0.9901	0.2857|0.0|NA	1.68371	0.60077	5	3	0.356813
Q8BJL0	112	Q8BJL0_112	Smarcal1	SMAL1_MOUSE SWI/SNF-related matrix-associated actin-dependent regulator of chromatin subfamily A-like protein 1 OS=Mus musculus OX=10090 GN=Smarcal1 PE=1 SV=1	TQGEMSTAC(IPM[C])PK||TQGEMSTAC(IPM[C])PK	2||1	1.81818||1.53846	0.0||NA	1.67832	0.19779	3	2	0.11785
Q8BKX6	2736	Q8BKX6_2736	Smg1	SMG1_MOUSE Serine/threonine-protein kinase SMG1 OS=Mus musculus OX=10090 GN=Smg1 PE=1 SV=3	LKQEAVTVPVC(IPM[C])EDQLK||LKQEAVTVPVC(IPM[C])EDQLK	2||2	1.86134||1.49254	0.31395||0.0	1.67694	0.26078	4	2	0.155509
Q6WVG3	241	Q6WVG3_241	Kctd12	KCD12_MOUSE BTB/POZ domain-containing protein KCTD12 OS=Mus musculus OX=10090 GN=Kctd12 PE=1 SV=1	ITVC(IPM[C])GK||ITVC(IPM[C])GK	4||2	2.1055||1.24547	0.19058||0.28822	1.67549	0.60813	6	2	0.362957
Q8K4Q6	204	Q8K4Q6_204	Neil1	NEIL1_MOUSE Endonuclease 8-like 1 OS=Mus musculus OX=10090 GN=Neil1 PE=2 SV=3	TVLEALQQC(IPM[C])R|TVLEALQQC(IPM[C])R|TVLEALQQC(IPM[C])R	2|1|5	2.01288|1.5625|1.44928	0.22773|NA|0.26138	1.67489	0.29813	8	3	0.178
Q9ES52	220	Q9ES52_220	Inpp5d	SHIP1_MOUSE Phosphatidylinositol 3,4,5-trisphosphate 5-phosphatase 1 OS=Mus musculus OX=10090 GN=Inpp5d PE=1 SV=2	LMSLLC(IPM[C])K|LMSLLC(IPM[C])K|LMSLLC(IPM[C])K	6|4|6	1.66852|2.11111|1.24228	0.23772|0.22302|0.11799	1.67397	0.43444	16	3	0.259527
Q9JHU4	3938	Q9JHU4_3938	Dync1h1	DYHC1_MOUSE Cytoplasmic dynein 1 heavy chain 1 OS=Mus musculus OX=10090 GN=Dync1h1 PE=1 SV=2	LSC(IPM[C])LPAFK|LSC(IPM[C])LPAFK|LSC(IPM[C])LPAFK	2|4|5	2.27273|1.35234|1.38889	0.0|0.23728|0.07171	1.67132	0.52116	11	3	0.311825
O88466	1084	O88466_1084	Znf106	ZN106_MOUSE Zinc finger protein 106 OS=Mus musculus OX=10090 GN=Znf106 PE=1 SV=3	SLQC(IPM[C])MDNK|SLQC(IPM[C])MDNK|	1|1|	1.2987|2.04082|	NA|NA|	1.66976	0.52476	2	2	0.314273
P35601	736	P35601_736	Rfc1	RFC1_MOUSE Replication factor C subunit 1 OS=Mus musculus OX=10090 GN=Rfc1 PE=1 SV=2	IPIICMC(IPM[C])NDR|IPIICMC(IPM[C])NDR|IPIICMC(IPM[C])NDR	3|1|1	2.17391|1.13636|1.69492	0.74034|NA|NA	1.6684	0.51928	5	3	0.311244
Q6ZQK0	926	Q6ZQK0_926	Ncapd3	CNDD3_MOUSE Condensin-2 complex subunit D3 OS=Mus musculus OX=10090 GN=Ncapd3 PE=1 SV=3	LC(IPM[C])LQHEDLAK||LC(IPM[C])LQHEDLAK	1||1	1.88679||1.44928	NA||NA	1.66803	0.30937	2	2	0.18547
P80316	440	P80316_440	Cct5	TCPE_MOUSE T-complex protein 1 subunit epsilon OS=Mus musculus OX=10090 GN=Cct5 PE=1 SV=1	C(IPM[C])PTLEQYAMR|C(IPM[C])PTLEQYAMR|C(IPM[C])PTLEQYAMR	5|2|3	1.88679|1.45049|1.66667	0.60322|0.05946|0.39077	1.66798	0.21815	10	3	0.130787
Q6P4S8	1871	Q6P4S8_1871	Ints1	INT1_MOUSE Integrator complex subunit 1 OS=Mus musculus OX=10090 GN=Ints1 PE=1 SV=2	VADANMAC(IPM[C])R|VADANMAC(IPM[C])R|VADANMAC(IPM[C])R	3|2|6	1.92308|0.92593|2.15079	0.19653|0.0|0.54403	1.6666	0.65147	11	3	0.390898
Q9CY58	11	Q9CY58_11	Serbp1	SERB1_MOUSE SERPINE1 mRNA-binding protein 1 OS=Mus musculus OX=10090 GN=Serbp1 PE=1 SV=2	GHLQEGFGC(IPM[C])VVTNR PGHLQEGFGC(IPM[C])VVTNR|PGHLQEGFGC(IPM[C])VVTNR LQEGFGC(IPM[C])VVTNR|GHLQEGFGC(IPM[C])VVTNR PGHLQEGFGC(IPM[C])VVTNR	10|13|14	1.70953|1.5873|1.6954	0.15466|0.36282|0.22932	1.66408	0.06686	37	3	0.0401784
Q9QYB1	35	Q9QYB1_35	Clic4	CLIC4_MOUSE Chloride intracellular channel protein 4 OS=Mus musculus OX=10090 GN=Clic4 PE=1 SV=3	NC(IPM[C])PFSQR GNC(IPM[C])PFSQR IGNC(IPM[C])PFSQR AGSDGESIGNC(IPM[C])PFSQR|GNC(IPM[C])PFSQR IGNC(IPM[C])PFSQR AGSDGESIGNC(IPM[C])PFSQR|AGSDGESIGNC(IPM[C])PFSQR	54|47|3	1.86932|1.23457|1.88679	0.74861|0.22909|0.21457	1.66356	0.37162	104	3	0.223388
Q9D6N5	54	Q9D6N5_54	Drap1	NC2A_MOUSE Dr1-associated corepressor OS=Mus musculus OX=10090 GN=Drap1 PE=1 SV=3	C(IPM[C])QVTQSR AC(IPM[C])QVTQSR|AC(IPM[C])QVTQSR|AC(IPM[C])QVTQSR	3|2|2	1.92308|1.6129|1.45416	0.18692|0.0|0.11922	1.66338	0.2385	7	3	0.143383
Q68FD5	491	Q68FD5_491	Cltc	CLH1_MOUSE Clathrin heavy chain 1 OS=Mus musculus OX=10090 GN=Cltc PE=1 SV=3	VIQC(IPM[C])FAETGQVQK|VIQC(IPM[C])FAETGQVQK|VIQC(IPM[C])FAETGQVQK	1|1|1	1.28205|1.88679|1.81818	NA|NA|NA	1.66234	0.33112	3	3	0.199189
Q91YE6	864	Q91YE6_864	Ipo9	IPO9_MOUSE Importin-9 OS=Mus musculus OX=10090 GN=Ipo9 PE=1 SV=3	VSSVALC(IPM[C])K|VSSVALC(IPM[C])K|VSSVALC(IPM[C])K	5|3|4	2.22222|1.28205|1.48156	0.11299|0.00937|0.097	1.66194	0.49536	12	3	0.298061
Q9ERY9	65	Q9ERY9_65	Erg28	ERG28_MOUSE Ergosterol biosynthetic protein 28 homolog OS=Mus musculus OX=10090 GN=Erg28 PE=2 SV=1	C(IPM[C])LCAIDIHNK|C(IPM[C])LCAIDIHNK|C(IPM[C])LCAIDIHNK	1|1|1	2.38095|1.06383|1.53846	NA|NA|NA	1.66108	0.66707	3	3	0.401588
Q60520	911	Q60520_911	Sin3a	SIN3A_MOUSE Paired amphipathic helix protein Sin3a OS=Mus musculus OX=10090 GN=Sin3a PE=1 SV=3	IC(IPM[C])SQAER|IC(IPM[C])SQAER|IC(IPM[C])SQAER	2|1|2	1.88679|1.07527|2.02041	0.0|NA|0.02886	1.66082	0.51149	5	3	0.307974
Q61699	659	Q61699_659	Hsph1	HS105_MOUSE Heat shock protein 105 kDa OS=Mus musculus OX=10090 GN=Hsph1 PE=1 SV=2	FIC(IPM[C])EQEHEK|FIC(IPM[C])EQEHEK|FIC(IPM[C])EQEHEK	4|1|8	2.24747|1.06383|1.66667	0.04938|NA|0.2026	1.65932	0.59185	13	3	0.356682
Q8CGC7	337	Q8CGC7_337	Eprs1	SYEP_MOUSE Bifunctional glutamate/proline--tRNA ligase OS=Mus musculus OX=10090 GN=Eprs1 PE=1 SV=4	|GSQFGQSCC(IPM[C])LR|GSQFGQSCC(IPM[C])LR	|5|1	|1.5625|1.75439	|0.42685|NA	1.65844	0.13569	6	2	0.0818179
Q923E4	494	Q923E4_494	Sirt1	SIR1_MOUSE NAD-dependent protein deacetylase sirtuin-1 OS=Mus musculus OX=10090 GN=Sirt1 PE=1 SV=2	LCC(IPM[C])NPVK|LCC(IPM[C])NPVK|	3|1|	2.0|1.31579|	0.0798|NA|	1.65789	0.48381	4	2	0.291823
Q91Z67	370	Q91Z67_370	Srgap2	SRGP2_MOUSE SLIT-ROBO Rho GTPase-activating protein 2 OS=Mus musculus OX=10090 GN=Srgap2 PE=1 SV=2	C(IPM[C])QQLQSR|C(IPM[C])QQLQSR|	2|2|	1.88679|1.42857|	0.0|0.0|	1.65768	0.32401	4	2	0.19546
Q6A026	580	Q6A026_580	Pds5a	PDS5A_MOUSE Sister chromatid cohesion protein PDS5 homolog A OS=Mus musculus OX=10090 GN=Pds5a PE=1 SV=3	SQLELLISPTC(IPM[C])SCK||SQLELLISPTC(IPM[C])SCK	1||2	1.42857||1.88679	NA||0.0	1.65768	0.32401	3	2	0.19546
P45376	45	P45376_45	Akr1b1	ALDR_MOUSE Aldo-keto reductase family 1 member B1 OS=Mus musculus OX=10090 GN=Akr1b1 PE=1 SV=3	HIDC(IPM[C])AQVYQNEK|HIDC(IPM[C])AQVYQNEK|	1|1|	1.96078|1.35135|	NA|NA|	1.65606	0.43093	2	2	0.260214
Q78JE5	132	Q78JE5_132	Fbxo22	FBX22_MOUSE F-box only protein 22 OS=Mus musculus OX=10090 GN=Fbxo22 PE=1 SV=2	TTMETAC(IPM[C])ALEK||TTMETAC(IPM[C])ALEK	2||1	1.42374||1.88679	0.26752||NA	1.65526	0.32743	3	2	0.197812
Q8R050	464	Q8R050_464	Gspt1	ERF3A_MOUSE Eukaryotic peptide chain release factor GTP-binding subunit ERF3A OS=Mus musculus OX=10090 GN=Gspt1 PE=1 SV=2	LESGSIC(IPM[C])K|LESGSIC(IPM[C])K|LESGSIC(IPM[C])K	3|1|3	1.07527|1.66667|2.22222	0.05801|NA|0.12156	1.65472	0.57357	7	3	0.346627
P31230	159	P31230_159	Aimp1	AIMP1_MOUSE Aminoacyl tRNA synthase complex-interacting multifunctional protein 1 OS=Mus musculus OX=10090 GN=Aimp1 PE=1 SV=2	IGC(IPM[C])IVTAK|IGC(IPM[C])IVTAK|IGC(IPM[C])IVTAK	1|4|1	1.88679|1.62612|1.44928	NA|0.07011|NA	1.65406	0.22009	6	3	0.13306
P53996	57	P53996_57	Cnbp	CNBP_MOUSE CCHC-type zinc finger nucleic acid binding protein OS=Mus musculus OX=10090 GN=Cnbp PE=1 SV=2	|C(IPM[C])GESGHLAK|C(IPM[C])GESGHLAK	|2|1	|1.26633|2.04082	|0.14642|NA	1.65358	0.54765	3	2	0.331191
Q8VI75	799	Q8VI75_799	Ipo4	IPO4_MOUSE Importin-4 OS=Mus musculus OX=10090 GN=Ipo4 PE=1 SV=1	LSELC(IPM[C])NVLK|LSELC(IPM[C])NVLK|LSELC(IPM[C])NVLK	3|3|2	1.5873|1.35135|2.02041	0.43534|0.29917|0.02886	1.65302	0.33934	8	3	0.205285
Q6P5D8	897	Q6P5D8_897	Smchd1	SMHD1_MOUSE Structural maintenance of chromosomes flexible hinge domain-containing protein 1 OS=Mus musculus OX=10090 GN=Smchd1 PE=1 SV=2	|GPVNSC(IPM[C])QGK|GPVNSC(IPM[C])QGK	|2|1	|1.55048|1.75439	|0.017|NA	1.65244	0.14419	3	2	0.0872588
Q9DAV9	161	Q9DAV9_161	Tmem38b	TM38B_MOUSE Trimeric intracellular cation channel type B OS=Mus musculus OX=10090 GN=Tmem38b PE=1 SV=1	GAGGAVVTAC(IPM[C])EQLLK|GAGGAVVTAC(IPM[C])EQLLK|GAGGAVVTAC(IPM[C])EQLLK	5|3|1	1.5625|1.26582|2.12766	0.07882|0.03434|NA	1.65199	0.43783	9	3	0.265032
P63038	442	P63038_442	Hspd1	CH60_MOUSE 60 kDa heat shock protein, mitochondrial OS=Mus musculus OX=10090 GN=Hspd1 PE=1 SV=1	AAVEEGIVLGGGC(IPM[C])ALLR|AAVEEGIVLGGGC(IPM[C])ALLR|AAVEEGIVLGGGC(IPM[C])ALLR	9|10|4	1.88679|1.3438|1.72414	0.12311|0.17686|0.29275	1.65158	0.27867	23	3	0.168729
Q00PI9	306	Q00PI9_306	Hnrnpul2	HNRL2_MOUSE Heterogeneous nuclear ribonucleoprotein U-like protein 2 OS=Mus musculus OX=10090 GN=Hnrnpul2 PE=1 SV=2	EGC(IPM[C])TEVSLLR|EGC(IPM[C])TEVSLLR|EGC(IPM[C])TEVSLLR	6|3|4	1.85249|1.81818|1.28205	0.13647|0.13305|0.29338	1.65091	0.3199	13	3	0.193772
P62835	139	P62835_139	Rap1a	RAP1A_MOUSE Ras-related protein Rap-1A OS=Mus musculus OX=10090 GN=Rap1a PE=1 SV=1	QWC(IPM[C])NCAFLESSAK||QWC(IPM[C])NCAFLESSAK	1||1	1.85185||1.44928	NA||NA	1.65056	0.28466	2	2	0.172463
P50544	238	P50544_238	Acadvl	ACADV_MOUSE Very long-chain specific acyl-CoA dehydrogenase, mitochondrial OS=Mus musculus OX=10090 GN=Acadvl PE=1 SV=3	SSAIPSPC(IPM[C])GK|SSAIPSPC(IPM[C])GK|SSAIPSPC(IPM[C])GK	2|5|4	2.08424|1.44928|1.40957	0.06141|0.28221|0.1192	1.6477	0.37858	11	3	0.229763
Q8BTM8	1157	Q8BTM8_1157	Flna	FLNA_MOUSE Filamin-A OS=Mus musculus OX=10090 GN=Flna PE=1 SV=5	AHVAPC(IPM[C])FDASK|AHVAPC(IPM[C])FDASK|AHVAPC(IPM[C])FDASK	13|10|10	2.27273|1.21969|1.44958	0.10741|0.09186|0.26665	1.64733	0.55367	33	3	0.336101
P58501	833	P58501_833	Paxbp1	PAXB1_MOUSE PAX3- and PAX7-binding protein 1 OS=Mus musculus OX=10090 GN=Paxbp1 PE=1 SV=3	AQNVINC(IPM[C])FPK||AQNVINC(IPM[C])FPK	1||2	1.78571||1.50794	NA||0.11224	1.64682	0.19641	3	2	0.119266
Q3UPL0	703	Q3UPL0_703	Sec31a	SC31A_MOUSE Protein transport protein Sec31A OS=Mus musculus OX=10090 GN=Sec31a PE=1 SV=2	LVAC(IPM[C])WTK|LVAC(IPM[C])WTK|LVAC(IPM[C])WTK	2|4|3	2.16291|1.23532|1.53846	0.39049|0.09605|0.32357	1.64556	0.47298	9	3	0.287428
Q6DFW4	514	Q6DFW4_514	Nop58	NOP58_MOUSE Nucleolar protein 58 OS=Mus musculus OX=10090 GN=Nop58 PE=1 SV=1	HIKEEPLSEEEPC(IPM[C])TSTAVPSPEK||HIKEEPLSEEEPC(IPM[C])TSTAVPSPEK	1||1	2.04082||1.25	NA||NA	1.64541	0.55919	2	2	0.339848
Q8VC34	105	Q8VC34_105	Rpap2	RPAP2_MOUSE Putative RNA polymerase II subunit B1 CTD phosphatase Rpap2 OS=Mus musculus OX=10090 GN=Rpap2 PE=1 SV=2	LCGYPLC(IPM[C])QK|LCGYPLC(IPM[C])QK|LCGYPLC(IPM[C])QK	2|3|3	2.32684|1.21951|1.38889	0.07653|0.02305|0.2591	1.64508	0.59646	8	3	0.362572
E9Q555	2904	E9Q555_2904	Rnf213	RN213_MOUSE E3 ubiquitin-protein ligase RNF213 OS=Mus musculus OX=10090 GN=Rnf213 PE=1 SV=3	AYETVC(IPM[C])QK|AYETVC(IPM[C])QK|AYETVC(IPM[C])QK	4|1|2	1.29709|1.44928|2.18487	0.24831|NA|1.06957	1.64375	0.47476	7	3	0.288827
Q9D1R2	7	Q9D1R2_7	Kti12	KTI12_MOUSE Protein KTI12 homolog OS=Mus musculus OX=10090 GN=Kti12 PE=1 SV=1	PLVVVC(IPM[C])GLPSSGK|PLVVVC(IPM[C])GLPSSGK|PLVVVC(IPM[C])GLPSSGK	5|3|7	1.75439|1.38889|1.78571	0.26796|0.39602|0.04365	1.643	0.22062	15	3	0.134279
O35864	218	O35864_218	Cops5	CSN5_MOUSE COP9 signalosome complex subunit 5 OS=Mus musculus OX=10090 GN=Cops5 PE=1 SV=3	IEDFGVHC(IPM[C])K|IEDFGVHC(IPM[C])K|IEDFGVHC(IPM[C])K	2|4|1	2.17391|1.0004|1.75439	0.0|0.15579|NA	1.6429	0.59465	7	3	0.361951
E9Q2M9	482	E9Q2M9_482	Wdfy4	WDFY4_MOUSE WD repeat- and FYVE domain-containing protein 4 OS=Mus musculus OX=10090 GN=Wdfy4 PE=1 SV=2	ESSELSC(IPM[C])TLVALR|ESSELSC(IPM[C])TLVALR|ESSELSC(IPM[C])TLVALR	1|2|2	1.72414|1.02892|2.17491	NA|0.08208|0.5504	1.64266	0.57732	5	3	0.351454
Q9D0M1	19	Q9D0M1_19	Prpsap1	KPRA_MOUSE Phosphoribosyl pyrophosphate synthase-associated protein 1 OS=Mus musculus OX=10090 GN=Prpsap1 PE=1 SV=1	VFSANSTAAC(IPM[C])TELAK|STAAC(IPM[C])TELAK VFSANSTAAC(IPM[C])TELAK|STAAC(IPM[C])TELAK VFSANSTAAC(IPM[C])TELAK	2|3|3	1.4359|1.26582|2.22222	0.14505|0.0435|0.14415	1.64131	0.51022	8	3	0.310861
Q8K1X4	1032	Q8K1X4_1032	Nckap1l	NCKPL_MOUSE Nck-associated protein 1-like OS=Mus musculus OX=10090 GN=Nckap1l PE=1 SV=1	DGYNNNIHC(IPM[C])LTK|DGYNNNIHC(IPM[C])LTK|DGYNNNIHC(IPM[C])LTK	1|2|1	2.04082|1.29246|1.5873	NA|0.16403|NA	1.64019	0.37697	4	3	0.229833
Q8BKC5	180	Q8BKC5_180	Ipo5	IPO5_MOUSE Importin-5 OS=Mus musculus OX=10090 GN=Ipo5 PE=1 SV=3	MLVQC(IPM[C])MQDQEHPSIR||MLVQC(IPM[C])MQDQEHPSIR	4||2	1.88746||1.3913	0.26863||0.08198	1.63938	0.35084	6	2	0.214008
Q6NS46	977	Q6NS46_977	Pdcd11	RRP5_MOUSE Protein RRP5 homolog OS=Mus musculus OX=10090 GN=Pdcd11 PE=1 SV=2	VGQGVC(IPM[C])LTLK|VGQGVC(IPM[C])LTLK|VGQGVC(IPM[C])LTLK	4|4|6	2.0|1.29081|1.62612	0.06545|0.17942|0.07641	1.63898	0.35477	14	3	0.216458
Q9DBU0	445	Q9DBU0_445	Tm9sf1	TM9S1_MOUSE Transmembrane 9 superfamily member 1 OS=Mus musculus OX=10090 GN=Tm9sf1 PE=2 SV=2	NNASPFDAPC(IPM[C])R|NNASPFDAPC(IPM[C])R|NNASPFDAPC(IPM[C])R	7|3|7	0.9009|1.92308|2.08333	0.04603|0.09127|0.11004	1.63577	0.64144	17	3	0.392133
Q80XC2	209	Q80XC2_209	Trmt61a	TRM61_MOUSE tRNA (adenine(58)-N(1))-methyltransferase catalytic subunit TRMT61A OS=Mus musculus OX=10090 GN=Trmt61a PE=1 SV=1	FCSFSPC(IPM[C])IEQVQR|FCSFSPC(IPM[C])IEQVQR|FCSFSPC(IPM[C])IEQVQR	1|1|1	1.28205|1.33333|2.27273	NA|NA|NA	1.62937	0.55776	3	3	0.342316
B2RY56	607	B2RY56_607	Rbm25	RBM25_MOUSE RNA-binding protein 25 OS=Mus musculus OX=10090 GN=Rbm25 PE=1 SV=2	REEPVEEEEEPEQKPC(IPM[C])LKPTLR||REEPVEEEEEPEQKPC(IPM[C])LKPTLR	2||1	1.86932||1.38889	0.02471||NA	1.62911	0.33972	3	2	0.208531
Q8BHY2	99	Q8BHY2_99	Noc4l	NOC4L_MOUSE Nucleolar complex protein 4 homolog OS=Mus musculus OX=10090 GN=Noc4l PE=2 SV=1	|YHSC(IPM[C])CNR|YHSC(IPM[C])CNR	|4|2	|1.78571|1.47183	|0.0|0.35682	1.62877	0.22195	6	2	0.136268
Q8BKC5	733	Q8BKC5_733	Ipo5	IPO5_MOUSE Importin-5 OS=Mus musculus OX=10090 GN=Ipo5 PE=1 SV=3	VAAAESMPLLLEC(IPM[C])AR|VAAAESMPLLLEC(IPM[C])AR|VAAAESMPLLLEC(IPM[C])AR	8|4|6	1.00525|1.79604|2.08424	0.16471|0.49751|0.23676	1.62851	0.55866	18	3	0.34305
Q99K28	97	Q99K28_97	Arfgap2	ARFG2_MOUSE ADP-ribosylation factor GTPase-activating protein 2 OS=Mus musculus OX=10090 GN=Arfgap2 PE=1 SV=1	QHGC(IPM[C])MANDANTK||QHGC(IPM[C])MANDANTK	3||3	1.88679||1.36986	0.37206||0.17136	1.62833	0.36552	6	2	0.224475
Q9CQE8	19	Q9CQE8_19	RTRAF	RTRAF_MOUSE RNA transcription, translation and transport factor protein OS=Mus musculus OX=10090 GN=RTRAF PE=1 SV=1	LTALDYHNPSGFNC(IPM[C])K|LTALDYHNPSGFNC(IPM[C])K|LTALDYHNPSGFNC(IPM[C])K	4|1|7	1.75758|1.69492|1.42857	0.45048|NA|0.0508	1.62702	0.1747	12	3	0.107374
Q03267	235	Q03267_235	Ikzf1	IKZF1_MOUSE DNA-binding protein Ikaros OS=Mus musculus OX=10090 GN=Ikzf1 PE=1 SV=2	VC(IPM[C])PVLK||VC(IPM[C])PVLK	2||1	1.82059||1.42857	0.09363||NA	1.62458	0.2772	3	2	0.170629
Q9D1A2	300	Q9D1A2_300	Cndp2	CNDP2_MOUSE Cytosolic non-specific dipeptidase OS=Mus musculus OX=10090 GN=Cndp2 PE=1 SV=1	DVGAETLLHSC(IPM[C])K|DVGAETLLHSC(IPM[C])K|DVGAETLLHSC(IPM[C])K	10|13|8	2.19807|1.11111|1.5625	0.07549|0.12159|0.29573	1.62389	0.54607	31	3	0.336273
Q63844	83	Q63844_83	Mapk3	MK03_MOUSE Mitogen-activated protein kinase 3 OS=Mus musculus OX=10090 GN=Mapk3 PE=1 SV=5	ISPFEHQTYC(IPM[C])QR|ISPFEHQTYC(IPM[C])QR|ISPFEHQTYC(IPM[C])QR	5|2|2	1.88679|1.16263|1.81818	0.44443|0.12355|0.0	1.62253	0.39976	9	3	0.246381
Q9D6Z1	211	Q9D6Z1_211	Nop56	NOP56_MOUSE Nucleolar protein 56 OS=Mus musculus OX=10090 GN=Nop56 PE=1 SV=2	IVNDNATYC(IPM[C])R|IVNDNATYC(IPM[C])R|IVNDNATYC(IPM[C])R	4|3|2	1.15611|1.69492|2.01356	0.04878|0.79403|0.36652	1.62153	0.43341	9	3	0.267285
Q99NB8	29	Q99NB8_29	Ubqln4	UBQL4_MOUSE Ubiquilin-4 OS=Mus musculus OX=10090 GN=Ubqln4 PE=1 SV=1	DKEEIVIC(IPM[C])DQASVK|DKEEIVIC(IPM[C])DQASVK|DKEEIVIC(IPM[C])DQASVK	1|3|2	1.63934|1.35135|1.87325	NA|0.16627|0.12379	1.62131	0.26142	6	3	0.16124
Q8K0H5	174	Q8K0H5_174	Taf10	TAF10_MOUSE Transcription initiation factor TFIID subunit 10 OS=Mus musculus OX=10090 GN=Taf10 PE=1 SV=1	FISDIANDALQHC(IPM[C])K||FISDIANDALQHC(IPM[C])K	1||4	1.85185||1.38916	NA||0.10079	1.62051	0.32717	5	2	0.201893
Q6ZQH8	1433	Q6ZQH8_1433	Nup188	NU188_MOUSE Nucleoporin NUP188 OS=Mus musculus OX=10090 GN=Nup188 PE=1 SV=2	TLQC(IPM[C])LNAVK|TLQC(IPM[C])LNAVK|TLQC(IPM[C])LNAVK	2|2|3	2.0|1.52577|1.33333	0.0|0.36762|0.0104	1.6197	0.34312	7	3	0.211842
P97351	96	P97351_96	Rps3a	RS3A_MOUSE Small ribosomal subunit protein eS1 OS=Mus musculus OX=10090 GN=Rps3a PE=1 SV=3	|NC(IPM[C])LTNFHGMDLTR|NC(IPM[C])LTNFHGMDLTR	|2|5	|1.53846|1.69492	|0.0|0.23782	1.61669	0.11063	7	2	0.0684299
O70133	1031	O70133_1031	Dhx9	DHX9_MOUSE ATP-dependent RNA helicase A OS=Mus musculus OX=10090 GN=Dhx9 PE=1 SV=2	SSVNC(IPM[C])PFSSQDMK|SSVNC(IPM[C])PFSSQDMK|SSVNC(IPM[C])PFSSQDMK	5|1|4	2.0|1.1236|1.72619	0.14423|NA|0.23839	1.6166	0.44836	10	3	0.277348
Q61033	517	Q61033_517	Tmpo	LAP2A_MOUSE Lamina-associated polypeptide 2, isoforms alpha/zeta OS=Mus musculus OX=10090 GN=Tmpo PE=1 SV=4	QLPSVAC(IPM[C])R|QLPSVAC(IPM[C])R|QLPSVAC(IPM[C])R	1|1|2	1.40845|2.32558|1.11111	NA|NA|0.0	1.61505	0.63305	4	3	0.391969
Q8R322	7	Q8R322_7	Gle1	GLE1_MOUSE mRNA export factor GLE1 OS=Mus musculus OX=10090 GN=Gle1 PE=1 SV=2	C(IPM[C])WETLR||C(IPM[C])WETLR	2||1	1.81878||1.40845	0.04677||NA	1.61362	0.29015	3	2	0.179813
Q9WUA2	195	Q9WUA2_195	Farsb	SYFB_MOUSE Phenylalanine--tRNA ligase beta subunit OS=Mus musculus OX=10090 GN=Farsb PE=1 SV=2	EYTAC(IPM[C])ELMNIYK|EYTAC(IPM[C])ELMNIYK|EYTAC(IPM[C])ELMNIYK	3|3|1	0.97087|1.69492|2.17391	0.07304|0.53195|NA	1.61323	0.60567	7	3	0.375439
Q9DCZ1	186	Q9DCZ1_186	Gmpr	GMPR1_MOUSE GMP reductase 1 OS=Mus musculus OX=10090 GN=Gmpr PE=1 SV=1	VGVGPGSVC(IPM[C])TTR||VGVGPGSVC(IPM[C])TTR	5||6	2.04082||1.18447	0.25532||0.10398	1.61265	0.60553	11	2	0.375488
Q922D4	431	Q922D4_431	Ppp6r3	PP6R3_MOUSE Serine/threonine-protein phosphatase 6 regulatory subunit 3 OS=Mus musculus OX=10090 GN=Ppp6r3 PE=1 SV=1	C(IPM[C])QLIER|C(IPM[C])QLIER|	2|1|	2.06229|1.16279|	0.2976|NA|	1.61254	0.63604	3	2	0.394434
Q62388	1516	Q62388_1516	Atm	ATM_MOUSE Serine-protein kinase ATM OS=Mus musculus OX=10090 GN=Atm PE=1 SV=2	VCHTAVTQC(IPM[C])K||VCHTAVTQC(IPM[C])K	3||3	1.85185||1.36986	0.0||0.0	1.61085	0.34082	6	2	0.211578
Q9EPL8	736	Q9EPL8_736	Ipo7	IPO7_MOUSE Importin-7 OS=Mus musculus OX=10090 GN=Ipo7 PE=1 SV=2	VLTGVAGEDAEC(IPM[C])HAAK|VLTGVAGEDAEC(IPM[C])HAAK|VLTGVAGEDAEC(IPM[C])HAAK	3|9|6	1.78571|0.96154|2.08333	0.0319|0.04328|0.03281	1.61019	0.58113	18	3	0.360908
Q9D4H1	638	Q9D4H1_638	Exoc2	EXOC2_MOUSE Exocyst complex component 2 OS=Mus musculus OX=10090 GN=Exoc2 PE=1 SV=1	GVVDC(IPM[C])KPGEASVFQQPK|GVVDC(IPM[C])KPGEASVFQQPK|GVVDC(IPM[C])KPGEASVFQQPK	6|4|6	1.98039|1.03137|1.81878	0.20337|0.15088|0.16776	1.61018	0.50774	16	3	0.315331
Q9EQQ9	878	Q9EQQ9_878	Oga	OGA_MOUSE Protein O-GlcNAcase OS=Mus musculus OX=10090 GN=Oga PE=1 SV=2	GAFC(IPM[C])EVRPDDKR||GAFC(IPM[C])EVRPDDK	1||1	2.0||1.21951	NA||NA	1.60976	0.55189	2	2	0.34284
Q8CFI7	221	Q8CFI7_221	Polr2b	RPB2_MOUSE DNA-directed RNA polymerase II subunit RPB2 OS=Mus musculus OX=10090 GN=Polr2b PE=1 SV=2	YAYTGEC(IPM[C])R|YAYTGEC(IPM[C])R|YAYTGEC(IPM[C])R	2|3|1	1.70339|1.23457|1.88679	1.31266|0.0|NA	1.60825	0.33636	6	3	0.209147
Q9QWV9	160	Q9QWV9_160	Ccnt1	CCNT1_MOUSE Cyclin-T1 OS=Mus musculus OX=10090 GN=Ccnt1 PE=1 SV=3	C(IPM[C])TQLVR|C(IPM[C])TQLVR|C(IPM[C])TQLVR	3|2|4	2.12766|1.13636|1.55497	0.04529|0.0|0.36918	1.60633	0.49764	9	3	0.309799
P35601	734	P35601_734	Rfc1	RFC1_MOUSE Replication factor C subunit 1 OS=Mus musculus OX=10090 GN=Rfc1 PE=1 SV=2	IPIIC(IPM[C])MCNDR|IPIIC(IPM[C])MCNDR|IPIIC(IPM[C])MCNDR	5|1|4	1.92308|1.5625|1.32923	0.31826|NA|0.40954	1.60494	0.29919	10	3	0.186418
Q64514	150	Q64514_150	Tpp2	TPP2_MOUSE Tripeptidyl-peptidase 2 OS=Mus musculus OX=10090 GN=Tpp2 PE=1 SV=3	|VALAEAC(IPM[C])R|VALAEAC(IPM[C])R	|2|1	|1.35712|1.85185	|0.51904|NA	1.60448	0.34983	3	2	0.218033
O55143	344	O55143_344	Atp2a2	AT2A2_MOUSE Sarcoplasmic/endoplasmic reticulum calcium ATPase 2 OS=Mus musculus OX=10090 GN=Atp2a2 PE=1 SV=2	SLPSVETLGC(IPM[C])TSVICSDK|SLPSVETLGC(IPM[C])TSVICSDK|SLPSVETLGC(IPM[C])TSVICSDK	1|1|2	1.2987|1.78571|1.71958	NA|NA|0.18707	1.60133	0.26416	4	3	0.164963
Q99MK8	208	Q99MK8_208	Grk2	ARBK1_MOUSE Beta-adrenergic receptor kinase 1 OS=Mus musculus OX=10090 GN=Grk2 PE=1 SV=2	GGFGEVYGC(IPM[C])R|GGFGEVYGC(IPM[C])R|GGFGEVYGC(IPM[C])R	1|1|2	1.49254|1.35135|1.95644	NA|NA|0.52204	1.60011	0.31656	4	3	0.197836
P41183	297	P41183_297	Bcl6	BCL6_MOUSE B-cell lymphoma 6 protein homolog OS=Mus musculus OX=10090 GN=Bcl6 PE=1 SV=1	NAPYFPC(IPM[C])DK||NAPYFPC(IPM[C])DK	2||1	1.23626||1.96078	0.06475||NA	1.59852	0.51231	3	2	0.32049
P70700	1061	P70700_1061	Polr1b	RPA2_MOUSE DNA-directed RNA polymerase I subunit RPA2 OS=Mus musculus OX=10090 GN=Polr1b PE=1 SV=2	LFNC(IPM[C])SDR||LFNC(IPM[C])SDR	2||4	1.30952||1.88679	0.16836||0.0662	1.59815	0.40819	6	2	0.255414
Q922D4	216	Q922D4_216	Ppp6r3	PP6R3_MOUSE Serine/threonine-protein phosphatase 6 regulatory subunit 3 OS=Mus musculus OX=10090 GN=Ppp6r3 PE=1 SV=1	HSNASQSLC(IPM[C])EIVR||HSNASQSLC(IPM[C])EIVR	6||1	1.9434||1.25	0.44102||NA	1.5967	0.49031	7	2	0.307077
P24860	389	P24860_389	Ccnb1	CCNB1_MOUSE G2/mitotic-specific cyclin-B1 OS=Mus musculus OX=10090 GN=Ccnb1 PE=1 SV=3	NVVMVNC(IPM[C])GLTK|NVVMVNC(IPM[C])GLTK|NVVMVNC(IPM[C])GLTK	2|2|4	1.90909|1.3516|1.52681	0.12856|0.02583|0.16483	1.59583	0.28508	8	3	0.178641
Q8BYA0	828	Q8BYA0_828	Tbcd	TBCD_MOUSE Tubulin-specific chaperone D OS=Mus musculus OX=10090 GN=Tbcd PE=1 SV=1	IC(IPM[C])QTVGVNTR||IC(IPM[C])QTVGVNTR	2||3	1.875||1.31579	0.29463||0.10901	1.59539	0.39542	5	2	0.247852
Q8R0X7	34	Q8R0X7_34	Sgpl1	SGPL1_MOUSE Sphingosine-1-phosphate lyase 1 OS=Mus musculus OX=10090 GN=Sgpl1 PE=1 SV=1	NYVNGYC(IPM[C])TK|NYVNGYC(IPM[C])TK|NYVNGYC(IPM[C])TK	3|3|1	2.32558|1.1236|1.33333	0.20925|0.02526|NA	1.59417	0.64204	7	3	0.402742
Q9DBE9	153	Q9DBE9_153	Ftsj3	SPB1_MOUSE pre-rRNA 2'-O-ribose RNA methyltransferase FTSJ3 OS=Mus musculus OX=10090 GN=Ftsj3 PE=1 SV=1	GGC(IPM[C])FITK|GGC(IPM[C])FITK|GGC(IPM[C])FITK	4|2|2	2.22662|1.19048|1.36029	0.22713|0.0|0.15598	1.59246	0.55572	8	3	0.34897
P59764	811	P59764_811	Dock4	DOCK4_MOUSE Dedicator of cytokinesis protein 4 OS=Mus musculus OX=10090 GN=Dock4 PE=1 SV=1	LQC(IPM[C])IGK|LQC(IPM[C])IGK|LQC(IPM[C])IGK	3|2|1	1.96078|1.17712|1.63934	0.27515|0.03917|NA	1.59241	0.39393	6	3	0.24738
Q9ET30	426	Q9ET30_426	Tm9sf3	TM9S3_MOUSE Transmembrane 9 superfamily member 3 OS=Mus musculus OX=10090 GN=Tm9sf3 PE=1 SV=1	NLSGQPNFPC(IPM[C])R|NLSGQPNFPC(IPM[C])R|NLSGQPNFPC(IPM[C])R	15|19|19	2.17391|1.19048|1.40845	0.67862|0.24814|0.11887	1.59095	0.51649	53	3	0.324643
Q65Z40	901	Q65Z40_901	Wapl	WAPL_MOUSE Wings apart-like protein homolog OS=Mus musculus OX=10090 GN=Wapl PE=1 SV=2	ALQHC(IPM[C])EDLIQQYNR|ALQHC(IPM[C])EDLIQQYNR|ALQHC(IPM[C])EDLIQQYNR	2|2|3	1.51885|1.63934|1.6129	0.42332|0.0|0.29676	1.59036	0.06333	7	3	0.0398212
P04184	156	P04184_156	Tk1	KITH_MOUSE Thymidine kinase, cytosolic OS=Mus musculus OX=10090 GN=Tk1 PE=1 SV=3	LTAVCMEC(IPM[C])FR|LTAVCMEC(IPM[C])FR|LTAVCMEC(IPM[C])FR	2|1|1	2.29475|1.2987|1.17647	0.57694|NA|NA	1.58997	0.61341	4	3	0.3858
Q6P1G0	1014	Q6P1G0_1014	Heatr6	HEAT6_MOUSE HEAT repeat-containing protein 6 OS=Mus musculus OX=10090 GN=Heatr6 PE=1 SV=1	ALTSVVMSC(IPM[C])K||ALTSVVMSC(IPM[C])K	1||3	1.53846||1.63934	NA||0.0855	1.5889	0.07133	4	2	0.0448927
Q9Z1Q2	416	Q9Z1Q2_416	Abhd16a	ABHGA_MOUSE Phosphatidylserine lipase ABHD16A OS=Mus musculus OX=10090 GN=Abhd16a PE=1 SV=3	QHLNLNNSEQLC(IPM[C])R|QHLNLNNSEQLC(IPM[C])R|QHLNLNNSEQLC(IPM[C])R	1|1|4	2.04082|1.11111|1.61458	NA|NA|0.1209	1.58884	0.46539	6	3	0.292912
Q00PI9	406	Q00PI9_406	Hnrnpul2	HNRL2_MOUSE Heterogeneous nuclear ribonucleoprotein U-like protein 2 OS=Mus musculus OX=10090 GN=Hnrnpul2 PE=1 SV=2	NC(IPM[C])VVELNFGQK|NC(IPM[C])VVELNFGQK|NC(IPM[C])VVELNFGQK	2|3|1	1.88679|1.14943|1.72414	0.0|0.0|NA	1.58679	0.38739	6	3	0.244134
P54923	108	P54923_108	Adprh	ADPRH_MOUSE ADP-ribosylhydrolase ARH1 OS=Mus musculus OX=10090 GN=Adprh PE=1 SV=1	APGGAC(IPM[C])MQNAMLLQPNR|APGGAC(IPM[C])MQNAMLLQPNR|APGGAC(IPM[C])MQNAMLLQPNR	1|4|5	1.88679|1.70953|1.16279	NA|0.33363|0.23346	1.58637	0.37739	10	3	0.237895
P11983	397	P11983_397	Tcp1	TCPA_MOUSE T-complex protein 1 subunit alpha OS=Mus musculus OX=10090 GN=Tcp1 PE=1 SV=3	SLHDALC(IPM[C])VVK|SLHDALC(IPM[C])VVK|SLHDALC(IPM[C])VVK	14|9|13	2.08333|1.20482|1.47059	0.06356|0.18759|0.08433	1.58625	0.45053	36	3	0.284022
Q8BG51	188	Q8BG51_188	Rhot1	MIRO1_MOUSE Mitochondrial Rho GTPase 1 OS=Mus musculus OX=10090 GN=Rhot1 PE=1 SV=1	AVLHPTGPLYC(IPM[C])PEEK|AVLHPTGPLYC(IPM[C])PEEK|AVLHPTGPLYC(IPM[C])PEEK	11|3|8	2.32558|1.19048|1.24228	0.14819|0.16198|0.07556	1.58611	0.64092	22	3	0.404083
Q14AX6	858	Q14AX6_858	Cdk12	CDK12_MOUSE Cyclin-dependent kinase 12 OS=Mus musculus OX=10090 GN=Cdk12 PE=1 SV=2	|C(IPM[C])SNILLNNSGQIK|C(IPM[C])SNILLNNSGQIK	|3|1	|1.85185|1.31579	|0.38993|NA	1.58382	0.37905	4	2	0.239326
Q8BWQ6	253	Q8BWQ6_253	Vps35l	VP35L_MOUSE VPS35 endosomal protein-sorting factor-like OS=Mus musculus OX=10090 GN=Vps35l PE=1 SV=2	ISSMC(IPM[C])VDSR|ISSMC(IPM[C])VDSR|ISSMC(IPM[C])VDSR	5|1|3	1.69492|1.5625|1.49254	0.19354|NA|0.03693	1.58332	0.10278	9	3	0.0649142
Q6VNB8	896	Q6VNB8_896	Wdfy3	WDFY3_MOUSE WD repeat and FYVE domain-containing protein 3 OS=Mus musculus OX=10090 GN=Wdfy3 PE=1 SV=1	NQQVMC(IPM[C])EAGLHAR|NQQVMC(IPM[C])EAGLHAR|NQQVMC(IPM[C])EAGLHAR	5|1|1	2.08333|0.97087|1.69492	0.27489|NA|NA	1.58304	0.56461	7	3	0.356662
P35123	855	P35123_855	Usp4	UBP4_MOUSE Ubiquitin carboxyl-terminal hydrolase 4 OS=Mus musculus OX=10090 GN=Usp4 PE=1 SV=3	ALNMSEFVC(IPM[C])DR|ALNMSEFVC(IPM[C])DR|ALNMSEFVC(IPM[C])DR	2|1|2	1.66713|1.0989|1.98039	0.03929|NA|0.02773	1.58214	0.44685	5	3	0.282434
Q80XK6	1135	Q80XK6_1135	Atg2b	ATG2B_MOUSE Autophagy-related protein 2 homolog B OS=Mus musculus OX=10090 GN=Atg2b PE=1 SV=3	LPC(IPM[C])STR|LPC(IPM[C])STR|LPC(IPM[C])STR	1|2|2	1.63934|1.38147|1.72414	NA|0.36469|0.0	1.58165	0.17847	5	3	0.112838
Q6Q899	269	Q6Q899_269	Rigi	RIGI_MOUSE Antiviral innate immune response receptor RIG-I OS=Mus musculus OX=10090 GN=Rigi PE=1 SV=2	NTIICAPTGC(IPM[C])GK|NTIICAPTGC(IPM[C])GK|NTIICAPTGC(IPM[C])GK	6|5|5	2.08333|1.25|1.40845	0.02196|0.08579|0.36393	1.58059	0.44253	16	3	0.279978
Q9D071	761	Q9D071_761	Mms19	MMS19_MOUSE MMS19 nucleotide excision repair protein homolog OS=Mus musculus OX=10090 GN=Mms19 PE=1 SV=1	C(IPM[C])FAGLLNK||C(IPM[C])FAGLLNK	4||2	1.49285||1.66667	0.77669||0.0	1.57976	0.12291	6	2	0.077803
Q9ERK4	195	Q9ERK4_195	Cse1l	XPO2_MOUSE Exportin-2 OS=Mus musculus OX=10090 GN=Cse1l PE=1 SV=1	ATIELC(IPM[C])STHANDASALR|ATIELC(IPM[C])STHANDASALR|ATIELC(IPM[C])STHANDASALR	2|2|4	1.11701|1.46624|2.15278	0.7013|0.28344|0.1587	1.57868	0.52696	8	3	0.333798
Q8VCH7	288	Q8VCH7_288	Rdh10	RDH10_MOUSE Retinol dehydrogenase 10 OS=Mus musculus OX=10090 GN=Rdh10 PE=1 SV=2	AILTDQPMVC(IPM[C])TPR||AILTDQPMVC(IPM[C])TPR	3||4	1.25||1.90493	0.1251||0.08211	1.57747	0.46311	7	2	0.293578
P26369	464	P26369_464	U2af2	U2AF2_MOUSE Splicing factor U2AF 65 kDa subunit OS=Mus musculus OX=10090 GN=U2af2 PE=1 SV=3	YC(IPM[C])DPDSYHR|YC(IPM[C])DPDSYHR|YC(IPM[C])DPDSYHR	1|1|5	2.22222|0.97087|1.53846	NA|NA|0.17066	1.57718	0.62657	7	3	0.397272
Q80V62	111	Q80V62_111	Fancd2	FACD2_MOUSE Fanconi anemia group D2 protein homolog OS=Mus musculus OX=10090 GN=Fancd2 PE=1 SV=2	NC(IPM[C])LLSCER||NC(IPM[C])LLSCER	2||2	1.83625||1.31669	0.07147||0.21765	1.57647	0.36738	4	2	0.23304
P33609	501	P33609_501	Pola1	DPOLA_MOUSE DNA polymerase alpha catalytic subunit OS=Mus musculus OX=10090 GN=Pola1 PE=1 SV=2	GPC(IPM[C])WLEVK||GPC(IPM[C])WLEVK	1||1	1.33333||1.81818	NA||NA	1.57576	0.34284	2	2	0.217571
Q6PFQ7	654	Q6PFQ7_654	Rasa4	RASL2_MOUSE Ras GTPase-activating protein 4 OS=Mus musculus OX=10090 GN=Rasa4 PE=1 SV=1	AQTVYLQC(IPM[C])K||AQTVYLQC(IPM[C])K	3||1	1.5873||1.5625	0.14419||NA	1.5749	0.01754	4	2	0.0111372
Q3UA37	714	Q3UA37_714	Qrich1	QRIC1_MOUSE Transcriptional regulator QRICH1 OS=Mus musculus OX=10090 GN=Qrich1 PE=1 SV=1	C(IPM[C])PQSVK|C(IPM[C])PQSVK|C(IPM[C])PQSVK	1|2|2	1.14943|1.66667|1.90493	NA|0.0|0.02566	1.57368	0.38624	5	3	0.245437
Q9JKV1	88	Q9JKV1_88	Adrm1	ADRM1_MOUSE Proteasomal ubiquitin receptor ADRM1 OS=Mus musculus OX=10090 GN=Adrm1 PE=1 SV=2	VPQC(IPM[C])PSGR|VPQC(IPM[C])PSGR|VPQC(IPM[C])PSGR	6|4|6	2.08424|1.20482|1.42857	0.1294|0.0|0.29003	1.57254	0.45705	16	3	0.290644
Q61543	4	Q61543_4	Glg1	GSLG1_MOUSE Golgi apparatus protein 1 OS=Mus musculus OX=10090 GN=Glg1 PE=1 SV=1	MAVC(IPM[C])GR|MAVC(IPM[C])GR|	1|1|	1.92308|1.21951|	NA|NA|	1.5713	0.4975	2	2	0.316617
Q9D1Q4	67	Q9D1Q4_67	Dpm3	DPM3_MOUSE Dolichol-phosphate mannosyltransferase subunit 3 OS=Mus musculus OX=10090 GN=Dpm3 PE=1 SV=1	VATFHDC(IPM[C])EDAAR|VATFHDC(IPM[C])EDAAR|VATFHDC(IPM[C])EDAAR	6|2|4	1.78571|1.02083|1.90493	0.17619|0.02946|0.11795	1.57049	0.47974	12	3	0.305472
Q8BZW8	571	Q8BZW8_571	Nhlrc2	NHLC2_MOUSE NHL repeat-containing protein 2 OS=Mus musculus OX=10090 GN=Nhlrc2 PE=1 SV=1	TVSVLPVC(IPM[C])K|TVSVLPVC(IPM[C])K|TVSVLPVC(IPM[C])K	10|2|5	1.94193|1.37938|1.38889	0.32644|0.01345|0.12018	1.57007	0.32208	17	3	0.205137
Q9QYC7	343	Q9QYC7_343	Ggcx	VKGC_MOUSE Vitamin K-dependent gamma-carboxylase OS=Mus musculus OX=10090 GN=Ggcx PE=1 SV=1	PSASC(IPM[C])VYK|PSASC(IPM[C])VYK|PSASC(IPM[C])VYK	3|2|2	2.17391|1.21324|1.31944	0.97448|0.05199|0.09821	1.56886	0.52667	7	3	0.335702
P63158	23	P63158_23	Hmgb1	HMGB1_MOUSE High mobility group protein B1 OS=Mus musculus OX=10090 GN=Hmgb1 PE=1 SV=2	FVQTC(IPM[C])R AFFVQTC(IPM[C])R|FVQTC(IPM[C])R AFFVQTC(IPM[C])R|FVQTC(IPM[C])R AFFVQTC(IPM[C])R	4|5|5	1.65301|1.23457|1.81818	0.13932|0.19589|0.20045	1.56859	0.30082	14	3	0.191777
Q6PJN8	194	Q6PJN8_194	Dalrd3	DALD3_MOUSE DALR anticodon-binding domain-containing protein 3 OS=Mus musculus OX=10090 GN=Dalrd3 PE=2 SV=1	|TC(IPM[C])VLANLNGSK|TC(IPM[C])VLANLNGSK	|1|2	|1.35135|1.78571	|NA|0.0	1.56853	0.30714	3	2	0.195814
Q9CQM5	43	Q9CQM5_43	Txndc17	TXD17_MOUSE Thioredoxin domain-containing protein 17 OS=Mus musculus OX=10090 GN=Txndc17 PE=1 SV=1	|SWC(IPM[C])PDCVEAEPVIR|SWC(IPM[C])PDCVEAEPVIR	|1|1	|1.78571|1.35135	|NA|NA	1.56853	0.30714	2	2	0.195814
Q80TA6	153	Q80TA6_153	Mtmr12	MTMRC_MOUSE Myotubularin-related protein 12 OS=Mus musculus OX=10090 GN=Mtmr12 PE=1 SV=2	VLHFC(IPM[C])LR||VLHFC(IPM[C])LR	3||2	1.13636||2.0	0.09005||0.0	1.56818	0.61069	5	2	0.389426
Q4U2R1	3560	Q4U2R1_3560	Herc2	HERC2_MOUSE E3 ubiquitin-protein ligase HERC2 OS=Mus musculus OX=10090 GN=Herc2 PE=1 SV=3	|LSVC(IPM[C])SR|LSVC(IPM[C])SR	|1|2	|1.28205|1.85249	|NA|0.04852	1.56727	0.40336	3	2	0.257365
Q9QWT9	510	Q9QWT9_510	Kifc1	KIFC1_MOUSE Kinesin-like protein KIFC1 OS=Mus musculus OX=10090 GN=Kifc1 PE=1 SV=2	YVPVSC(IPM[C])EK|YVPVSC(IPM[C])EK|YVPVSC(IPM[C])EK	3|4|3	1.75439|1.22115|1.72414	0.15008|0.06084|0.37682	1.56656	0.29952	10	3	0.191196
Q3TL44	644	Q3TL44_644	Nlrx1	NLRX1_MOUSE NLR family member X1 OS=Mus musculus OX=10090 GN=Nlrx1 PE=1 SV=1	AVLAQLGC(IPM[C])PIK|AVLAQLGC(IPM[C])PIK|AVLAQLGC(IPM[C])PIK	6|6|6	1.98039|1.3516|1.36111	0.04116|0.0879|0.03043	1.56437	0.36032	18	3	0.230329
Q9JHI7	9	Q9JHI7_9	Exosc9	EXOS9_MOUSE Exosome complex component RRP45 OS=Mus musculus OX=10090 GN=Exosc9 PE=1 SV=1	|TPLSNC(IPM[C])ER|TPLSNC(IPM[C])ER	|1|1	|1.6129|1.51515	|NA|NA	1.56402	0.06912	2	2	0.0441938
Q8BSQ9	1233	Q8BSQ9_1233	Pbrm1	PB1_MOUSE Protein polybromo-1 OS=Mus musculus OX=10090 GN=Pbrm1 PE=1 SV=4	C(IPM[C])AVLSFK|C(IPM[C])AVLSFK|C(IPM[C])AVLSFK	6|1|1	2.07265|1.19048|1.42857	0.49676|NA|NA	1.5639	0.45639	8	3	0.291828
P05555	494	P05555_494	Itgam	ITAM_MOUSE Integrin alpha-M OS=Mus musculus OX=10090 GN=Itgam PE=1 SV=2	GGQVSVC(IPM[C])PLPR|GGQVSVC(IPM[C])PLPR|GGQVSVC(IPM[C])PLPR	8|3|5	2.0|1.21951|1.47059	0.07201|0.04801|0.06719	1.56337	0.39843	16	3	0.254853
P25206	360	P25206_360	Mcm3	MCM3_MOUSE DNA replication licensing factor MCM3 OS=Mus musculus OX=10090 GN=Mcm3 PE=1 SV=2	YVLC(IPM[C])TAPR|YVLC(IPM[C])TAPR|YVLC(IPM[C])TAPR	7|10|3	2.17391|1.26582|1.25	0.44424|0.03242|0.03798	1.56324	0.52891	20	3	0.338342
O35134	1296	O35134_1296	Polr1a	RPA1_MOUSE DNA-directed RNA polymerase I subunit RPA1 OS=Mus musculus OX=10090 GN=Polr1a PE=1 SV=2	VC(IPM[C])LGEVLQK|VC(IPM[C])LGEVLQK|VC(IPM[C])LGEVLQK	3|3|5	1.25|1.51515|1.92308	0.08134|0.35363|0.0	1.56274	0.33905	11	3	0.216959
Q6NS46	1370	Q6NS46_1370	Pdcd11	RRP5_MOUSE Protein RRP5 homolog OS=Mus musculus OX=10090 GN=Pdcd11 PE=1 SV=2	YSHVSEC(IPM[C])VPPEK|YSHVSEC(IPM[C])VPPEK|YSHVSEC(IPM[C])VPPEK	3|1|2	1.81818|1.03093|1.83625	0.2843|NA|0.07147	1.56179	0.45982	6	3	0.294419
P70295	146	P70295_146	Aup1	AUP1_MOUSE Lipid droplet-regulating VLDL assembly factor AUP1 OS=Mus musculus OX=10090 GN=Aup1 PE=1 SV=1	FC(IPM[C])ASTR|FC(IPM[C])ASTR|FC(IPM[C])ASTR	2|3|6	2.12766|1.25|1.2987	0.0|0.00914|0.05187	1.55879	0.49326	11	3	0.316438
Q9ESJ0	868	Q9ESJ0_868	Xpo4	XPO4_MOUSE Exportin-4 OS=Mus musculus OX=10090 GN=Xpo4 PE=1 SV=2	QIC(IPM[C])YLGESK||QIC(IPM[C])YLGESK	2||1	1.33157||1.78571	0.13718||NA	1.55864	0.32113	3	2	0.206032
Q921T2	508	Q921T2_508	Tor1aip1	TOIP1_MOUSE Torsin-1A-interacting protein 1 OS=Mus musculus OX=10090 GN=Tor1aip1 PE=1 SV=3	YC(IPM[C])DHENAAFK|YC(IPM[C])DHENAAFK|YC(IPM[C])DHENAAFK	1|2|3	1.96078|1.14943|1.5625	NA|0.0|0.04914	1.55757	0.4057	6	3	0.26047
Q9JLN9	1626	Q9JLN9_1626	Mtor	MTOR_MOUSE Serine/threonine-protein kinase mTOR OS=Mus musculus OX=10090 GN=Mtor PE=1 SV=2	LQGC(IPM[C])QR|LQGC(IPM[C])QR|LQGC(IPM[C])QR	2|2|3	2.12766|1.14943|1.38889	0.0|0.0|0.07105	1.55533	0.50991	7	3	0.327847
Q08122	528	Q08122_528	Tle3	TLE3_MOUSE Transducin-like enhancer protein 3 OS=Mus musculus OX=10090 GN=Tle3 PE=1 SV=3	SPISQLDC(IPM[C])LNR|SPISQLDC(IPM[C])LNR|SPISQLDC(IPM[C])LNR	2|2|1	1.06431|1.93452|1.66667	0.03202|0.21045|NA	1.55517	0.44569	5	3	0.286586
Q6P5F9	164	Q6P5F9_164	Xpo1	XPO1_MOUSE Exportin-1 OS=Mus musculus OX=10090 GN=Xpo1 PE=1 SV=1	TSESLC(IPM[C])QNNMVILK|TSESLC(IPM[C])QNNMVILK|TSESLC(IPM[C])QNNMVILK	7|3|8	1.66667|1.11111|1.88679	0.19442|0.06226|0.07062	1.55486	0.39975	18	3	0.257097
Q9D903	56	Q9D903_56	Ebna1bp2	EBP2_MOUSE Probable rRNA-processing protein EBP2 OS=Mus musculus OX=10090 GN=Ebna1bp2 PE=2 SV=1	QC(IPM[C])LAEFR||QC(IPM[C])LAEFR	2||2	1.93078||1.17687	0.41216||0.22127	1.55383	0.53309	4	2	0.343081
O88879	115	O88879_115	Apaf1	APAF_MOUSE Apoptotic protease-activating factor 1 OS=Mus musculus OX=10090 GN=Apaf1 PE=1 SV=3	TVLC(IPM[C])EGGVPQR|TVLC(IPM[C])EGGVPQR|TVLC(IPM[C])EGGVPQR	1|1|1	1.21951|1.21951|2.22222	NA|NA|NA	1.55375	0.57891	3	3	0.372589
Q9JLR1	13	Q9JLR1_13	Sec61a2	S61A2_MOUSE Protein transport protein Sec61 subunit alpha isoform 2 OS=Mus musculus OX=10090 GN=Sec61a2 PE=2 SV=3	C(IPM[C])AVLPEIQKPER|C(IPM[C])AVLPEIQKPER|C(IPM[C])AVLPEIQKPER	2|2|3	1.98529|1.37089|1.2987	0.7279|0.05312|0.24563	1.55163	0.37729	7	3	0.243157
Q99NB9	1244	Q99NB9_1244	Sf3b1	SF3B1_MOUSE Splicing factor 3B subunit 1 OS=Mus musculus OX=10090 GN=Sf3b1 PE=1 SV=1	VAIGPC(IPM[C])R|VAIGPC(IPM[C])R|VAIGPC(IPM[C])R	9|6|6	2.22222|1.03093|1.39867	0.11892|0.06157|0.06984	1.55061	0.61001	21	3	0.3934
Q3V3R1	905	Q3V3R1_905	Mthfd1l	C1TM_MOUSE Monofunctional C1-tetrahydrofolate synthase, mitochondrial OS=Mus musculus OX=10090 GN=Mthfd1l PE=1 SV=2	YTQQGFGNLPIC(IPM[C])MAK|QGFGNLPIC(IPM[C])MAK YTQQGFGNLPIC(IPM[C])MAK|YTQQGFGNLPIC(IPM[C])MAK	2|9|6	2.20019|1.02041|1.42886	0.10258|0.24657|0.13671	1.54982	0.59912	17	3	0.386574
Q99M31	335	Q99M31_335	Hspa14	HSP7E_MOUSE Heat shock 70 kDa protein 14 OS=Mus musculus OX=10090 GN=Hspa14 PE=1 SV=2	VVLC(IPM[C])GGSSR|VVLC(IPM[C])GGSSR|VVLC(IPM[C])GGSSR	2|2|5	2.10736|1.14943|1.38889	0.09411|0.0|0.02078	1.54856	0.49853	9	3	0.321931
Q69ZR2	1949	Q69ZR2_1949	Hectd1	HECD1_MOUSE E3 ubiquitin-protein ligase HECTD1 OS=Mus musculus OX=10090 GN=Hectd1 PE=1 SV=2	NC(IPM[C])SQLIAAYK|NC(IPM[C])SQLIAAYK|NC(IPM[C])SQLIAAYK	6|2|5	2.17391|1.12005|1.35135	0.31455|0.18378|0.30089	1.54844	0.55388	13	3	0.357702
Q8K2A7	122	Q8K2A7_122	Ints10	INT10_MOUSE Integrator complex subunit 10 OS=Mus musculus OX=10090 GN=Ints10 PE=1 SV=3	|VTEQC(IPM[C])FNTLER|VTEQC(IPM[C])FNTLER	|1|2	|1.42857|1.66667	|NA|0.0	1.54762	0.16836	3	2	0.108786
P04627	536	P04627_536	Araf	ARAF_MOUSE Serine/threonine-protein kinase A-Raf OS=Mus musculus OX=10090 GN=Araf PE=1 SV=2	IFSNC(IPM[C])PK|IFSNC(IPM[C])PK|IFSNC(IPM[C])PK	5|2|4	2.12766|1.13059|1.38258	0.14547|0.12576|0.15767	1.54694	0.51846	11	3	0.335152
O08788	1255	O08788_1255	Dctn1	DCTN1_MOUSE Dynactin subunit 1 OS=Mus musculus OX=10090 GN=Dctn1 PE=1 SV=3	VTFSC(IPM[C])AAGLGQR|VTFSC(IPM[C])AAGLGQR|VTFSC(IPM[C])AAGLGQR	5|3|4	1.96078|1.21951|1.44928	0.24867|0.07612|0.02599	1.54319	0.37945	12	3	0.245887
G3X9K3	1500	G3X9K3_1500	Arfgef1	BIG1_MOUSE Brefeldin A-inhibited guanine nucleotide-exchange protein 1 OS=Mus musculus OX=10090 GN=Arfgef1 PE=1 SV=1	SGTNC(IPM[C])LENVVILNGEK||SGTNC(IPM[C])LENVVILNGEK	1||1	1.1236||1.96078	NA||NA	1.54219	0.59198	2	2	0.383857
Q8BH15	347	Q8BH15_347	Cnot10	CNO10_MOUSE CCR4-NOT transcription complex subunit 10 OS=Mus musculus OX=10090 GN=Cnot10 PE=1 SV=1	PMC(IPM[C])TLLTNK|PMC(IPM[C])TLLTNK|PMC(IPM[C])TLLTNK	4|5|2	1.80312|1.47059|1.35234	0.17962|0.1402|0.05169	1.54202	0.23372	11	3	0.151567
Q9WTZ1	61	Q9WTZ1_61	Rnf7	RBX2_MOUSE RING-box protein 2 OS=Mus musculus OX=10090 GN=Rnf7 PE=1 SV=1	VQVMDAC(IPM[C])LR|VQVMDAC(IPM[C])LR|QVMDAC(IPM[C])LR VQVMDAC(IPM[C])LR	1|2|2	1.88679|0.91341|1.82361	NA|0.0177|0.14067	1.54127	0.54466	5	3	0.353384
O54692	346	O54692_346	Zw10	ZW10_MOUSE Centromere/kinetochore protein zw10 homolog OS=Mus musculus OX=10090 GN=Zw10 PE=1 SV=3	|NC(IPM[C])LVYSIPTNSSK|NC(IPM[C])LVYSIPTNSSK	|2|1	|1.65301|1.42857	|0.01932|NA	1.54079	0.1587	3	2	0.102999
Q8QZT1	123	Q8QZT1_123	Acat1	THIL_MOUSE Acetyl-CoA acetyltransferase, mitochondrial OS=Mus musculus OX=10090 GN=Acat1 PE=1 SV=1	VC(IPM[C])ASGMK|VC(IPM[C])ASGMK|VC(IPM[C])ASGMK	9|16|11	2.0|1.14943|1.47059	0.10753|0.28182|0.20127	1.54001	0.42951	36	3	0.278901
Q9DBD5	595	Q9DBD5_595	Pelp1	PELP1_MOUSE Proline-, glutamic acid- and leucine-rich protein 1 OS=Mus musculus OX=10090 GN=Pelp1 PE=1 SV=2	C(IPM[C])PPPLACALK|C(IPM[C])PPPLACALK|C(IPM[C])PPPLACALK	1|1|1	2.12766|1.44928|1.04167	NA|NA|NA	1.53954	0.54859	3	3	0.356334
Q5NCX5	1209	Q5NCX5_1209	Neurl4	NEUL4_MOUSE Neuralized-like protein 4 OS=Mus musculus OX=10090 GN=Neurl4 PE=1 SV=1	|LNFPASAC(IPM[C])ALK|LNFPASAC(IPM[C])ALK	|2|1	|1.76307|1.31579	|0.17497|NA	1.53943	0.31627	3	2	0.205446
Q8CFE4	496	Q8CFE4_496	Scyl2	SCYL2_MOUSE SCY1-like protein 2 OS=Mus musculus OX=10090 GN=Scyl2 PE=1 SV=1	NAC(IPM[C])LQTSSLAVR|NAC(IPM[C])LQTSSLAVR|	2|4|	1.5625|1.51412|	0.0|0.38617|	1.53831	0.03421	6	2	0.0222387
Q8K2I4	153	Q8K2I4_153	Manba	MANBA_MOUSE Beta-mannosidase OS=Mus musculus OX=10090 GN=Manba PE=1 SV=1	SAVQYAEC(IPM[C])QSK||SAVQYAEC(IPM[C])QSK	2||1	1.37918||1.69492	0.16031||NA	1.53705	0.22326	3	2	0.145252
Q6ZPJ3	593	Q6ZPJ3_593	Ube2o	UBE2O_MOUSE (E3-independent) E2 ubiquitin-conjugating enzyme UBE2O OS=Mus musculus OX=10090 GN=Ube2o PE=1 SV=3	VQSC(IPM[C])PDPAVYGVVQSGDHVGR||VQSC(IPM[C])PDPAVYGVVQSGDHVGR	3||3	1.14943||1.92308	0.07657||0.0	1.53625	0.54705	6	2	0.356094
Q924Z6	886	Q924Z6_886	Xpo6	XPO6_MOUSE Exportin-6 OS=Mus musculus OX=10090 GN=Xpo6 PE=1 SV=2	EQLAESILHEGSTGC(IPM[C])R||EQLAESILHEGSTGC(IPM[C])R	4||3	1.48156||1.5873	0.13595||0.11455	1.53443	0.07477	7	2	0.0487282
Q8VE18	72	Q8VE18_72	Smg8	SMG8_MOUSE Nonsense-mediated mRNA decay factor SMG8 OS=Mus musculus OX=10090 GN=Smg8 PE=1 SV=1	FSLVNTVC(IPM[C])DR||FSLVNTVC(IPM[C])DR	1||2	1.38889||1.67869	NA||0.2943	1.53379	0.20492	3	2	0.133604
Q8CGC7	1377	Q8CGC7_1377	Eprs1	SYEP_MOUSE Bifunctional glutamate/proline--tRNA ligase OS=Mus musculus OX=10090 GN=Eprs1 PE=1 SV=4	SC(IPM[C])QFVAVR|SC(IPM[C])QFVAVR|SC(IPM[C])QFVAVR	6|7|6	2.08333|1.0989|1.41851	0.03281|0.07261|0.09622	1.53358	0.5022	19	3	0.327469
O08528	9	O08528_9	Hk2	HXK2_MOUSE Hexokinase-2 OS=Mus musculus OX=10090 GN=Hk2 PE=1 SV=1	|C(IPM[C])LFTELNQNQVQK|C(IPM[C])LFTELNQNQVQK	|1|1	|1.36986|1.69492	|NA|NA	1.53239	0.22985	2	2	0.149994
E9PVA8	932	E9PVA8_932	Gcn1	GCN1_MOUSE Stalled ribosome sensor GCN1 OS=Mus musculus OX=10090 GN=Gcn1 PE=1 SV=1	LLKPEC(IPM[C])ALDK|LLKPEC(IPM[C])ALDK|LLKPEC(IPM[C])ALDK	5|10|10	2.08333|1.11111|1.39867	0.46131|0.07953|0.0644	1.53104	0.49944	25	3	0.32621
Q6PAR5	70	Q6PAR5_70	Gapvd1	GAPD1_MOUSE GTPase-activating protein and VPS9 domain-containing protein 1 OS=Mus musculus OX=10090 GN=Gapvd1 PE=1 SV=2	LIITSAEASPAEC(IPM[C])CQHAK|LIITSAEASPAEC(IPM[C])CQHAK|LIITSAEASPAEC(IPM[C])CQHAK	1|1|1	1.69492|0.93458|1.96078	NA|NA|NA	1.53009	0.53259	3	3	0.348078
Q08943	207	Q08943_207	Ssrp1	SSRP1_MOUSE FACT complex subunit SSRP1 OS=Mus musculus OX=10090 GN=Ssrp1 PE=1 SV=2	ELQC(IPM[C])LTPR||ELQC(IPM[C])LTPR	1||1	1.66667||1.38889	NA||NA	1.52778	0.19642	2	2	0.128566
Q3U319	950	Q3U319_950	Rnf40	BRE1B_MOUSE E3 ubiquitin-protein ligase BRE1B OS=Mus musculus OX=10090 GN=Rnf40 PE=1 SV=2	|LTCPC(IPM[C])CNTR|LTCPC(IPM[C])CNTR	|2|1	|1.30068|1.75439	|0.07167|NA	1.52753	0.32082	3	2	0.210025
Q4JIM5	982	Q4JIM5_982	Abl2	ABL2_MOUSE Tyrosine-protein kinase ABL2 OS=Mus musculus OX=10090 GN=Abl2 PE=1 SV=1	C(IPM[C])APPPPPVMR|C(IPM[C])APPPPPVMR|	1|2|	1.63934|1.41564|	NA|0.39496|	1.52749	0.15818	3	2	0.103556
Q9D1E8	253	Q9D1E8_253	Agpat5	PLCE_MOUSE 1-acyl-sn-glycerol-3-phosphate acyltransferase epsilon OS=Mus musculus OX=10090 GN=Agpat5 PE=1 SV=2	YSNPPSMTEFLC(IPM[C])K|YSNPPSMTEFLC(IPM[C])K|	4|3|	1.90493|1.14943|	0.26903|0.01321|	1.52718	0.53422	7	2	0.349808
Q9Z1Z0	678	Q9Z1Z0_678	Uso1	USO1_MOUSE General vesicular transport factor p115 OS=Mus musculus OX=10090 GN=Uso1 PE=1 SV=2	C(IPM[C])QNEQLQTAVTQQASQIQQHK|C(IPM[C])QNEQLQTAVTQQASQIQQHK|C(IPM[C])QNEQLQTAVTQQASQIQQHK	3|2|4	2.17391|1.06491|1.34234	0.4615|0.04806|0.1597	1.52705	0.57711	9	3	0.377925
P47757	206	P47757_206	Capzb	CAPZB_MOUSE F-actin-capping protein subunit beta OS=Mus musculus OX=10090 GN=Capzb PE=1 SV=3	QMEKDETVSDC(IPM[C])SPHIANIGR DETVSDC(IPM[C])SPHIANIGR|QMEKDETVSDC(IPM[C])SPHIANIGR DETVSDC(IPM[C])SPHIANIGR|QMEKDETVSDC(IPM[C])SPHIANIGR DETVSDC(IPM[C])SPHIANIGR	8|5|9	2.20019|1.05263|1.31579	0.577|0.19884|0.44758	1.52287	0.60115	22	3	0.394748
Q6PB66	862	Q6PB66_862	Lrpprc	LPPRC_MOUSE Leucine-rich PPR motif-containing protein, mitochondrial OS=Mus musculus OX=10090 GN=Lrpprc PE=1 SV=2	|IHDVLC(IPM[C])K|IHDVLC(IPM[C])K	|2|3	|1.5749|1.47059	|0.01754|0.0	1.52275	0.07376	5	2	0.0484387
Q61699	651	Q61699_651	Hsph1	HS105_MOUSE Heat shock protein 105 kDa OS=Mus musculus OX=10090 GN=Hsph1 PE=1 SV=2	DKLC(IPM[C])GPYEK|LC(IPM[C])GPYEK|LC(IPM[C])GPYEK	1|2|2	1.03093|1.61086|1.92308	NA|0.34082|0.0	1.52162	0.45272	5	3	0.297525
P28658	95	P28658_95	Atxn10	ATX10_MOUSE Ataxin-10 OS=Mus musculus OX=10090 GN=Atxn10 PE=1 SV=2	NACIEC(IPM[C])SVNQNSIR|NACIEC(IPM[C])SVNQNSIR|NACIEC(IPM[C])SVNQNSIR	7|4|3	1.96078|0.95801|1.63934	0.1115|0.09261|0.16308	1.51938	0.51204	14	3	0.337006
O08807	248	O08807_248	Prdx4	PRDX4_MOUSE Peroxiredoxin-4 OS=Mus musculus OX=10090 GN=Prdx4 PE=1 SV=1	HGEVC(IPM[C])PAGWKPGSETIIPDPAGK||HGEVC(IPM[C])PAGWKPGSETIIPDPAGK	1||4	1.75439||1.28205	NA||0.10339	1.51822	0.33399	5	2	0.219988
P97471	71	P97471_71	Smad4	SMAD4_MOUSE Mothers against decapentaplegic homolog 4 OS=Mus musculus OX=10090 GN=Smad4 PE=1 SV=2	|C(IPM[C])VTIQR|C(IPM[C])VTIQR	|1|1	|1.88679|1.14943	|NA|NA	1.51811	0.52139	2	2	0.343447
Q8CBE3	419	Q8CBE3_419	Wdr37	WDR37_MOUSE WD repeat-containing protein 37 OS=Mus musculus OX=10090 GN=Wdr37 PE=1 SV=1	INVC(IPM[C])VGQK|INVC(IPM[C])VGQK|INVC(IPM[C])VGQK	4|6|4	1.94193|1.19048|1.41851	0.02177|0.05783|0.01162	1.51697	0.38528	14	3	0.25398
B1AY13	1577	B1AY13_1577	Usp24	UBP24_MOUSE Ubiquitin carboxyl-terminal hydrolase 24 OS=Mus musculus OX=10090 GN=Usp24 PE=1 SV=1	TLLSLC(IPM[C])GAEK||TLLSLC(IPM[C])GAEK	2||2	1.72465||1.2987	0.04205||0.0	1.51167	0.30119	4	2	0.199243
Q9R117	845	Q9R117_845	Tyk2	TYK2_MOUSE Non-receptor tyrosine-protein kinase TYK2 OS=Mus musculus OX=10090 GN=Tyk2 PE=1 SV=3	QC(IPM[C])LTYEPAQR||QC(IPM[C])LTYEPAQR	1||1	1.0989||1.92308	NA||NA	1.51099	0.58278	2	2	0.385694
Q69ZF7	217	Q69ZF7_217	Cnnm4	CNNM4_MOUSE Metal transporter CNNM4 OS=Mus musculus OX=10090 GN=Cnnm4 PE=1 SV=2	IVQNC(IPM[C])GTEK||IVQNC(IPM[C])GTEK	2||2	1.61332||1.40845	0.0368||0.0	1.51089	0.14486	4	2	0.0958773
Q99MS7	221	Q99MS7_221	Ehbp1l1	EH1L1_MOUSE EH domain-binding protein 1-like protein 1 OS=Mus musculus OX=10090 GN=Ehbp1l1 PE=1 SV=1	TLC(IPM[C])EEEDEGHIRPQQAAAR|TLC(IPM[C])EEEDEGHIRPQQAAAR|TLC(IPM[C])EEEDEGHIRPQQAAAR	3|1|1	1.13636|1.26582|2.12766	0.32248|NA|NA	1.50995	0.53886	5	3	0.356873
Q924C1	1052	Q924C1_1052	Xpo5	XPO5_MOUSE Exportin-5 OS=Mus musculus OX=10090 GN=Xpo5 PE=1 SV=1	|ATTQLC(IPM[C])WPLLK|ATTQLC(IPM[C])WPLLK	|1|2	|1.35135|1.66667	|NA|0.0	1.50901	0.22296	3	2	0.147752
Q8K284	286	Q8K284_286	Gtf3c1	TF3C1_MOUSE General transcription factor 3C polypeptide 1 OS=Mus musculus OX=10090 GN=Gtf3c1 PE=1 SV=2	LREELGLC(IPM[C])ER|LREELGLC(IPM[C])ER|LREELGLC(IPM[C])ER	3|2|7	1.78571|1.06491|1.66667	0.05242|0.04806|0.13518	1.50576	0.3864	12	3	0.256615
Q9EQR6	284	Q9EQR6_284	Fancg	FANCG_MOUSE Fanconi anemia group G protein homolog OS=Mus musculus OX=10090 GN=Fancg PE=2 SV=1	VGTTC(IPM[C])ALPLLEASR||VGTTC(IPM[C])ALPLLEASR	1||2	1.20482||1.80645	NA||0.27372	1.50563	0.42542	3	2	0.282553
Q99PV0	435	Q99PV0_435	Prpf8	PRP8_MOUSE Pre-mRNA-processing-splicing factor 8 OS=Mus musculus OX=10090 GN=Prpf8 PE=1 SV=2	EHC(IPM[C])PAGQPVK|EHC(IPM[C])PAGQPVK|EHC(IPM[C])PAGQPVK	4|7|2	1.89286|1.21951|1.40214	0.14371|0.03052|0.19278	1.50484	0.34822	13	3	0.2314
Q9DCZ1	87	Q9DCZ1_87	Gmpr	GMPR1_MOUSE GMP reductase 1 OS=Mus musculus OX=10090 GN=Gmpr PE=1 SV=1	C(IPM[C])FAETHPECLQHVAVSSGSGQNDLER||C(IPM[C])FAETHPECLQHVAVSSGSGQNDLER	1||2	1.5873||1.42194	NA||0.09983	1.50462	0.11693	3	2	0.077714
Q9CRB3	52	Q9CRB3_52	Urah	HIUH_MOUSE 5-hydroxyisourate hydrolase OS=Mus musculus OX=10090 GN=Urah PE=1 SV=1	C(IPM[C])PGLLTPSQIK|C(IPM[C])PGLLTPSQIKPGTYK C(IPM[C])PGLLTPSQIK|C(IPM[C])PGLLTPSQIKPGTYK C(IPM[C])PGLLTPSQIK	5|3|9	1.81818|0.97087|1.72414	0.30029|0.31514|0.21802	1.5044	0.46443	17	3	0.308714
P17710	879	P17710_879	Hk1	HXK1_MOUSE Hexokinase-1 OS=Mus musculus OX=10090 GN=Hk1 PE=1 SV=3	TVC(IPM[C])GVVSK|TVC(IPM[C])GVVSK|	2|2|	1.54762|1.45693|	0.16836|0.1493|	1.50228	0.06413	4	2	0.0426884
Q3UE37	263	Q3UE37_263	Ube2z	UBE2Z_MOUSE Ubiquitin-conjugating enzyme E2 Z OS=Mus musculus OX=10090 GN=Ube2z PE=1 SV=2	C(IPM[C])PCPEPLR|C(IPM[C])PCPEPLR|C(IPM[C])PCPEPLR	1|2|1	1.5625|1.0531|1.88679	NA|0.03135|NA	1.5008	0.42026	4	3	0.280024
Q6ZQ08	1686	Q6ZQ08_1686	Cnot1	CNOT1_MOUSE CCR4-NOT transcription complex subunit 1 OS=Mus musculus OX=10090 GN=Cnot1 PE=1 SV=2	EC(IPM[C])HLLVLK|EC(IPM[C])HLLVLK|EC(IPM[C])HLLVLK	3|1|4	1.69492|1.11111|1.69492	0.0|NA|0.0	1.50032	0.33706	8	3	0.224659
Q9CXF4	600	Q9CXF4_600	Tbc1d15	TBC15_MOUSE TBC1 domain family member 15 OS=Mus musculus OX=10090 GN=Tbc1d15 PE=1 SV=1	AEAISLQMAQC(IPM[C])K|AEAISLQMAQC(IPM[C])K|AEAISLQMAQC(IPM[C])K	6|5|4	1.6954|1.06383|1.74031	0.21787|0.11282|0.35945	1.49985	0.37827	15	3	0.252205
P11928	39	P11928_39	Oas1a	OAS1A_MOUSE 2'-5'-oligoadenylate synthase 1A OS=Mus musculus OX=10090 GN=Oas1a PE=1 SV=2	AVNVVC(IPM[C])DFLK|AVNVVC(IPM[C])DFLK SAVNVVC(IPM[C])DFLK|AVNVVC(IPM[C])DFLK SAVNVVC(IPM[C])DFLK	2|2|4	1.24344|1.29189|1.9638	0.05461|0.45398|0.27958	1.49971	0.40264	8	3	0.268479
E9PVA8	2255	E9PVA8_2255	Gcn1	GCN1_MOUSE Stalled ribosome sensor GCN1 OS=Mus musculus OX=10090 GN=Gcn1 PE=1 SV=1	GEHVPGFC(IPM[C])LPK|GEHVPGFC(IPM[C])LPK|GEHVPGFC(IPM[C])LPK	6|2|2	1.92308|1.23261|1.34283	0.08459|0.11764|0.03824	1.49951	0.37094	10	3	0.247374
Q11011	340	Q11011_340	Npepps	PSA_MOUSE Puromycin-sensitive aminopeptidase OS=Mus musculus OX=10090 GN=Npepps PE=1 SV=2	NSC(IPM[C])SSSR|NSC(IPM[C])SSSR|	1|1|	1.07527|1.92308|	NA|NA|	1.49917	0.59949	2	2	0.399881
Q566J8	318	Q566J8_318	Coq8b	COQ8B_MOUSE Atypical kinase COQ8B, mitochondrial OS=Mus musculus OX=10090 GN=Coq8b PE=1 SV=1	VPAVVQELC(IPM[C])TTR|VPAVVQELC(IPM[C])TTR|VPAVVQELC(IPM[C])TTR	3|1|3	1.51515|0.98039|2.0	0.29364|NA|0.04441	1.49851	0.51001	7	3	0.340345
Q80XK6	1696	Q80XK6_1696	Atg2b	ATG2B_MOUSE Autophagy-related protein 2 homolog B OS=Mus musculus OX=10090 GN=Atg2b PE=1 SV=3	SPQEC(IPM[C])CLR|SPQEC(IPM[C])CLR|SPQEC(IPM[C])CLR	3|2|1	1.66667|1.26374|1.5625	0.52153|0.23311|NA	1.49764	0.20915	6	3	0.139653
Q64737	41	Q64737_41	Gart	PUR2_MOUSE Trifunctional purine biosynthetic protein adenosine-3 OS=Mus musculus OX=10090 GN=Gart PE=1 SV=3	VLVAPGNAGTAC(IPM[C])AGK QVLVAPGNAGTAC(IPM[C])AGK AGTAC(IPM[C])AGK|VAPGNAGTAC(IPM[C])AGK QVLVAPGNAGTAC(IPM[C])AGK|VLVAPGNAGTAC(IPM[C])AGK QVLVAPGNAGTAC(IPM[C])AGK	7|6|6	1.78571|1.38189|1.31579	0.16973|0.27111|0.26801	1.49446	0.25438	19	3	0.170215
Q9DCC4	49	Q9DCC4_49	Pycr3	P5CR3_MOUSE Pyrroline-5-carboxylate reductase 3 OS=Mus musculus OX=10090 GN=Pycr3 PE=1 SV=2	QVLASAPTDNNLC(IPM[C])HFR||QVLASAPTDNNLC(IPM[C])HFR	1||3	1.49254||1.49254	NA||0.36421	1.49254	0	4	2	0
Q8R1F1	334	Q8R1F1_334	Niban2	NIBA2_MOUSE Protein Niban 2 OS=Mus musculus OX=10090 GN=Niban2 PE=1 SV=2	AEVC(IPM[C])VR|AEVC(IPM[C])VR|AEVC(IPM[C])VR	1|4|4	1.5625|0.9118|2.00321	NA|0.09647|0.19019	1.4925	0.54906	9	3	0.367879
Q91WJ8	144	Q91WJ8_144	Fubp1	FUBP1_MOUSE Far upstream element-binding protein 1 OS=Mus musculus OX=10090 GN=Fubp1 PE=1 SV=1	SC(IPM[C])MLTGTPESVQSAK|SC(IPM[C])MLTGTPESVQSAK|SC(IPM[C])MLTGTPESVQSAK	1|1|1	1.5625|1.19048|1.72414	NA|NA|NA	1.49237	0.27365	3	3	0.183366
Q3TCX3	282	Q3TCX3_282	Khdc4	KHDC4_MOUSE KH homology domain-containing protein 4 OS=Mus musculus OX=10090 GN=Khdc4 PE=1 SV=1	GSGC(IPM[C])IEPASGR|GSGC(IPM[C])IEPASGR|GSGC(IPM[C])IEPASGR	2|1|1	1.4881|1.06383|1.92308	0.1403|NA|NA	1.49167	0.42964	4	3	0.288026
Q6P5D3	1371	Q6P5D3_1371	Dhx57	DHX57_MOUSE Putative ATP-dependent RNA helicase DHX57 OS=Mus musculus OX=10090 GN=Dhx57 PE=1 SV=2	NPSMDLCSC(IPM[C])PR||NPSMDLCSC(IPM[C])PR	5||2	1.72414||1.25655	0.11987||0.27255	1.49035	0.33064	7	2	0.221854
Q64705	265	Q64705_265	Usf2	USF2_MOUSE Upstream stimulatory factor 2 OS=Mus musculus OX=10090 GN=Usf2 PE=1 SV=1	IIPDC(IPM[C])HADNSK|IIPDC(IPM[C])HADNSK|IIPDC(IPM[C])HADNSK	1|1|3	1.66667|1.13636|1.66667	NA|NA|0.41317	1.4899	0.30617	5	3	0.205497
Q91W34	12	Q91W34_12	Rusf1	RUSF1_MOUSE RUS family member 1 OS=Mus musculus OX=10090 GN=Rusf1 PE=1 SV=1	APLC(IPM[C])TEQFGSGAPR|APLC(IPM[C])TEQFGSGAPR|	1|1|	1.38889|1.5873|	NA|NA|	1.48809	0.1403	2	2	0.0942819
Q64514	28	Q64514_28	Tpp2	TPP2_MOUSE Tripeptidyl-peptidase 2 OS=Mus musculus OX=10090 GN=Tpp2 PE=1 SV=3	KETGASSFLC(IPM[C])R TGASSFLC(IPM[C])R ETGASSFLC(IPM[C])R|KETGASSFLC(IPM[C])R TGASSFLC(IPM[C])R ETGASSFLC(IPM[C])R|KETGASSFLC(IPM[C])R TGASSFLC(IPM[C])R ETGASSFLC(IPM[C])R	13|4|8	1.75439|1.38996|1.31944	1.07015|0.73485|0.26578	1.48793	0.23344	25	3	0.156889
Q8R3N1	460	Q8R3N1_460	Nop14	NOP14_MOUSE Nucleolar protein 14 OS=Mus musculus OX=10090 GN=Nop14 PE=1 SV=2	C(IPM[C])NHPSLAVGNK|C(IPM[C])NHPSLAVGNK|C(IPM[C])NHPSLAVGNK	2|2|4	2.04422|1.2549|1.16421	0.118|0.11092|0.09101	1.48778	0.48402	8	3	0.32533
Q9Z1Q9	41	Q9Z1Q9_41	Vars1	SYVC_MOUSE Valine--tRNA ligase OS=Mus musculus OX=10090 GN=Vars1 PE=1 SV=1	C(IPM[C])LQPPPSSR IC(IPM[C])LQPPPSSR|IC(IPM[C])LQPPPSSR|C(IPM[C])LQPPPSSR IC(IPM[C])LQPPPSSR	24|19|18	1.85185|1.33333|1.27394	0.2008|0.09942|0.26257	1.48637	0.3179	61	3	0.213877
Q80U95	140	Q80U95_140	Ube3c	UBE3C_MOUSE Ubiquitin-protein ligase E3C OS=Mus musculus OX=10090 GN=Ube3c PE=1 SV=2	LTC(IPM[C])LFQIK|LTC(IPM[C])LFQIK|LTC(IPM[C])LFQIK	2|1|3	1.78799|1.2987|1.36986	0.09031|NA|0.07377	1.48552	0.26435	6	3	0.177951
Q922Q4	13	Q922Q4_13	Pycr2	P5CR2_MOUSE Pyrroline-5-carboxylate reductase 2 OS=Mus musculus OX=10090 GN=Pycr2 PE=1 SV=1	IGAGQLAC(IPM[C])ALAR|IGAGQLAC(IPM[C])ALAR|IGAGQLAC(IPM[C])ALAR	1|4|3	1.49254|1.26582|1.69492	NA|0.20432|0.27128	1.48443	0.21467	8	3	0.144614
Q922R8	55	Q922R8_55	Pdia6	PDIA6_MOUSE Protein disulfide-isomerase A6 OS=Mus musculus OX=10090 GN=Pdia6 PE=1 SV=3	YAPWC(IPM[C])GHCQR|YAPWC(IPM[C])GHCQR|	1|2|	1.81818|1.14943|	NA|0.0|	1.4838	0.47288	3	2	0.318695
Q3UCV8	47	Q3UCV8_47	Otulin	OTUL_MOUSE Ubiquitin thioesterase otulin OS=Mus musculus OX=10090 GN=Otulin PE=1 SV=1	C(IPM[C])PAEHEEDMYR||C(IPM[C])PAEHEEDMYR	2||1	1.51786||1.44928	0.37881||NA	1.48357	0.04849	3	2	0.0326847
Q60680	658	Q60680_658	Chuk	IKKA_MOUSE Inhibitor of nuclear factor kappa-B kinase subunit alpha OS=Mus musculus OX=10090 GN=Chuk PE=1 SV=1	|IAC(IPM[C])TQSSAR|IAC(IPM[C])TQSSAR	|1|1	|1.53846|1.42857	|NA|NA	1.48351	0.0777	2	2	0.0523758
Q6P2B1	511	Q6P2B1_511	Tnpo3	TNPO3_MOUSE Transportin-3 OS=Mus musculus OX=10090 GN=Tnpo3 PE=1 SV=1	GLC(IPM[C])EKPLASAAAK|GLC(IPM[C])EKPLASAAAK|GLC(IPM[C])EKPLASAAAK	10|10|4	2.15079|1.01546|1.28226	0.21458|0.06952|0.02491	1.48284	0.59365	24	3	0.400347
Q8K245	185	Q8K245_185	Uvrag	UVRAG_MOUSE UV radiation resistance-associated protein OS=Mus musculus OX=10090 GN=Uvrag PE=1 SV=2	NLLQVDQNC(IPM[C])VR|NLLQVDQNC(IPM[C])VR|NLLQVDQNC(IPM[C])VR	1|2|2	1.38889|1.04437|2.01288	NA|0.1301|0.22773	1.48205	0.49093	5	3	0.331251
Q6ZQ08	1705	Q6ZQ08_1705	Cnot1	CNOT1_MOUSE CCR4-NOT transcription complex subunit 1 OS=Mus musculus OX=10090 GN=Cnot1 PE=1 SV=2	AYGSPWC(IPM[C])NK|AYGSPWC(IPM[C])NK|AYGSPWC(IPM[C])NK	3|1|2	1.85185|0.98039|1.6129	0.01944|NA|0.0	1.48171	0.4503	6	3	0.303906
Q9D8U8	346	Q9D8U8_346	Snx5	SNX5_MOUSE Sorting nexin-5 OS=Mus musculus OX=10090 GN=Snx5 PE=1 SV=1	LAETHQQEC(IPM[C])CQK||LAETHQQEC(IPM[C])CQK	1||1	1.49254||1.47059	NA||NA	1.48157	0.01552	2	2	0.0104754
Q5SSH7	69	Q5SSH7_69	Zzef1	ZZEF1_MOUSE Zinc finger ZZ-type and EF-hand domain-containing protein 1 OS=Mus musculus OX=10090 GN=Zzef1 PE=1 SV=2	EAAAALRPAPPC(IPM[C])ESLVSR|PAPPC(IPM[C])ESLVSR EAAAALRPAPPC(IPM[C])ESLVSR|EAAAALRPAPPC(IPM[C])ESLVSR	3|7|1	1.75439|1.21951|1.47059	0.17495|0.28326|NA	1.4815	0.26761	11	3	0.180634
Q9Z0H1	514	Q9Z0H1_514	Wdr46	WDR46_MOUSE WD repeat-containing protein 46 OS=Mus musculus OX=10090 GN=Wdr46 PE=2 SV=1	VPAELIC(IPM[C])LNPR|VPAELIC(IPM[C])LNPR|VPAELIC(IPM[C])LNPR	20|10|16	1.40845|1.0531|1.98039	0.20719|0.19126|0.33009	1.48065	0.46784	46	3	0.315969
Q9QXK3	44	Q9QXK3_44	Copg2	COPG2_MOUSE Coatomer subunit gamma-2 OS=Mus musculus OX=10090 GN=Copg2 PE=1 SV=1	C(IPM[C])LHILTK|C(IPM[C])LHILTK|C(IPM[C])LHILTK	3|1|1	1.96078|1.03093|1.44928	0.21062|NA|NA	1.48033	0.4657	5	3	0.314592
Q91ZN5	73	Q91ZN5_73	Slc35b2	S35B2_MOUSE Adenosine 3'-phospho 5'-phosphosulfate transporter 1 OS=Mus musculus OX=10090 GN=Slc35b2 PE=1 SV=1	GLC(IPM[C])FPLVK|GLC(IPM[C])FPLVK|GLC(IPM[C])FPLVK	3|3|6	1.85185|1.14943|1.43952	0.01944|0.11437|0.06383	1.48027	0.35298	12	3	0.238456
P80318	40	P80318_40	Cct3	TCPG_MOUSE T-complex protein 1 subunit gamma OS=Mus musculus OX=10090 GN=Cct3 PE=1 SV=1	TC(IPM[C])LGPK|TC(IPM[C])LGPK|TC(IPM[C])LGPK	4|5|3	2.10736|1.0|1.33333	0.24754|0.14874|0.11641	1.48023	0.56811	12	3	0.383798
Q921I9	97	Q921I9_97	Exosc4	EXOS4_MOUSE Exosome complex component RRP41 OS=Mus musculus OX=10090 GN=Exosc4 PE=1 SV=3	SC(IPM[C])EMGLQLR|SC(IPM[C])EMGLQLR|SC(IPM[C])EMGLQLR	14|11|10	1.74031|1.0989|1.60092	0.25075|0.15804|0.34387	1.48004	0.33736	35	3	0.22794
O35638	535	O35638_535	Stag2	STAG2_MOUSE Cohesin subunit SA-2 OS=Mus musculus OX=10090 GN=Stag2 PE=1 SV=3	QAAEC(IPM[C])HPPVGR||QAAEC(IPM[C])HPPVGR	1||2	1.13636||1.82361	NA||0.14067	1.47999	0.48596	3	2	0.328354
Q6A026	582	Q6A026_582	Pds5a	PDS5A_MOUSE Sister chromatid cohesion protein PDS5 homolog A OS=Mus musculus OX=10090 GN=Pds5a PE=1 SV=3	SQLELLISPTCSC(IPM[C])K|SQLELLISPTCSC(IPM[C])K|SQLELLISPTCSC(IPM[C])K	3|1|3	1.38889|1.19048|1.85185	0.05984|NA|0.05134	1.47707	0.33939	7	3	0.229772
Q8BGD9	543	Q8BGD9_543	Eif4b	IF4B_MOUSE Eukaryotic translation initiation factor 4B OS=Mus musculus OX=10090 GN=Eif4b PE=1 SV=1	KDGNKVDVVGATQGQAGSC(IPM[C])SR DGNKVDVVGATQGQAGSC(IPM[C])SR VDVVGATQGQAGSC(IPM[C])SR|DGNKVDVVGATQGQAGSC(IPM[C])SR VDVVGATQGQAGSC(IPM[C])SR|DGNKVDVVGATQGQAGSC(IPM[C])SR VDVVGATQGQAGSC(IPM[C])SR	7|5|6	1.44928|1.75439|1.22704	0.30287|0.69384|0.13581	1.4769	0.26476	18	3	0.179267
A2BH40	1981	A2BH40_1981	Arid1a	ARI1A_MOUSE AT-rich interactive domain-containing protein 1A OS=Mus musculus OX=10090 GN=Arid1a PE=1 SV=1	CVC(IPM[C])VSNTIR|CVC(IPM[C])VSNTIR|CVC(IPM[C])VSNTIR	1|2|3	2.0|1.04178|1.38889	NA|0.01535|0.0494	1.47689	0.48513	6	3	0.328481
Q3THK7	456	Q3THK7_456	Gmps	GUAA_MOUSE GMP synthase [glutamine-hydrolyzing] OS=Mus musculus OX=10090 GN=Gmps PE=1 SV=2	VICAEEPYIC(IPM[C])K|VICAEEPYIC(IPM[C])K|VICAEEPYIC(IPM[C])K	1|2|1	0.82645|1.64332|1.96078	NA|0.1143|NA	1.47685	0.5852	4	3	0.396249
Q8CGU1	110	Q8CGU1_110	Calcoco1	CACO1_MOUSE Calcium-binding and coiled-coil domain-containing protein 1 OS=Mus musculus OX=10090 GN=Calcoco1 PE=1 SV=2	VC(IPM[C])GQSPPFQFR|VC(IPM[C])GQSPPFQFR|VC(IPM[C])GQSPPFQFR	1|2|3	1.88679|0.90207|1.63934	NA|0.04597|0.59264	1.47607	0.51226	6	3	0.347043
Q91ZW3	164	Q91ZW3_164	Smarca5	SMCA5_MOUSE SWI/SNF-related matrix-associated actin-dependent regulator of chromatin subfamily A member 5 OS=Mus musculus OX=10090 GN=Smarca5 PE=1 SV=1	ATNVC(IPM[C])TR|ATNVC(IPM[C])TR|ATNVC(IPM[C])TR	5|4|5	2.04082|1.07028|1.31579	0.07162|0.03304|0.11774	1.47563	0.50463	14	3	0.341976
Q3TC46	563	Q3TC46_563	Patl1	PATL1_MOUSE Protein PAT1 homolog 1 OS=Mus musculus OX=10090 GN=Patl1 PE=1 SV=2	IC(IPM[C])SMYDNLR||IC(IPM[C])SMYDNLR	3||4	1.44928||1.5009	0.12118||0.20343	1.47509	0.0365	7	2	0.0247443
P26450	146	P26450_146	Pik3r1	P85A_MOUSE Phosphatidylinositol 3-kinase regulatory subunit alpha OS=Mus musculus OX=10090 GN=Pik3r1 PE=1 SV=2	|GLEC(IPM[C])STLYR|GLEC(IPM[C])STLYR	|1|1	|1.16279|1.78571	|NA|NA	1.47425	0.44047	2	2	0.298776
Q8BJ90	189	Q8BJ90_189	Znf771	ZN771_MOUSE Zinc finger protein 771 OS=Mus musculus OX=10090 GN=Znf771 PE=2 SV=1	AFGGSSC(IPM[C])LAR|AFGGSSC(IPM[C])LAR|	2|3|	1.59708|1.35135|	0.26677|0.21417|	1.47422	0.17376	5	2	0.117866
Q9ER72	110	Q9ER72_110	Cars1	SYCC_MOUSE Cysteine--tRNA ligase, cytoplasmic OS=Mus musculus OX=10090 GN=Cars1 PE=1 SV=2	VQPQWSPPAGTEPC(IPM[C])R||VQPQWSPPAGTEPC(IPM[C])R	1||2	1.17647||1.77116	NA||0.0665	1.47382	0.42051	3	2	0.28532
Q8R1A4	608	Q8R1A4_608	Dock7	DOCK7_MOUSE Dedicator of cytokinesis protein 7 OS=Mus musculus OX=10090 GN=Dock7 PE=1 SV=3	SSC(IPM[C])SEFSK||SSC(IPM[C])SEFSK	1||1	1.40845||1.53846	NA||NA	1.47345	0.09193	2	2	0.062391
P69566	534	P69566_534	Ranbp9	RANB9_MOUSE Ran-binding protein 9 OS=Mus musculus OX=10090 GN=Ranbp9 PE=1 SV=1	QLC(IPM[C])GGSQAAIER||QLC(IPM[C])GGSQAAIER	1||1	1.40845||1.53846	NA||NA	1.47345	0.09193	2	2	0.062391
P32921	66	P32921_66	Wars1	SYWC_MOUSE Tryptophan--tRNA ligase, cytoplasmic OS=Mus musculus OX=10090 GN=Wars1 PE=1 SV=2	AGC(IPM[C])PPGNPTAGR|AGC(IPM[C])PPGNPTAGR|AGC(IPM[C])PPGNPTAGR	7|12|10	1.85185|1.27394|1.29038	0.08984|0.25482|0.07835	1.47206	0.32901	29	3	0.223503
Q6ZQ08	1419	Q6ZQ08_1419	Cnot1	CNOT1_MOUSE CCR4-NOT transcription complex subunit 1 OS=Mus musculus OX=10090 GN=Cnot1 PE=1 SV=2	IAMTTC(IPM[C])EQIVR|IAMTTC(IPM[C])EQIVR|	2|4|	1.70953|1.23457|	0.02066|0.15432|	1.47205	0.33585	6	2	0.228151
Q9DCH4	260	Q9DCH4_260	Eif3f	EIF3F_MOUSE Eukaryotic translation initiation factor 3 subunit F OS=Mus musculus OX=10090 GN=Eif3f PE=1 SV=2	TC(IPM[C])FSPNR|TC(IPM[C])FSPNR|TC(IPM[C])FSPNR	3|2|3	2.0|1.07976|1.33333	0.11853|0.09852|0.10497	1.47103	0.47532	8	3	0.323121
Q99MB2	49	Q99MB2_49	Mtfr1	MTFR1_MOUSE Mitochondrial fission regulator 1 OS=Mus musculus OX=10090 GN=Mtfr1 PE=1 SV=1	IGTNLSLIQC(IPM[C])PR||IGTNLSLIQC(IPM[C])PR	1||2	1.5625||1.37649	NA||0.26306	1.46949	0.13153	3	2	0.0895072
O35228	78	O35228_78	Ebi3	IL27B_MOUSE Interleukin-27 subunit beta OS=Mus musculus OX=10090 GN=Ebi3 PE=1 SV=1	LGVATQQQSQPC(IPM[C])LQR|LGVATQQQSQPC(IPM[C])LQR|LGVATQQQSQPC(IPM[C])LQR	2|1|3	1.84008|1.31579|1.25	0.28388|NA|0.03166	1.46862	0.32337	6	3	0.220186
P70227	420	P70227_420	Itpr3	ITPR3_MOUSE Inositol 1,4,5-trisphosphate-gated calcium channel ITPR3 OS=Mus musculus OX=10090 GN=Itpr3 PE=1 SV=3	LMLGTC(IPM[C])PTK|LMLGTC(IPM[C])PTK|LMLGTC(IPM[C])PTK	7|3|5	1.5873|1.40845|1.40845	0.31571|0.01129|0.15025	1.46807	0.10326	15	3	0.0703372
Q9D880	249	Q9D880_249	Timm50	TIM50_MOUSE Mitochondrial import inner membrane translocase subunit TIM50 OS=Mus musculus OX=10090 GN=Timm50 PE=1 SV=1	VVVVDC(IPM[C])K|VVVVDC(IPM[C])K|VVVVDC(IPM[C])K	3|4|4	0.93458|1.6954|1.77338	0.03777|0.09871|0.1017	1.46779	0.46341	11	3	0.31572
Q9R233	118	Q9R233_118	Tapbp	TPSN_MOUSE Tapasin OS=Mus musculus OX=10090 GN=Tapbp PE=1 SV=2	SLSPEQNC(IPM[C])PR|SLSPEQNC(IPM[C])PR|SLSPEQNC(IPM[C])PR	3|3|3	1.44928|0.95238|2.0	0.0|0.09999|0.0	1.46722	0.52404	9	3	0.357165
Q8BH74	645	Q8BH74_645	Nup107	NU107_MOUSE Nuclear pore complex protein Nup107 OS=Mus musculus OX=10090 GN=Nup107 PE=1 SV=1	TVVENIC(IPM[C])K|TVVENIC(IPM[C])K|TVVENIC(IPM[C])K	2|4|3	1.63373|1.04167|1.72414	0.26086|0.03516|0.0543	1.46651	0.37069	9	3	0.25277
Q8CI32	191	Q8CI32_191	Bag5	BAG5_MOUSE BAG family molecular chaperone regulator 5 OS=Mus musculus OX=10090 GN=Bag5 PE=1 SV=1	INSVMC(IPM[C])EVNK|INSVMC(IPM[C])EVNK|INSVMC(IPM[C])EVNK	3|3|2	1.81818|1.14943|1.4312	0.15824|0.3952|0.08674	1.46627	0.33575	8	3	0.228982
O35134	1696	O35134_1696	Polr1a	RPA1_MOUSE DNA-directed RNA polymerase I subunit RPA1 OS=Mus musculus OX=10090 GN=Polr1a PE=1 SV=2	SPSAC(IPM[C])LVVGK|SPSAC(IPM[C])LVVGK|SPSAC(IPM[C])LVVGK	5|2|2	1.75439|1.20465|1.43892	0.16863|0.26056|0.01464	1.46599	0.27587	9	3	0.18818
P20067	16	P20067_16	Id1	ID1_MOUSE DNA-binding protein inhibitor ID-1 OS=Mus musculus OX=10090 GN=Id1 PE=1 SV=3	VASGSAAAAAGPSC(IPM[C])SLK|VASGSAAAAAGPSC(IPM[C])SLK|VASGSAAAAAGPSC(IPM[C])SLK	2|1|2	1.38171|1.5873|1.42857	0.76561|NA|0.0	1.46586	0.10775	5	3	0.0735063
Q9CZW4	450	Q9CZW4_450	Acsl3	ACSL3_MOUSE Fatty acid CoA ligase Acsl3 OS=Mus musculus OX=10090 GN=Acsl3 PE=1 SV=2	LLLC(IPM[C])GGAPLSATTQR|LLLC(IPM[C])GGAPLSATTQR|LLLC(IPM[C])GGAPLSATTQR	1|2|1	1.66667|1.34192|1.38889	NA|0.15182|NA	1.46583	0.17551	4	3	0.119734
Q8VD75	220	Q8VD75_220	Hip1	HIP1_MOUSE Huntingtin-interacting protein 1 OS=Mus musculus OX=10090 GN=Hip1 PE=1 SV=2	SVSVTTAGQC(IPM[C])R|SVSVTTAGQC(IPM[C])R|	2|4|	1.69492|1.23476|	0.0|0.14957|	1.46484	0.32538	6	2	0.222127
P16858	150	P16858_150	Gapdh	G3P_MOUSE Glyceraldehyde-3-phosphate dehydrogenase OS=Mus musculus OX=10090 GN=Gapdh PE=1 SV=2	IVSNASC(IPM[C])TTNCLAPLAK|IVSNASC(IPM[C])TTNCLAPLAK|IVSNASC(IPM[C])TTNCLAPLAK	99|132|246	1.92308|1.23457|1.23457	0.60069|0.24016|0.14803	1.46407	0.39751	477	3	0.27151
Q9ESW4	72	Q9ESW4_72	Agk	AGK_MOUSE Acylglycerol kinase, mitochondrial OS=Mus musculus OX=10090 GN=Agk PE=1 SV=1	ATVFLNPAAC(IPM[C])K|ATVFLNPAAC(IPM[C])K|ATVFLNPAAC(IPM[C])K	7|4|2	1.78571|1.23457|1.37089	0.19395|0.07381|0.05312	1.46372	0.28706	13	3	0.196117
Q9ESJ0	54	Q9ESJ0_54	Xpo4	XPO4_MOUSE Exportin-4 OS=Mus musculus OX=10090 GN=Xpo4 PE=1 SV=2	SPFAVC(IPM[C])R|SPFAVC(IPM[C])R|SPFAVC(IPM[C])R	5|5|3	2.12766|1.0989|1.16279	0.20007|0.08019|0.02427	1.46312	0.5764	13	3	0.393953
Q99MR6	411	Q99MR6_411	Srrt	SRRT_MOUSE Serrate RNA effector molecule homolog OS=Mus musculus OX=10090 GN=Srrt PE=1 SV=1	DAAGLEC(IPM[C])KPR|DAAGLEC(IPM[C])KPR|DAAGLEC(IPM[C])KPR	11|9|7	1.85185|1.02041|1.51515	0.0851|0.11219|0.14576	1.46247	0.41822	27	3	0.285968
B2RRD7	850	B2RRD7_850	Brpf1	BRPF1_MOUSE Peregrin OS=Mus musculus OX=10090 GN=Brpf1 PE=1 SV=1	GNLTPHPAAC(IPM[C])DK||GNLTPHPAAC(IPM[C])DK	1||2	1.40845||1.51515	NA||0.0	1.4618	0.07545	3	2	0.0516144
Q8BKC5	110	Q8BKC5_110	Ipo5	IPO5_MOUSE Importin-5 OS=Mus musculus OX=10090 GN=Ipo5 PE=1 SV=3	IC(IPM[C])DIAAELAR|IC(IPM[C])DIAAELAR|IC(IPM[C])DIAAELAR	1|1|2	1.63934|1.16279|1.57635	NA|NA|0.209	1.45949	0.25888	4	3	0.177377
Q9CQ88	8	Q9CQ88_8	Tspan31	TSN31_MOUSE Tetraspanin-31 OS=Mus musculus OX=10090 GN=Tspan31 PE=1 SV=1	VCGGFAC(IPM[C])SR MVCGGFAC(IPM[C])SR|VCGGFAC(IPM[C])SR|VCGGFAC(IPM[C])SR MVCGGFAC(IPM[C])SR	10|2|9	2.05565|1.10119|1.21951	0.43663|0.21045|0.16635	1.45878	0.52028	21	3	0.356654
Q8CIE6	580	Q8CIE6_580	Copa	COPA_MOUSE Coatomer subunit alpha OS=Mus musculus OX=10090 GN=Copa PE=1 SV=2	|GNNVYC(IPM[C])LDR|GNNVYC(IPM[C])LDR	|1|1	|1.0989|1.81818	|NA|NA	1.45854	0.50861	2	2	0.348712
Q4LDD4	378	Q4LDD4_378	Arap1	ARAP1_MOUSE Arf-GAP with Rho-GAP domain, ANK repeat and PH domain-containing protein 1 OS=Mus musculus OX=10090 GN=Arap1 PE=1 SV=2	FVPVAC(IPM[C])ICR|FVPVAC(IPM[C])ICR|FVPVAC(IPM[C])ICR	2|1|2	2.02206|1.17647|1.17647	0.08666|NA|0.0	1.45833	0.4882	5	3	0.334766
Q6PDI5	1589	Q6PDI5_1589	Ecpas	ECM29_MOUSE Proteasome adapter and scaffold protein ECM29 OS=Mus musculus OX=10090 GN=Ecpas PE=1 SV=4	AIAC(IPM[C])VVTACSTELEK|AIAC(IPM[C])VVTACSTELEK|AIAC(IPM[C])VVTACSTELEK	2|1|4	1.31173|1.6129|1.44928	0.10912|NA|0.04459	1.45797	0.15077	7	3	0.103411
Q6DFV1	148	Q6DFV1_148	Ncapg2	CNDG2_MOUSE Condensin-2 complex subunit G2 OS=Mus musculus OX=10090 GN=Ncapg2 PE=1 SV=2	LQNSIQDLC(IPM[C])VK||LQNSIQDLC(IPM[C])VK	3||1	1.19048||1.72414	0.12129||NA	1.45731	0.37735	4	2	0.258936
P06800	1248	P06800_1248	Ptprc	PTPRC_MOUSE Receptor-type tyrosine-protein phosphatase C OS=Mus musculus OX=10090 GN=Ptprc PE=1 SV=4	QDANC(IPM[C])VRPDGPLNK||QDANC(IPM[C])VRPDGPLNK	1||3	1.21951||1.69492	NA||0.05242	1.45722	0.33617	4	2	0.230693
Q61316	34	Q61316_34	Hspa4	HSP74_MOUSE Heat shock 70 kDa protein 4 OS=Mus musculus OX=10090 GN=Hspa4 PE=1 SV=1	C(IPM[C])TPACVSFGPK|C(IPM[C])TPACVSFGPK|C(IPM[C])TPACVSFGPK	10|11|9	1.81818|1.21951|1.33333	0.1145|0.21578|0.13816	1.45701	0.31792	30	3	0.2182
Q9QZE5	44	Q9QZE5_44	Copg1	COPG1_MOUSE Coatomer subunit gamma-1 OS=Mus musculus OX=10090 GN=Copg1 PE=1 SV=1	C(IPM[C])AHILTK|C(IPM[C])AHILTK|C(IPM[C])AHILTK	5|2|1	1.81818|1.34746|1.20482	0.03758|0.49138|NA	1.45682	0.32097	8	3	0.220322
Q8R409	79	Q8R409_79	Hexim1	HEXI1_MOUSE Protein HEXIM1 OS=Mus musculus OX=10090 GN=Hexim1 PE=1 SV=1	HQLPPLQTNAC(IPM[C])PELSSLEK||HQLPPLQTNAC(IPM[C])PELSSLEK	2||5	1.84746||1.06383	0.21573||0.02787	1.45565	0.55411	7	2	0.380662
A6H6A9	665	A6H6A9_665	Rabgap1l	RBG1L_MOUSE Rab GTPase-activating protein 1-like OS=Mus musculus OX=10090 GN=Rabgap1l PE=1 SV=1	NNFEDLHC(IPM[C])K||NNFEDLHC(IPM[C])K	2||2	1.6129||1.29685	0.0||0.13016	1.45487	0.22348	4	2	0.153608
Q80US4	570	Q80US4_570	Actr5	ARP5_MOUSE Actin-related protein 5 OS=Mus musculus OX=10090 GN=Actr5 PE=1 SV=3	EHC(IPM[C])ASNTYVPIR|EHC(IPM[C])ASNTYVPIR|EHC(IPM[C])ASNTYVPIR	3|3|5	1.38889|1.1236|1.85185	0.0729|0.32033|0.27748	1.45478	0.36857	11	3	0.253351
P61222	88	P61222_88	Abce1	ABCE1_MOUSE ATP-binding cassette sub-family E member 1 OS=Mus musculus OX=10090 GN=Abce1 PE=1 SV=1	YC(IPM[C])ANAFK|YC(IPM[C])ANAFK|YC(IPM[C])ANAFK	6|7|9	2.08333|1.07527|1.20482	0.02196|0.03989|0.03987	1.45447	0.54844	22	3	0.377072
Q6P5B0	663	Q6P5B0_663	Rrp12	RRP12_MOUSE RRP12-like protein OS=Mus musculus OX=10090 GN=Rrp12 PE=1 SV=1	VTVC(IPM[C])QALR|VTVC(IPM[C])QALR|VTVC(IPM[C])QALR	5|7|8	1.96078|1.11111|1.29038	0.58694|0.15173|0.07561	1.45409	0.44787	20	3	0.308007
Q8R081	469	Q8R081_469	Hnrnpl	HNRPL_MOUSE Heterogeneous nuclear ribonucleoprotein L OS=Mus musculus OX=10090 GN=Hnrnpl PE=1 SV=2	QPAIMPGQSYGLEDGSC(IPM[C])SYK|QPAIMPGQSYGLEDGSC(IPM[C])SYK|	1|1|	1.08696|1.81818|	NA|NA|	1.45257	0.51705	2	2	0.355955
Q9Z2W0	142	Q9Z2W0_142	Dnpep	DNPEP_MOUSE Aspartyl aminopeptidase OS=Mus musculus OX=10090 GN=Dnpep PE=1 SV=2	C(IPM[C])PTSGR|C(IPM[C])PTSGR|C(IPM[C])PTSGR	3|4|3	2.04082|1.11111|1.20482	0.04621|0.01208|0.02609	1.45225	0.51187	10	3	0.352467
Q8BWR4	949	Q8BWR4_949	Usp40	UBP40_MOUSE Ubiquitin carboxyl-terminal hydrolase 40 OS=Mus musculus OX=10090 GN=Usp40 PE=1 SV=2	LSGHC(IPM[C])ESR|LSGHC(IPM[C])ESR|	1|1|	1.75439|1.14943|	NA|NA|	1.45191	0.42777	2	2	0.294626
P61620	13	P61620_13	Sec61a1	S61A1_MOUSE Protein transport protein Sec61 subunit alpha isoform 1 OS=Mus musculus OX=10090 GN=Sec61a1 PE=1 SV=2	C(IPM[C])VILPEIQKPER|C(IPM[C])VILPEIQKPER|C(IPM[C])VILPEIQKPER	9|17|7	1.72414|1.21951|1.40845	0.35996|0.08567|0.32198	1.4507	0.25495	33	3	0.175743
O88844	269	O88844_269	Idh1	IDHC_MOUSE Isocitrate dehydrogenase [NADP] cytoplasmic OS=Mus musculus OX=10090 GN=Idh1 PE=1 SV=2	SEGGFIWAC(IPM[C])K|SEGGFIWAC(IPM[C])K|SEGGFIWAC(IPM[C])K	11|14|19	1.5625|1.0|1.78571	0.15926|0.07964|0.15888	1.4494	0.40488	44	3	0.279343
P08775	981	P08775_981	Polr2a	RPB1_MOUSE DNA-directed RNA polymerase II subunit RPB1 OS=Mus musculus OX=10090 GN=Polr2a PE=1 SV=3	VVLPC(IPM[C])NLLR||VVLPC(IPM[C])NLLR	1||4	1.72414||1.17284	NA||0.1229	1.44849	0.38983	5	2	0.269129
P28028	157	P28028_157	Braf	BRAF_MOUSE Serine/threonine-protein kinase B-raf OS=Mus musculus OX=10090 GN=Braf PE=1 SV=4	C(IPM[C])GVTVR||C(IPM[C])GVTVR	1||1	1.6129||1.28205	NA||NA	1.44747	0.23395	2	2	0.161627
E9Q8D0	3	E9Q8D0_3	Dnajc21	DJC21_MOUSE DnaJ homolog subfamily C member 21 OS=Mus musculus OX=10090 GN=Dnajc21 PE=1 SV=1	C(IPM[C])HYEALGVR|C(IPM[C])HYEALGVR|C(IPM[C])HYEALGVR	3|3|4	1.88679|1.20482|1.2502	0.48595|0.0542|0.10788	1.44727	0.38131	10	3	0.263468
P48678	522	P48678_522	Lmna	LMNA_MOUSE Prelamin-A/C OS=Mus musculus OX=10090 GN=Lmna PE=1 SV=2	AQNTWGC(IPM[C])GSSLR|AQNTWGC(IPM[C])GSSLR|AQNTWGC(IPM[C])GSSLR	8|4|5	1.80195|1.08696|1.44928	0.32068|0.02405|0.03123	1.44606	0.35751	17	3	0.24723
E9Q7G0	1363	E9Q7G0_1363	Numa1	NUMA1_MOUSE Nuclear mitotic apparatus protein 1 OS=Mus musculus OX=10090 GN=Numa1 PE=1 SV=1	HLC(IPM[C])QQLQAEQAAAEK|HLC(IPM[C])QQLQAEQAAAEK|HLC(IPM[C])QQLQAEQAAAEK	3|2|1	1.51515|1.47059|1.35135	0.1151|0.0|NA	1.4457	0.08469	6	3	0.0585806
Q8JZV7	6	Q8JZV7_6	Amdhd2	NAGA_MOUSE N-acetylglucosamine-6-phosphate deacetylase OS=Mus musculus OX=10090 GN=Amdhd2 PE=1 SV=1	SGQC(IPM[C])AAGAPVLQFTNCR|SGQC(IPM[C])AAGAPVLQFTNCR|SGQC(IPM[C])AAGAPVLQFTNCR	1|3|4	2.04082|1.04167|1.25	NA|0.07858|0.21516	1.44416	0.52711	8	3	0.364994
Q9QZE5	169	Q9QZE5_169	Copg1	COPG1_MOUSE Coatomer subunit gamma-1 OS=Mus musculus OX=10090 GN=Copg1 PE=1 SV=1	C(IPM[C])SFDVVK|C(IPM[C])SFDVVK|C(IPM[C])SFDVVK	3|2|6	0.97087|1.8109|1.55048	0.00539|0.38528|0.39156	1.44408	0.43	11	3	0.297767
Q925N2	205	Q925N2_205	Sfxn2	SFXN2_MOUSE Sideroflexin-2 OS=Mus musculus OX=10090 GN=Sfxn2 PE=1 SV=1	QQELIQGIC(IPM[C])VK||QQELIQGIC(IPM[C])VK	2||1	1.06955||1.81818	0.00809||NA	1.44386	0.52936	3	2	0.366628
Q6PGG2	278	Q6PGG2_278	Gmip	GMIP_MOUSE GEM-interacting protein OS=Mus musculus OX=10090 GN=Gmip PE=1 SV=1	AHEAEALYQAC(IPM[C])VR|AHEAEALYQAC(IPM[C])VR|	2|1|	1.21951|1.66667|	0.0|NA|	1.44309	0.31619	3	2	0.219106
Q6DFV1	497	Q6DFV1_497	Ncapg2	CNDG2_MOUSE Condensin-2 complex subunit G2 OS=Mus musculus OX=10090 GN=Ncapg2 PE=1 SV=2	IC(IPM[C])PMEDILVR|IC(IPM[C])PMEDILVR|IC(IPM[C])PMEDILVR	2|1|1	1.72619|1.06383|1.53846	0.08418|NA|NA	1.44283	0.34138	4	3	0.236604
Q8R1F1	292	Q8R1F1_292	Niban2	NIBA2_MOUSE Protein Niban 2 OS=Mus musculus OX=10090 GN=Niban2 PE=1 SV=2	VHFEDVLC(IPM[C])K|VHFEDVLC(IPM[C])K|VHFEDVLC(IPM[C])K	5|4|4	1.81818|1.0363|1.47059	0.35254|0.11964|0.24897	1.44169	0.39174	13	3	0.271723
Q6ZQ08	1931	Q6ZQ08_1931	Cnot1	CNOT1_MOUSE CCR4-NOT transcription complex subunit 1 OS=Mus musculus OX=10090 GN=Cnot1 PE=1 SV=2	C(IPM[C])YHNLDAFVR|C(IPM[C])YHNLDAFVR|C(IPM[C])YHNLDAFVR	4|1|3	1.75655|1.05263|1.51515	0.51019|NA|0.41867	1.44144	0.3577	8	3	0.248155
Q9R112	201	Q9R112_201	Sqor	SQOR_MOUSE Sulfide:quinone oxidoreductase, mitochondrial OS=Mus musculus OX=10090 GN=Sqor PE=1 SV=3	C(IPM[C])AGAPQK|C(IPM[C])AGAPQK|	2|1|	1.85185|1.03093|	0.0|NA|	1.44139	0.58048	3	2	0.402722
Q6PIC6	49	Q6PIC6_49	Atp1a3	AT1A3_MOUSE Sodium/potassium-transporting ATPase subunit alpha-3 OS=Mus musculus OX=10090 GN=Atp1a3 PE=1 SV=1	YNTDC(IPM[C])VQGLTHSK||YNTDC(IPM[C])VQGLTHSK	1||1	1.81818||1.06383	NA||NA	1.44101	0.53341	2	2	0.370164
Q99M15	65	Q99M15_65	Pstpip2	PPIP2_MOUSE Proline-serine-threonine phosphatase-interacting protein 2 OS=Mus musculus OX=10090 GN=Pstpip2 PE=1 SV=4	KKPC(IPM[C])GQSEINTLK KPC(IPM[C])GQSEINTLK||KPC(IPM[C])GQSEINTLK	3||1	1.49254||1.38889	0.15794||NA	1.44071	0.07329	4	2	0.0508708
O88379	932	O88379_932	Baz1a	BAZ1A_MOUSE Bromodomain adjacent to zinc finger domain protein 1A OS=Mus musculus OX=10090 GN=Baz1a PE=1 SV=3	IC(IPM[C])AQLAHFSEEK|IC(IPM[C])AQLAHFSEEK|	4|1|	1.56212|1.31579|	0.222|NA|	1.43895	0.17418	5	2	0.121047
Q99LC9	565	Q99LC9_565	Pex6	PEX6_MOUSE Peroxisomal ATPase PEX6 OS=Mus musculus OX=10090 GN=Pex6 PE=1 SV=1	C(IPM[C])PPLMVVATTSR|C(IPM[C])PPLMVVATTSR|C(IPM[C])PPLMVVATTSR	1|2|1	2.04082|1.05368|1.21951	NA|0.04706|NA	1.438	0.5286	4	3	0.367594
Q8BP97	202	Q8BP97_202	Rhbdd3	RHBD3_MOUSE Rhomboid domain-containing protein 3 OS=Mus musculus OX=10090 GN=Rhbdd3 PE=2 SV=1	LQVLQEGVLC(IPM[C])K|LQVLQEGVLC(IPM[C])K|LQVLQEGVLC(IPM[C])K	2|1|1	1.69687|0.89286|1.72414	0.08135|NA|NA	1.43796	0.47226	4	3	0.328424
O35379	208	O35379_208	Abcc1	MRP1_MOUSE Multidrug resistance-associated protein 1 OS=Mus musculus OX=10090 GN=Abcc1 PE=1 SV=1	NPC(IPM[C])PESSASFLSR|NPC(IPM[C])PESSASFLSR|NPC(IPM[C])PESSASFLSR	4|5|3	1.1236|1.26582|1.92308	0.10202|0.03918|0.20561	1.4375	0.42649	12	3	0.296689
Q3TRM8	54	Q3TRM8_54	Hk3	HXK3_MOUSE Hexokinase-3 OS=Mus musculus OX=10090 GN=Hk3 PE=1 SV=2	LLC(IPM[C])SMEQALK|LLC(IPM[C])SMEQALK|	1|1|	1.66667|1.20482|	NA|NA|	1.43575	0.32658	2	2	0.227463
Q80TL7	28	Q80TL7_28	Mon2	MON2_MOUSE Protein MON2 homolog OS=Mus musculus OX=10090 GN=Mon2 PE=1 SV=2	ALSLEC(IPM[C])K|ALSLEC(IPM[C])K|ALSLEC(IPM[C])K	1|1|3	1.51515|0.97087|1.81818	NA|NA|0.15309	1.43473	0.42934	5	3	0.299248
Q8CII2	212	Q8CII2_212	Cdc123	CD123_MOUSE Translation initiation factor eIF2 assembly protein OS=Mus musculus OX=10090 GN=Cdc123 PE=1 SV=2	C(IPM[C])IQDFFK|C(IPM[C])IQDFFK|	1|1|	1.5873|1.28205|	NA|NA|	1.43467	0.21584	2	2	0.150446
P46425	48	P46425_48	Gstp2	GSTP2_MOUSE Glutathione S-transferase P 2 OS=Mus musculus OX=10090 GN=Gstp2 PE=1 SV=2	PTC(IPM[C])LYGQLPK|PTC(IPM[C])LYGQLPK|PTC(IPM[C])LYGQLPK	9|4|5	1.19048|1.49554|1.6129	0.11449|0.25374|0.10916	1.43297	0.21805	18	3	0.152166
P16675	438	P16675_438	Ctsa	PPGB_MOUSE Lysosomal protective protein OS=Mus musculus OX=10090 GN=Ctsa PE=1 SV=1	EC(IPM[C])SHITFLTIK|EC(IPM[C])SHITFLTIK|EC(IPM[C])SHITFLTIK	7|1|4	2.0|0.98039|1.31579	0.22722|NA|0.07006	1.43206	0.51965	12	3	0.362869
Q3UN02	298	Q3UN02_298	Lclat1	LCLT1_MOUSE Lysocardiolipin acyltransferase 1 OS=Mus musculus OX=10090 GN=Lclat1 PE=1 SV=2	NFHFTGQSTVPPC(IPM[C])K||NFHFTGQSTVPPC(IPM[C])K	3||4	1.36986||1.49387	0.11122||0.15676	1.43187	0.08769	7	2	0.0612416
P54775	210	P54775_210	Psmc4	PRS6B_MOUSE 26S proteasome regulatory subunit 6B OS=Mus musculus OX=10090 GN=Psmc4 PE=1 SV=2	GVLMYGPPGC(IPM[C])GK|GVLMYGPPGC(IPM[C])GK|GVLMYGPPGC(IPM[C])GK	3|6|11	1.85185|1.05263|1.38889	0.15628|0.12197|0.19052	1.43112	0.40128	20	3	0.280396
Q9D4H1	859	Q9D4H1_859	Exoc2	EXOC2_MOUSE Exocyst complex component 2 OS=Mus musculus OX=10090 GN=Exoc2 PE=1 SV=1	LEIC(IPM[C])ALR|LEIC(IPM[C])ALR|LEIC(IPM[C])ALR	6|4|3	1.37938|0.9901|1.92308	0.12995|0.13346|0.12986	1.43085	0.46862	13	3	0.327512
Q9DBQ7	280	Q9DBQ7_280	Scyl3	PACE1_MOUSE Protein-associating with the carboxyl-terminal domain of ezrin OS=Mus musculus OX=10090 GN=Scyl3 PE=1 SV=3	VSC(IPM[C])LSEELIASR|VSC(IPM[C])LSEELIASR|VSC(IPM[C])LSEELIASR	5|2|2	0.86207|1.73529|1.69492	0.12689|0.37435|0.0	1.43076	0.49291	9	3	0.344509
Q78PY7	31	Q78PY7_31	Snd1	SND1_MOUSE Staphylococcal nuclease domain-containing protein 1 OS=Mus musculus OX=10090 GN=Snd1 PE=1 SV=1	VLSGC(IPM[C])AIIVR MVLSGC(IPM[C])AIIVR|VLSGC(IPM[C])AIIVR|VLSGC(IPM[C])AIIVR	2|3|2	1.77404|1.07527|1.44262	0.26409|0.29562|0.9688	1.43064	0.34954	7	3	0.244324
Q9DB25	236	Q9DB25_236	Alg5	ALG5_MOUSE Dolichyl-phosphate beta-glucosyltransferase OS=Mus musculus OX=10090 GN=Alg5 PE=1 SV=1	DTQC(IPM[C])GFK||DTQC(IPM[C])GFK	1||1	1.78571||1.07527	NA||NA	1.43049	0.50236	2	2	0.35118
Q80TL7	275	Q80TL7_275	Mon2	MON2_MOUSE Protein MON2 homolog OS=Mus musculus OX=10090 GN=Mon2 PE=1 SV=2	VC(IPM[C])PLVIK|C(IPM[C])PLVLK VC(IPM[C])PLVIK|VC(IPM[C])PLVIK	4|8|7	1.81818|1.15611|1.31579	0.04073|0.08954|0.04225	1.43003	0.3455	19	3	0.241603
Q9D2N9	121	Q9D2N9_121	Vps33a	VP33A_MOUSE Vacuolar protein sorting-associated protein 33A OS=Mus musculus OX=10090 GN=Vps33a PE=1 SV=2	|SLLC(IPM[C])EQR|SLLC(IPM[C])EQR	|2|1	|1.10528|1.75439	|0.02591|NA	1.42983	0.45899	3	2	0.32101
Q9Z2Z6	155	Q9Z2Z6_155	Slc25a20	MCAT_MOUSE Mitochondrial carnitine/acylcarnitine carrier protein OS=Mus musculus OX=10090 GN=Slc25a20 PE=1 SV=1	YSGTLDC(IPM[C])AK|YSGTLDC(IPM[C])AK|	2|2|	1.16995|1.68966|	0.02903|0.27878|	1.4298	0.36749	4	2	0.257022
Q80TL7	372	Q80TL7_372	Mon2	MON2_MOUSE Protein MON2 homolog OS=Mus musculus OX=10090 GN=Mon2 PE=1 SV=2	SFC(IPM[C])QSYDMK||SFC(IPM[C])QSYDMK	2||2	1.42713||1.42857	0.15745||0.0	1.42785	0.00102	4	2	0.000714361
Q8C863	57	Q8C863_57	Itch	ITCH_MOUSE E3 ubiquitin-protein ligase Itchy OS=Mus musculus OX=10090 GN=Itch PE=1 SV=2	C(IPM[C])NNTNSPK|C(IPM[C])NNTNSPK|	2|2|	1.83502|1.02041|	0.02381|0.0|	1.42772	0.57602	4	2	0.403454
P55012	623	P55012_623	Slc12a2	S12A2_MOUSE Solute carrier family 12 member 2 OS=Mus musculus OX=10090 GN=Slc12a2 PE=1 SV=2	IFQALC(IPM[C])K|IFQALC(IPM[C])K|IFQALC(IPM[C])K	7|1|6	1.96078|1.0989|1.21951	0.14809|NA|0.11704	1.4264	0.4667	14	3	0.327187
P49135	343	P49135_343	Ercc3	ERCC3_MOUSE General transcription and DNA repair factor IIH helicase/translocase subunit XPB OS=Mus musculus OX=10090 GN=Ercc3 PE=2 SV=1	SGVIVLPC(IPM[C])GAGK|SGVIVLPC(IPM[C])GAGK|SGVIVLPC(IPM[C])GAGK	5|3|8	1.69492|1.26582|1.31579	0.03338|0.07146|0.57566	1.42551	0.23465	16	3	0.164608
Q00196	342	Q00196_342	Pou2f2	PO2F2_MOUSE POU domain, class 2, transcription factor 2 OS=Mus musculus OX=10090 GN=Pou2f2 PE=2 SV=4	INPC(IPM[C])SAAPMLPSPGK|INPC(IPM[C])SAAPMLPSPGK|INPC(IPM[C])SAAPMLPSPGK	1|2|1	1.1236|1.48109|1.66667	NA|0.4308|NA	1.42379	0.27603	4	3	0.19387
Q6PG95	97	Q6PG95_97	Cramp1	CRML_MOUSE Protein cramped-like OS=Mus musculus OX=10090 GN=Cramp1 PE=1 SV=3	KDAPC(IPM[C])ALGSGGASGSGPR||KDAPC(IPM[C])ALGSGGASGSGPR	1||3	1.69492||1.14943	NA||0.13876	1.42217	0.38572	4	2	0.271219
Q6NZQ2	323	Q6NZQ2_323	Ddx31	DDX31_MOUSE ATP-dependent DNA helicase DDX31 OS=Mus musculus OX=10090 GN=Ddx31 PE=2 SV=2	NC(IPM[C])NQPNPK||NC(IPM[C])NQPNPK	1||2	1.63934||1.20482	NA||0.0	1.42208	0.30725	3	2	0.216057
Q9CX99	149	Q9CX99_149	Grap	GRAP_MOUSE GRB2-related adapter protein OS=Mus musculus OX=10090 GN=Grap PE=1 SV=1	QIFLC(IPM[C])DEQPLIKPSR||QIFLC(IPM[C])DEQPLIKPSR	1||1	1.49254||1.35135	NA||NA	1.42195	0.09984	2	2	0.0702134
Q5NCX5	59	Q5NCX5_59	Neurl4	NEUL4_MOUSE Neuralized-like protein 4 OS=Mus musculus OX=10090 GN=Neurl4 PE=1 SV=1	LVSLSAC(IPM[C])GR|LVSLSAC(IPM[C])GR|LVSLSAC(IPM[C])GR	2|3|3	1.77116|1.19048|1.2987	0.0665|0.17933|0.12225	1.42011	0.30879	8	3	0.217441
Q64337	131	Q64337_131	Sqstm1	SQSTM_MOUSE Sequestosome-1 OS=Mus musculus OX=10090 GN=Sqstm1 PE=1 SV=1	|NMVHPNVICDGC(IPM[C])NGPVVGTR|NMVHPNVICDGC(IPM[C])NGPVVGTR	|2|7	|1.4312|1.40845	|0.08674|0.19443	1.41982	0.01609	9	2	0.0113324
Q8JZU2	262	Q8JZU2_262	Slc25a1	TXTP_MOUSE Tricarboxylate transport protein, mitochondrial OS=Mus musculus OX=10090 GN=Slc25a1 PE=1 SV=1	NTLDC(IPM[C])GLK|NTLDC(IPM[C])GLK|NTLDC(IPM[C])GLK	3|3|5	0.80645|1.78571|1.66667	0.01552|0.22452|0.05912	1.41961	0.53434	11	3	0.376399
Q9WTK7	394	Q9WTK7_394	Stk11	STK11_MOUSE Serine/threonine-protein kinase STK11 OS=Mus musculus OX=10090 GN=Stk11 PE=1 SV=1	AVC(IPM[C])VNGTEPQLSSK|AVC(IPM[C])VNGTEPQLSSK|	1|1|	1.11111|1.72414|	NA|NA|	1.41763	0.43348	2	2	0.305778
Q9ES52	509	Q9ES52_509	Inpp5d	SHIP1_MOUSE Phosphatidylinositol 3,4,5-trisphosphate 5-phosphatase 1 OS=Mus musculus OX=10090 GN=Inpp5d PE=1 SV=2	ISHIC(IPM[C])TDNVK|ISHIC(IPM[C])TDNVK|ISHIC(IPM[C])TDNVK	4|2|5	1.74031|1.12311|1.38889	0.3749|0.20183|0.40786	1.41744	0.30959	11	3	0.218415
Q920R0	658	Q920R0_658	Als2	ALS2_MOUSE Alsin OS=Mus musculus OX=10090 GN=Als2 PE=1 SV=3	TPVLLSC(IPM[C])SK||TPVLLSC(IPM[C])SK	2||1	1.71053||1.1236	0.06203||NA	1.41707	0.41502	3	2	0.292872
A6H5Y3	504	A6H5Y3_504	Mtr	METH_MOUSE Methionine synthase OS=Mus musculus OX=10090 GN=Mtr PE=1 SV=1	|VNVC(IPM[C])TR|VNVC(IPM[C])TR	|3|4	|1.1236|1.70953	|0.0279|0.411	1.41656	0.41432	7	2	0.292483
Q9JJY4	578	Q9JJY4_578	Ddx20	DDX20_MOUSE Probable ATP-dependent RNA helicase DDX20 OS=Mus musculus OX=10090 GN=Ddx20 PE=1 SV=2	IPC(IPM[C])LSSFK|IPC(IPM[C])LSSFK|IPC(IPM[C])LSSFK	7|3|5	1.81818|1.16279|1.26582	0.45971|0.19038|0.01939	1.4156	0.35243	15	3	0.248962
Q8BNU0	402	Q8BNU0_402	Armc6	ARMC6_MOUSE Armadillo repeat-containing protein 6 OS=Mus musculus OX=10090 GN=Armc6 PE=1 SV=1	QAC(IPM[C])MLIR|QAC(IPM[C])MLIR|QAC(IPM[C])MLIR	4|1|1	1.67984|1.66667|0.89286	1.37741|NA|NA	1.41312	0.45061	6	3	0.318876
E9PVA8	2246	E9PVA8_2246	Gcn1	GCN1_MOUSE Stalled ribosome sensor GCN1 OS=Mus musculus OX=10090 GN=Gcn1 PE=1 SV=1	FIGNEC(IPM[C])K|FIGNEC(IPM[C])K|FIGNEC(IPM[C])K	4|3|4	1.62612|1.0|1.6129	0.05271|0.04932|0.08541	1.41301	0.35774	11	3	0.253176
P05213	316	P05213_316	Tuba1b	TBA1B_MOUSE Tubulin alpha-1B chain OS=Mus musculus OX=10090 GN=Tuba1b PE=1 SV=2	|YMACC(IPM[C])LLYR|YMACC(IPM[C])LLYR	|6|4	|1.33333|1.49254	|0.02952|0.04738	1.41294	0.11258	10	2	0.0796778
Q9Z1K5	159	Q9Z1K5_159	Arih1	ARI1_MOUSE E3 ubiquitin-protein ligase ARIH1 OS=Mus musculus OX=10090 GN=Arih1 PE=1 SV=3	LFAEC(IPM[C])HVINPSK|LFAEC(IPM[C])HVINPSK|LFAEC(IPM[C])HVINPSK	3|1|2	2.0|1.16279|1.07527	0.04441|NA|0.0	1.41269	0.51051	6	3	0.361374
Q8R5A3	535	Q8R5A3_535	Apbb1ip	AB1IP_MOUSE Amyloid beta A4 precursor protein-binding family B member 1-interacting protein OS=Mus musculus OX=10090 GN=Apbb1ip PE=1 SV=2	SSDTC(IPM[C])GSPALPSK|SSDTC(IPM[C])GSPALPSK|	2|1|	1.0989|1.72414|	0.0|NA|	1.41152	0.44211	3	2	0.313216
Q8VE10	26	Q8VE10_26	Naa40	NAA40_MOUSE N-alpha-acetyltransferase 40 OS=Mus musculus OX=10090 GN=Naa40 PE=1 SV=1	AAMDAVC(IPM[C])AK|AAMDAVC(IPM[C])AK|AAMDAVC(IPM[C])AK	1|1|1	1.66667|0.98039|1.5873	NA|NA|NA	1.41145	0.37542	3	3	0.265982
P26039	1953	P26039_1953	Tln1	TLN1_MOUSE Talin-1 OS=Mus musculus OX=10090 GN=Tln1 PE=1 SV=2	|KELIEC(IPM[C])AR|KELIEC(IPM[C])AR	|1|2	|1.21951|1.60256	|NA|0.09065	1.41104	0.27086	3	2	0.191958
P29477	33	P29477_33	Nos2	NOS2_MOUSE Nitric oxide synthase, inducible OS=Mus musculus OX=10090 GN=Nos2 PE=1 SV=1	KTPC(IPM[C])AVLSPTIQDDPK||KTPC(IPM[C])AVLSPTIQDDPK	1||3	1.5873||1.23457	NA||0.1177	1.41093	0.24942	4	2	0.176777
P60330	1682	P60330_1682	Espl1	ESPL1_MOUSE Separin OS=Mus musculus OX=10090 GN=Espl1 PE=1 SV=1	ALGSGC(IPM[C])FPQAEK|ALGSGC(IPM[C])FPQAEK|ALGSGC(IPM[C])FPQAEK	3|1|1	1.35135|1.26582|1.6129	0.23787|NA|NA	1.41002	0.18083	5	3	0.128246
P70290	94	P70290_94	Mpp1	EM55_MOUSE 55 kDa erythrocyte membrane protein OS=Mus musculus OX=10090 GN=Mpp1 PE=1 SV=1	QSC(IPM[C])TVAR||QSC(IPM[C])TVAR	2||1	1.15277||1.66667	0.4805||NA	1.40972	0.36338	3	2	0.257767
Q60930	77	Q60930_77	Vdac2	VDAC2_MOUSE Non-selective voltage-gated ion channel VDAC2 OS=Mus musculus OX=10090 GN=Vdac2 PE=1 SV=2	|WC(IPM[C])EYGLTFTEK|WC(IPM[C])EYGLTFTEK	|1|1	|1.06383|1.75439	|NA|NA	1.40911	0.4883	2	2	0.346531
O35691	248	O35691_248	Pnn	PININ_MOUSE Pinin OS=Mus musculus OX=10090 GN=Pnn PE=1 SV=4	MC(IPM[C])PATQK|MC(IPM[C])PATQK|MC(IPM[C])PATQK	12|19|8	1.88679|1.04167|1.2987	0.31609|0.10801|0.05338	1.40905	0.43323	39	3	0.307462
Q924C1	765	Q924C1_765	Xpo5	XPO5_MOUSE Exportin-5 OS=Mus musculus OX=10090 GN=Xpo5 PE=1 SV=1	NPC(IPM[C])TEQILR|NPC(IPM[C])TEQILR|NPC(IPM[C])TEQILR	6|5|11	1.47059|1.0|1.75439	0.25384|0.07913|0.32808	1.40833	0.38103	22	3	0.270554
Q9QY06	34	Q9QY06_34	Myo9b	MYO9B_MOUSE Unconventional myosin-IXb OS=Mus musculus OX=10090 GN=Myo9b PE=1 SV=2	|IYPQLSSAGSQTSC(IPM[C])R|IYPQLSSAGSQTSC(IPM[C])R	|1|2	|1.33333|1.48268	|NA|0.26019	1.408	0.10561	3	2	0.0750071
P08775	13	P08775_13	Polr2a	RPB1_MOUSE DNA-directed RNA polymerase II subunit RPB1 OS=Mus musculus OX=10090 GN=Polr2a PE=1 SV=3	MHGGGPPSGDSAC(IPM[C])PLR|MHGGGPPSGDSAC(IPM[C])PLR|MHGGGPPSGDSAC(IPM[C])PLR	4|5|2	1.52894|1.0|1.69492	0.13259|0.10808|0.0	1.40795	0.36291	11	3	0.257758
Q8R0K9	88	Q8R0K9_88	E2f4	E2F4_MOUSE Transcription factor E2F4 OS=Mus musculus OX=10090 GN=E2f4 PE=1 SV=1	GVGPGC(IPM[C])NTR||GVGPGC(IPM[C])NTR	2||3	1.63934||1.17647	0.0||0.10189	1.4079	0.3273	5	2	0.232474
Q8BWF0	328	Q8BWF0_328	Aldh5a1	SSDH_MOUSE Succinate-semialdehyde dehydrogenase, mitochondrial OS=Mus musculus OX=10090 GN=Aldh5a1 PE=1 SV=1	NAGQTC(IPM[C])VCSNR|NAGQTC(IPM[C])VCSNR|NAGQTC(IPM[C])VCSNR	1|2|5	1.88679|1.02041|1.31579	NA|0.0|0.01848	1.40766	0.44044	8	3	0.312888
Q8VDD5	988	Q8VDD5_988	Myh9	MYH9_MOUSE Myosin-9 OS=Mus musculus OX=10090 GN=Myh9 PE=1 SV=4	KLEEDQIIMEDQNC(IPM[C])K||KLEEDQIIMEDQNC(IPM[C])K	7||2	1.1236||1.68966	0.34584||0.27878	1.40663	0.40026	9	2	0.284552
Q00612	13	Q00612_13	G6pdx	G6PD1_MOUSE Glucose-6-phosphate 1-dehydrogenase X OS=Mus musculus OX=10090 GN=G6pdx PE=1 SV=3	QVC(IPM[C])GILR TQVC(IPM[C])GILR|QVC(IPM[C])GILR TQVC(IPM[C])GILR|QVC(IPM[C])GILR TQVC(IPM[C])GILR	17|11|14	1.92308|0.98039|1.31579	0.27311|0.1475|0.20577	1.40642	0.47784	42	3	0.339756
Q8BH59	563	Q8BH59_563	Slc25a12	S2512_MOUSE Electrogenic aspartate/glutamate antiporter SLC25A12, mitochondrial OS=Mus musculus OX=10090 GN=Slc25a12 PE=1 SV=1	AGQTTYSGVVDC(IPM[C])FR||AGQTTYSGVVDC(IPM[C])FR	1||2	1.0101||1.80195	NA||0.02296	1.40603	0.55992	3	2	0.398228
Q9CPP6	17	Q9CPP6_17	Ndufa5	NDUA5_MOUSE NADH dehydrogenase [ubiquinone] 1 alpha subcomplex subunit 5 OS=Mus musculus OX=10090 GN=Ndufa5 PE=1 SV=3	TTGLVGLAVC(IPM[C])DTPHER|TTGLVGLAVC(IPM[C])DTPHER|TTGLVGLAVC(IPM[C])DTPHER	1|1|1	1.81818|1.25|1.14943	NA|NA|NA	1.40587	0.36059	3	3	0.256489
P61963	256	P61963_256	Dcaf7	DCAF7_MOUSE DDB1- and CUL4-associated factor 7 OS=Mus musculus OX=10090 GN=Dcaf7 PE=1 SV=1	VPC(IPM[C])TPVAR|VPC(IPM[C])TPVAR|VPC(IPM[C])TPVAR	2|1|4	1.56288|1.40845|1.24228	0.03454|NA|0.02238	1.40454	0.16034	7	3	0.114158
P28658	65	P28658_65	Atxn10	ATX10_MOUSE Ataxin-10 OS=Mus musculus OX=10090 GN=Atxn10 PE=1 SV=2	THAVELAC(IPM[C])R STHAVELAC(IPM[C])R|STHAVELAC(IPM[C])R|THAVELAC(IPM[C])R STHAVELAC(IPM[C])R	12|8|10	1.90909|0.87418|1.42857	0.3294|0.211|0.16349	1.40395	0.51789	30	3	0.368881
Q8K2V6	252	Q8K2V6_252	Ipo11	IPO11_MOUSE Importin-11 OS=Mus musculus OX=10090 GN=Ipo11 PE=1 SV=1	QFLEC(IPM[C])SR|QFLEC(IPM[C])SR|QFLEC(IPM[C])SR	12|5|6	1.75655|0.98039|1.47346	0.1959|0.12302|0.08936	1.40347	0.39279	23	3	0.279871
Q61233	283	Q61233_283	Lcp1	PLSL_MOUSE Plastin-2 OS=Mus musculus OX=10090 GN=Lcp1 PE=1 SV=4	WANYHLENAGC(IPM[C])TK||WANYHLENAGC(IPM[C])TK	1||1	1.69492||1.11111	NA||NA	1.40301	0.41282	2	2	0.294239
Q921Q3	247	Q921Q3_247	Alg1	ALG1_MOUSE Chitobiosyldiphosphodolichol beta-mannosyltransferase OS=Mus musculus OX=10090 GN=Alg1 PE=1 SV=3	LSHTYSPFQSC(IPM[C])SDPSHPDTER|LSHTYSPFQSC(IPM[C])SDPSHPDTER|LSHTYSPFQSC(IPM[C])SDPSHPDTER	2|2|3	1.64706|0.94818|1.6129	0.44367|0.1322|0.20952	1.40271	0.39401	7	3	0.280892
Q6P2B1	125	Q6P2B1_125	Tnpo3	TNPO3_MOUSE Transportin-3 OS=Mus musculus OX=10090 GN=Tnpo3 PE=1 SV=1	GC(IPM[C])VQTLVEK|GC(IPM[C])VQTLVEK|GC(IPM[C])VQTLVEK	5|4|6	1.53846|1.02567|1.63978	0.06674|0.02328|0.05992	1.4013	0.32923	15	3	0.234946
P21958	463	P21958_463	Tap1	TAP1_MOUSE Antigen peptide transporter 1 OS=Mus musculus OX=10090 GN=Tap1 PE=1 SV=3	TPC(IPM[C])SPLSGSLAPSNMK|TPC(IPM[C])SPLSGSLAPSNMK|TPC(IPM[C])SPLSGSLAPSNMK	7|5|9	1.69492|1.31579|1.19048	0.3343|0.14217|0.09968	1.4004	0.26265	21	3	0.187554
Q80TL7	589	Q80TL7_589	Mon2	MON2_MOUSE Protein MON2 homolog OS=Mus musculus OX=10090 GN=Mon2 PE=1 SV=2	AELTMAALC(IPM[C])GR||AELTMAALC(IPM[C])GR	2||2	1.23457||1.56594	0.0||0.10381	1.40026	0.23431	4	2	0.167333
P59438	773	P59438_773	Hps5	HPS5_MOUSE BLOC-2 complex member HPS5 OS=Mus musculus OX=10090 GN=Hps5 PE=1 SV=2	ASQQLSPEILAC(IPM[C])R|ASQQLSPEILAC(IPM[C])R|ASQQLSPEILAC(IPM[C])R	1|1|1	1.20482|1.17647|1.81818	NA|NA|NA	1.39982	0.36258	3	3	0.259019
Q6P5D8	84	Q6P5D8_84	Smchd1	SMHD1_MOUSE Structural maintenance of chromosomes flexible hinge domain-containing protein 1 OS=Mus musculus OX=10090 GN=Smchd1 PE=1 SV=2	KEITC(IPM[C])NNFDHTVK EITC(IPM[C])NNFDHTVK|EITC(IPM[C])NNFDHTVK|KEITC(IPM[C])NNFDHTVK EITC(IPM[C])NNFDHTVK	3|3|3	1.75439|1.16279|1.28205	0.06642|0.16963|0.37199	1.39974	0.31287	9	3	0.22352
Q3UMC0	672	Q3UMC0_672	Afg2a	AFG2A_MOUSE ATPase family gene 2 protein homolog A OS=Mus musculus OX=10090 GN=Afg2a PE=1 SV=2	GVLLYGPPGC(IPM[C])SK|GVLLYGPPGC(IPM[C])SK|GVLLYGPPGC(IPM[C])SK	5|3|8	1.5873|1.38889|1.21951	0.08012|0.14142|0.16273	1.39857	0.18409	16	3	0.131627
Q9CR59	124	Q9CR59_124	Gadd45gip1	G45IP_MOUSE Large ribosomal subunit protein mL64 OS=Mus musculus OX=10090 GN=Gadd45gip1 PE=1 SV=1	IAEC(IPM[C])MAK|IAEC(IPM[C])MAK|	5|1|	1.75439|1.04167|	0.06131|NA|	1.39803	0.50397	6	2	0.360486
Q99L27	186	Q99L27_186	Gmpr2	GMPR2_MOUSE GMP reductase 2 OS=Mus musculus OX=10090 GN=Gmpr2 PE=1 SV=2	VGIGPGSVC(IPM[C])TTR|VGIGPGSVC(IPM[C])TTR|	4|2|	1.66667|1.12873|	0.05208|0.10761|	1.3977	0.38038	6	2	0.272147
Q8R035	82	Q8R035_82	Mrpl58	ICT1_MOUSE Large ribosomal subunit protein mL62 OS=Mus musculus OX=10090 GN=Mrpl58 PE=1 SV=1	LSISYC(IPM[C])R|LSISYC(IPM[C])R|LSISYC(IPM[C])R	3|2|3	1.85185|1.07527|1.26582	0.14435|0.0|0.07474	1.39765	0.40473	8	3	0.289579
P41438	222	P41438_222	Slc19a1	S19A1_MOUSE Reduced folate transporter OS=Mus musculus OX=10090 GN=Slc19a1 PE=1 SV=1	GALPC(IPM[C])ELDQMHPGPDRPETR||GALPC(IPM[C])ELDQMHPGPDRPETR	2||5	1.4618||1.33333	0.07545||0.13991	1.39756	0.09084	7	2	0.064999
P10605	319	P10605_319	Ctsb	CATB_MOUSE Cathepsin B OS=Mus musculus OX=10090 GN=Ctsb PE=1 SV=2	GENHC(IPM[C])GIESEIVAGIPR|GENHC(IPM[C])GIESEIVAGIPR|GENHC(IPM[C])GIESEIVAGIPR	4|1|6	1.82361|0.84034|1.52681	0.25275|NA|0.09706	1.39692	0.50434	11	3	0.361037
Q6ZQF0	1445	Q6ZQF0_1445	Topbp1	TOPB1_MOUSE DNA topoisomerase 2-binding protein 1 OS=Mus musculus OX=10090 GN=Topbp1 PE=1 SV=2	LKPDDC(IPM[C])R|LKPDDC(IPM[C])R|LKPDDC(IPM[C])R	1|2|4	1.33333|0.96591|1.88679	NA|0.09194|0.8416	1.39534	0.46356	7	3	0.33222
P02802	44	P02802_44	Mt1	MT1_MOUSE Metallothionein-1 OS=Mus musculus OX=10090 GN=Mt1 PE=1 SV=1	C(IPM[C])AQGCVCK|C(IPM[C])AQGCVCK|	2|2|	1.63934|1.15123|	0.0|0.18501|	1.39528	0.34515	4	2	0.24737
Q80VI1	578	Q80VI1_578	Trim56	TRI56_MOUSE E3 ubiquitin-protein ligase TRIM56 OS=Mus musculus OX=10090 GN=Trim56 PE=1 SV=1	SLSLTQSSHAVAAMPC(IPM[C])GDR||SLSLTQSSHAVAAMPC(IPM[C])GDR	2||1	1.66667||1.1236	0.0||NA	1.39514	0.38401	3	2	0.275248
Q8C4Y3	141	Q8C4Y3_141	Nelfb	NELFB_MOUSE Negative elongation factor B OS=Mus musculus OX=10090 GN=Nelfb PE=1 SV=2	AC(IPM[C])AVEVK|AC(IPM[C])AVEVK|AC(IPM[C])AVEVK	1|1|2	1.21951|1.07527|1.88948	NA|NA|0.10084	1.39475	0.43447	4	3	0.311504
Q9CQM2	29	Q9CQM2_29	Kdelr2	ERD22_MOUSE ER lumen protein-retaining receptor 2 OS=Mus musculus OX=10090 GN=Kdelr2 PE=1 SV=1	SC(IPM[C])AGISGK C(IPM[C])AGISGK|SC(IPM[C])AGISGK C(IPM[C])AGISGK|SC(IPM[C])AGISGK C(IPM[C])AGISGK	11|9|13	1.6129|1.16279|1.40845	0.12855|0.23852|0.15203	1.39471	0.22537	33	3	0.161589
P80318	372	P80318_372	Cct3	TCPG_MOUSE T-complex protein 1 subunit gamma OS=Mus musculus OX=10090 GN=Cct3 PE=1 SV=1	AC(IPM[C])TILLR|AC(IPM[C])TILLR|AC(IPM[C])TILLR	2|2|3	1.88679|1.01525|1.28205	0.0|0.00729|0.10574	1.3947	0.44656	7	3	0.320184
Q80UM3	214	Q80UM3_214	Naa15	NAA15_MOUSE N-alpha-acetyltransferase 15, NatA auxiliary subunit OS=Mus musculus OX=10090 GN=Naa15 PE=1 SV=1	EALEHLC(IPM[C])TYEK||EALEHLC(IPM[C])TYEK	1||1	1.47059||1.31579	NA||NA	1.39319	0.10946	2	2	0.0785679
P60670	188	P60670_188	Nploc4	NPL4_MOUSE Nuclear protein localization protein 4 homolog OS=Mus musculus OX=10090 GN=Nploc4 PE=1 SV=3	FVALENISC(IPM[C])K|FVALENISC(IPM[C])K|	1|1|	1.75439|1.03093|	NA|NA|	1.39266	0.51156	2	2	0.367326
Q920Q8	143	Q920Q8_143	Ivns1abp	NS1BP_MOUSE Influenza virus NS1A-binding protein homolog OS=Mus musculus OX=10090 GN=Ivns1abp PE=1 SV=2	NFASC(IPM[C])MGDSR|NFASC(IPM[C])MGDSR|NFASC(IPM[C])MGDSR	5|7|3	1.5873|1.07527|1.51515	0.16185|0.37592|0.14445	1.39257	0.27715	15	3	0.199021
P34152	559	P34152_559	Ptk2	FAK1_MOUSE Focal adhesion kinase 1 OS=Mus musculus OX=10090 GN=Ptk2 PE=1 SV=4	NVLVSSNDC(IPM[C])VK|NVLVSSNDC(IPM[C])VK|NVLVSSNDC(IPM[C])VK	1|1|1	1.51515|1.5873|1.07527	NA|NA|NA	1.39257	0.27715	3	3	0.199021
Q9CQR2	56	Q9CQR2_56	Rps21	RS21_MOUSE Small ribosomal subunit protein eS21 OS=Mus musculus OX=10090 GN=Rps21 PE=1 SV=1	YGIC(IPM[C])GAIR TYGIC(IPM[C])GAIR|YGIC(IPM[C])GAIR TYGIC(IPM[C])GAIR|YGIC(IPM[C])GAIR TYGIC(IPM[C])GAIR	11|7|6	1.96078|1.05263|1.16186	0.2677|0.06255|0.18347	1.39176	0.49581	24	3	0.356247
Q80TL7	1451	Q80TL7_1451	Mon2	MON2_MOUSE Protein MON2 homolog OS=Mus musculus OX=10090 GN=Mon2 PE=1 SV=2	YSC(IPM[C])PSESTWK||YSC(IPM[C])PSESTWK	4||1	1.42886||1.35135	0.08439||NA	1.39011	0.05481	5	2	0.0394285
Q9D1R9	49	Q9D1R9_49	Rpl34	RL34_MOUSE Large ribosomal subunit protein eL34 OS=Mus musculus OX=10090 GN=Rpl34 PE=1 SV=2	ACGVC(IPM[C])PGR SACGVC(IPM[C])PGR CGVC(IPM[C])PGR|ACGVC(IPM[C])PGR CGVC(IPM[C])PGR SACGVC(IPM[C])PGR|ACGVC(IPM[C])PGR CGVC(IPM[C])PGR SACGVC(IPM[C])PGR	52|41|95	1.88679|1.06383|1.21951	0.48206|0.31185|0.23537	1.39004	0.43718	188	3	0.314509
Q5SUQ9	716	Q5SUQ9_716	Ctc1	CTC1_MOUSE CST complex subunit CTC1 OS=Mus musculus OX=10090 GN=Ctc1 PE=1 SV=2	|PTFGSEPSQTASSC(IPM[C])PEGPHLGQSR|PTFGSEPSQTASSC(IPM[C])PEGPHLGQSR	|2|1	|1.26391|1.51515	|0.12366|NA	1.38953	0.17765	3	2	0.127849
Q91ZE0	103	Q91ZE0_103	Tmlhe	TMLH_MOUSE Trimethyllysine dioxygenase, mitochondrial OS=Mus musculus OX=10090 GN=Tmlhe PE=1 SV=2	SLDTASVDLC(IPM[C])IKPK|SLDTASVDLC(IPM[C])IKPK|SLDTASVDLC(IPM[C])IKPK	1|1|2	1.75439|0.86957|1.54321	NA|NA|0.43649	1.38906	0.46211	4	3	0.332678
Q6P5D8	1900	Q6P5D8_1900	Smchd1	SMHD1_MOUSE Structural maintenance of chromosomes flexible hinge domain-containing protein 1 OS=Mus musculus OX=10090 GN=Smchd1 PE=1 SV=2	QC(IPM[C])VVLGK||QC(IPM[C])VVLGK	3||1	1.5873||1.19048	0.08802||NA	1.38889	0.28059	4	2	0.202025
O70133	471	O70133_471	Dhx9	DHX9_MOUSE ATP-dependent RNA helicase A OS=Mus musculus OX=10090 GN=Dhx9 PE=1 SV=2	|SC(IPM[C])GYSVR|SC(IPM[C])GYSVR	|1|1	|1.19048|1.5873	|NA|NA	1.38889	0.28059	2	2	0.202025
P33215	64	P33215_64	Nedd1	NEDD1_MOUSE Protein NEDD1 OS=Mus musculus OX=10090 GN=Nedd1 PE=1 SV=2	IVVSSC(IPM[C])K|IVVSSC(IPM[C])K|IVVSSC(IPM[C])K	3|3|3	1.85185|1.19048|1.1236	0.16701|0.05287|0.0	1.38864	0.40254	9	3	0.289881
Q9JJU8	25	Q9JJU8_25	Sh3bgrl	SH3L1_MOUSE Adapter Sh3bgrl OS=Mus musculus OX=10090 GN=Sh3bgrl PE=1 SV=1	KQQDVLC(IPM[C])FLEANK QQDVLC(IPM[C])FLEANK|KQQDVLC(IPM[C])FLEANK QQDVLC(IPM[C])FLEANK|KQQDVLC(IPM[C])FLEANK QQDVLC(IPM[C])FLEANK	13|3|7	1.51515|1.63934|1.0101	0.18983|0.48109|0.26682	1.3882	0.33328	23	3	0.240081
P47757	147	P47757_147	Capzb	CAPZB_MOUSE F-actin-capping protein subunit beta OS=Mus musculus OX=10090 GN=Capzb PE=1 SV=3	GC(IPM[C])WDSIHVVEVQEK|GC(IPM[C])WDSIHVVEVQEK|GC(IPM[C])WDSIHVVEVQEK	5|4|2	1.69492|0.95696|1.51142	0.35478|0.15631|0.30083	1.38777	0.38421	11	3	0.276854
Q8C3B8	70	Q8C3B8_70	Rft1	RFT1_MOUSE Man(5)GlcNAc(2)-PP-dolichol translocation protein RFT1 OS=Mus musculus OX=10090 GN=Rft1 PE=2 SV=2	AC(IPM[C])LSGGAQR|AC(IPM[C])LSGGAQR|AC(IPM[C])LSGGAQR	1|1|1	1.81818|1.0101|1.33333	NA|NA|NA	1.3872	0.40672	3	3	0.293195
Q9DCD0	289	Q9DCD0_289	Pgd	6PGD_MOUSE 6-phosphogluconate dehydrogenase, decarboxylating OS=Mus musculus OX=10090 GN=Pgd PE=1 SV=3	C(IPM[C])LSSLK|C(IPM[C])LSSLK|C(IPM[C])LSSLK	1|3|1	1.75439|1.38889|1.0101	NA|0.05207|NA	1.38446	0.37216	5	3	0.268812
Q9WTL7	213	Q9WTL7_213	Lypla2	LYPA2_MOUSE Acyl-protein thioesterase 2 OS=Mus musculus OX=10090 GN=Lypla2 PE=1 SV=1	TYPGVMHSSC(IPM[C])PQEMAAVK|TYPGVMHSSC(IPM[C])PQEMAAVK|TYPGVMHSSC(IPM[C])PQEMAAVK	1|1|1	1.6129|1.38889|1.14943	NA|NA|NA	1.38374	0.23178	3	3	0.167503
Q3UIA2	53	Q3UIA2_53	Arhgap17	RHG17_MOUSE Rho GTPase-activating protein 17 OS=Mus musculus OX=10090 GN=Arhgap17 PE=1 SV=1	LIAC(IPM[C])FQGQHGTDAER|LIAC(IPM[C])FQGQHGTDAER|LIAC(IPM[C])FQGQHGTDAER	4|1|1	1.78571|1.33333|1.03093	0.6086|NA|NA	1.38332	0.37987	6	3	0.274607
Q9ERK4	842	Q9ERK4_842	Cse1l	XPO2_MOUSE Exportin-2 OS=Mus musculus OX=10090 GN=Cse1l PE=1 SV=1	KIC(IPM[C])AVGITK IC(IPM[C])AVGITK|IC(IPM[C])AVGITK|KIC(IPM[C])AVGITK IC(IPM[C])AVGITK	14|12|15	1.55048|1.26603|1.33333	0.66653|0.0407|0.19832	1.38328	0.14866	41	3	0.107469
P54071	308	P54071_308	Idh2	IDHP_MOUSE Isocitrate dehydrogenase [NADP], mitochondrial OS=Mus musculus OX=10090 GN=Idh2 PE=1 SV=3	SSGGFVWAC(IPM[C])K|SSGGFVWAC(IPM[C])K|SSGGFVWAC(IPM[C])K	4|3|7	1.81878|1.03093|1.2987	0.11284|0.02918|0.16837	1.3828	0.4006	14	3	0.289702
Q9CRC0	43	Q9CRC0_43	Vkorc1	VKOR1_MOUSE Vitamin K epoxide reductase complex subunit 1 OS=Mus musculus OX=10090 GN=Vkorc1 PE=1 SV=1	ALC(IPM[C])DVGTAISCSR|ALC(IPM[C])DVGTAISCSR|	1|2|	1.02041|1.74505|	NA|1.06766|	1.38273	0.5124	3	2	0.370571
Q62481	296	Q62481_296	Vps72	VPS72_MOUSE Vacuolar protein sorting-associated protein 72 homolog OS=Mus musculus OX=10090 GN=Vps72 PE=1 SV=2	EVC(IPM[C])PVTHR||EVC(IPM[C])PVTHR	1||1	1.51515||1.25	NA||NA	1.38258	0.18749	2	2	0.135609
Q9Z277	1416	Q9Z277_1416	Baz1b	BAZ1B_MOUSE Tyrosine-protein kinase BAZ1B OS=Mus musculus OX=10090 GN=Baz1b PE=1 SV=2	QVFANAELYNC(IPM[C])R||QVFANAELYNC(IPM[C])R	2||1	1.51515||1.25	0.0||NA	1.38258	0.18749	3	2	0.135609
Q8VDJ3	948	Q8VDJ3_948	Hdlbp	VIGLN_MOUSE Vigilin OS=Mus musculus OX=10090 GN=Hdlbp PE=1 SV=1	C(IPM[C])DIIIISGR|C(IPM[C])DIIIISGR|C(IPM[C])DIIIISGR	7|4|2	0.96154|1.68079|1.5046	0.16654|0.07893|0.19055	1.38231	0.3749	13	3	0.271213
Q9D486	738	Q9D486_738	Cmip	CMIP_MOUSE C-Maf-inducing protein OS=Mus musculus OX=10090 GN=Cmip PE=1 SV=3	SLC(IPM[C])SLNMNSTK|SLC(IPM[C])SLNMNSTK|SLC(IPM[C])SLNMNSTK	2|2|3	1.9295|0.91783|1.2987	0.15743|0.30905|0.2306	1.38201	0.51095	7	3	0.369715
Q9BDB7	36	Q9BDB7_36	Ifi44l	IF44L_MOUSE Interferon-induced protein 44-like OS=Mus musculus OX=10090 GN=Ifi44l PE=2 SV=2	NC(IPM[C])VSEMTQK|NC(IPM[C])VSEMTQK|NC(IPM[C])VSEMTQK	2|6|4	1.56174|0.95247|1.62871	0.18833|0.19107|0.25976	1.38097	0.3726	12	3	0.26981
Q80WC7	50	Q80WC7_50	Agfg2	AGFG2_MOUSE Arf-GAP domain and FG repeat-containing protein 2 OS=Mus musculus OX=10090 GN=Agfg2 PE=1 SV=1	|HCFEC(IPM[C])AQR|HCFEC(IPM[C])AQR	|1|3	|1.35135|1.40845	|NA|0.0	1.3799	0.04038	4	2	0.029263
Q80YR5	297	Q80YR5_297	Safb2	SAFB2_MOUSE Scaffold attachment factor B2 OS=Mus musculus OX=10090 GN=Safb2 PE=1 SV=2	C(IPM[C])QWSEADAPLAVVK|C(IPM[C])QWSEADAPLAVVK|	1|1|	1.06383|1.69492|	NA|NA|	1.37938	0.44625	2	2	0.323515
Q6GV12	245	Q6GV12_245	Kdsr	KDSR_MOUSE 3-ketodihydrosphingosine reductase OS=Mus musculus OX=10090 GN=Kdsr PE=1 SV=1	LISETTAIC(IPM[C])KPEQVAK|LISETTAIC(IPM[C])KPEQVAK|LISETTAIC(IPM[C])KPEQVAK	6|6|2	1.47059|1.22704|1.43892	0.06445|0.35445|0.01464	1.37885	0.13242	14	3	0.0960366
Q91ZJ5	123	Q91ZJ5_123	Ugp2	UGPA_MOUSE UTP--glucose-1-phosphate uridylyltransferase OS=Mus musculus OX=10090 GN=Ugp2 PE=1 SV=3	LNGGLGTSMGC(IPM[C])K|LNGGLGTSMGC(IPM[C])K|LNGGLGTSMGC(IPM[C])K	5|3|3	1.72414|1.21951|1.19048	0.47709|0.04544|0.26407	1.37804	0.30008	11	3	0.217759
Q6P542	750	Q6P542_750	Abcf1	ABCF1_MOUSE ATP-binding cassette sub-family F member 1 OS=Mus musculus OX=10090 GN=Abcf1 PE=1 SV=1	|VVFAELAC(IPM[C])R|VVFAELAC(IPM[C])R	|3|1	|1.03093|1.72414	|0.06553|NA	1.37753	0.49017	4	2	0.355833
Q6ZWV3	105	Q6ZWV3_105	Rpl10	RL10_MOUSE Large ribosomal subunit protein uL16 OS=Mus musculus OX=10090 GN=Rpl10 PE=1 SV=3	MLSC(IPM[C])AGADR|MLSC(IPM[C])AGADR|MLSC(IPM[C])AGADR	28|31|34	1.56403|1.05263|1.51515	0.38916|0.09219|0.28742	1.37727	0.28221	93	3	0.204905
Q8JZK9	12	Q8JZK9_12	Hmgcs1	HMCS1_MOUSE Hydroxymethylglutaryl-CoA synthase, cytoplasmic OS=Mus musculus OX=10090 GN=Hmgcs1 PE=1 SV=1	|PGSLPLNAEAC(IPM[C])WPK|PGSLPLNAEAC(IPM[C])WPK	|1|1	|1.08696|1.66667	|NA|NA	1.37682	0.40992	2	2	0.29773
Q6SKR2	198	Q6SKR2_198	N6amt1	N6MT1_MOUSE Methyltransferase N6AMT1 OS=Mus musculus OX=10090 GN=N6amt1 PE=1 SV=1	GLQGTTALC(IPM[C])R|GLQGTTALC(IPM[C])R|	2|1|	1.70097|1.05263|	0.26279|NA|	1.3768	0.45845	3	2	0.332982
Q80YD1	175	Q80YD1_175	Supv3l1	SUV3_MOUSE ATP-dependent RNA helicase SUPV3L1, mitochondrial OS=Mus musculus OX=10090 GN=Supv3l1 PE=1 SV=1	QIFPVLEC(IPM[C])K||QIFPVLEC(IPM[C])K	2||2	1.10832||1.64332	0.2457||0.1143	1.37582	0.3783	4	2	0.274963
Q8C3Y4	2098	Q8C3Y4_2098	Kntc1	KNTC1_MOUSE Kinetochore-associated protein 1 OS=Mus musculus OX=10090 GN=Kntc1 PE=1 SV=2	NFLNSC(IPM[C])DAR||NFLNSC(IPM[C])DAR	2||3	1.18847||1.5625	0.1094||0.10278	1.37548	0.26448	5	2	0.192282
Q6PAQ4	392	Q6PAQ4_392	Rexo4	REXO4_MOUSE RNA exonuclease 4 OS=Mus musculus OX=10090 GN=Rexo4 PE=2 SV=2	VQQAEHC(IPM[C])SIQDAQAAMR|VQQAEHC(IPM[C])SIQDAQAAMR|VQQAEHC(IPM[C])SIQDAQAAMR	7|9|7	1.78571|1.04167|1.2987	0.20746|0.19809|0.20707	1.37536	0.3779	23	3	0.274764
Q05910	461	Q05910_461	Adam8	ADAM8_MOUSE Disintegrin and metalloproteinase domain-containing protein 8 OS=Mus musculus OX=10090 GN=Adam8 PE=1 SV=3	VKPAGEVC(IPM[C])R||VKPAGEVC(IPM[C])R	1||3	1.44928||1.2987	NA||0.0	1.37399	0.10648	4	2	0.0774969
Q8R574	31	Q8R574_31	Prpsap2	KPRB_MOUSE Phosphoribosyl pyrophosphate synthase-associated protein 2 OS=Mus musculus OX=10090 GN=Prpsap2 PE=1 SV=1	SNSSC(IPM[C])MELSK|SNSSC(IPM[C])MELSK SANSNSSC(IPM[C])MELSK|SNSSC(IPM[C])MELSK SANSNSSC(IPM[C])MELSK	3|3|3	1.44928|0.81967|1.85185	0.24153|0.29656|0.37557	1.3736	0.52024	9	3	0.378742
Q8VEK3	311	Q8VEK3_311	Hnrnpu	HNRPU_MOUSE Heterogeneous nuclear ribonucleoprotein U OS=Mus musculus OX=10090 GN=Hnrnpu PE=1 SV=1	VC(IPM[C])FEMK|VC(IPM[C])FEMK|VC(IPM[C])FEMK	6|9|11	1.85185|0.87719|1.38889	0.1245|0.03376|0.16729	1.37264	0.48753	26	3	0.355177
Q99LH1	336	Q99LH1_336	Gnl2	NOG2_MOUSE Nucleolar GTP-binding protein 2 OS=Mus musculus OX=10090 GN=Gnl2 PE=1 SV=2	KVC(IPM[C])NVAPIAGETK VC(IPM[C])NVAPIAGETK|VC(IPM[C])NVAPIAGETK|VC(IPM[C])NVAPIAGETK	6|4|5	0.98077|1.25|1.88679	0.34202|0.04684|0.21159	1.37252	0.46527	15	3	0.33899
P83870	40	P83870_40	Phf5a	PHF5A_MOUSE PHD finger-like domain-containing protein 5A OS=Mus musculus OX=10090 GN=Phf5a PE=1 SV=1	PC(IPM[C])TLVR|PC(IPM[C])TLVR|PC(IPM[C])TLVR	3|3|3	1.33333|1.21951|1.5625	0.19245|0.29678|0.18227	1.37178	0.1747	9	3	0.127353
Q07139	221	Q07139_221	Ect2	ECT2_MOUSE Protein ECT2 OS=Mus musculus OX=10090 GN=Ect2 PE=1 SV=2	VTHLVANC(IPM[C])TQGEK|VTHLVANC(IPM[C])TQGEK|VTHLVANC(IPM[C])TQGEK	4|4|2	1.5889|1.16279|1.36111	0.39345|0.11345|0.03928	1.37093	0.21322	10	3	0.155529
Q5U4C3	355	Q5U4C3_355	Scaf1	SFR19_MOUSE Splicing factor, arginine/serine-rich 19 OS=Mus musculus OX=10090 GN=Scaf1 PE=1 SV=1	VFVLGPEAEAC(IPM[C])HEGK|VFVLGPEAEAC(IPM[C])HEGK|VFVLGPEAEAC(IPM[C])HEGK	3|1|1	1.66667|1.05263|1.38889	0.24883|NA|NA	1.3694	0.30748	5	3	0.224536
G3X9K3	1682	G3X9K3_1682	Arfgef1	BIG1_MOUSE Brefeldin A-inhibited guanine nucleotide-exchange protein 1 OS=Mus musculus OX=10090 GN=Arfgef1 PE=1 SV=1	LLDC(IPM[C])LLESHR|LLDC(IPM[C])LLESHR|LLDC(IPM[C])LLESHR	2|2|3	1.99843|0.9596|1.14943	0.38791|0.07142|0.17312	1.36915	0.55317	7	3	0.404024
P22892	539	P22892_539	Ap1g1	AP1G1_MOUSE AP-1 complex subunit gamma-1 OS=Mus musculus OX=10090 GN=Ap1g1 PE=1 SV=3	FTC(IPM[C])TVNR|FTC(IPM[C])TVNR|FTC(IPM[C])TVNR	6|7|8	1.72414|1.06383|1.31579	0.02232|0.08721|0.0132	1.36792	0.33323	21	3	0.243603
Q3TPX4	517	Q3TPX4_517	Exoc5	EXOC5_MOUSE Exocyst complex component 5 OS=Mus musculus OX=10090 GN=Exoc5 PE=1 SV=2	LSEC(IPM[C])LQK||LSEC(IPM[C])LQK	1||2	0.98039||1.75439	NA||0.0	1.36739	0.5473	3	2	0.400252
E9PVA8	1984	E9PVA8_1984	Gcn1	GCN1_MOUSE Stalled ribosome sensor GCN1 OS=Mus musculus OX=10090 GN=Gcn1 PE=1 SV=1	QGVC(IPM[C])IGLSEIMK|QGVC(IPM[C])IGLSEIMK|QGVC(IPM[C])IGLSEIMK	3|4|3	1.63934|1.16279|1.2987	0.08085|0.04649|0.13843	1.36694	0.2455	10	3	0.179598
P56389	8	P56389_8	Cda	CDD_MOUSE Cytidine deaminase OS=Mus musculus OX=10090 GN=Cda PE=1 SV=2	PSC(IPM[C])AVEPEHVQR|PSC(IPM[C])AVEPEHVQR|PSC(IPM[C])AVEPEHVQR	3|2|3	1.36986|1.00566|1.72414	0.22383|0.03573|0.38792	1.36655	0.35925	8	3	0.262888
Q6NZQ4	136	Q6NZQ4_136	Paxip1	PAXI1_MOUSE PAX-interacting protein 1 OS=Mus musculus OX=10090 GN=Paxip1 PE=1 SV=1	C(IPM[C])THLIVPEPK|C(IPM[C])THLIVPEPK|C(IPM[C])THLIVPEPK	2|2|1	1.23244|1.19927|1.66667	0.69537|0.29582|NA	1.36613	0.26081	5	3	0.190912
P05213	315	P05213_315	Tuba1b	TBA1B_MOUSE Tubulin alpha-1B chain OS=Mus musculus OX=10090 GN=Tuba1b PE=1 SV=2	|YMAC(IPM[C])CLLYR|YMAC(IPM[C])CLLYR	|4|10	|1.19115|1.53846	|0.08375|0.19628	1.36481	0.24559	14	2	0.179944
Q9Z0R0	718	Q9Z0R0_718	Haspin	HASP_MOUSE Serine/threonine-protein kinase haspin OS=Mus musculus OX=10090 GN=Haspin PE=1 SV=3	C(IPM[C])QSAAMK|C(IPM[C])QSAAMK|C(IPM[C])QSAAMK	1|4|2	1.63934|1.15611|1.2987	NA|0.07942|0.0	1.36472	0.24829	7	3	0.181935
P70398	159	P70398_159	Usp9x	USP9X_MOUSE Ubiquitin carboxyl-terminal hydrolase 9X OS=Mus musculus OX=10090 GN=Usp9x PE=1 SV=2	LVELC(IPM[C])VAK|LVELC(IPM[C])VAK|	3|2|	1.69492|1.03093|	0.12983|0.0|	1.36292	0.46951	5	2	0.344488
Q6A0A9	529	Q6A0A9_529	FAM120A	F120A_MOUSE Constitutive coactivator of PPAR-gamma-like protein 1 OS=Mus musculus OX=10090 GN=FAM120A PE=1 SV=2	GSHMGTVQPIPC(IPM[C])LLSMPTR|GSHMGTVQPIPC(IPM[C])LLSMPTR|GSHMGTVQPIPC(IPM[C])LLSMPTR	2|2|10	1.79487|1.05685|1.23457	0.18131|0.0944|0.1502	1.3621	0.38518	14	3	0.282784
Q91V92	20	Q91V92_20	Acly	ACLY_MOUSE ATP-citrate synthase OS=Mus musculus OX=10090 GN=Acly PE=1 SV=1	C(IPM[C])TTSAIQNR IC(IPM[C])TTSAIQNR YIC(IPM[C])TTSAIQNR|IC(IPM[C])TTSAIQNR YIC(IPM[C])TTSAIQNR C(IPM[C])TTSAIQNR|IC(IPM[C])TTSAIQNR YIC(IPM[C])TTSAIQNR	16|21|22	1.52681|1.20482|1.35135	0.2702|0.14972|0.15733	1.36099	0.16121	59	3	0.118451
Q5SV85	996	Q5SV85_996	Synrg	SYNRG_MOUSE Synergin gamma OS=Mus musculus OX=10090 GN=Synrg PE=1 SV=1	|SQETSC(IPM[C])PSPASSVASHETPK|SQETSC(IPM[C])PSPASSVASHETPK	|2|1	|1.20482|1.51515	|0.0|NA	1.35998	0.21944	3	2	0.161355
O88700	779	O88700_779	Blm	BLM_MOUSE RecQ-like DNA helicase BLM OS=Mus musculus OX=10090 GN=Blm PE=1 SV=1	VC(IPM[C])ASNR|VC(IPM[C])ASNR|	1|2|	1.5873|1.13171|	NA|0.0633|	1.3595	0.32215	3	2	0.236962
Q9DB00	798	Q9DB00_798	Gon4l	GON4L_MOUSE GON-4-like protein OS=Mus musculus OX=10090 GN=Gon4l PE=1 SV=3	KTASEFPC(IPM[C])LPK TASEFPC(IPM[C])LPK|TASEFPC(IPM[C])LPK|TASEFPC(IPM[C])LPK	4|2|3	1.30859|1.01546|1.75439	0.37541|0.02187|0.12879	1.35948	0.37208	9	3	0.273693
P41241	290	P41241_290	Csk	CSK_MOUSE Tyrosine-protein kinase CSK OS=Mus musculus OX=10090 GN=Csk PE=1 SV=2	SVLGGDC(IPM[C])LLK|SVLGGDC(IPM[C])LLK|SVLGGDC(IPM[C])LLK	2|3|1	1.17004|1.53846|1.36986	0.74229|0.39136|NA	1.35945	0.18443	6	3	0.135665
Q61749	130	Q61749_130	Eif2b4	EI2BD_MOUSE Translation initiation factor eIF2B subunit delta OS=Mus musculus OX=10090 GN=Eif2b4 PE=1 SV=2	KGEQGGVPPQAC(IPM[C])PSTAGETTSGVK|KGEQGGVPPQAC(IPM[C])PSTAGETTSGVK|KGEQGGVPPQAC(IPM[C])PSTAGETTSGVK	12|12|12	1.5873|1.12015|1.37012	0.15832|0.11212|0.08256	1.35919	0.23377	36	3	0.171992
P63001	178	P63001_178	Rac1	RAC1_MOUSE Ras-related C3 botulinum toxin substrate 1 OS=Mus musculus OX=10090 GN=Rac1 PE=1 SV=1	AVLC(IPM[C])PPPVK|AVLC(IPM[C])PPPVK|AVLC(IPM[C])PPPVK	14|9|13	1.70953|1.16279|1.20482	0.05183|0.04962|0.1402	1.35905	0.30425	36	3	0.22387
Q11011	266	Q11011_266	Npepps	PSA_MOUSE Puromycin-sensitive aminopeptidase OS=Mus musculus OX=10090 GN=Npepps PE=1 SV=2	|SKDGVC(IPM[C])VR DGVC(IPM[C])VR|SKDGVC(IPM[C])VR DGVC(IPM[C])VR	|3|4	|1.72414|0.99393	|0.46575|0.12334	1.35903	0.51634	7	2	0.379933
Q64701	84	Q64701_84	Rbl1	RBL1_MOUSE Retinoblastoma-like protein 1 OS=Mus musculus OX=10090 GN=Rbl1 PE=1 SV=3	GVMEGNC(IPM[C])VSLTR|GVMEGNC(IPM[C])VSLTR|GVMEGNC(IPM[C])VSLTR	4|5|2	1.61332|1.21951|1.24049	0.05876|0.09252|0.18297	1.35777	0.22156	11	3	0.163179
Q9CRA5	108	Q9CRA5_108	Golph3	GOLP3_MOUSE Golgi phosphoprotein 3 OS=Mus musculus OX=10090 GN=Golph3 PE=1 SV=1	LQLEAC(IPM[C])GMR|LQLEAC(IPM[C])GMR|LQLEAC(IPM[C])GMR	2|2|5	1.27481|1.36986|1.42857	0.59412|0.0|0.37729	1.35775	0.07759	9	3	0.057146
Q91V12	54	Q91V12_54	Acot7	BACH_MOUSE Cytosolic acyl coenzyme A thioester hydrolase OS=Mus musculus OX=10090 GN=Acot7 PE=1 SV=2	LGHC(IPM[C])VTMGR||LGHC(IPM[C])VTMGR	1||1	1.44928||1.26582	NA||NA	1.35755	0.12973	2	2	0.0955619
Q9QVP9	44	Q9QVP9_44	Ptk2b	FAK2_MOUSE Protein-tyrosine kinase 2-beta OS=Mus musculus OX=10090 GN=Ptk2b PE=1 SV=2	C(IPM[C])FYSNSFNPGK||VC(IPM[C])FYSNSFNPGK	1||1	1.26582||1.44928	NA||NA	1.35755	0.12973	2	2	0.0955619
P11157	318	P11157_318	Rrm2	RIR2_MOUSE Ribonucleoside-diphosphate reductase subunit M2 OS=Mus musculus OX=10090 GN=Rrm2 PE=1 SV=1	LIGMNC(IPM[C])TLMK|LIGMNC(IPM[C])TLMK|LIGMNC(IPM[C])TLMK	10|7|11	1.96154|0.96154|1.14943	0.38849|0.13246|0.18415	1.3575	0.53148	28	3	0.391514
Q9EPK7	47	Q9EPK7_47	Xpo7	XPO7_MOUSE Exportin-7 OS=Mus musculus OX=10090 GN=Xpo7 PE=1 SV=3	C(IPM[C])QLLLER|C(IPM[C])QLLLER|C(IPM[C])QLLLER	2|1|2	1.85185|0.89286|1.32705	0.0|NA|0.17286	1.35725	0.48021	5	3	0.353811
O35382	106	O35382_106	Exoc4	EXOC4_MOUSE Exocyst complex component 4 OS=Mus musculus OX=10090 GN=Exoc4 PE=1 SV=2	MLLHC(IPM[C])K||MLLHC(IPM[C])K	1||3	1.72414||0.9901	NA||0.30156	1.35712	0.51904	4	2	0.382457
Q8K2Z4	121	Q8K2Z4_121	Ncapd2	CND1_MOUSE Condensin complex subunit 1 OS=Mus musculus OX=10090 GN=Ncapd2 PE=1 SV=2	MNC(IPM[C])YALIR|MNC(IPM[C])YALIR|	1|1|	1.6129|1.0989|	NA|NA|	1.3559	0.36345	2	2	0.268051
Q02053	632	Q02053_632	Uba1	UBA1_MOUSE Ubiquitin-like modifier-activating enzyme 1 OS=Mus musculus OX=10090 GN=Uba1 PE=1 SV=1	SIPIC(IPM[C])TLK|SIPIC(IPM[C])TLK|SIPIC(IPM[C])TLK	8|11|10	1.80195|1.05263|1.21217	0.09496|0.07026|0.06986	1.35558	0.39471	29	3	0.291174
Q3U308	31	Q3U308_31	Ctu2	CTU2_MOUSE Cytoplasmic tRNA 2-thiolation protein 2 OS=Mus musculus OX=10090 GN=Ctu2 PE=1 SV=1	C(IPM[C])AEGLPVVVIR|C(IPM[C])AEGLPVVVIR|C(IPM[C])AEGLPVVVIR	2|1|1	1.27894|1.21951|1.5625	0.18316|NA|NA	1.35365	0.18329	4	3	0.135404
Q80T85	816	Q80T85_816	Dcaf5	DCAF5_MOUSE DDB1- and CUL4-associated factor 5 OS=Mus musculus OX=10090 GN=Dcaf5 PE=1 SV=2	ASGSTLNSASGNC(IPM[C])PR|ASGSTLNSASGNC(IPM[C])PR|ASGSTLNSASGNC(IPM[C])PR	1|1|1	1.72414|1.0989|1.23457	NA|NA|NA	1.35254	0.32889	3	3	0.243165
Q8K1J5	412	Q8K1J5_412	Sde2	SDE2_MOUSE Splicing regulator SDE2 OS=Mus musculus OX=10090 GN=Sde2 PE=1 SV=1	C(IPM[C])GGTLQER|C(IPM[C])GGTLQER|	2|2|	1.69931|1.00505|	0.1222|0.00714|	1.35218	0.49092	4	2	0.363058
P49138	84	P49138_84	Mapkapk2	MAPK2_MOUSE MAP kinase-activated protein kinase 2 OS=Mus musculus OX=10090 GN=Mapkapk2 PE=1 SV=2	MLQDC(IPM[C])PK|MLQDC(IPM[C])PK|MLQDC(IPM[C])PK	12|8|12	1.53846|0.905|1.6129	0.26557|0.07439|0.20282	1.35212	0.389	32	3	0.287696
Q3UM29	174	Q3UM29_174	Cog7	COG7_MOUSE Conserved oligomeric Golgi complex subunit 7 OS=Mus musculus OX=10090 GN=Cog7 PE=1 SV=1	C(IPM[C])VHLEALK|C(IPM[C])VHLEALK|C(IPM[C])VHLEALK	3|3|2	1.16279|1.31579|1.57725	0.47143|0.39193|0.08782	1.35194	0.20958	8	3	0.155022
Q8K3A9	396	Q8K3A9_396	Mepce	MEPCE_MOUSE 7SK snRNA methylphosphate capping enzyme OS=Mus musculus OX=10090 GN=Mepce PE=1 SV=2	FQYGNYC(IPM[C])K|FQYGNYC(IPM[C])K|FQYGNYC(IPM[C])K	4|2|4	1.90632|0.93531|1.21324	0.09199|0.03709|0.04674	1.35162	0.50008	10	3	0.369986
Q8K1N4	248	Q8K1N4_248	Spats2	SPAS2_MOUSE Spermatogenesis-associated serine-rich protein 2 OS=Mus musculus OX=10090 GN=Spats2 PE=1 SV=1	C(IPM[C])TVSLAR||C(IPM[C])TVSLAR	2||1	1.65056||1.05263	0.28466||NA	1.3516	0.4228	3	2	0.312814
Q60664	271	Q60664_271	Irag2	IRAG2_MOUSE Inositol 1,4,5-triphosphate receptor associated 2 OS=Mus musculus OX=10090 GN=Irag2 PE=1 SV=1	SIVLLSQC(IPM[C])TAR||SIVLLSQC(IPM[C])TAR	2||1	1.71263||0.9901	0.24631||NA	1.35136	0.51091	3	2	0.378071
Q99PU8	1206	Q99PU8_1206	Dhx30	DHX30_MOUSE ATP-dependent RNA helicase DHX30 OS=Mus musculus OX=10090 GN=Dhx30 PE=1 SV=1	GPC(IPM[C])GSFDMR|GPC(IPM[C])GSFDMR|GPC(IPM[C])GSFDMR	7|7|7	1.5873|1.14943|1.31579	0.14599|0.20184|0.16971	1.35084	0.22103	21	3	0.163624
Q3V3Q7	804	Q3V3Q7_804	Pacs2	PACS2_MOUSE Phosphofurin acidic cluster sorting protein 2 OS=Mus musculus OX=10090 GN=Pacs2 PE=1 SV=2	SQC(IPM[C])IEGISR||SQC(IPM[C])IEGISR	1||1	1.5625||1.13636	NA||NA	1.34943	0.30133	2	2	0.223302
Q8BHN7	13	Q8BHN7_13	Rlig1	RLIG1_MOUSE RNA ligase 1 OS=Mus musculus OX=10090 GN=Rlig1 PE=2 SV=1	MPC(IPM[C])VFVTEVK|MPC(IPM[C])VFVTEVK|	1|1|	1.49254|1.20482|	NA|NA|	1.34868	0.20345	2	2	0.150851
Q8BNV1	528	Q8BNV1_528	Trmt2a	TRM2A_MOUSE tRNA (uracil-5-)-methyltransferase homolog A OS=Mus musculus OX=10090 GN=Trmt2a PE=1 SV=2	LLYVSC(IPM[C])NPR|LLYVSC(IPM[C])NPR|LLYVSC(IPM[C])NPR	7|2|6	1.66667|1.15492|1.21951	0.3347|0.11264|0.08655	1.34703	0.27869	15	3	0.206892
Q8BY71	165	Q8BY71_165	Hat1	HAT1_MOUSE Histone acetyltransferase type B catalytic subunit OS=Mus musculus OX=10090 GN=Hat1 PE=1 SV=1	ADMTC(IPM[C])R|ADMTC(IPM[C])R|ADMTC(IPM[C])R	8|2|5	1.35135|0.86957|1.81818	0.02437|0.0|0.12968	1.34637	0.47432	15	3	0.352295
Q6PDI5	1594	Q6PDI5_1594	Ecpas	ECM29_MOUSE Proteasome adapter and scaffold protein ECM29 OS=Mus musculus OX=10090 GN=Ecpas PE=1 SV=4	AIACVVTAC(IPM[C])STELEK|AIACVVTAC(IPM[C])STELEK|AIACVVTAC(IPM[C])STELEK	2|1|2	1.05965|1.28205|1.69687	0.0555|NA|0.08135	1.34619	0.32342	5	3	0.240248
Q8BQ30	377	Q8BQ30_377	Ppp1r18	PPR18_MOUSE Phostensin OS=Mus musculus OX=10090 GN=Ppp1r18 PE=1 SV=1	AQQNLC(IPM[C])SGPSPLPPEHSGTEGSR|AQQNLC(IPM[C])SGPSPLPPEHSGTEGSR|AQQNLC(IPM[C])SGPSPLPPEHSGTEGSR	9|8|8	1.51515|1.12374|1.39867	0.0949|0.07523|0.04218	1.34585	0.20098	25	3	0.149333
Q9JIX0	40	Q9JIX0_40	Eny2	ENY2_MOUSE Transcription and mRNA export factor ENY2 OS=Mus musculus OX=10090 GN=Eny2 PE=1 SV=1	LIEC(IPM[C])GWK|LIEC(IPM[C])GWK|LIEC(IPM[C])GWK	1|2|1	1.72414|0.95878|1.35135	NA|0.21543|NA	1.34476	0.38272	4	3	0.284601
P97371	106	P97371_106	Psme1	PSME1_MOUSE Proteasome activator complex subunit 1 OS=Mus musculus OX=10090 GN=Psme1 PE=1 SV=2	GPPCGPVNC(IPM[C])NEK||KKGDEDDKGPPCGPVNC(IPM[C])NEK	1||1	1.2987||1.38889	NA||NA	1.3438	0.06377	2	2	0.047455
Q9ERU9	1290	Q9ERU9_1290	Ranbp2	RBP2_MOUSE E3 SUMO-protein ligase RanBP2 OS=Mus musculus OX=10090 GN=Ranbp2 PE=1 SV=2	C(IPM[C])KFEEAQNILK|C(IPM[C])KFEEAQNILK|	1|1|	1.5625|1.1236|	NA|NA|	1.34305	0.31035	2	2	0.231079
P99024	354	P99024_354	Tubb5	TBB5_MOUSE Tubulin beta-5 chain OS=Mus musculus OX=10090 GN=Tubb5 PE=1 SV=1	TAVC(IPM[C])DIPPR|TAVC(IPM[C])DIPPR|TAVC(IPM[C])DIPPR	79|68|82	0.74627|1.69492|1.5873	0.09413|0.24793|0.22902	1.34283	0.51943	229	3	0.386817
Q9WV60	218	Q9WV60_218	Gsk3b	GSK3B_MOUSE Glycogen synthase kinase-3 beta OS=Mus musculus OX=10090 GN=Gsk3b PE=1 SV=2	GEPNVSYIC(IPM[C])SR||GEPNVSYIC(IPM[C])SR	1||2	0.98039||1.70274	NA||0.16326	1.34156	0.51078	3	2	0.380736
P10518	223	P10518_223	Alad	HEM2_MOUSE Delta-aminolevulinic acid dehydratase OS=Mus musculus OX=10090 GN=Alad PE=1 SV=1	C(IPM[C])YQLPPGAR|C(IPM[C])YQLPPGAR|C(IPM[C])YQLPPGAR	43|50|35	1.75439|1.10501|1.16279	0.17416|0.09934|0.08986	1.34073	0.3594	128	3	0.268063
Q8R4K2	204	Q8R4K2_204	Irak4	IRAK4_MOUSE Interleukin-1 receptor-associated kinase 4 OS=Mus musculus OX=10090 GN=Irak4 PE=1 SV=1	GC(IPM[C])VNNTIVAVK|GC(IPM[C])VNNTIVAVK|	1|4|	1.51515|1.16295|	NA|0.0247|	1.33905	0.24904	5	2	0.185983
Q61263	518	Q61263_518	Soat1	SOAT1_MOUSE Sterol O-acyltransferase 1 OS=Mus musculus OX=10090 GN=Soat1 PE=1 SV=2	QHC(IPM[C])PLK|QHC(IPM[C])PLK|QHC(IPM[C])PLK	4|4|5	1.87325|0.90909|1.23457	0.10108|0.04698|0.05238	1.33897	0.49049	13	3	0.366319
Q3UQN2	86	Q3UQN2_86	Fcho2	FCHO2_MOUSE F-BAR domain only protein 2 OS=Mus musculus OX=10090 GN=Fcho2 PE=1 SV=1	LANC(IPM[C])HLDLVR||LANC(IPM[C])HLDLVR	3||1	1.51515||1.16279	0.0717||NA	1.33897	0.24916	4	2	0.186083
Q8BP47	548	Q8BP47_548	Nars1	SYNC_MOUSE Asparagine--tRNA ligase, cytoplasmic OS=Mus musculus OX=10090 GN=Nars1 PE=1 SV=2	DVC(IPM[C])LYPR|DVC(IPM[C])LYPR|DVC(IPM[C])LYPR	1|2|4	1.72414|1.28205|1.0084	NA|0.0|0.26207	1.3382	0.36116	7	3	0.269885
Q99K95	208	Q99K95_208	Rtf2	RTF2_MOUSE Replication termination factor 2 OS=Mus musculus OX=10090 GN=Rtf2 PE=1 SV=1	TATEC(IPM[C])ASKPGTTQDSAGPSK|TATEC(IPM[C])ASKPGTTQDSAGPSK|TATEC(IPM[C])ASKPGTTQDSAGPSK	2|3|2	1.44928|0.95238|1.6129	0.0|0.04341|0.0	1.33819	0.34399	7	3	0.257056
Q6DFV1	442	Q6DFV1_442	Ncapg2	CNDG2_MOUSE Condensin-2 complex subunit G2 OS=Mus musculus OX=10090 GN=Ncapg2 PE=1 SV=2	C(IPM[C])LPIILDNK||C(IPM[C])LPIILDNK	1||1	1.13636||1.53846	NA||NA	1.33741	0.28433	2	2	0.212597
E9PVA8	1235	E9PVA8_1235	Gcn1	GCN1_MOUSE Stalled ribosome sensor GCN1 OS=Mus musculus OX=10090 GN=Gcn1 PE=1 SV=1	C(IPM[C])GLALALNK|C(IPM[C])GLALALNK|C(IPM[C])GLALALNK	8|13|11	1.75439|1.05263|1.20482	0.07997|0.21201|0.12041	1.33728	0.36916	32	3	0.276053
P70671	364	P70671_364	Irf3	IRF3_MOUSE Interferon regulatory factor 3 OS=Mus musculus OX=10090 GN=Irf3 PE=1 SV=1	VVPTC(IPM[C])LK|VVPTC(IPM[C])LK|VVPTC(IPM[C])LK	3|1|5	1.6129|1.17647|1.21951	0.02602|NA|0.0574	1.33629	0.24051	9	3	0.179983
Q99LD4	231	Q99LD4_231	Gps1	CSN1_MOUSE COP9 signalosome complex subunit 1 OS=Mus musculus OX=10090 GN=Gps1 PE=1 SV=1	C(IPM[C])AAGLAELAAR||C(IPM[C])AAGLAELAAR	4||1	1.28289||1.38889	0.11109||NA	1.33589	0.07495	5	2	0.0561049
Q6VN19	610	Q6VN19_610	Ranbp10	RBP10_MOUSE Ran-binding protein 10 OS=Mus musculus OX=10090 GN=Ranbp10 PE=1 SV=2	AGLGSC(IPM[C])SFAR|AGLGSC(IPM[C])SFAR|AGLGSC(IPM[C])SFAR	1|1|2	1.72414|1.26582|1.01546	NA|NA|0.02187	1.33514	0.35939	4	3	0.269178
Q8BWM0	109	Q8BWM0_109	Ptges2	PGES2_MOUSE Prostaglandin E synthase 2 OS=Mus musculus OX=10090 GN=Ptges2 PE=1 SV=3	TC(IPM[C])PFCSK|TC(IPM[C])PFCSK|TC(IPM[C])PFCSK	6|6|8	1.86787|1.0|1.13636	0.22565|0.04547|0.04465	1.33474	0.46671	20	3	0.349664
Q80U28	1485	Q80U28_1485	Madd	MADD_MOUSE MAP kinase-activating death domain protein OS=Mus musculus OX=10090 GN=Madd PE=1 SV=2	LINMTYC(IPM[C])PK|LINMTYC(IPM[C])PK|LINMTYC(IPM[C])PK	3|2|3	1.5625|1.20499|1.23457	0.46789|0.02053|0.12014	1.33402	0.19842	8	3	0.148738
Q80XN0	209	Q80XN0_209	Bdh1	BDH_MOUSE D-beta-hydroxybutyrate dehydrogenase, mitochondrial OS=Mus musculus OX=10090 GN=Bdh1 PE=1 SV=2	SPYC(IPM[C])ITK|SPYC(IPM[C])ITK|SPYC(IPM[C])ITK	4|3|2	1.66667|0.88496|1.44928	0.19047|0.17424|0.0	1.33364	0.40348	9	3	0.30254
Q99L04	256	Q99L04_256	Dhrs1	DHRS1_MOUSE Dehydrogenase/reductase SDR family member 1 OS=Mus musculus OX=10090 GN=Dhrs1 PE=1 SV=1	VLPSC(IPM[C])DLAR|VLPSC(IPM[C])DLAR|VLPSC(IPM[C])DLAR	4|3|5	0.81645|1.75439|1.42857	0.06264|0.47606|0.09421	1.33314	0.4762	12	3	0.357202
Q9ERK4	387	Q9ERK4_387	Cse1l	XPO2_MOUSE Exportin-2 OS=Mus musculus OX=10090 GN=Cse1l PE=1 SV=1	AAC(IPM[C])DLVR|AAC(IPM[C])DLVR|AAC(IPM[C])DLVR	6|7|7	0.79683|1.63934|1.5625	0.05244|0.11995|0.12505	1.33289	0.46583	20	3	0.349489
Q62312	533	Q62312_533	Tgfbr2	TGFR2_MOUSE TGF-beta receptor type-2 OS=Mus musculus OX=10090 GN=Tgfbr2 PE=1 SV=2	LTAQC(IPM[C])VAER||LTAQC(IPM[C])VAER	3||1	1.42857||1.23457	0.15907||NA	1.33157	0.13718	4	2	0.103021
Q505D7	172	Q505D7_172	Opa3	OPA3_MOUSE Optic atrophy 3 protein homolog OS=Mus musculus OX=10090 GN=Opa3 PE=1 SV=1	|C(IPM[C])QAASSK|C(IPM[C])QAASSK	|2|1	|1.1236|1.53846	|0.0|NA	1.33103	0.29335	3	2	0.220393
Q69ZR9	144	Q69ZR9_144	Tasor	TASOR_MOUSE Protein TASOR OS=Mus musculus OX=10090 GN=Tasor PE=1 SV=2	AC(IPM[C])LIHNELLEK||AC(IPM[C])LIHNELLEK	1||1	1.5625||1.0989	NA||NA	1.3307	0.32781	2	2	0.246344
Q6KAQ7	293	Q6KAQ7_293	Zzz3	ZZZ3_MOUSE ZZ-type zinc finger-containing protein 3 OS=Mus musculus OX=10090 GN=Zzz3 PE=1 SV=2	LVTAC(IPM[C])LPVER|LVTAC(IPM[C])LPVER|	1|1|	1.0989|1.5625|	NA|NA|	1.3307	0.32781	2	2	0.246344
Q9D8N0	266	Q9D8N0_266	Eef1g	EF1G_MOUSE Elongation factor 1-gamma OS=Mus musculus OX=10090 GN=Eef1g PE=1 SV=3	KAAAPAPEEEMDEC(IPM[C])EQALAAEPK|KAAAPAPEEEMDEC(IPM[C])EQALAAEPK AAAPAPEEEMDEC(IPM[C])EQALAAEPK|KAAAPAPEEEMDEC(IPM[C])EQALAAEPK	2|4|4	1.27241|1.02211|1.69671	0.19239|0.20067|0.59802	1.33041	0.34102	10	3	0.256327
Q5SS80	28	Q5SS80_28	Dhrs13	DHR13_MOUSE Dehydrogenase/reductase SDR family member 13 OS=Mus musculus OX=10090 GN=Dhrs13 PE=1 SV=1	APSC(IPM[C])GGIGSLR|APSC(IPM[C])GGIGSLR|APSC(IPM[C])GGIGSLR	6|4|4	1.5889|1.07639|1.32456	0.07823|0.04728|0.07771	1.32995	0.2563	14	3	0.192714
Q9R0L6	1780	Q9R0L6_1780	Pcm1	PCM1_MOUSE Pericentriolar material 1 protein OS=Mus musculus OX=10090 GN=Pcm1 PE=1 SV=2	C(IPM[C])PVSINLSK|C(IPM[C])PVSINLSK|C(IPM[C])PVSINLSK	3|2|1	1.85185|1.10582|1.03093	0.0|0.0432|NA	1.32953	0.45389	6	3	0.341391
O54836	107	O54836_107	Zmat3	ZMAT3_MOUSE Zinc finger matrin-type protein 3 OS=Mus musculus OX=10090 GN=Zmat3 PE=2 SV=1	NYYAANSC(IPM[C])PPPAR||NYYAANSC(IPM[C])PPPAR	1||1	1.16279||1.49254	NA||NA	1.32767	0.23317	2	2	0.175623
Q7TMB8	993	Q7TMB8_993	Cyfip1	CYFP1_MOUSE Cytoplasmic FMR1-interacting protein 1 OS=Mus musculus OX=10090 GN=Cyfip1 PE=1 SV=1	TVC(IPM[C])FQNLR|TVC(IPM[C])FQNLR|TVC(IPM[C])FQNLR	4|2|2	1.78571|0.98928|1.2064	0.12363|0.08959|0.06167	1.32713	0.41171	8	3	0.310226
Q61655	392	Q61655_392	Ddx19a	DD19A_MOUSE ATP-dependent RNA helicase DDX19A OS=Mus musculus OX=10090 GN=Ddx19a PE=1 SV=2	VLVTTNVC(IPM[C])AR|VLVTTNVC(IPM[C])AR|VLVTTNVC(IPM[C])AR	7|8|9	1.5873|1.07527|1.31579	0.12976|0.09662|0.10786	1.32612	0.25617	24	3	0.193173
Q61029	362	Q61029_362	Tmpo	LAP2B_MOUSE Lamina-associated polypeptide 2, isoforms beta/delta/epsilon/gamma OS=Mus musculus OX=10090 GN=Tmpo PE=1 SV=4	EMFPYEASTPTGISASC(IPM[C])R||EMFPYEASTPTGISASC(IPM[C])R	1||2	1.2987||1.35227	NA||0.52591	1.32549	0.03788	3	2	0.0285781
Q8C0I1	213	Q8C0I1_213	Agps	ADAS_MOUSE Alkyldihydroxyacetonephosphate synthase, peroxisomal OS=Mus musculus OX=10090 GN=Agps PE=1 SV=1	IVNLAC(IPM[C])K|IVNLAC(IPM[C])K|IVNLAC(IPM[C])K	6|7|6	1.69492|1.05263|1.22815	0.11357|0.06998|0.04412	1.32523	0.33197	19	3	0.2505
Q9JMF7	86	Q9JMF7_86	Dolpp1	DOPP1_MOUSE Dolichyldiphosphatase 1 OS=Mus musculus OX=10090 GN=Dolpp1 PE=2 SV=1	PC(IPM[C])GGPHTAVGTK|PC(IPM[C])GGPHTAVGTK|PC(IPM[C])GGPHTAVGTK	2|2|1	1.81818|0.92215|1.23457	0.0|0.03005|NA	1.32497	0.4548	5	3	0.343253
P58462	369	P58462_369	Foxp1	FOXP1_MOUSE Forkhead box protein P1 OS=Mus musculus OX=10090 GN=Foxp1 PE=1 SV=1	STAQC(IPM[C])R||STAQC(IPM[C])R	3||2	1.5625||1.08696	0.20651||0.0	1.32473	0.33626	5	2	0.253833
P68254	134	P68254_134	Ywhaq	1433T_MOUSE 14-3-3 protein theta OS=Mus musculus OX=10090 GN=Ywhaq PE=1 SV=1	YLAEVAC(IPM[C])GDDRK YLAEVAC(IPM[C])GDDR|YLAEVAC(IPM[C])GDDRK YLAEVAC(IPM[C])GDDR|YLAEVAC(IPM[C])GDDR	4|4|1	1.77404|1.02051|1.17647	0.27958|0.3177|NA	1.32367	0.39775	9	3	0.30049
Q922X9	262	Q922X9_262	Prmt7	ANM7_MOUSE Protein arginine N-methyltransferase 7 OS=Mus musculus OX=10090 GN=Prmt7 PE=1 SV=1	QVSSSAAC(IPM[C])HSR||QVSSSAAC(IPM[C])HSR	1||1	1.69492||0.95238	NA||NA	1.32365	0.52506	2	2	0.396676
P97377	177	P97377_177	Cdk2	CDK2_MOUSE Cyclin-dependent kinase 2 OS=Mus musculus OX=10090 GN=Cdk2 PE=1 SV=2	APEILLGC(IPM[C])K|APEILLGC(IPM[C])K|APEILLGC(IPM[C])K	10|5|11	1.21252|1.0|1.75439	0.10043|0.00707|0.19791	1.3223	0.38899	26	3	0.294177
Q64213	279	Q64213_279	Sf1	SF01_MOUSE Splicing factor 1 OS=Mus musculus OX=10090 GN=Sf1 PE=1 SV=6	SITNTTVC(IPM[C])TK||SITNTTVC(IPM[C])TK	2||1	1.19365||1.44928	0.793||NA	1.32146	0.18076	3	2	0.136788
B2RX12	664	B2RX12_664	Abcc3	MRP3_MOUSE ATP-binding cassette sub-family C member 3 OS=Mus musculus OX=10090 GN=Abcc3 PE=1 SV=2	GALVAVVGPVGC(IPM[C])GK|GALVAVVGPVGC(IPM[C])GK|GALVAVVGPVGC(IPM[C])GK	1|1|3	1.23457|1.19048|1.53846	NA|NA|0.41254	1.32117	0.18947	5	3	0.143411
Q9WVA4	124	Q9WVA4_124	Tagln2	TAGL2_MOUSE Transgelin-2 OS=Mus musculus OX=10090 GN=Tagln2 PE=1 SV=4	NMAC(IPM[C])VQR|NMAC(IPM[C])VQR|NMAC(IPM[C])VQR	44|55|45	1.88746|0.92593|1.14943	0.31295|0.24483|0.21748	1.32094	0.50319	144	3	0.380933
Q8K327	183	Q8K327_183	Champ1	CHAP1_MOUSE Chromosome alignment-maintaining phosphoprotein 1 OS=Mus musculus OX=10090 GN=Champ1 PE=1 SV=1	AAPVPC(IPM[C])PER|AAPVPC(IPM[C])PER|AAPVPC(IPM[C])PER	7|7|4	1.47059|0.92593|1.56594	0.13372|0.0725|0.13318	1.32082	0.34529	18	3	0.261421
Q3U1J4	378	Q3U1J4_378	Ddb1	DDB1_MOUSE DNA damage-binding protein 1 OS=Mus musculus OX=10090 GN=Ddb1 PE=1 SV=2	QGQGQLVTC(IPM[C])SGAFK||QGQGQLVTC(IPM[C])SGAFK	2||2	1.33439||1.30687	0.16247||0.32753	1.32063	0.01946	4	2	0.0147354
O88508	336	O88508_336	Dnmt3a	DNM3A_MOUSE DNA (cytosine-5)-methyltransferase 3A OS=Mus musculus OX=10090 GN=Dnmt3a PE=1 SV=2	FSVVC(IPM[C])VEK|FSVVC(IPM[C])VEK|FSVVC(IPM[C])VEK	7|3|4	1.28205|1.35135|1.32456	0.07218|0.02834|0.15038	1.31932	0.03495	14	3	0.0264909
Q8R3S6	650	Q8R3S6_650	Exoc1	EXOC1_MOUSE Exocyst complex component 1 OS=Mus musculus OX=10090 GN=Exoc1 PE=1 SV=4	C(IPM[C])ISNQIR||C(IPM[C])ISNQIR	2||1	1.64647||0.9901	0.39118||NA	1.31828	0.46412	3	2	0.352065
Q60715	503	Q60715_503	P4ha1	P4HA1_MOUSE Prolyl 4-hydroxylase subunit alpha-1 OS=Mus musculus OX=10090 GN=P4ha1 PE=1 SV=2	HAAC(IPM[C])PVLVGNK|HAAC(IPM[C])PVLVGNK|	2|1|	1.66532|0.97087|	0.41784|NA|	1.3181	0.49105	3	2	0.372544
Q9EPU4	1042	Q9EPU4_1042	Cpsf1	CPSF1_MOUSE Cleavage and polyadenylation specificity factor subunit 1 OS=Mus musculus OX=10090 GN=Cpsf1 PE=1 SV=1	VYAVATSTNTPC(IPM[C])TR|VYAVATSTNTPC(IPM[C])TR|VYAVATSTNTPC(IPM[C])TR	5|3|1	1.44928|1.28205|1.21951	0.13438|0.13677|NA	1.31695	0.11879	9	3	0.0902008
Q9D2X5	258	Q9D2X5_258	Mau2	SCC4_MOUSE MAU2 chromatid cohesion factor homolog OS=Mus musculus OX=10090 GN=Mau2 PE=1 SV=3	SVKPC(IPM[C])LK||SVKPC(IPM[C])LK	1||1	1.63934||0.9901	NA||NA	1.31472	0.45908	2	2	0.349185
Q62273	80	Q62273_80	Slc26a2	S26A2_MOUSE Sulfate transporter OS=Mus musculus OX=10090 GN=Slc26a2 PE=1 SV=1	SCQC(IPM[C])SAAK|SCQC(IPM[C])SAAK|	3|4|	1.63934|0.9901|	0.0|0.0|	1.31472	0.45908	7	2	0.349185
Q8CD15	432	Q8CD15_432	Riox2	RIOX2_MOUSE Ribosomal oxygenase 2 OS=Mus musculus OX=10090 GN=Riox2 PE=1 SV=2	QIWC(IPM[C])GSPIR|QIWC(IPM[C])GSPIR|QIWC(IPM[C])GSPIR	3|2|3	1.75439|1.02567|1.16279	0.29808|0.00744|0.02094	1.31428	0.38726	8	3	0.294656
Q921F4	584	Q921F4_584	Hnrnpll	HNRLL_MOUSE Heterogeneous nuclear ribonucleoprotein L-like OS=Mus musculus OX=10090 GN=Hnrnpll PE=1 SV=3	LC(IPM[C])FSTSSHL|LC(IPM[C])FSTSSHL|LC(IPM[C])FSTSSHL	2|1|4	1.75926|0.90909|1.26603	0.13095|NA|0.04771	1.31146	0.4269	7	3	0.325515
Q8VEM8	232	Q8VEM8_232	Slc25a3	S25A3_MOUSE Solute carrier family 25 member 3 OS=Mus musculus OX=10090 GN=Slc25a3 PE=1 SV=1	FAC(IPM[C])FER|FAC(IPM[C])FER|FAC(IPM[C])FER	47|47|64	1.63934|0.96154|1.33333	0.14918|0.09158|0.22927	1.3114	0.33943	158	3	0.25883
Q99J10	205	Q99J10_205	Ctu1	CTU1_MOUSE Cytoplasmic tRNA 2-thiolation protein 1 OS=Mus musculus OX=10090 GN=Ctu1 PE=2 SV=1	GGVLGSTGEGC(IPM[C])ALPR|GGVLGSTGEGC(IPM[C])ALPR|GGVLGSTGEGC(IPM[C])ALPR	5|2|2	1.08696|1.30769|1.53846	0.24861|0.03626|0.0	1.31104	0.22577	9	3	0.172207
Q8CFI7	1093	Q8CFI7_1093	Polr2b	RPB2_MOUSE DNA-directed RNA polymerase II subunit RPB2 OS=Mus musculus OX=10090 GN=Polr2b PE=1 SV=2	DC(IPM[C])QIAHGAAQFLR|DC(IPM[C])QIAHGAAQFLR|DC(IPM[C])QIAHGAAQFLR	4|2|6	1.81818|0.94959|1.16295	0.19088|0.05728|0.12864	1.31024	0.45264	12	3	0.345463
Q3TQQ9	346	Q3TQQ9_346	Firrm	FIRRM_MOUSE FIGNL1-interacting regulator of recombination and mitosis OS=Mus musculus OX=10090 GN=Firrm PE=1 SV=2	FLSLC(IPM[C])AAK|FLSLC(IPM[C])AAK|	1|1|	1.63934|0.98039|	NA|NA|	1.30987	0.46595	2	2	0.355722
Q8CGC7	910	Q8CGC7_910	Eprs1	SYEP_MOUSE Bifunctional glutamate/proline--tRNA ligase OS=Mus musculus OX=10090 GN=Eprs1 PE=1 SV=4	VAC(IPM[C])QGEVVR|VAC(IPM[C])QGEVVR|VAC(IPM[C])QGEVVR	8|5|6	1.45993|0.89286|1.5749	0.06797|0.06021|0.26409	1.30923	0.36514	19	3	0.278897
Q91YR7	913	Q91YR7_913	Prpf6	PRP6_MOUSE Pre-mRNA-processing factor 6 OS=Mus musculus OX=10090 GN=Prpf6 PE=1 SV=1	HGELWC(IPM[C])AVSK|HGELWC(IPM[C])AVSK|HGELWC(IPM[C])AVSK	3|1|4	1.53846|1.38889|1.0001	0.36694|NA|0.05213	1.30915	0.2779	8	3	0.212275
Q9CV28	27	Q9CV28_27	Mindy3	MINY3_MOUSE Ubiquitin carboxyl-terminal hydrolase MINDY-3 OS=Mus musculus OX=10090 GN=Mindy3 PE=1 SV=2	SSPGLSDTIFC(IPM[C])R SPGLSDTIFC(IPM[C])R|SSPGLSDTIFC(IPM[C])R|SSPGLSDTIFC(IPM[C])R	2|5|4	0.81845|1.81818|1.29006	0.31567|0.40166|0.36497	1.3089	0.50013	11	3	0.382099
Q9JJK2	51	Q9JJK2_51	Lancl2	LANC2_MOUSE LanC-like protein 2 OS=Mus musculus OX=10090 GN=Lancl2 PE=1 SV=1	VC(IPM[C])PLPTTEDPGLPFHPNGK|VC(IPM[C])PLPTTEDPGLPFHPNGK|VC(IPM[C])PLPTTEDPGLPFHPNGK	2|1|6	1.41294|1.04167|1.47186	0.11257|NA|0.24792	1.30882	0.23323	9	3	0.178199
Q6PEB6	134	Q6PEB6_134	Mob4	PHOCN_MOUSE MOB-like protein phocein OS=Mus musculus OX=10090 GN=Mob4 PE=1 SV=1	HTLDGAAC(IPM[C])LLNSNK|HTLDGAAC(IPM[C])LLNSNK|HTLDGAAC(IPM[C])LLNSNK	4|2|4	1.75926|0.88503|1.28205	0.30616|0.01108|0.04391	1.30878	0.43773	10	3	0.334457
Q99PL5	1198	Q99PL5_1198	Rrbp1	RRBP1_MOUSE Ribosome-binding protein 1 OS=Mus musculus OX=10090 GN=Rrbp1 PE=1 SV=2	LKELESQVSC(IPM[C])LEK|LKELESQVSC(IPM[C])LEK|LKELESQVSC(IPM[C])LEK	3|1|3	1.63934|1.14943|1.13636	0.01527|NA|0.15709	1.30838	0.2867	7	3	0.219126
Q3U1G5	183	Q3U1G5_183	Isg20l2	I20L2_MOUSE Interferon-stimulated 20 kDa exonuclease-like 2 OS=Mus musculus OX=10090 GN=Isg20l2 PE=1 SV=2	SEDKC(IPM[C])PTVPQNLPGK C(IPM[C])PTVPQNLPGK|SEDKC(IPM[C])PTVPQNLPGK C(IPM[C])PTVPQNLPGK|SEDKC(IPM[C])PTVPQNLPGK C(IPM[C])PTVPQNLPGK	10|8|12	1.26663|1.31579|1.34234	0.22759|0.15704|0.26783	1.30825	0.03841	30	3	0.0293598
Q9JHU9	235	Q9JHU9_235	Isyna1	INO1_MOUSE Inositol-3-phosphate synthase 1 OS=Mus musculus OX=10090 GN=Isyna1 PE=1 SV=1	FC(IPM[C])EVVPGR|FC(IPM[C])EVVPGR|FC(IPM[C])EVVPGR	5|3|5	1.19048|1.0101|1.72414	0.0|0.04686|0.45013	1.30824	0.3713	13	3	0.283816
Q68FG3	319	Q68FG3_319	Spty2d1	SPT2_MOUSE Protein SPT2 homolog OS=Mus musculus OX=10090 GN=Spty2d1 PE=2 SV=1	PSTC(IPM[C])SPSVPK||PSTC(IPM[C])SPSVPK	1||1	1.5625||1.05263	NA||NA	1.30756	0.36053	2	2	0.275727
Q8C7E9	450	Q8C7E9_450	Cstf2t	CSTFT_MOUSE Cleavage stimulation factor subunit 2 tau variant OS=Mus musculus OX=10090 GN=Cstf2t PE=1 SV=2	|METC(IPM[C])AMETR|METC(IPM[C])AMETR	|2|1	|1.0989|1.51515	|0.0|NA	1.30702	0.29433	3	2	0.225192
Q8BQM4	445	Q8BQM4_445	Heatr3	HEAT3_MOUSE HEAT repeat-containing protein 3 OS=Mus musculus OX=10090 GN=Heatr3 PE=1 SV=1	TSSPNSVAVDIC(IPM[C])SK||TSSPNSVAVDIC(IPM[C])SK	2||2	1.11481||1.49917	0.14808||0.59949	1.30699	0.27178	4	2	0.207943
Q9DBY8	483	Q9DBY8_483	Nvl	NVL_MOUSE Nuclear valosin-containing protein-like OS=Mus musculus OX=10090 GN=Nvl PE=1 SV=1	EAAMC(IPM[C])AVNR|EAAMC(IPM[C])AVNR|EAAMC(IPM[C])AVNR	4|3|3	1.62871|1.0101|1.28205	0.52009|0.32784|0.04001	1.30695	0.31006	10	3	0.237239
B2RXC1	658	B2RXC1_658	Trappc11	TPC11_MOUSE Trafficking protein particle complex subunit 11 OS=Mus musculus OX=10090 GN=Trappc11 PE=1 SV=1	MC(IPM[C])LVPGK|MC(IPM[C])LVPGK|	2|1|	1.60354|1.0101|	0.30356|NA|	1.30682	0.41963	3	2	0.321108
Q8VCZ6	565	Q8VCZ6_565	Sgsm3	SGSM3_MOUSE Small G protein signaling modulator 3 OS=Mus musculus OX=10090 GN=Sgsm3 PE=1 SV=1	GTLC(IPM[C])PALK|GTLC(IPM[C])PALK|GTLC(IPM[C])PALK	3|1|2	1.6129|0.9901|1.31579	0.11852|NA|0.0	1.30626	0.31151	6	3	0.238475
Q8JZN5	617	Q8JZN5_617	Acad9	ACAD9_MOUSE Complex I assembly factor ACAD9, mitochondrial OS=Mus musculus OX=10090 GN=Acad9 PE=1 SV=2	AYIC(IPM[C])AHPLDR|AYIC(IPM[C])AHPLDR|AYIC(IPM[C])AHPLDR	2|1|3	1.82141|0.86207|1.23457	0.43311|NA|0.11137	1.30602	0.48364	6	3	0.370316
Q8VDZ4	245	Q8VDZ4_245	Zdhhc5	ZDHC5_MOUSE Palmitoyltransferase ZDHHC5 OS=Mus musculus OX=10090 GN=Zdhhc5 PE=1 SV=1	VLC(IPM[C])SSPAPR|VLC(IPM[C])SSPAPR|VLC(IPM[C])SSPAPR	5|1|2	1.53846|1.17647|1.19858	0.29529|NA|0.19057	1.3045	0.20291	8	3	0.155546
Q9EQC0	34	Q9EQC0_34	Chst1	CHST1_MOUSE Carbohydrate sulfotransferase 1 OS=Mus musculus OX=10090 GN=Chst1 PE=1 SV=1	SFHTC(IPM[C])PGLTDTGLAER|SFHTC(IPM[C])PGLTDTGLAER|SFHTC(IPM[C])PGLTDTGLAER	1|3|2	1.53846|0.78125|1.58988	NA|0.10491|1.20087	1.3032	0.45275	6	3	0.347414
O70546	386	O70546_386	Kdm6a	KDM6A_MOUSE Lysine-specific demethylase 6A OS=Mus musculus OX=10090 GN=Kdm6a PE=1 SV=2	NC(IPM[C])SNTSGLAAR|NC(IPM[C])SNTSGLAAR|NC(IPM[C])SNTSGLAAR	1|2|1	1.5625|1.02909|1.31579	NA|0.13365|NA	1.30246	0.26695	4	3	0.204958
Q8VDK1	161	Q8VDK1_161	Nit1	NIT1_MOUSE Deaminated glutathione amidase OS=Mus musculus OX=10090 GN=Nit1 PE=1 SV=2	THLC(IPM[C])DVEIPGQGPMR||THLC(IPM[C])DVEIPGQGPMR	4||4	1.02041||1.58275	0.0||0.14868	1.30158	0.39763	8	2	0.305498
Q9R1P3	91	Q9R1P3_91	Psmb2	PSB2_MOUSE Proteasome subunit beta type-2 OS=Mus musculus OX=10090 GN=Psmb2 PE=1 SV=1	RNLADC(IPM[C])LR NLADC(IPM[C])LR|NLADC(IPM[C])LR|NLADC(IPM[C])LR	5|1|3	1.08696|1.40845|1.40845	0.47519|NA|0.48775	1.30129	0.18561	9	3	0.142635
Q6P1G0	916	Q6P1G0_916	Heatr6	HEAT6_MOUSE HEAT repeat-containing protein 6 OS=Mus musculus OX=10090 GN=Heatr6 PE=1 SV=1	MLQC(IPM[C])AIQASTDKDK|MLQC(IPM[C])AIQASTDKDK MLQC(IPM[C])AIQASTDK|MLQC(IPM[C])AIQASTDKDK MLQC(IPM[C])AIQASTDK	4|7|7	1.5889|1.19048|1.1236	0.08262|0.10194|0.37856	1.30099	0.25157	18	3	0.193368
Q8BH95	111	Q8BH95_111	Echs1	ECHM_MOUSE Enoyl-CoA hydratase, mitochondrial OS=Mus musculus OX=10090 GN=Echs1 PE=1 SV=1	TFQDC(IPM[C])YSSK|TFQDC(IPM[C])YSSK|TFQDC(IPM[C])YSSK	5|5|1	0.89286|1.53846|1.47059	0.06811|0.67501|NA	1.30064	0.35477	11	3	0.272766
Q8R5C5	222	Q8R5C5_222	Actr1b	ACTY_MOUSE Beta-centractin OS=Mus musculus OX=10090 GN=Actr1b PE=1 SV=1	AC(IPM[C])YLSINPQK|AC(IPM[C])YLSINPQK|AC(IPM[C])YLSINPQK	1|1|4	1.14943|1.51515|1.23457	NA|NA|0.01487	1.29972	0.19137	6	3	0.147239
Q8BHE8	162	Q8BHE8_162	Maip1	MAIP1_MOUSE m-AAA protease-interacting protein 1, mitochondrial OS=Mus musculus OX=10090 GN=Maip1 PE=1 SV=1	LLSQC(IPM[C])K||LLSQC(IPM[C])K	1||1	1.28205||1.31579	NA||NA	1.29892	0.02386	2	2	0.0183691
Q566J8	148	Q566J8_148	Coq8b	COQ8B_MOUSE Atypical kinase COQ8B, mitochondrial OS=Mus musculus OX=10090 GN=Coq8b PE=1 SV=1	IVQTLC(IPM[C])TVR|IVQTLC(IPM[C])TVR|IVQTLC(IPM[C])TVR	8|5|6	1.68079|0.98039|1.23532	0.22702|0.04792|0.09113	1.29883	0.35449	19	3	0.27293
P58281	786	P58281_786	Opa1	OPA1_MOUSE Dynamin-like GTPase OPA1, mitochondrial OS=Mus musculus OX=10090 GN=Opa1 PE=1 SV=1	|TQEQC(IPM[C])VHNETK|TQEQC(IPM[C])VHNETK	|1|1	|1.0101|1.5873	|NA|NA	1.2987	0.40814	2	2	0.314268
Q921F2	50	Q921F2_50	Tardbp	TADBP_MOUSE TAR DNA-binding protein 43 OS=Mus musculus OX=10090 GN=Tardbp PE=1 SV=1	NPVSQC(IPM[C])MR YRNPVSQC(IPM[C])MR|PVSQC(IPM[C])MR NPVSQC(IPM[C])MR YRNPVSQC(IPM[C])MR|NPVSQC(IPM[C])MR VSQC(IPM[C])MR YRNPVSQC(IPM[C])MR	8|11|15	1.72414|0.96154|1.20482	0.24512|0.1276|0.17306	1.29683	0.38954	34	3	0.300379
Q3U0V2	102	Q3U0V2_102	Tradd	TRADD_MOUSE Tumor necrosis factor receptor type 1-associated DEATH domain protein OS=Mus musculus OX=10090 GN=Tradd PE=1 SV=1	C(IPM[C])MAPALAQEALR|C(IPM[C])MAPALAQEALR|C(IPM[C])MAPALAQEALR	4|8|8	1.19318|1.17647|1.51829	0.39254|0.08754|0.23815	1.29598	0.19271	20	3	0.148698
O35704	438	O35704_438	Sptlc1	SPTC1_MOUSE Serine palmitoyltransferase 1 OS=Mus musculus OX=10090 GN=Sptlc1 PE=1 SV=2	C(IPM[C])LPPPSIR|C(IPM[C])LPPPSIR|C(IPM[C])LPPPSIR	5|3|6	1.6129|1.1236|1.15003	0.12967|0.33591|0.11534	1.29551	0.27519	14	3	0.212418
O54926	97	O54926_97	Siva1	SIVA_MOUSE Apoptosis regulatory protein Siva OS=Mus musculus OX=10090 GN=Siva1 PE=1 SV=1	C(IPM[C])QAQASEGGLPR||C(IPM[C])QAQASEGGLPR	2||2	1.31579||1.27452	0.0||1.64686	1.29516	0.02918	4	2	0.02253
Q5SUR0	270	Q5SUR0_270	Pfas	PUR4_MOUSE Phosphoribosylformylglycinamidine synthase OS=Mus musculus OX=10090 GN=Pfas PE=1 SV=1	|FC(IPM[C])DNSSAIQGK|FC(IPM[C])DNSSAIQGK	|1|2	|1.19048|1.39922	|NA|0.04151	1.29485	0.1476	3	2	0.11399
Q9JJG9	395	Q9JJG9_395	Noa1	NOA1_MOUSE Nitric oxide-associated protein 1 OS=Mus musculus OX=10090 GN=Noa1 PE=1 SV=1	FPIC(IPM[C])NPTPYR|FPIC(IPM[C])NPTPYR|FPIC(IPM[C])NPTPYR	5|6|6	1.72414|1.05823|1.09943	0.06449|0.05666|0.04849	1.29393	0.37314	17	3	0.288377
Q8BTI8	1262	Q8BTI8_1262	Srrm2	SRRM2_MOUSE Serine/arginine repetitive matrix protein 2 OS=Mus musculus OX=10090 GN=Srrm2 PE=1 SV=3	AAETPAVASC(IPM[C])WSGPQVSPEHK|AAETPAVASC(IPM[C])WSGPQVSPEHK|AAETPAVASC(IPM[C])WSGPQVSPEHK	3|3|3	1.53846|0.89286|1.44928	0.11843|0.01909|0.11618	1.29353	0.34985	9	3	0.270461
Q8CH77	1649	Q8CH77_1649	Nav1	NAV1_MOUSE Neuron navigator 1 OS=Mus musculus OX=10090 GN=Nav1 PE=1 SV=2	C(IPM[C])PYIIGTTNQPVK|C(IPM[C])PYIIGTTNQPVK|C(IPM[C])PYIIGTTNQPVK	4|5|5	1.52752|1.17647|1.17647	0.19824|0.1032|0.10415	1.29349	0.20268	14	3	0.156692
Q5XJY6	7	Q5XJY6_7	Fancb	FANCB_MOUSE Fanconi anemia group B protein homolog OS=Mus musculus OX=10090 GN=Fancb PE=2 SV=2	C(IPM[C])AIMGK|C(IPM[C])AIMGK|C(IPM[C])AIMGK	6|1|6	1.15923|1.20482|1.5155	0.12933|NA|0.26172	1.29318	0.19388	13	3	0.149925
P62858	27	P62858_27	Rps28	RS28_MOUSE Small ribosomal subunit protein eS28 OS=Mus musculus OX=10090 GN=Rps28 PE=1 SV=1	TGSQGQC(IPM[C])TQVR|TGSQGQC(IPM[C])TQVR|TGSQGQC(IPM[C])TQVR	2|4|2	1.38528|1.21951|1.27394	0.61221|0.00735|0.01148	1.29291	0.0845	8	3	0.0653564
Q8BHL7	11	Q8BHL7_11	Cdc42se1	C42S1_MOUSE CDC42 small effector protein 1 OS=Mus musculus OX=10090 GN=Cdc42se1 PE=1 SV=1	LGCC(IPM[C])VVEKPQPK|LGCC(IPM[C])VVEKPQPK|LGCC(IPM[C])VVEKPQPK	7|3|8	1.51515|1.06383|1.2987	0.22318|0.08801|0.12562	1.29256	0.22572	18	3	0.17463
Q8BM55	464	Q8BM55_464	Tmem214	TM214_MOUSE Transmembrane protein 214 OS=Mus musculus OX=10090 GN=Tmem214 PE=1 SV=1	GSGGSEHVLTC(IPM[C])DTACK||KGSGGSEHVLTC(IPM[C])DTACK GSGGSEHVLTC(IPM[C])DTACK	3||5	1.40845||1.17647	0.06336||0.05037	1.29246	0.16403	8	2	0.126913
Q8R4B8	767	Q8R4B8_767	Nlrp3	NLRP3_MOUSE NACHT, LRR and PYD domains-containing protein 3 OS=Mus musculus OX=10090 GN=Nlrp3 PE=1 SV=1	VLCEALQHPGC(IPM[C])NIQR||VLCEALQHPGC(IPM[C])NIQR	3||3	1.40845||1.17647	0.87783||0.03354	1.29246	0.16403	6	2	0.126913
Q80X82	969	Q80X82_969	Sympk	SYMPK_MOUSE Symplekin OS=Mus musculus OX=10090 GN=Sympk PE=1 SV=2	ATNLC(IPM[C])FAER|ATNLC(IPM[C])FAER|ATNLC(IPM[C])FAER	2|5|6	1.53883|1.06383|1.27394	0.03348|0.17104|0.02251	1.2922	0.23803	13	3	0.184205
Q8BTM8	1453	Q8BTM8_1453	Flna	FLNA_MOUSE Filamin-A OS=Mus musculus OX=10090 GN=Flna PE=1 SV=5	C(IPM[C])SGPGLSPGMVR|C(IPM[C])SGPGLSPGMVR|C(IPM[C])SGPGLSPGMVR	2|4|4	1.10229|1.46435|1.30987	0.68591|0.32438|0.48859	1.29217	0.18168	10	3	0.140601
Q9JK38	113	Q9JK38_113	Gnpnat1	GNA1_MOUSE Glucosamine 6-phosphate N-acetyltransferase OS=Mus musculus OX=10090 GN=Gnpnat1 PE=1 SV=1	|FIHSC(IPM[C])AK|FIHSC(IPM[C])AK	|1|2	|0.97087|1.6129	|NA|0.0	1.29188	0.45398	3	2	0.35141
P60766	157	P60766_157	Cdc42	CDC42_MOUSE Cell division control protein 42 homolog OS=Mus musculus OX=10090 GN=Cdc42 PE=1 SV=2	YVEC(IPM[C])SALTQK||YVEC(IPM[C])SALTQK	2||1	0.99505||1.5873	0.007||NA	1.29117	0.41878	3	2	0.324341
Q8CJF7	1471	Q8CJF7_1471	Ahctf1	ELYS_MOUSE Protein ELYS OS=Mus musculus OX=10090 GN=Ahctf1 PE=1 SV=1	C(IPM[C])PVTSER|C(IPM[C])PVTSER|C(IPM[C])PVTSER	2|1|3	0.95613|1.21951|1.69492	0.4156|NA|0.09061	1.29019	0.37443	6	3	0.290213
Q9WV76	144	Q9WV76_144	Ap4b1	AP4B1_MOUSE AP-4 complex subunit beta-1 OS=Mus musculus OX=10090 GN=Ap4b1 PE=1 SV=2	VAVLGC(IPM[C])AK|VAVLGC(IPM[C])AK|VAVLGC(IPM[C])AK	1|2|3	1.44928|1.10528|1.31579	NA|0.02591|0.09605	1.29012	0.17343	6	3	0.134429
Q6P1H6	93	Q6P1H6_93	Ankle2	ANKL2_MOUSE Ankyrin repeat and LEM domain-containing protein 2 OS=Mus musculus OX=10090 GN=Ankle2 PE=1 SV=2	C(IPM[C])GPITSTTR||C(IPM[C])GPITSTTR	1||3	1.49254||1.08696	NA||0.04697	1.28975	0.28679	4	2	0.222361
Q9R059	10	Q9R059_10	Fhl3	FHL3_MOUSE Four and a half LIM domains protein 3 OS=Mus musculus OX=10090 GN=Fhl3 PE=1 SV=2	C(IPM[C])NESLYGR|C(IPM[C])NESLYGR|	3|2|	1.42857|1.14958|	0.05161|0.01869|	1.28907	0.19728	5	2	0.153041
Q9Z1F9	173	Q9Z1F9_173	Uba2	SAE2_MOUSE SUMO-activating enzyme subunit 2 OS=Mus musculus OX=10090 GN=Uba2 PE=1 SV=1	TFPGC(IPM[C])TIR|TFPGC(IPM[C])TIR|TFPGC(IPM[C])TIR	8|6|9	1.72414|1.00505|1.13636	0.08773|0.02845|0.05701	1.28852	0.38293	23	3	0.297186
Q61831	283	Q61831_283	Mapk10	MK10_MOUSE Mitogen-activated protein kinase 10 OS=Mus musculus OX=10090 GN=Mapk10 PE=1 SV=2	VIEQLGTPC(IPM[C])PEFMK|VIEQLGTPC(IPM[C])PEFMK|VIEQLGTPC(IPM[C])PEFMK	2|2|1	0.86855|1.21115|1.78571	0.06913|0.12382|NA	1.28847	0.46344	5	3	0.359682
Q8K4Q8	27	Q8K4Q8_27	Colec12	COL12_MOUSE Collectin-12 OS=Mus musculus OX=10090 GN=Colec12 PE=1 SV=1	FGIQEGTQC(IPM[C])TK|FGIQEGTQC(IPM[C])TK|FGIQEGTQC(IPM[C])TK	2|2|2	0.88523|1.35135|1.62698	0.02216|0.0|0.05612	1.28785	0.37493	6	3	0.291129
Q02526	154	Q02526_154	Zfp41	ZFP41_MOUSE Zinc finger protein 41 OS=Mus musculus OX=10090 GN=Zfp41 PE=2 SV=2	AFNC(IPM[C])GSNLLK|AFNC(IPM[C])GSNLLK|AFNC(IPM[C])GSNLLK	2|2|1	1.65299|0.87719|1.33333	0.95119|0.0|NA	1.28784	0.3899	5	3	0.302755
Q03147	312	Q03147_312	Cdk7	CDK7_MOUSE Cyclin-dependent kinase 7 OS=Mus musculus OX=10090 GN=Cdk7 PE=1 SV=2	PNC(IPM[C])PVEALK|PNC(IPM[C])PVEALK PNC(IPM[C])PVEALKEPANPTVATK|PNC(IPM[C])PVEALK PNC(IPM[C])PVEALKEPANPTVATK	1|4|3	1.08696|0.99049|1.78571	NA|0.09264|0.12887	1.28772	0.43396	8	3	0.336999
Q505F5	251	Q505F5_251	Lrrc47	LRC47_MOUSE Leucine-rich repeat-containing protein 47 OS=Mus musculus OX=10090 GN=Lrrc47 PE=1 SV=1	MVGGC(IPM[C])QTK|MVGGC(IPM[C])QTK|MVGGC(IPM[C])QTK	2|1|1	1.80645|1.07527|0.98039	0.27372|NA|NA	1.28737	0.45203	4	3	0.351127
B1AVH7	680	B1AVH7_680	Tbc1d2	TBD2A_MOUSE TBC1 domain family member 2A OS=Mus musculus OX=10090 GN=Tbc1d2 PE=2 SV=1	HFTC(IPM[C])PTSSFPDK||HFTC(IPM[C])PTSSFPDK	3||1	1.63934||0.93458	0.10804||NA	1.28696	0.49834	4	2	0.387223
Q65Z40	785	Q65Z40_785	Wapl	WAPL_MOUSE Wings apart-like protein homolog OS=Mus musculus OX=10090 GN=Wapl PE=1 SV=2	LC(IPM[C])ETVHNK|LC(IPM[C])ETVHNK|LC(IPM[C])ETVHNK	1|2|2	1.75439|0.92874|1.17647	NA|0.19105|0.0	1.28653	0.42369	5	3	0.329328
Q8CI95	37	Q8CI95_37	Osbpl11	OSB11_MOUSE Oxysterol-binding protein-related protein 11 OS=Mus musculus OX=10090 GN=Osbpl11 PE=1 SV=2	NSGNSSC(IPM[C])GGAISSSSSNSSR||NSGNSSC(IPM[C])GGAISSSSSNSSR	1||1	1.5625||1.0101	NA||NA	1.2863	0.39061	2	2	0.303669
Q9QY36	194	Q9QY36_194	Naa10	NAA10_MOUSE N-alpha-acetyltransferase 10 OS=Mus musculus OX=10090 GN=Naa10 PE=1 SV=1	GNVLLSSGEAC(IPM[C])R|GNVLLSSGEAC(IPM[C])R|GNVLLSSGEAC(IPM[C])R	4|3|4	1.33439|0.9009|1.62346	0.13908|0.16788|0.16729	1.28625	0.36368	11	3	0.282744
Q8VHK1	1139	Q8VHK1_1139	Caskin2	CSKI2_MOUSE Caskin-2 OS=Mus musculus OX=10090 GN=Caskin2 PE=1 SV=3	PVPPPRPENTGPVC(IPM[C])PGR|PVPPPRPENTGPVC(IPM[C])PGR|PVPPPRPENTGPVC(IPM[C])PGR	4|1|2	1.27435|1.36986|1.21252	0.0451|NA|0.03118	1.28558	0.07927	7	3	0.0616609
A8C756	1444	A8C756_1444	Thada	THADA_MOUSE tRNA (32-2'-O)-methyltransferase regulator THADA OS=Mus musculus OX=10090 GN=Thada PE=1 SV=1	QNPC(IPM[C])LVTR||QNPC(IPM[C])LVTR	4||4	1.45993||1.11111	0.02014||0.07788	1.28552	0.24665	8	2	0.191868
P33215	516	P33215_516	Nedd1	NEDD1_MOUSE Protein NEDD1 OS=Mus musculus OX=10090 GN=Nedd1 PE=1 SV=2	|LISSGAEPGILNTC(IPM[C])PSSNQAR|LISSGAEPGILNTC(IPM[C])PSSNQAR	|2|3	|1.21951|1.35135	|0.0|0.10097	1.28543	0.09322	5	2	0.0725205
Q8C050	439	Q8C050_439	Rps6ka5	KS6A5_MOUSE Ribosomal protein S6 kinase alpha-5 OS=Mus musculus OX=10090 GN=Rps6ka5 PE=1 SV=2	|DKPLGEGSFSIC(IPM[C])R|DKPLGEGSFSIC(IPM[C])R	|1|1	|1.0989|1.47059	|NA|NA	1.28475	0.26282	2	2	0.204569
Q2EMV9	648	Q2EMV9_648	Parp14	PAR14_MOUSE Protein mono-ADP-ribosyltransferase PARP14 OS=Mus musculus OX=10090 GN=Parp14 PE=1 SV=3	VIVTGC(IPM[C])VK||VIVTGC(IPM[C])VK	1||1	1.51515||1.05263	NA||NA	1.28389	0.32705	2	2	0.254734
Q65Z40	694	Q65Z40_694	Wapl	WAPL_MOUSE Wings apart-like protein homolog OS=Mus musculus OX=10090 GN=Wapl PE=1 SV=2	C(IPM[C])AMPSFR||C(IPM[C])AMPSFR	2||3	1.40412||1.16279	0.78724||0.11949	1.28346	0.17065	5	2	0.132961
P52927	41	P52927_41	Hmga2	HMGA2_MOUSE High mobility group protein HMGI-C OS=Mus musculus OX=10090 GN=Hmga2 PE=1 SV=1	KQQQEPTC(IPM[C])EPSPK|KQQQEPTC(IPM[C])EPSPK|KQQQEPTC(IPM[C])EPSPK	2|2|2	1.82361|0.86438|1.16186	0.14067|0.06323|0.16998	1.28328	0.49101	6	3	0.382621
Q8CI03	292	Q8CI03_292	Flywch1	FWCH1_MOUSE FLYWCH-type zinc finger-containing protein 1 OS=Mus musculus OX=10090 GN=Flywch1 PE=1 SV=2	SHC(IPM[C])HSPDIEGLQAR|SHC(IPM[C])HSPDIEGLQAR|	1|1|	1.38889|1.17647|	NA|NA|	1.28268	0.1502	2	2	0.117099
Q8BQM4	463	Q8BQM4_463	Heatr3	HEAT3_MOUSE HEAT repeat-containing protein 3 OS=Mus musculus OX=10090 GN=Heatr3 PE=1 SV=1	MNTIQC(IPM[C])R|MNTIQC(IPM[C])R|MNTIQC(IPM[C])R	7|2|2	1.72414|1.14943|0.97087	0.30115|0.0|0.0	1.28148	0.39361	11	3	0.307153
Q5SUA5	149	Q5SUA5_149	Myo1g	MYO1G_MOUSE Unconventional myosin-Ig OS=Mus musculus OX=10090 GN=Myo1g PE=1 SV=1	STC(IPM[C])VLEAFGNAR|STC(IPM[C])VLEAFGNAR|STC(IPM[C])VLEAFGNAR	4|3|4	1.5749|0.84746|1.41851	0.17435|0.08807|0.1203	1.28029	0.38291	11	3	0.299081
Q3UHX0	458	Q3UHX0_458	Nol8	NOL8_MOUSE Nucleolar protein 8 OS=Mus musculus OX=10090 GN=Nol8 PE=1 SV=2	VLMENC(IPM[C])PR|VLMENC(IPM[C])PR|VLMENC(IPM[C])PR	1|3|3	1.20482|1.02041|1.6129	NA|0.08916|0.35386	1.27938	0.3032	7	3	0.23699
P45481	1220	P45481_1220	Crebbp	CBP_MOUSE Histone lysine acetyltransferase CREBBP OS=Mus musculus OX=10090 GN=Crebbp PE=1 SV=3	QLC(IPM[C])TIPR|QLC(IPM[C])TIPR|QLC(IPM[C])TIPR	7|1|6	1.69492|1.03093|1.11111	0.09093|NA|0.10281	1.27899	0.36243	14	3	0.283372
Q924C1	50	Q924C1_50	Xpo5	XPO5_MOUSE Exportin-5 OS=Mus musculus OX=10090 GN=Xpo5 PE=1 SV=1	CPICVPC(IPM[C])GLK||CPICVPC(IPM[C])GLK	5||5	1.47059||1.08696	0.1404||0.10727	1.27877	0.27127	10	2	0.212134
Q8BIJ7	324	Q8BIJ7_324	Rufy1	RUFY1_MOUSE RUN and FYVE domain-containing protein 1 OS=Mus musculus OX=10090 GN=Rufy1 PE=1 SV=1	HLSC(IPM[C])TVGDLQTK|HLSC(IPM[C])TVGDLQTK|HLSC(IPM[C])TVGDLQTK	2|2|3	1.77404|1.08176|0.98039	0.26409|0.40744|0.05478	1.27873	0.43194	7	3	0.337788
Q61191	1882	Q61191_1882	Hcfc1	HCFC1_MOUSE Host cell factor 1 OS=Mus musculus OX=10090 GN=Hcfc1 PE=1 SV=2	VAGINAC(IPM[C])GR|VAGINAC(IPM[C])GR|VAGINAC(IPM[C])GR	5|4|3	1.66667|1.06383|1.0989	0.06359|0.05632|0.04532	1.27647	0.33838	12	3	0.26509
Q8R420	1494	Q8R420_1494	Abca3	ABCA3_MOUSE Phospholipid-transporting ATPase ABCA3 OS=Mus musculus OX=10090 GN=Abca3 PE=1 SV=3	LINAC(IPM[C])VENTLR|LINAC(IPM[C])VENTLR|LINAC(IPM[C])VENTLR	2|2|2	1.6129|0.91671|1.2987	0.0|0.14665|0.40814	1.2761	0.34864	6	3	0.273207
P42227	687	P42227_687	Stat3	STAT3_MOUSE Signal transducer and activator of transcription 3 OS=Mus musculus OX=10090 GN=Stat3 PE=1 SV=2	|YC(IPM[C])RPESQEHPEADPGSAAPYLK|YC(IPM[C])RPESQEHPEADPGSAAPYLK	|1|2	|1.06383|1.4881	|NA|0.1403	1.27597	0.3	3	2	0.235115
Q80X82	859	Q80X82_859	Sympk	SYMPK_MOUSE Symplekin OS=Mus musculus OX=10090 GN=Sympk PE=1 SV=2	|C(IPM[C])LHSLTDK|C(IPM[C])LHSLTDK	|1|1	|1.16279|1.38889	|NA|NA	1.27584	0.15988	2	2	0.125314
Q9D6K5	90	Q9D6K5_90	Synj2bp	SYJ2B_MOUSE Synaptojanin-2-binding protein OS=Mus musculus OX=10090 GN=Synj2bp PE=1 SV=1	NAGC(IPM[C])AVSLR|NAGC(IPM[C])AVSLR|NAGC(IPM[C])AVSLR	5|8|6	1.6129|1.02041|1.19064	0.18314|0.10506|0.03704	1.27465	0.30505	19	3	0.239321
Q8K2V6	894	Q8K2V6_894	Ipo11	IPO11_MOUSE Importin-11 OS=Mus musculus OX=10090 GN=Ipo11 PE=1 SV=1	DC(IPM[C])MLMSQHEEPK|DC(IPM[C])MLMSQHEEPK|DC(IPM[C])MLMSQHEEPK	9|6|14	1.42857|0.97563|1.41851	0.64012|0.1187|0.57519	1.27424	0.25865	29	3	0.202984
A2ASZ8	322	A2ASZ8_322	Slc25a25	SCMC2_MOUSE Mitochondrial adenyl nucleotide antiporter SLC25A25 OS=Mus musculus OX=10090 GN=Slc25a25 PE=1 SV=1	TGQYSGMLDC(IPM[C])AR|TGQYSGMLDC(IPM[C])AR|TGQYSGMLDC(IPM[C])AR	2|2|1	1.34283|0.98716|1.49254	0.03824|0.06189|NA	1.27418	0.25959	5	3	0.203731
Q3UZ39	571	Q3UZ39_571	Lrrfip1	LRRF1_MOUSE Leucine-rich repeat flightless-interacting protein 1 OS=Mus musculus OX=10090 GN=Lrrfip1 PE=1 SV=2	AATPAETC(IPM[C])R|AATPAETC(IPM[C])R|AATPAETC(IPM[C])R	2|3|2	1.30769|0.81967|1.69492	0.03626|0.03858|0.0	1.27409	0.43859	7	3	0.344238
Q9CXY1	227	Q9CXY1_227	Tmem175	TM175_MOUSE Endosomal/lysosomal proton channel TMEM175 OS=Mus musculus OX=10090 GN=Tmem175 PE=1 SV=2	ATTWC(IPM[C])K|ATTWC(IPM[C])K|	1|1|	1.28205|1.26582|	NA|NA|	1.27393	0.01148	2	2	0.00901148
Q8CI11	246	Q8CI11_246	Gnl3	GNL3_MOUSE Guanine nucleotide-binding protein-like 3 OS=Mus musculus OX=10090 GN=Gnl3 PE=1 SV=2	LLGDFQQSC(IPM[C])GK||LLGDFQQSC(IPM[C])GK	3||3	1.17647||1.36986	0.1371||0.36588	1.27317	0.13675	6	2	0.107409
Q9CRT8	846	Q9CRT8_846	Xpot	XPOT_MOUSE Exportin-T OS=Mus musculus OX=10090 GN=Xpot PE=1 SV=3	TC(IPM[C])FIILSK|TC(IPM[C])FIILSK|TC(IPM[C])FIILSK	4|3|3	1.49287|1.0101|1.31579	0.12435|0.02078|0.03465	1.27292	0.24422	10	3	0.191858
Q91WC1	355	Q91WC1_355	Pot1	POTE1_MOUSE Protection of telomeres protein 1 OS=Mus musculus OX=10090 GN=Pot1 PE=1 SV=1	TPLC(IPM[C])AILTQK|TPLC(IPM[C])AILTQK|TPLC(IPM[C])AILTQK	2|1|4	1.70503|0.88496|1.22741	0.36169|NA|0.03617	1.27247	0.41189	7	3	0.323693
Q05144	178	Q05144_178	Rac2	RAC2_MOUSE Ras-related C3 botulinum toxin substrate 2 OS=Mus musculus OX=10090 GN=Rac2 PE=1 SV=1	AVLC(IPM[C])PQPTR|AVLC(IPM[C])PQPTR|AVLC(IPM[C])PQPTR	14|13|18	1.6129|1.04167|1.16279	0.29234|0.05833|0.17274	1.27245	0.30099	45	3	0.236544
P55200	987	P55200_987	Kmt2a	KMT2A_MOUSE Histone-lysine N-methyltransferase 2A OS=Mus musculus OX=10090 GN=Kmt2a PE=1 SV=3	TPC(IPM[C])LSAPSSSTVK|TPC(IPM[C])LSAPSSSTVK|TPC(IPM[C])LSAPSSSTVK	1|1|1	0.9434|1.53846|1.33333	NA|NA|NA	1.27173	0.30227	3	3	0.237684
Q8CI04	355	Q8CI04_355	Cog3	COG3_MOUSE Conserved oligomeric Golgi complex subunit 3 OS=Mus musculus OX=10090 GN=Cog3 PE=1 SV=3	DHC(IPM[C])ALVR|DHC(IPM[C])ALVR|DHC(IPM[C])ALVR	2|1|4	1.547|1.26582|0.9999	0.25051|NA|0.16955	1.27091	0.27359	7	3	0.215271
Q61191	353	Q61191_353	Hcfc1	HCFC1_MOUSE Host cell factor 1 OS=Mus musculus OX=10090 GN=Hcfc1 PE=1 SV=2	AWNNQVCC(IPM[C])K|AWNNQVCC(IPM[C])K|AWNNQVCC(IPM[C])K	2|4|3	1.69687|0.93365|1.17647	0.08135|0.14318|0.03535	1.269	0.38993	9	3	0.307273
E9Q634	960	E9Q634_960	Myo1e	MYO1E_MOUSE Unconventional myosin-Ie OS=Mus musculus OX=10090 GN=Myo1e PE=1 SV=1	AAPAPPGC(IPM[C])HQNGVIR|AAPAPPGC(IPM[C])HQNGVIR|AAPAPPGC(IPM[C])HQNGVIR	4|5|4	1.66852|0.79365|1.3438	0.18447|0.12525|0.32382	1.26866	0.44225	13	3	0.348596
Q8VCI7	13	Q8VCI7_13	Swsap1	SWAP1_MOUSE ATPase SWSAP1 OS=Mus musculus OX=10090 GN=Swsap1 PE=2 SV=2	VLNAGC(IPM[C])AAR|VLNAGC(IPM[C])AAR|VLNAGC(IPM[C])AAR	2|1|2	1.66713|1.02041|1.11735	0.03929|NA|0.00883	1.2683	0.34878	5	3	0.274998
Q9Z0V8	9	Q9Z0V8_9	Timm17a	TI17A_MOUSE Mitochondrial import inner membrane translocase subunit Tim17-A OS=Mus musculus OX=10090 GN=Timm17a PE=1 SV=1	EPC(IPM[C])PWR|EPC(IPM[C])PWR|EPC(IPM[C])PWR	4|8|4	1.21951|0.97124|1.6129	0.01452|0.08696|0.17354	1.26788	0.32355	16	3	0.25519
P35282	27	P35282_27	Rab21	RAB21_MOUSE Ras-related protein Rab-21 OS=Mus musculus OX=10090 GN=Rab21 PE=1 SV=4	VVLLGEGC(IPM[C])VGK|VVLLGEGC(IPM[C])VGK|VVLLGEGC(IPM[C])VGK	10|6|9	1.08696|0.93074|1.78571	0.04699|0.05591|0.07261	1.2678	0.45527	25	3	0.359102
Q80X41	406	Q80X41_406	Vrk1	VRK1_MOUSE Serine/threonine-protein kinase VRK1 OS=Mus musculus OX=10090 GN=Vrk1 PE=1 SV=2	SVESQGAIHGSMSQPAAGC(IPM[C])SSSDSSR|SVESQGAIHGSMSQPAAGC(IPM[C])SSSDSSR|	2|1|	1.51515|1.02041|	0.0|NA|	1.26778	0.34983	3	2	0.275939
Q6ZQJ5	1059	Q6ZQJ5_1059	Dna2	DNA2_MOUSE DNA replication ATP-dependent helicase/nuclease DNA2 OS=Mus musculus OX=10090 GN=Dna2 PE=1 SV=2	EHESLSHILGDC(IPM[C])QR||EHESLSHILGDC(IPM[C])QR	2||3	1.51515||1.02041	0.0||0.07775	1.26778	0.34983	5	2	0.275939
Q9WUU8	269	Q9WUU8_269	Tnip1	TNIP1_MOUSE TNFAIP3-interacting protein 1 OS=Mus musculus OX=10090 GN=Tnip1 PE=1 SV=1	LLMNSSC(IPM[C])K||LLMNSSC(IPM[C])K	1||2	1.49254||1.04178	NA||0.01535	1.26716	0.31874	3	2	0.251539
B1ARD6	631	B1ARD6_631	Slfn9	SLFN9_MOUSE Schlafen family member 9 OS=Mus musculus OX=10090 GN=Slfn9 PE=2 SV=1	|ILYIC(IPM[C])ENQPLR|ILYIC(IPM[C])ENQPLR	|2|1	|1.49211|1.04167	|0.77599|NA	1.26689	0.31851	3	2	0.251411
P57725	196	P57725_196	Samsn1	SAMN1_MOUSE SAM domain-containing protein SAMSN-1 OS=Mus musculus OX=10090 GN=Samsn1 PE=1 SV=2	KGDIIDIIC(IPM[C])K||KGDIIDIIC(IPM[C])K	1||1	1.5625||0.97087	NA||NA	1.26669	0.41835	2	2	0.33027
P28867	342	P28867_342	Prkcd	KPCD_MOUSE Protein kinase C delta type OS=Mus musculus OX=10090 GN=Prkcd PE=1 SV=3	C(IPM[C])TLENFTFQK|C(IPM[C])TLENFTFQK|C(IPM[C])TLENFTFQK	3|1|5	1.0101|1.14943|1.63934	0.026|NA|0.03013	1.26629	0.3305	9	3	0.260999
Q9ESJ0	977	Q9ESJ0_977	Xpo4	XPO4_MOUSE Exportin-4 OS=Mus musculus OX=10090 GN=Xpo4 PE=1 SV=2	FPTLC(IPM[C])NQYYK||FPTLC(IPM[C])NQYYK	1||1	1.40845||1.1236	NA||NA	1.26602	0.20142	2	2	0.159097
Q6PIP5	375	Q6PIP5_375	Nudcd1	NUDC1_MOUSE NudC domain-containing protein 1 OS=Mus musculus OX=10090 GN=Nudcd1 PE=1 SV=2	QGELLRDPAQC(IPM[C])AAIAER|DPAQC(IPM[C])AAIAER|DPAQC(IPM[C])AAIAER QGELLRDPAQC(IPM[C])AAIAER	3|1|4	1.19048|1.36986|1.23457	0.3301|NA|0.29148	1.26497	0.09347	8	3	0.0738911
Q6P2B1	527	Q6P2B1_527	Tnpo3	TNPO3_MOUSE Transportin-3 OS=Mus musculus OX=10090 GN=Tnpo3 PE=1 SV=1	AIHNIC(IPM[C])SVCR|AIHNIC(IPM[C])SVCR|AIHNIC(IPM[C])SVCR	3|6|5	1.66667|0.77415|1.35135	0.15708|0.07742|0.25076	1.26406	0.45262	14	3	0.358068
Q65Z40	684	Q65Z40_684	Wapl	WAPL_MOUSE Wings apart-like protein homolog OS=Mus musculus OX=10090 GN=Wapl PE=1 SV=2	C(IPM[C])LSVISLATK|C(IPM[C])LSVISLATK|C(IPM[C])LSVISLATK	2|1|1	1.44928|0.9901|1.35135	0.0|NA|NA	1.26358	0.24185	4	3	0.191401
Q9JKZ2	575	Q9JKZ2_575	Slc5a3	SC5A3_MOUSE Sodium/myo-inositol cotransporter OS=Mus musculus OX=10090 GN=Slc5a3 PE=1 SV=2	SILQC(IPM[C])SENSEVISHTIPNGK||SILQC(IPM[C])SENSEVISHTIPNGK	1||1	1.38889||1.13636	NA||NA	1.26262	0.17857	2	2	0.141428
Q8BHL7	10	Q8BHL7_10	Cdc42se1	C42S1_MOUSE CDC42 small effector protein 1 OS=Mus musculus OX=10090 GN=Cdc42se1 PE=1 SV=1	LGC(IPM[C])CVVEKPQPK|LGC(IPM[C])CVVEKPQPK|LGC(IPM[C])CVVEKPQPK	6|5|3	1.5625|0.90909|1.31579	0.20475|0.04492|0.09484	1.26246	0.32995	14	3	0.261355
P08775	1050	P08775_1050	Polr2a	RPB1_MOUSE DNA-directed RNA polymerase II subunit RPB1 OS=Mus musculus OX=10090 GN=Polr2a PE=1 SV=3	STLC(IPM[C])SR|STLC(IPM[C])SR|STLC(IPM[C])SR	1|2|1	1.38889|1.09903|1.2987	NA|0.01708|NA	1.26221	0.14834	4	3	0.117524
Q9DBC7	39	Q9DBC7_39	Prkar1a	KAP0_MOUSE cAMP-dependent protein kinase type I-alpha regulatory subunit OS=Mus musculus OX=10090 GN=Prkar1a PE=1 SV=3	|DSIVQLC(IPM[C])TTRPER|DSIVQLC(IPM[C])TTRPER	|1|1	|1.19048|1.33333	|NA|NA	1.26191	0.10101	2	2	0.0800453
Q91VR5	396	Q91VR5_396	Ddx1	DDX1_MOUSE ATP-dependent RNA helicase DDX1 OS=Mus musculus OX=10090 GN=Ddx1 PE=1 SV=1	MHNQIPQITC(IPM[C])DGK|MHNQIPQITC(IPM[C])DGK|MHNQIPQITC(IPM[C])DGK	10|13|19	1.48156|1.02041|1.28205	0.24316|0.06252|0.12259	1.26134	0.23127	42	3	0.183353
Q8BL74	618	Q8BL74_618	Gtf3c2	TF3C2_MOUSE General transcription factor 3C polypeptide 2 OS=Mus musculus OX=10090 GN=Gtf3c2 PE=2 SV=2	TIQWC(IPM[C])K|TIQWC(IPM[C])K|TIQWC(IPM[C])K	1|1|2	1.69492|1.03093|1.05759	NA|NA|0.14878	1.26115	0.3759	4	3	0.298061
Q61103	24	Q61103_24	Dpf2	REQU_MOUSE Zinc finger protein ubi-d4 OS=Mus musculus OX=10090 GN=Dpf2 PE=1 SV=1	DAMEQC(IPM[C])HNYNAR||DAMEQC(IPM[C])HNYNAR	4||1	1.5877||0.93458	0.58988||NA	1.26114	0.46183	5	2	0.3662
Q9CZU6	211	Q9CZU6_211	Cs	CISY_MOUSE Citrate synthase, mitochondrial OS=Mus musculus OX=10090 GN=Cs PE=1 SV=1	LPC(IPM[C])VAAK|LPC(IPM[C])VAAK|LPC(IPM[C])VAAK	5|4|5	1.47059|1.17647|1.13636	0.11311|0.18501|0.02675	1.26114	0.18249	14	3	0.144702
Q3TJZ6	126	Q3TJZ6_126	Fam98a	FA98A_MOUSE Protein FAM98A OS=Mus musculus OX=10090 GN=Fam98a PE=1 SV=1	MLC(IPM[C])VNAPPK|MLC(IPM[C])VNAPPK|MLC(IPM[C])VNAPPK	2|3|1	1.54971|1.31579|0.91743	0.95108|0.31207|NA	1.26098	0.31968	6	3	0.253517
Q01853	522	Q01853_522	Vcp	TERA_MOUSE Transitional endoplasmic reticulum ATPase OS=Mus musculus OX=10090 GN=Vcp PE=1 SV=4	GVLFYGPPGC(IPM[C])GK|GVLFYGPPGC(IPM[C])GK|GVLFYGPPGC(IPM[C])GK	4|7|6	1.63934|1.03093|1.11111	0.1656|0.04532|0.0282	1.26046	0.33056	17	3	0.262253
Q9JIF7	877	Q9JIF7_877	Copb1	COPB_MOUSE Coatomer subunit beta OS=Mus musculus OX=10090 GN=Copb1 PE=1 SV=1	C(IPM[C])LTPEK|C(IPM[C])LTPEK|	1|1|	1.36986|1.14943|	NA|NA|	1.25964	0.15587	2	2	0.123742
Q6PGG6	207	Q6PGG6_207	Gnl3l	GNL3L_MOUSE Guanine nucleotide-binding protein-like 3-like protein OS=Mus musculus OX=10090 GN=Gnl3l PE=1 SV=1	C(IPM[C])KVPVDQASESLLK||C(IPM[C])KVPVDQASESLLK	2||1	1.47757||1.04167	0.22879||NA	1.25962	0.30823	3	2	0.244701
Q3TLH4	870	Q3TLH4_870	Prrc2c	PRC2C_MOUSE Protein PRRC2C OS=Mus musculus OX=10090 GN=Prrc2c PE=1 SV=3	HVDTNTQSAC(IPM[C])FDVIDQK|HVDTNTQSAC(IPM[C])FDVIDQK|HVDTNTQSAC(IPM[C])FDVIDQK	2|1|2	0.7874|1.42857|1.56179	0.0|NA|0.56427	1.25925	0.41403	5	3	0.328791
Q65Z40	840	Q65Z40_840	Wapl	WAPL_MOUSE Wings apart-like protein homolog OS=Mus musculus OX=10090 GN=Wapl PE=1 SV=2	EC(IPM[C])VDHLSR||EC(IPM[C])VDHLSR	1||3	1.21951||1.2987	NA||0.35705	1.2591	0.056	4	2	0.0444762
Q922S8	241	Q922S8_241	Kif2c	KIF2C_MOUSE Kinesin-like protein KIF2C OS=Mus musculus OX=10090 GN=Kif2c PE=1 SV=1	VTMEC(IPM[C])SPLTVTDPIEEHR|VTMEC(IPM[C])SPLTVTDPIEEHR|VTMEC(IPM[C])SPLTVTDPIEEHR	3|2|2	0.98039|1.20934|1.5873	0.07407|0.31005|0.0	1.25901	0.30649	7	3	0.243437
Q9Z277	954	Q9Z277_954	Baz1b	BAZ1B_MOUSE Tyrosine-protein kinase BAZ1B OS=Mus musculus OX=10090 GN=Baz1b PE=1 SV=2	KDHSNLPDDDYC(IPM[C])PR||KDHSNLPDDDYC(IPM[C])PR	3||4	1.28205||1.23457	0.21057||0.04257	1.25831	0.03357	7	2	0.0266786
P60330	67	P60330_67	Espl1	ESPL1_MOUSE Separin OS=Mus musculus OX=10090 GN=Espl1 PE=1 SV=1	LDC(IPM[C])PGHLR|LDC(IPM[C])PGHLR|LDC(IPM[C])PGHLR	7|9|7	1.44928|1.04167|1.28205	0.44332|0.17021|0.03357	1.25767	0.2049	23	3	0.16292
Q3UHX9	240	Q3UHX9_240	Spout1	CI114_MOUSE Putative methyltransferase C9orf114 homolog OS=Mus musculus OX=10090 GN=Spout1 PE=1 SV=1	LNQQQLPEC(IPM[C])K|LNQQQLPEC(IPM[C])K|LNQQQLPEC(IPM[C])K	4|2|3	1.23457|0.78125|1.75439	0.0865|0.0|0.06674	1.25674	0.48695	9	3	0.387471
Q9R0Q7	58	Q9R0Q7_58	Ptges3	TEBP_MOUSE Prostaglandin E synthase 3 OS=Mus musculus OX=10090 GN=Ptges3 PE=1 SV=1	HC(IPM[C])IDPNDSK HLNEIDLFHC(IPM[C])IDPNDSK||LFHC(IPM[C])IDPNDSK HLNEIDLFHC(IPM[C])IDPNDSK	3||5	1.44928||1.06383	0.02357||0.08516	1.25656	0.27255	8	2	0.216902
Q6PCM2	211	Q6PCM2_211	Ints6	INT6_MOUSE Integrator complex subunit 6 OS=Mus musculus OX=10090 GN=Ints6 PE=1 SV=1	SYSVC(IPM[C])SPR|SYSVC(IPM[C])SPR|SYSVC(IPM[C])SPR	1|2|3	1.6129|1.11125|1.04167	NA|0.01746|0.08786	1.25527	0.31166	6	3	0.248281
Q91VR5	638	Q91VR5_638	Ddx1	DDX1_MOUSE ATP-dependent RNA helicase DDX1 OS=Mus musculus OX=10090 GN=Ddx1 PE=1 SV=1	GC(IPM[C])YNTR||GC(IPM[C])YNTR	1||1	1.17647||1.33333	NA||NA	1.2549	0.11092	2	2	0.0883895
Q8BKC5	348	Q8BKC5_348	Ipo5	IPO5_MOUSE Importin-5 OS=Mus musculus OX=10090 GN=Ipo5 PE=1 SV=3	MAC(IPM[C])GLGGK|MAC(IPM[C])GLGGK|MAC(IPM[C])GLGGK	6|9|9	1.65301|1.02041|1.08696	0.19409|0.16076|0.10916	1.25346	0.34762	24	3	0.277328
Q9WU78	250	Q9WU78_250	Pdcd6ip	PDC6I_MOUSE Programmed cell death 6-interacting protein OS=Mus musculus OX=10090 GN=Pdcd6ip PE=1 SV=3	QC(IPM[C])IMQANAEYHQSILAK|QC(IPM[C])IMQANAEYHQSILAK|QC(IPM[C])IMQANAEYHQSILAK	2|1|3	1.70346|0.70423|1.35135	1.41314|NA|0.02167	1.25301	0.50682	6	3	0.404482
Q9JM05	319	Q9JM05_319	Pias4	PIAS4_MOUSE E3 SUMO-protein ligase PIAS4 OS=Mus musculus OX=10090 GN=Pias4 PE=1 SV=2	VSLIC(IPM[C])PLVK|VSLIC(IPM[C])PLVK|VSLIC(IPM[C])PLVK	4|5|4	1.64332|1.02041|1.09293	0.13452|0.05219|0.0069	1.25222	0.34064	13	3	0.272029
Q06985	71	Q06985_71	Siah1b	SIA1B_MOUSE E3 ubiquitin-protein ligase SIAH1B OS=Mus musculus OX=10090 GN=Siah1b PE=2 SV=2	LTC(IPM[C])CPTCR|LTC(IPM[C])CPTCR|LTC(IPM[C])CPTCR	2|3|1	1.38889|1.20482|1.16279	0.0|0.0|NA	1.25217	0.12026	6	3	0.0960413
Q8K2Z4	286	Q8K2Z4_286	Ncapd2	CND1_MOUSE Condensin complex subunit 1 OS=Mus musculus OX=10090 GN=Ncapd2 PE=1 SV=2	C(IPM[C])PQELSR|C(IPM[C])PQELSR|C(IPM[C])PQELSR	6|7|8	1.0363|0.9009|1.81818	0.04669|0.04682|0.18808	1.25179	0.49516	21	3	0.395562
B1AY13	676	B1AY13_676	Usp24	UBP24_MOUSE Ubiquitin carboxyl-terminal hydrolase 24 OS=Mus musculus OX=10090 GN=Usp24 PE=1 SV=1	LVTGSLLAC(IPM[C])HR||LVTGSLLAC(IPM[C])HR	2||1	1.49254||1.0101	0.0||NA	1.25132	0.34114	3	2	0.272624
P97412	1792	P97412_1792	Lyst	LYST_MOUSE Lysosomal-trafficking regulator OS=Mus musculus OX=10090 GN=Lyst PE=1 SV=1	GLQPTEC(IPM[C])K|GLQPTEC(IPM[C])K|GLQPTEC(IPM[C])K	3|2|2	1.42857|1.07527|1.25	0.17486|0.0|0.0	1.25128	0.17665	7	3	0.141175
P25911	203	P25911_203	Lyn	LYN_MOUSE Tyrosine-protein kinase Lyn OS=Mus musculus OX=10090 GN=Lyn PE=1 SV=4	|ITFPC(IPM[C])ISDMIK|ITFPC(IPM[C])ISDMIK	|1|3	|1.05263|1.44928	|NA|0.04521	1.25095	0.28047	4	2	0.224206
Q8VC57	28	Q8VC57_28	Kctd5	KCTD5_MOUSE BTB/POZ domain-containing protein KCTD5 OS=Mus musculus OX=10090 GN=Kctd5 PE=1 SV=1	C(IPM[C])SAGMGALAQR||C(IPM[C])SAGMGALAQR	1||1	1.28205||1.21951	NA||NA	1.25078	0.04422	2	2	0.0353539
P11680	332	P11680_332	Cfp	PROP_MOUSE Properdin OS=Mus musculus OX=10090 GN=Cfp PE=1 SV=2	MSINC(IPM[C])EGTPGQQSR|MSINC(IPM[C])EGTPGQQSR|MSINC(IPM[C])EGTPGQQSR	3|3|2	1.23457|1.05263|1.46448	0.12853|0.13573|0.36721	1.25056	0.20639	8	3	0.165038
P59328	998	P59328_998	Wdhd1	WDHD1_MOUSE WD repeat and HMG-box DNA-binding protein 1 OS=Mus musculus OX=10090 GN=Wdhd1 PE=1 SV=2	SSSSDAPAVC(IPM[C])LQNSENQRPK|SSSSDAPAVC(IPM[C])LQNSENQRPK|SSSSDAPAVC(IPM[C])LQNSENQRPK	2|4|2	1.40873|1.04268|1.2987	0.02806|0.09294|0.0	1.25004	0.18781	8	3	0.150243
O88839	742	O88839_742	Adam15	ADA15_MOUSE Disintegrin and metalloproteinase domain-containing protein 15 OS=Mus musculus OX=10090 GN=Adam15 PE=1 SV=2	APQSC(IPM[C])PPERPGPPQR|APQSC(IPM[C])PPERPGPPQR|APQSC(IPM[C])PPERPGPPQR	2|2|2	1.60146|0.9902|1.15789	0.74415|0.01386|0.2233	1.24985	0.31584	6	3	0.252702
Q9CY27	18	Q9CY27_18	Tecr	TECR_MOUSE Very-long-chain enoyl-CoA reductase OS=Mus musculus OX=10090 GN=Tecr PE=1 SV=1	KLC(IPM[C])FLDK EKLC(IPM[C])FLDK LC(IPM[C])FLDK|EKLC(IPM[C])FLDK LC(IPM[C])FLDK|KLC(IPM[C])FLDK EKLC(IPM[C])FLDK LC(IPM[C])FLDK	18|22|25	1.08696|1.07527|1.5873	1.76979|0.08865|0.27155	1.24984	0.2923	65	3	0.23387
Q9ERU9	524	Q9ERU9_524	Ranbp2	RBP2_MOUSE E3 SUMO-protein ligase RanBP2 OS=Mus musculus OX=10090 GN=Ranbp2 PE=1 SV=2	QLC(IPM[C])TER||QLC(IPM[C])TER	2||2	1.18347||1.31579	0.0099||0.0	1.24963	0.09356	4	2	0.0748702
Q91VN4	98	Q91VN4_98	Chchd6	MIC25_MOUSE MICOS complex subunit Mic25 OS=Mus musculus OX=10090 GN=Chchd6 PE=1 SV=2	GLPGGTC(IPM[C])K||GLPGGTC(IPM[C])K	2||2	1.38916||1.10976	0.02729||0.15522	1.24946	0.19757	4	2	0.158124
Q9CTG6	360	Q9CTG6_360	Atp13a2	AT132_MOUSE Polyamine-transporting ATPase 13A2 OS=Mus musculus OX=10090 GN=Atp13a2 PE=2 SV=3	TALPEGPKPYC(IPM[C])PETHR|TALPEGPKPYC(IPM[C])PETHR|TALPEGPKPYC(IPM[C])PETHR	2|4|3	1.56288|1.20482|0.98039	0.03454|0.06541|0.09721	1.24936	0.29379	9	3	0.235152
Q9QXX4	566	Q9QXX4_566	Slc25a13	S2513_MOUSE Electrogenic aspartate/glutamate antiporter SLC25A13, mitochondrial OS=Mus musculus OX=10090 GN=Slc25a13 PE=1 SV=1	AGQTTYNGVTDC(IPM[C])FR|AGQTTYNGVTDC(IPM[C])FR|AGQTTYNGVTDC(IPM[C])FR	1|2|1	0.76336|1.57568|1.40845	NA|0.05264|NA	1.24916	0.42895	4	3	0.343391
Q64343	617	Q64343_617	Abcg1	ABCG1_MOUSE ATP-binding cassette sub-family G member 1 OS=Mus musculus OX=10090 GN=Abcg1 PE=1 SV=1	EDLHCDIAETC(IPM[C])HFQK||EDLHCDIAETC(IPM[C])HFQK	1||1	1.33333||1.16279	NA||NA	1.24806	0.12059	2	2	0.096622
Q80UP5	538	Q80UP5_538	Ankrd13a	AN13A_MOUSE Ankyrin repeat domain-containing protein 13A OS=Mus musculus OX=10090 GN=Ankrd13a PE=1 SV=2	C(IPM[C])PGGLSESSR|C(IPM[C])PGGLSESSR|C(IPM[C])PGGLSESSR	2|2|1	1.27518|0.97619|1.49254	0.05743|0.03367|NA	1.24797	0.25925	5	3	0.207737
Q9QX47	1702	Q9QX47_1702	Son	SON_MOUSE Protein SON OS=Mus musculus OX=10090 GN=Son PE=1 SV=2	DIHLDLPSTNFVC(IPM[C])K|DIHLDLPSTNFVC(IPM[C])K|DIHLDLPSTNFVC(IPM[C])K	3|1|2	1.33333|1.16279|1.24613	0.32242|NA|0.09851	1.24742	0.08528	6	3	0.0683651
Q3TPX4	542	Q3TPX4_542	Exoc5	EXOC5_MOUSE Exocyst complex component 5 OS=Mus musculus OX=10090 GN=Exoc5 PE=1 SV=2	TLNC(IPM[C])MIGQMK||TLNC(IPM[C])MIGQMK	3||1	1.36986||1.1236	0.53011||NA	1.24673	0.17413	4	2	0.139669
Q8BLH7	464	Q8BLH7_464	Hirip3	HIRP3_MOUSE HIRA-interacting protein 3 OS=Mus musculus OX=10090 GN=Hirip3 PE=1 SV=1	C(IPM[C])GEDHPAVAR|C(IPM[C])GEDHPAVAR|C(IPM[C])GEDHPAVAR	2|1|5	1.32404|0.9434|1.47059	0.14783|NA|0.03403	1.24601	0.27212	8	3	0.218393
Q8K019	241	Q8K019_241	Bclaf1	BCLF1_MOUSE Bcl-2-associated transcription factor 1 OS=Mus musculus OX=10090 GN=Bclaf1 PE=1 SV=2	SPHSPSPIATPPSQSSSC(IPM[C])SDAPMLSTVHSAK||SPHSPSPIATPPSQSSSC(IPM[C])SDAPMLSTVHSAK	1||4	1.53846||0.95238	NA||0.1139	1.24542	0.41442	5	2	0.332755
O35714	221	O35714_221	Tnfrsf18	TNR18_MOUSE Tumor necrosis factor receptor superfamily member 18 OS=Mus musculus OX=10090 GN=Tnfrsf18 PE=1 SV=1	C(IPM[C])HLGGR||C(IPM[C])HLGGR	1||1	1.53846||0.95238	NA||NA	1.24542	0.41442	2	2	0.332755
Q80ZW2	85	Q80ZW2_85	Them6	THEM6_MOUSE Protein THEM6 OS=Mus musculus OX=10090 GN=Them6 PE=1 SV=1	C(IPM[C])GVLGALR|C(IPM[C])GVLGALR|C(IPM[C])GVLGALR	5|1|1	1.63934|0.97087|1.1236	0.22025|NA|NA	1.2446	0.35028	7	3	0.28144
Q8K3H0	548	Q8K3H0_548	Appl1	DP13A_MOUSE DCC-interacting protein 13-alpha OS=Mus musculus OX=10090 GN=Appl1 PE=1 SV=1	|MTESHLLVTC(IPM[C])DCLK|MTESHLLVTC(IPM[C])DCLK	|1|1	|1.20482|1.28205	|NA|NA	1.24343	0.05461	2	2	0.0439188
Q8BMK4	79	Q8BMK4_79	Ckap4	CKAP4_MOUSE Cytoskeleton-associated protein 4 OS=Mus musculus OX=10090 GN=Ckap4 PE=1 SV=2	SSAATANASSASC(IPM[C])SR|SSAATANASSASC(IPM[C])SR|SSAATANASSASC(IPM[C])SR	2|2|3	1.46368|1.07323|1.19048	0.10576|0.08928|0.21479	1.24246	0.20035	7	3	0.161253
Q8K4R9	399	Q8K4R9_399	Dlgap5	DLGP5_MOUSE Disks large-associated protein 5 OS=Mus musculus OX=10090 GN=Dlgap5 PE=1 SV=2	GVPC(IPM[C])SEGSEGQTSQPPHDVPYFR|GVPC(IPM[C])SEGSEGQTSQPPHDVPYFR|GVPC(IPM[C])SEGSEGQTSQPPHDVPYFR	4|3|1	1.1681|1.02041|1.53846	0.20154|0.07223|NA	1.24232	0.26688	8	3	0.214824
Q80X90	1434	Q80X90_1434	Flnb	FLNB_MOUSE Filamin-B OS=Mus musculus OX=10090 GN=Flnb PE=1 SV=3	IAGPGLSSC(IPM[C])VR|IAGPGLSSC(IPM[C])VR|IAGPGLSSC(IPM[C])VR	3|4|4	1.63934|1.00251|1.08111	0.01527|0.13469|0.07039	1.24099	0.34722	11	3	0.279793
Q924S8	352	Q924S8_352	Spred1	SPRE1_MOUSE Sprouty-related, EVH1 domain-containing protein 1 OS=Mus musculus OX=10090 GN=Spred1 PE=1 SV=1	C(IPM[C])QDAPDPVKR||C(IPM[C])QDAPDPVKR	1||1	1.11111||1.36986	NA||NA	1.24049	0.18296	2	2	0.14749
Q7TPD1	584	Q7TPD1_584	Fbxo11	FBX11_MOUSE F-box only protein 11 OS=Mus musculus OX=10090 GN=Fbxo11 PE=1 SV=3	|TNSC(IPM[C])PIVR|TNSC(IPM[C])PIVR	|3|1	|1.31579|1.16279	|0.21889|NA	1.23929	0.10819	4	2	0.0873
Q0VGB7	134	Q0VGB7_134	Ppp4r2	PP4R2_MOUSE Serine/threonine-protein phosphatase 4 regulatory subunit 2 OS=Mus musculus OX=10090 GN=Ppp4r2 PE=1 SV=1	NVMVVSC(IPM[C])VCPSSEK||NVMVVSC(IPM[C])VCPSSEK	3||2	1.13636||1.34192	0.083||0.15182	1.23914	0.14535	5	2	0.117299
Q8BW96	270	Q8BW96_270	Camk1d	KCC1D_MOUSE Calcium/calmodulin-dependent protein kinase type 1D OS=Mus musculus OX=10090 GN=Camk1d PE=1 SV=2	YTC(IPM[C])EQAAR|YTC(IPM[C])EQAAR|	5|2|	1.51515|0.96154|	0.22231|0.0|	1.23835	0.39146	7	2	0.316114
Q5RJH6	536	Q5RJH6_536	Smg7	SMG7_MOUSE Nonsense-mediated mRNA decay factor SMG7 OS=Mus musculus OX=10090 GN=Smg7 PE=2 SV=1	NPSNSC(IPM[C])DSGEKPVVTFK|NPSNSC(IPM[C])DSGEKPVVTFK|NPSNSC(IPM[C])DSGEKPVVTFK	1|2|2	1.35135|1.06491|1.2987	NA|0.04806|0.0	1.23832	0.15247	5	3	0.123126
Q9D8Y7	78	Q9D8Y7_78	Tnfaip8l2	TP8L2_MOUSE Tumor necrosis factor alpha-induced protein 8-like protein 2 OS=Mus musculus OX=10090 GN=Tnfaip8l2 PE=1 SV=1	SGC(IPM[C])FGPGELALATR|SGC(IPM[C])FGPGELALATR|SGC(IPM[C])FGPGELALATR	4|3|1	1.06431|0.98039|1.66667	0.04524|0.21414|NA	1.23712	0.37436	8	3	0.302606
Q8C3J5	465	Q8C3J5_465	Dock2	DOCK2_MOUSE Dedicator of cytokinesis protein 2 OS=Mus musculus OX=10090 GN=Dock2 PE=1 SV=3	VLPNAIC(IPM[C])VGAGDK||VLPNAIC(IPM[C])VGAGDK	2||1	0.88544||1.5873	0.12083||NA	1.23637	0.49629	3	2	0.401409
Q9QWT9	664	Q9QWT9_664	Kifc1	KIFC1_MOUSE Kinesin-like protein KIFC1 OS=Mus musculus OX=10090 GN=Kifc1 PE=1 SV=2	VNQC(IPM[C])VIGTAQANK|VNQC(IPM[C])VIGTAQANK|	1|3|	1.28205|1.19048|	NA|0.0361|	1.23626	0.06475	4	2	0.0523757
Q6P1G0	98	Q6P1G0_98	Heatr6	HEAT6_MOUSE HEAT repeat-containing protein 6 OS=Mus musculus OX=10090 GN=Heatr6 PE=1 SV=1	VC(IPM[C])QLIHR|VC(IPM[C])QLIHR|VC(IPM[C])QLIHR	2|3|2	1.70503|0.84034|1.16186	0.36169|0.02477|0.16998	1.23574	0.43705	7	3	0.353675
Q3ULF4	353	Q3ULF4_353	Spg7	SPG7_MOUSE Mitochondrial inner membrane m-AAA protease component paraplegin OS=Mus musculus OX=10090 GN=Spg7 PE=1 SV=1	GALLLGPPGC(IPM[C])GK|GALLLGPPGC(IPM[C])GK|GALLLGPPGC(IPM[C])GK	4|1|3	1.51829|1.06383|1.1236	0.16625|NA|0.14344	1.23524	0.24694	8	3	0.199913
Q3URD3	227	Q3URD3_227	Slmap	SLMAP_MOUSE Sarcolemmal membrane-associated protein OS=Mus musculus OX=10090 GN=Slmap PE=1 SV=2	LEVMGNQLQAC(IPM[C])SK|LEVMGNQLQAC(IPM[C])SK|LEVMGNQLQAC(IPM[C])SK	1|1|2	1.47059|0.80645|1.42857	NA|NA|0.0	1.2352	0.37191	4	3	0.301093
Q91VD9	92	Q91VD9_92	Ndufs1	NDUS1_MOUSE NADH-ubiquinone oxidoreductase 75 kDa subunit, mitochondrial OS=Mus musculus OX=10090 GN=Ndufs1 PE=1 SV=2	VVAAC(IPM[C])AMPVMK|VVAAC(IPM[C])AMPVMK|	2|1|	1.25078|1.21951|	0.04422|NA|	1.23515	0.02211	3	2	0.0179007
Q8BMJ2	548	Q8BMJ2_548	Lars1	SYLC_MOUSE Leucine--tRNA ligase, cytoplasmic OS=Mus musculus OX=10090 GN=Lars1 PE=1 SV=2	|QTFQC(IPM[C])LK|QTFQC(IPM[C])LK	|1|1	|1.04167|1.42857	|NA|NA	1.23512	0.27358	2	2	0.221501
Q3UQ84	585	Q3UQ84_585	Tars2	SYTM_MOUSE Threonine--tRNA ligase, mitochondrial OS=Mus musculus OX=10090 GN=Tars2 PE=1 SV=1	GPAGTPEC(IPM[C])PVLIHR||GPAGTPEC(IPM[C])PVLIHR	4||2	1.36029||1.10866	0.19157||0.3694	1.23447	0.17793	6	2	0.144135
Q5U465	339	Q5U465_339	Ccdc125	CC125_MOUSE Coiled-coil domain-containing protein 125 OS=Mus musculus OX=10090 GN=Ccdc125 PE=2 SV=2	|LAGGDLC(IPM[C])KR|LAGGDLC(IPM[C])KR	|1|2	|1.19048|1.27809	|NA|0.10361	1.23428	0.06195	3	2	0.0501912
Q921G8	469	Q921G8_469	Tubgcp2	GCP2_MOUSE Gamma-tubulin complex component 2 OS=Mus musculus OX=10090 GN=Tubgcp2 PE=1 SV=2	ECGHDVTC(IPM[C])PVAK|ECGHDVTC(IPM[C])PVAK|ECGHDVTC(IPM[C])PVAK	1|1|1	1.38889|0.96154|1.35135	NA|NA|NA	1.23393	0.23664	3	3	0.191777
Q9JIH2	164	Q9JIH2_164	Nup50	NUP50_MOUSE Nuclear pore complex protein Nup50 OS=Mus musculus OX=10090 GN=Nup50 PE=1 SV=3	QLAGLNC(IPM[C])SVR|QLAGLNC(IPM[C])SVR|QLAGLNC(IPM[C])SVR	5|5|3	1.53846|1.06383|1.0989	0.18125|0.04504|0.01869	1.23373	0.26449	13	3	0.214382
P53569	153	P53569_153	Cebpz	CEBPZ_MOUSE CCAAT/enhancer-binding protein zeta OS=Mus musculus OX=10090 GN=Cebpz PE=1 SV=2	TVAEQRPESC(IPM[C])PVSK|TVAEQRPESC(IPM[C])PVSK|TVAEQRPESC(IPM[C])PVSK	2|2|2	1.49254|1.01051|1.19799	0.0|0.02887|0.03044	1.23368	0.24299	6	3	0.196964
Q9DBD5	202	Q9DBD5_202	Pelp1	PELP1_MOUSE Proline-, glutamic acid- and leucine-rich protein 1 OS=Mus musculus OX=10090 GN=Pelp1 PE=1 SV=2	AC(IPM[C])VTYFPR|AC(IPM[C])VTYFPR|AC(IPM[C])VTYFPR	1|1|1	1.17647|0.98039|1.53846	NA|NA|NA	1.23177	0.28312	3	3	0.229848
O55143	635	O55143_635	Atp2a2	AT2A2_MOUSE Sarcoplasmic/endoplasmic reticulum calcium ATPase 2 OS=Mus musculus OX=10090 GN=Atp2a2 PE=1 SV=2	GTAVAIC(IPM[C])R|GTAVAIC(IPM[C])R|GTAVAIC(IPM[C])R	11|7|13	1.47059|0.9901|1.23457	0.08205|0.12502|0.09607	1.23175	0.24026	31	3	0.195056
Q9ES74	298	Q9ES74_298	Nek7	NEK7_MOUSE Serine/threonine-protein kinase Nek7 OS=Mus musculus OX=10090 GN=Nek7 PE=1 SV=1	MHAC(IPM[C])TAST|MHAC(IPM[C])TAST|	2|1|	1.28543|1.17647|	0.09322|NA|	1.23095	0.07705	3	2	0.0625939
Q91XI1	213	Q91XI1_213	Dus3l	DUS3L_MOUSE tRNA-dihydrouridine(47) synthase [NAD(P)(+)]-like OS=Mus musculus OX=10090 GN=Dus3l PE=1 SV=1	QVC(IPM[C])FER||QVC(IPM[C])FER	1||2	1.33333||1.12646	NA||0.22004	1.22989	0.14628	3	2	0.118937
Q9DB32	83	Q9DB32_83	Haghl	HAGHL_MOUSE Hydroxyacylglutathione hydrolase-like protein OS=Mus musculus OX=10090 GN=Haghl PE=1 SV=1	IC(IPM[C])ALTR|IC(IPM[C])ALTR|IC(IPM[C])ALTR	2|3|1	1.63477|0.9434|1.11111	0.16916|0.01047|NA	1.22976	0.36063	6	3	0.293252
Q8JZQ2	312	Q8JZQ2_312	Afg3l2	AFG32_MOUSE Mitochondrial inner membrane m-AAA protease component AFG3L2 OS=Mus musculus OX=10090 GN=Afg3l2 PE=1 SV=1	|FKDVAGC(IPM[C])EEAK|FKDVAGC(IPM[C])EEAK	|1|2	|1.03093|1.42857	|NA|0.0	1.22975	0.28117	3	2	0.22864
Q61191	1896	Q61191_1896	Hcfc1	HCFC1_MOUSE Host cell factor 1 OS=Mus musculus OX=10090 GN=Hcfc1 PE=1 SV=2	TC(IPM[C])LPGFPGAPCAIK||TC(IPM[C])LPGFPGAPCAIK	3||2	1.44928||1.0102	0.13848||0.01443	1.22974	0.31048	5	2	0.252476
Q9Z2W1	357	Q9Z2W1_357	Stk25	STK25_MOUSE Serine/threonine-protein kinase 25 OS=Mus musculus OX=10090 GN=Stk25 PE=1 SV=2	SQC(IPM[C])LSTLVR||SQC(IPM[C])LSTLVR	1||1	1.51515||0.9434	NA||NA	1.22927	0.40429	2	2	0.328886
Q80TL7	676	Q80TL7_676	Mon2	MON2_MOUSE Protein MON2 homolog OS=Mus musculus OX=10090 GN=Mon2 PE=1 SV=2	NIQC(IPM[C])MR|NIQC(IPM[C])MR|NIQC(IPM[C])MR	3|1|1	1.66667|1.02041|1.0	0.01631|NA|NA	1.22903	0.37915	5	3	0.308495
Q9CWY3	20	Q9CWY3_20	Setd6	SETD6_MOUSE N-lysine methyltransferase SETD6 OS=Mus musculus OX=10090 GN=Setd6 PE=1 SV=1	VSGGSPLVAPC(IPM[C])PSPR|VSGGSPLVAPC(IPM[C])PSPR|VSGGSPLVAPC(IPM[C])PSPR	6|2|7	1.48221|1.09319|1.11111	0.10864|0.02534|0.26762	1.22884	0.21961	15	3	0.178713
Q8K3K7	115	Q8K3K7_115	Agpat2	PLCB_MOUSE 1-acyl-sn-glycerol-3-phosphate acyltransferase beta OS=Mus musculus OX=10090 GN=Agpat2 PE=1 SV=1	|C(IPM[C])VQIAK|C(IPM[C])VQIAK	|5|1	|1.1236|1.33333	|0.21385|NA	1.22846	0.1483	6	2	0.12072
Q8BZM1	374	Q8BZM1_374	Glmn	GLMN_MOUSE Glomulin OS=Mus musculus OX=10090 GN=Glmn PE=1 SV=1	VMTLC(IPM[C])PIETLR|VMTLC(IPM[C])PIETLR|VMTLC(IPM[C])PIETLR	5|3|8	1.44928|0.92593|1.30769	0.06187|0.05455|0.03234	1.22763	0.2707	16	3	0.220506
Q91VE0	403	Q91VE0_403	Slc27a4	S27A4_MOUSE Long-chain fatty acid transport protein 4 OS=Mus musculus OX=10090 GN=Slc27a4 PE=1 SV=1	VGAC(IPM[C])GFNSR|VGAC(IPM[C])GFNSR|VGAC(IPM[C])GFNSR	3|3|3	1.47059|1.07527|1.13636	0.64937|0.02351|0.02316	1.22741	0.21281	9	3	0.173381
Q9WTX8	494	Q9WTX8_494	Mad1l1	MD1L1_MOUSE Mitotic spindle assembly checkpoint protein MAD1 OS=Mus musculus OX=10090 GN=Mad1l1 PE=1 SV=1	AQTSSAESSFSFC(IPM[C])K||AQTSSAESSFSFC(IPM[C])K	1||1	0.96154||1.49254	NA||NA	1.22704	0.37547	2	2	0.305997
Q8BZ20	204	Q8BZ20_204	Parp12	PAR12_MOUSE Protein mono-ADP-ribosyltransferase PARP12 OS=Mus musculus OX=10090 GN=Parp12 PE=1 SV=3	|FGTSC(IPM[C])K|FGTSC(IPM[C])K	|1|1	|1.49254|0.96154	|NA|NA	1.22704	0.37547	2	2	0.305997
Q8C166	52	Q8C166_52	Cpne1	CPNE1_MOUSE Copine-1 OS=Mus musculus OX=10090 GN=Cpne1 PE=1 SV=1	NC(IPM[C])SSPEFSK|NC(IPM[C])SSPEFSK|NC(IPM[C])SSPEFSK	7|9|6	1.16279|0.9009|1.6129	0.05455|0.09102|0.08225	1.22553	0.36012	22	3	0.293848
Q91VW5	1252	Q91VW5_1252	Golga4	GOGA4_MOUSE Golgin subfamily A member 4 OS=Mus musculus OX=10090 GN=Golga4 PE=1 SV=2	|TNELVC(IPM[C])TSR|TNELVC(IPM[C])TSR	|1|3	|0.98039|1.47059	|NA|0.0	1.22549	0.34662	4	2	0.282842
Q8BWZ3	248	Q8BWZ3_248	Naa25	NAA25_MOUSE N-alpha-acetyltransferase 25, NatB auxiliary subunit OS=Mus musculus OX=10090 GN=Naa25 PE=1 SV=1	WPEC(IPM[C])NALSR||WPEC(IPM[C])NALSR	2||1	1.38651||1.06383	0.21489||NA	1.22517	0.22817	3	2	0.186235
Q8CJ67	11	Q8CJ67_11	Stau2	STAU2_MOUSE Double-stranded RNA-binding protein Staufen homolog 2 OS=Mus musculus OX=10090 GN=Stau2 PE=1 SV=1	|TPVC(IPM[C])LVNELAR|TPVC(IPM[C])LVNELAR	|1|2	|1.02041|1.42974	|NA|0.05777	1.22507	0.28944	3	2	0.236264
O88910	247	O88910_247	Mpp3	MPP3_MOUSE MAGUK p55 subfamily member 3 OS=Mus musculus OX=10090 GN=Mpp3 PE=1 SV=2	AIPC(IPM[C])QEAGLPFQR||AIPC(IPM[C])QEAGLPFQR	1||2	1.07527||1.37399	NA||0.10647	1.22463	0.21123	3	2	0.172485
Q5SPW0	886	Q5SPW0_886	Vps54	VPS54_MOUSE Vacuolar protein sorting-associated protein 54 OS=Mus musculus OX=10090 GN=Vps54 PE=1 SV=1	APVPSPC(IPM[C])FR|APVPSPC(IPM[C])FR|APVPSPC(IPM[C])FR	2|1|3	1.33053|1.21951|1.1236	0.19807|NA|0.12696	1.22455	0.10356	6	3	0.0845698
B1AY13	176	B1AY13_176	Usp24	UBP24_MOUSE Ubiquitin carboxyl-terminal hydrolase 24 OS=Mus musculus OX=10090 GN=Usp24 PE=1 SV=1	C(IPM[C])MPEAFK|C(IPM[C])MPEAFK|	1|1|	1.42857|1.02041|	NA|NA|	1.22449	0.28861	2	2	0.235698
P11680	434	P11680_434	Cfp	PROP_MOUSE Properdin OS=Mus musculus OX=10090 GN=Cfp PE=1 SV=2	PLC(IPM[C])EALQGQK|PLC(IPM[C])EALQGQK|PLC(IPM[C])EALQGQK	3|4|4	1.07527|0.94415|1.65301	0.05844|0.04246|0.49557	1.22414	0.37715	11	3	0.308094
Q9CY73	53	Q9CY73_53	Mrpl44	RM44_MOUSE Large ribosomal subunit protein mL44 OS=Mus musculus OX=10090 GN=Mrpl44 PE=1 SV=3	C(IPM[C])PPPPVR|C(IPM[C])PPPPVR|C(IPM[C])PPPPVR	5|7|8	1.5625|1.07527|1.03104	0.0452|0.11577|0.06135	1.22294	0.2949	20	3	0.24114
Q99LJ0	76	Q99LJ0_76	Cttnbp2nl	CT2NL_MOUSE CTTNBP2 N-terminal-like protein OS=Mus musculus OX=10090 GN=Cttnbp2nl PE=1 SV=1	QPVC(IPM[C])TNPLSVLK||QPVC(IPM[C])TNPLSVLK	1||3	1.36986||1.07527	NA||0.0	1.22256	0.20831	4	2	0.170388
Q80TP3	2088	Q80TP3_2088	Ubr5	UBR5_MOUSE E3 ubiquitin-protein ligase UBR5 OS=Mus musculus OX=10090 GN=Ubr5 PE=1 SV=2	NC(IPM[C])LEVLPTK|NC(IPM[C])LEVLPTK|NC(IPM[C])LEVLPTK	2|1|2	1.0004|1.06383|1.6001	0.0283|NA|0.0181	1.22144	0.32946	5	3	0.269731
P04184	79	P04184_79	Tk1	KITH_MOUSE Thymidine kinase, cytosolic OS=Mus musculus OX=10090 GN=Tk1 PE=1 SV=3	NTMDALPAC(IPM[C])MLR|NTMDALPAC(IPM[C])MLR|NTMDALPAC(IPM[C])MLR	10|2|12	1.68079|0.8593|1.12374	0.21477|0.11894|0.29891	1.22128	0.41934	24	3	0.343361
E9PY46	333	E9PY46_333	Ift140	IF140_MOUSE Intraflagellar transport protein 140 homolog OS=Mus musculus OX=10090 GN=Ift140 PE=1 SV=1	GESINCVCFC(IPM[C])K||GESINCVCFC(IPM[C])K	1||1	1.26582||1.17647	NA||NA	1.22114	0.06318	2	2	0.0517385
Q8CHT3	484	Q8CHT3_484	Ints5	INT5_MOUSE Integrator complex subunit 5 OS=Mus musculus OX=10090 GN=Ints5 PE=2 SV=1	NHVGELC(IPM[C])GETLR|NHVGELC(IPM[C])GETLR|NHVGELC(IPM[C])GETLR	3|2|1	1.05263|1.09519|1.51515	1.14181|0.17581|NA	1.22099	0.25564	6	3	0.209371
Q9JLV1	154	Q9JLV1_154	Bag3	BAG3_MOUSE BAG family molecular chaperone regulator 3 OS=Mus musculus OX=10090 GN=Bag3 PE=1 SV=2	QC(IPM[C])GQMPATATTAAAQPPTAHGPER|QC(IPM[C])GQMPATATTAAAQPPTAHGPER|QC(IPM[C])GQMPATATTAAAQPPTAHGPER	3|2|6	1.6129|1.04784|1.0001	0.06422|0.03879|0.15754	1.22028	0.34086	11	3	0.279329
Q8BIJ7	355	Q8BIJ7_355	Rufy1	RUFY1_MOUSE RUN and FYVE domain-containing protein 1 OS=Mus musculus OX=10090 GN=Rufy1 PE=1 SV=1	IC(IPM[C])SLQK||IC(IPM[C])SLQK	2||2	1.23485||1.20482	0.13928||0.0	1.21984	0.02123	4	2	0.0174039
E9PVA8	1535	E9PVA8_1535	Gcn1	GCN1_MOUSE Stalled ribosome sensor GCN1 OS=Mus musculus OX=10090 GN=Gcn1 PE=1 SV=1	QLSSC(IPM[C])LPNIVPK|QLSSC(IPM[C])LPNIVPK|QLSSC(IPM[C])LPNIVPK	2|1|2	1.39469|1.05263|1.21217	0.3086|NA|0.01039	1.21983	0.17116	5	3	0.140315
P70255	88	P70255_88	Nfic	NFIC_MOUSE Nuclear factor 1 C-type OS=Mus musculus OX=10090 GN=Nfic PE=1 SV=1	DIRPEC(IPM[C])R|DIRPEC(IPM[C])R|DIRPEC(IPM[C])R	1|3|1	1.31579|1.1236|1.21951	NA|0.07355|NA	1.21963	0.0961	5	3	0.0787944
Q6NS82	182	Q6NS82_182	Retreg2	RETR2_MOUSE Reticulophagy regulator 2 OS=Mus musculus OX=10090 GN=Retreg2 PE=1 SV=2	QNPAQFC(IPM[C])AR|QNPAQFC(IPM[C])AR|QNPAQFC(IPM[C])AR	6|4|4	1.5749|0.95872|1.1236	0.13296|0.05857|0.01235	1.21907	0.31899	14	3	0.261667
Q148V8	549	Q148V8_549	Fam83h	FA83H_MOUSE Protein FAM83H OS=Mus musculus OX=10090 GN=Fam83h PE=1 SV=1	FPC(IPM[C])QATLR|FPC(IPM[C])QATLR|FPC(IPM[C])QATLR	1|1|1	0.98039|1.69492|0.98039	NA|NA|NA	1.21857	0.41253	3	3	0.338536
Q8BGD9	457	Q8BGD9_457	Eif4b	IF4B_MOUSE Eukaryotic translation initiation factor 4B OS=Mus musculus OX=10090 GN=Eif4b PE=1 SV=1	EEDC(IPM[C])HSPTSKPPKPDQPLK SLENETLNKEEDC(IPM[C])HSPTSKPPKPDQPLK||SLENETLNKEEDC(IPM[C])HSPTSKPPKPDQPLK	2||5	1.50243||0.93458	0.88421||0.07207	1.2185	0.40153	7	2	0.329528
Q8R2U2	23	Q8R2U2_23	Nepro	NEPRO_MOUSE Nucleolus and neural progenitor protein OS=Mus musculus OX=10090 GN=Nepro PE=2 SV=1	IPQAGNC(IPM[C])STLTVR|IPQAGNC(IPM[C])STLTVR|IPQAGNC(IPM[C])STLTVR	2|2|3	1.36566|0.9717|1.31579	0.11825|0.04002|0.10359	1.21772	0.21451	7	3	0.176157
Q3UG98	218	Q3UG98_218	Nat9	NAT9_MOUSE Alpha/beta-tubulin-N-acetyltransferase 9 OS=Mus musculus OX=10090 GN=Nat9 PE=1 SV=2	SWNC(IPM[C])PLPR||SWNC(IPM[C])PLPR	2||1	1.2987||1.13636	0.0||NA	1.21753	0.11479	3	2	0.094281
Q5XG71	2058	Q5XG71_2058	Utp20	UTP20_MOUSE Small subunit processome component 20 homolog OS=Mus musculus OX=10090 GN=Utp20 PE=1 SV=2	|LPPQSC(IPM[C])LLLPATPVR|LPPQSC(IPM[C])LLLPATPVR	|2|10	|1.34581|1.08902	|0.23948|0.14415	1.21741	0.18158	12	2	0.149153
Q91YR7	837	Q91YR7_837	Prpf6	PRP6_MOUSE Pre-mRNA-processing factor 6 OS=Mus musculus OX=10090 GN=Prpf6 PE=1 SV=1	C(IPM[C])EHDPHVLLAVAK|C(IPM[C])EHDPHVLLAVAK|C(IPM[C])EHDPHVLLAVAK	5|3|3	1.40845|0.90909|1.33333	0.19867|0.18841|0.12963	1.21696	0.26925	11	3	0.221248
Q9CXX9	102	Q9CXX9_102	Cuedc2	CUED2_MOUSE CUE domain-containing protein 2 OS=Mus musculus OX=10090 GN=Cuedc2 PE=1 SV=1	|ENLHPQSSC(IPM[C])VQGQVPIFPETPR|ENLHPQSSC(IPM[C])VQGQVPIFPETPR	|2|2	|0.96154|1.47186	|0.0|0.06122	1.2167	0.36085	4	2	0.296581
P11835	591	P11835_591	Itgb2	ITB2_MOUSE Integrin beta-2 OS=Mus musculus OX=10090 GN=Itgb2 PE=1 SV=2	LVEC(IPM[C])SGR|LVEC(IPM[C])SGR|LVEC(IPM[C])SGR	2|3|2	1.31579|0.96154|1.36986	0.0|0.03449|0.0	1.21573	0.22179	7	3	0.182434
P14869	27	P14869_27	Rplp0	RLA0_MOUSE Large ribosomal subunit protein uL10 OS=Mus musculus OX=10090 GN=Rplp0 PE=1 SV=3	C(IPM[C])FIVGADNVGSK||C(IPM[C])FIVGADNVGSK	4||3	0.98039||1.44928	0.11015||0.11257	1.21483	0.33156	7	2	0.272927
Q8BMI0	401	Q8BMI0_401	Fbxo38	FBX38_MOUSE F-box only protein 38 OS=Mus musculus OX=10090 GN=Fbxo38 PE=1 SV=1	AVNEVFSC(IPM[C])IK|AVNEVFSC(IPM[C])IK|AVNEVFSC(IPM[C])IK	2|1|2	1.47186|1.11111|1.06061	0.06122|NA|0.07142	1.21453	0.22428	5	3	0.184664
Q8VEH5	106	Q8VEH5_106	Epm2aip1	EPMIP_MOUSE EPM2A-interacting protein 1 OS=Mus musculus OX=10090 GN=Epm2aip1 PE=1 SV=1	AGLGLC(IPM[C])R||AGLGLC(IPM[C])R	1||2	1.40845||1.02051	NA||0.01473	1.21448	0.27432	3	2	0.225874
Q8R3N6	251	Q8R3N6_251	Thoc1	THOC1_MOUSE THO complex subunit 1 OS=Mus musculus OX=10090 GN=Thoc1 PE=1 SV=1	|NPVQC(IPM[C])YEK|NPVQC(IPM[C])YEK	|2|1	|1.26582|1.16279	|0.0|NA	1.2143	0.07285	3	2	0.0599934
E2JF22	962	E2JF22_962	Piezo1	PIEZ1_MOUSE Piezo-type mechanosensitive ion channel component 1 OS=Mus musculus OX=10090 GN=Piezo1 PE=1 SV=1	QHQQAPLPAQAVC(IPM[C])ADGTR||QHQQAPLPAQAVC(IPM[C])ADGTR	4||3	1.05759||1.36986	0.21006||0.26413	1.21373	0.22081	7	2	0.181927
Q07832	573	Q07832_573	Plk1	PLK1_MOUSE Serine/threonine-protein kinase PLK1 OS=Mus musculus OX=10090 GN=Plk1 PE=1 SV=2	|LSLLEEYGCC(IPM[C])K|LSLLEEYGCC(IPM[C])K	|2|2	|1.26068|1.16673	|0.57415|0.09593	1.21371	0.06643	4	2	0.054733
Q9D2Q2	557	Q9D2Q2_557	Trmt44	TRM44_MOUSE Probable tRNA (uracil-O(2)-)-methyltransferase OS=Mus musculus OX=10090 GN=Trmt44 PE=2 SV=2	|NC(IPM[C])AALPR|NC(IPM[C])AALPR	|2|2	|1.34354|1.08365	|0.45697|0.07455	1.21359	0.18377	4	2	0.151427
P35486	222	P35486_222	Pdha1	ODPA_MOUSE Pyruvate dehydrogenase E1 component subunit alpha, somatic form, mitochondrial OS=Mus musculus OX=10090 GN=Pdha1 PE=1 SV=1	LPCIFIC(IPM[C])ENNR||LPCIFIC(IPM[C])ENNR	1||1	1.35135||1.07527	NA||NA	1.21331	0.19522	2	2	0.160899
O35598	436	O35598_436	Adam10	ADA10_MOUSE Disintegrin and metalloproteinase domain-containing protein 10 OS=Mus musculus OX=10090 GN=Adam10 PE=1 SV=2	FSLC(IPM[C])SIR|FSLC(IPM[C])SIR|FSLC(IPM[C])SIR	3|3|3	1.63934|0.93458|1.06383	0.19517|0.01748|0.02265	1.21258	0.37519	9	3	0.309415
Q9DCA5	158	Q9DCA5_158	Brix1	BRX1_MOUSE Ribosome biogenesis protein BRX1 homolog OS=Mus musculus OX=10090 GN=Brix1 PE=1 SV=3	MTGNC(IPM[C])LK||MTGNC(IPM[C])LK	1||2	1.23457||1.19048	NA||0.0	1.21252	0.03118	3	2	0.025715
Q9DB43	230	Q9DB43_230	Zfpl1	ZFPL1_MOUSE Zinc finger protein-like 1 OS=Mus musculus OX=10090 GN=Zfpl1 PE=1 SV=1	TAGIHGDC(IPM[C])DDDKYR||TAGIHGDC(IPM[C])DDDKYR	2||2	1.47243||0.95238	0.39874||0.0	1.2124	0.36773	4	2	0.303307
Q8VHR5	410	Q8VHR5_410	Gatad2b	P66B_MOUSE Transcriptional repressor p66-beta OS=Mus musculus OX=10090 GN=Gatad2b PE=1 SV=1	NC(IPM[C])ASLLR|NC(IPM[C])ASLLR|NC(IPM[C])ASLLR	3|7|7	1.69492|0.8547|1.08696	0.17444|0.02422|0.01483	1.21219	0.43388	17	3	0.357931
Q6DFX2	478	Q6DFX2_478	Antxr2	ANTR2_MOUSE Anthrax toxin receptor 2 OS=Mus musculus OX=10090 GN=Antxr2 PE=1 SV=1	|C(IPM[C])INFSR|C(IPM[C])INFSR	|1|1	|1.20482|1.21951	|NA|NA	1.21217	0.01039	2	2	0.00857141
Q924A2	442	Q924A2_442	Cic	CIC_MOUSE Protein capicua homolog OS=Mus musculus OX=10090 GN=Cic PE=1 SV=2	SPAFGGPGRPSEQPSPC(IPM[C])QEGSQGGSR||SPAFGGPGRPSEQPSPC(IPM[C])QEGSQGGSR	2||1	1.36986||1.05263	0.0||NA	1.21124	0.22432	3	2	0.185199
Q6PGC1	658	Q6PGC1_658	Dhx29	DHX29_MOUSE ATP-dependent RNA helicase DHX29 OS=Mus musculus OX=10090 GN=Dhx29 PE=1 SV=1	NSLC(IPM[C])GYQIR||NSLC(IPM[C])GYQIR	1||1	1.1236||1.2987	NA||NA	1.21115	0.12381	2	2	0.102225
B2RX14	1011	B2RX14_1011	Tut4	TUT4_MOUSE Terminal uridylyltransferase 4 OS=Mus musculus OX=10090 GN=Tut4 PE=1 SV=2	LC(IPM[C])LFGSSK|LC(IPM[C])LFGSSK|	1|1|	1.38889|1.03093|	NA|NA|	1.20991	0.25312	2	2	0.209206
Q3TAA7	902	Q3TAA7_902	Stk11ip	S11IP_MOUSE Serine/threonine-protein kinase 11-interacting protein OS=Mus musculus OX=10090 GN=Stk11ip PE=1 SV=1	NC(IPM[C])ISATEEEVTPQHR||NC(IPM[C])ISATEEEVTPQHR	2||2	0.99097||1.42857	0.04163||0.0	1.20977	0.30943	4	2	0.255776
Q922V4	337	Q922V4_337	Plrg1	PLRG1_MOUSE Pleiotropic regulator 1 OS=Mus musculus OX=10090 GN=Plrg1 PE=1 SV=1	C(IPM[C])QAAEPQIITGSHDTTIR|C(IPM[C])QAAEPQIITGSHDTTIR|C(IPM[C])QAAEPQIITGSHDTTIR	1|1|2	1.17647|0.81301|1.63934	NA|NA|0.0	1.20961	0.41416	4	3	0.342391
Q61233	42	Q61233_42	Lcp1	PLSL_MOUSE Plastin-2 OS=Mus musculus OX=10090 GN=Lcp1 PE=1 SV=4	AC(IPM[C])LPLPGYR AAC(IPM[C])LPLPGYR|C(IPM[C])LPLPGYR AC(IPM[C])LPLPGYR AAC(IPM[C])LPLPGYR|AC(IPM[C])LPLPGYR AAC(IPM[C])LPLPGYR	9|11|4	1.5873|0.89286|1.14838	0.14723|0.24905|0.17326	1.20951	0.35123	24	3	0.29039
P59808	1103	P59808_1103	Sash1	SASH1_MOUSE SAM and SH3 domain-containing protein 1 OS=Mus musculus OX=10090 GN=Sash1 PE=1 SV=1	C(IPM[C])GIPEALVQR|C(IPM[C])GIPEALVQR|C(IPM[C])GIPEALVQR	6|1|4	0.7937|1.23457|1.6001	0.03506|NA|0.07861	1.20946	0.40379	11	3	0.33386
Q3UDP0	131	Q3UDP0_131	Wdr41	WDR41_MOUSE WD repeat-containing protein 41 OS=Mus musculus OX=10090 GN=Wdr41 PE=1 SV=1	VTC(IPM[C])FQSTVK||VTC(IPM[C])FQSTVK	3||3	1.28205||1.13636	0.13756||0.26035	1.2092	0.10302	6	2	0.0851968
O70145	513	O70145_513	Ncf2	NCF2_MOUSE Neutrophil cytosol factor 2 OS=Mus musculus OX=10090 GN=Ncf2 PE=1 SV=1	AFVEGC(IPM[C])AAK|AFVEGC(IPM[C])AAK|AFVEGC(IPM[C])AAK	5|5|4	1.25|0.83333|1.5419	0.10264|0.14866|0.31733	1.20841	0.35611	14	3	0.294693
Q9Z2D1	7	Q9Z2D1_7	Mtmr2	MTMR2_MOUSE Phosphatidylinositol-3,5-bisphosphate 3-phosphatase MTMR2 OS=Mus musculus OX=10090 GN=Mtmr2 PE=1 SV=3	|SSSC(IPM[C])ESLGAQLPAAR|SSSC(IPM[C])ESLGAQLPAAR	|1|2	|1.1236|1.29282	|NA|0.22126	1.20821	0.11966	3	2	0.0990391
Q8VDG3	162	Q8VDG3_162	Parn	PARN_MOUSE Poly(A)-specific ribonuclease PARN OS=Mus musculus OX=10090 GN=Parn PE=1 SV=1	C(IPM[C])PVTIPEDQKK|C(IPM[C])PVTIPEDQKK|C(IPM[C])PVTIPEDQKK	2|3|4	1.6129|0.84746|1.16342	0.0|0.26053|0.07521	1.20793	0.38466	9	3	0.318446
Q6A4J8	316	Q6A4J8_316	Usp7	UBP7_MOUSE Ubiquitin carboxyl-terminal hydrolase 7 OS=Mus musculus OX=10090 GN=Usp7 PE=1 SV=1	GTC(IPM[C])VEGTIPK|GTC(IPM[C])VEGTIPK|GTC(IPM[C])VEGTIPK	2|2|5	1.05823|0.92601|1.63934	0.00792|0.01213|0.21766	1.20786	0.37948	9	3	0.314175
Q3U182	514	Q3U182_514	Crtc2	CRTC2_MOUSE CREB-regulated transcription coactivator 2 OS=Mus musculus OX=10090 GN=Crtc2 PE=1 SV=2	SLQQLPSQAC(IPM[C])LVQPSGGQPPGR|SLQQLPSQAC(IPM[C])LVQPSGGQPPGR|SLQQLPSQAC(IPM[C])LVQPSGGQPPGR	1|3|2	1.5873|1.04167|0.99361	NA|0.16406|0.08348	1.20753	0.32977	6	3	0.273095
Q91W50	506	Q91W50_506	Csde1	CSDE1_MOUSE Cold shock domain-containing protein E1 OS=Mus musculus OX=10090 GN=Csde1 PE=1 SV=1	QRPGQQIATC(IPM[C])VR|PGQQIATC(IPM[C])VR|QRPGQQIATC(IPM[C])VR PGQQIATC(IPM[C])VR	1|1|2	1.5873|0.92593|1.1091	NA|NA|0.22164	1.20744	0.34148	4	3	0.282813
Q8BHZ0	83	Q8BHZ0_83	Cyria	CYRIA_MOUSE CYFIP-related Rac1 interactor A OS=Mus musculus OX=10090 GN=Cyria PE=1 SV=1	AWNAVC(IPM[C])PLVVR|AWNAVC(IPM[C])PLVVR|AWNAVC(IPM[C])PLVVR	3|3|4	1.53846|0.89286|1.19048	0.11409|0.04707|0.007	1.20727	0.32313	10	3	0.267653
P25206	148	P25206_148	Mcm3	MCM3_MOUSE DNA replication licensing factor MCM3 OS=Mus musculus OX=10090 GN=Mcm3 PE=1 SV=2	SVHYC(IPM[C])PATK|SVHYC(IPM[C])PATK|SVHYC(IPM[C])PATK	4|4|5	1.67219|0.86213|1.08696	0.27312|0.02962|0.09275	1.20709	0.41818	13	3	0.346436
Q80UM3	238	Q80UM3_238	Naa15	NAA15_MOUSE N-alpha-acetyltransferase 15, NatA auxiliary subunit OS=Mus musculus OX=10090 GN=Naa15 PE=1 SV=1	GELLLQLC(IPM[C])R||GELLLQLC(IPM[C])R	5||2	1.26582||1.14837	0.07946||0.42555	1.20709	0.08305	7	2	0.0688018
Q00651	190	Q00651_190	Itga4	ITA4_MOUSE Integrin alpha-4 OS=Mus musculus OX=10090 GN=Itga4 PE=1 SV=1	|MAPC(IPM[C])YK|MAPC(IPM[C])YK	|2|1	|1.47059|0.9434	|0.0|NA	1.207	0.37278	3	2	0.308848
Q921G6	454	Q921G6_454	Lrch4	LRCH4_MOUSE Leucine-rich repeat and calponin homology domain-containing protein 4 OS=Mus musculus OX=10090 GN=Lrch4 PE=1 SV=1	AAGAGASAPSTQATC(IPM[C])NGPPK|AAGAGASAPSTQATC(IPM[C])NGPPK|AAGAGASAPSTQATC(IPM[C])NGPPK	4|3|2	1.51654|1.1236|0.98077	0.14524|0.14539|0.0272	1.20697	0.27744	9	3	0.229865
Q6PDH4	162	Q6PDH4_162	Ranbp3l	RNB3L_MOUSE Ran-binding protein 3-like OS=Mus musculus OX=10090 GN=Ranbp3l PE=1 SV=1	PAVLQPSQTQSC(IPM[C])QK SSEQVLRPAVLQPSQTQSC(IPM[C])QK|PAVLQPSQTQSC(IPM[C])QK SSEQVLRPAVLQPSQTQSC(IPM[C])QK|PAVLQPSQTQSC(IPM[C])QK SSEQVLRPAVLQPSQTQSC(IPM[C])QK	6|7|9	1.36061|1.33333|0.92593	0.64272|0.85013|0.37403	1.20662	0.24347	22	3	0.201779
Q3UJD6	248	Q3UJD6_248	Usp19	UBP19_MOUSE Ubiquitin carboxyl-terminal hydrolase 19 OS=Mus musculus OX=10090 GN=Usp19 PE=1 SV=1	LC(IPM[C])APPMNTQTSLLSSEK||LC(IPM[C])APPMNTQTSLLSSEK	2||2	1.10501||1.30703	0.00863||0.29433	1.20602	0.14285	4	2	0.118447
Q8R2K4	230	Q8R2K4_230	Taf6l	TAF6L_MOUSE TAF6-like RNA polymerase II p300/CBP-associated factor-associated factor 65 kDa subunit 6L OS=Mus musculus OX=10090 GN=Taf6l PE=1 SV=1	NPHLC(IPM[C])LGPYVR|NPHLC(IPM[C])LGPYVR|NPHLC(IPM[C])LGPYVR	4|4|5	1.19109|1.44537|0.98039	0.57016|0.43566|0.4471	1.20562	0.23283	13	3	0.193121
Q9DBQ7	327	Q9DBQ7_327	Scyl3	PACE1_MOUSE Protein-associating with the carboxyl-terminal domain of ezrin OS=Mus musculus OX=10090 GN=Scyl3 PE=1 SV=3	|KENAPGETPC(IPM[C])LLSPALFQSR|KENAPGETPC(IPM[C])LLSPALFQSR	|1|1	|1.11111|1.2987	|NA|NA	1.20491	0.13265	2	2	0.110091
Q6PGF3	233	Q6PGF3_233	Med16	MED16_MOUSE Mediator of RNA polymerase II transcription subunit 16 OS=Mus musculus OX=10090 GN=Med16 PE=1 SV=2	VC(IPM[C])VSVVSEK||VC(IPM[C])VSVVSEK	1||2	1.17647||1.23261	NA||0.11764	1.20454	0.0397	3	2	0.0329586
Q9CR67	224	Q9CR67_224	Tmem33	TMM33_MOUSE Transmembrane protein 33 OS=Mus musculus OX=10090 GN=Tmem33 PE=1 SV=1	PSC(IPM[C])PLFVR|PSC(IPM[C])PLFVR|PSC(IPM[C])PLFVR	5|4|10	1.0989|1.0101|1.50384	0.0784|0.04633|0.04468	1.20428	0.2632	19	3	0.218554
Q8BMC4	557	Q8BMC4_557	Nop9	NOP9_MOUSE Nucleolar protein 9 OS=Mus musculus OX=10090 GN=Nop9 PE=1 SV=1	GQYVALAC(IPM[C])SR||GQYVALAC(IPM[C])SR	2||3	0.89286||1.51515	0.0||0.0	1.204	0.44003	5	2	0.365473
Q8BU04	123	Q8BU04_123	Ubr7	UBR7_MOUSE Putative E3 ubiquitin-protein ligase UBR7 OS=Mus musculus OX=10090 GN=Ubr7 PE=1 SV=1	VNSC(IPM[C])NK|VNSC(IPM[C])NK|	1|1|	1.51515|0.89286|	NA|NA|	1.204	0.44003	2	2	0.365473
Q9CYN2	26	Q9CYN2_26	Spcs2	SPCS2_MOUSE Signal peptidase complex subunit 2 OS=Mus musculus OX=10090 GN=Spcs2 PE=1 SV=1	SGGGGGSSGAGGGPSC(IPM[C])GTSSSR|SGGGGGSSGAGGGPSC(IPM[C])GTSSSR|SGGGGGSSGAGGGPSC(IPM[C])GTSSSR	4|1|3	1.39867|1.13636|1.07527	0.02847|NA|0.05053	1.20343	0.17182	8	3	0.142775
Q5SXI5	6	Q5SXI5_6	Znf496	ZN496_MOUSE Zinc finger protein 496 OS=Mus musculus OX=10090 GN=Znf496 PE=1 SV=1	PTALC(IPM[C])PR|PTALC(IPM[C])PR|PTALC(IPM[C])PR	3|1|1	0.88496|1.72414|1.0	0.10405|NA|NA	1.20303	0.45494	5	3	0.378162
P58252	728	P58252_728	Eef2	EF2_MOUSE Elongation factor 2 OS=Mus musculus OX=10090 GN=Eef2 PE=1 SV=2	C(IPM[C])LYASVLTAQPR|C(IPM[C])LYASVLTAQPR|C(IPM[C])LYASVLTAQPR	1|1|4	1.42857|0.70922|1.47059	NA|NA|0.0774	1.20279	0.42796	6	3	0.355806
A2AKG8	522	A2AKG8_522	Focad	FOCAD_MOUSE Focadhesin OS=Mus musculus OX=10090 GN=Focad PE=1 SV=1	VC(IPM[C])VGQILR|VC(IPM[C])VGQILR|VC(IPM[C])VGQILR	2|1|2	1.51826|1.0101|1.07955	0.20987|NA|0.24106	1.20264	0.27553	5	3	0.229104
O88952	47	O88952_47	Lin7c	LIN7C_MOUSE Protein lin-7 homolog C OS=Mus musculus OX=10090 GN=Lin7c PE=1 SV=2	VLQSEFC(IPM[C])NAVR|VLQSEFC(IPM[C])NAVR|VLQSEFC(IPM[C])NAVR	1|3|5	1.20482|0.95238|1.44928	NA|0.21972|0.41022	1.20216	0.24846	9	3	0.206678
P15307	250	P15307_250	Rel	REL_MOUSE Proto-oncogene c-Rel OS=Mus musculus OX=10090 GN=Rel PE=1 SV=2	TPPYC(IPM[C])K|TPPYC(IPM[C])K|TPPYC(IPM[C])K	3|1|6	1.5625|0.96154|1.07976	0.08425|NA|0.10063	1.20127	0.31837	10	3	0.265028
P29594	320	P29594_320	Casp2	CASP2_MOUSE Caspase-2 OS=Mus musculus OX=10090 GN=Casp2 PE=1 SV=5	MFFIQAC(IPM[C])R||MFFIQAC(IPM[C])R	4||3	1.43952||0.96154	0.1021||0.09576	1.20053	0.33798	7	2	0.281526
Q3UQ84	608	Q3UQ84_608	Tars2	SYTM_MOUSE Threonine--tRNA ligase, mitochondrial OS=Mus musculus OX=10090 GN=Tars2 PE=1 SV=1	LLGVLAESC(IPM[C])GGK||LLGVLAESC(IPM[C])GGK	1||2	0.97087||1.42857	NA||0.0	1.19972	0.32364	3	2	0.269763
Q8CJF7	610	Q8CJF7_610	Ahctf1	ELYS_MOUSE Protein ELYS OS=Mus musculus OX=10090 GN=Ahctf1 PE=1 SV=1	|LCVPLFDGSC(IPM[C])R|LCVPLFDGSC(IPM[C])R	|1|1	|1.06383|1.33333	|NA|NA	1.19858	0.19057	2	2	0.158996
Q9ESY9	69	Q9ESY9_69	Ifi30	GILT_MOUSE Gamma-interferon-inducible lysosomal thiol reductase OS=Mus musculus OX=10090 GN=Ifi30 PE=1 SV=3	VSLYYESLC(IPM[C])GACR|VSLYYESLC(IPM[C])GACR|VSLYYESLC(IPM[C])GACR	2|6|2	1.33053|0.93589|1.32736	0.19807|0.12642|0.08702	1.19793	0.22694	10	3	0.189443
Q8BH74	750	Q8BH74_750	Nup107	NU107_MOUSE Nuclear pore complex protein Nup107 OS=Mus musculus OX=10090 GN=Nup107 PE=1 SV=1	EHLC(IPM[C])IR|EHLC(IPM[C])IR|EHLC(IPM[C])IR	2|2|5	1.63721|0.98503|0.97087	0.40427|0.0956|0.10424	1.1977	0.38069	9	3	0.317851
Q6ZWR6	8705	Q6ZWR6_8705	Syne1	SYNE1_MOUSE Nesprin-1 OS=Mus musculus OX=10090 GN=Syne1 PE=1 SV=2	C(IPM[C])SLSQPGPSVSSPK|C(IPM[C])SLSQPGPSVSSPK|C(IPM[C])SLSQPGPSVSSPK	1|2|3	1.44928|1.19048|0.95238	NA|0.0|0.02178	1.19738	0.24852	6	3	0.207553
Q9QX47	2088	Q9QX47_2088	Son	SON_MOUSE Protein SON OS=Mus musculus OX=10090 GN=Son PE=1 SV=2	ANAAAMC(IPM[C])AK||ANAAAMC(IPM[C])AK	4||2	1.37938||1.01461	0.32866||0.17219	1.197	0.25793	6	2	0.21548
Q7TQC7	58	Q7TQC7_58	Gpatch2	GPTC2_MOUSE G patch domain-containing protein 2 OS=Mus musculus OX=10090 GN=Gpatch2 PE=1 SV=2	NLSC(IPM[C])PLK||NLSC(IPM[C])PLK	1||1	1.35135||1.04167	NA||NA	1.19651	0.21898	2	2	0.183016
Q6ZQK5	53	Q6ZQK5_53	Acap2	ACAP2_MOUSE Arf-GAP with coiled-coil, ANK repeat and PH domain-containing protein 2 OS=Mus musculus OX=10090 GN=Acap2 PE=1 SV=2	AFC(IPM[C])VANK|AFC(IPM[C])VANK|FC(IPM[C])VANK AFC(IPM[C])VANK	2|2|3	1.40196|0.95238|1.23457	0.09705|0.0|0.12833	1.1963	0.22722	7	3	0.189936
A2RSJ4	1089	A2RSJ4_1089	Bltp3b	BLT3B_MOUSE Bridge-like lipid transfer protein family member 3B OS=Mus musculus OX=10090 GN=Bltp3b PE=1 SV=2	C(IPM[C])PPSPAPLSVSYK||C(IPM[C])PPSPAPLSVSYK	1||2	1.51515||0.87719	NA||0.0	1.19617	0.45111	3	2	0.377129
O55023	64	O55023_64	Impa1	IMPA1_MOUSE Inositol monophosphatase 1 OS=Mus musculus OX=10090 GN=Impa1 PE=1 SV=1	YPC(IPM[C])HSFIGEESVAAGEK||EKYPC(IPM[C])HSFIGEESVAAGEK	2||4	1.47243||0.91813	0.39874||0.02918	1.19528	0.39195	6	2	0.327915
P05202	295	P05202_295	Got2	AATM_MOUSE Aspartate aminotransferase, mitochondrial OS=Mus musculus OX=10090 GN=Got2 PE=1 SV=1	VGAFTVVC(IPM[C])K||VGAFTVVC(IPM[C])K	4||1	1.42886||0.96154	0.23536||NA	1.1952	0.33045	5	2	0.276481
Q8C561	275	Q8C561_275	Lmbrd2	LMBD2_MOUSE G-protein coupled receptor-associated protein LMBRD2 OS=Mus musculus OX=10090 GN=Lmbrd2 PE=1 SV=1	KC(IPM[C])PTDYQEK||KC(IPM[C])PTDYQEK	1||2	1.42857||0.96154	NA||0.0	1.19505	0.33024	3	2	0.27634
Q9CSN1	250	Q9CSN1_250	Snw1	SNW1_MOUSE SNW domain-containing protein 1 OS=Mus musculus OX=10090 GN=Snw1 PE=1 SV=3	IPPC(IPM[C])ISNWK|IPPC(IPM[C])ISNWK|IPPC(IPM[C])ISNWK	3|3|8	1.63934|0.86957|1.07527	0.04437|0.08822|0.03771	1.19473	0.39855	14	3	0.33359
Q3U0V1	437	Q3U0V1_437	Khsrp	FUBP2_MOUSE Far upstream element-binding protein 2 OS=Mus musculus OX=10090 GN=Khsrp PE=1 SV=2	C(IPM[C])GLVIGR|C(IPM[C])GLVIGR|C(IPM[C])GLVIGR	3|4|7	1.63934|0.93458|1.0101	0.14185|0.0854|0.084	1.19467	0.38694	14	3	0.323889
Q80Z37	294	Q80Z37_294	Topors	TOPRS_MOUSE E3 ubiquitin-protein ligase Topors OS=Mus musculus OX=10090 GN=Topors PE=1 SV=1	NPAC(IPM[C])LHR||NPAC(IPM[C])LHR	2||1	1.40845||0.98039	0.0||NA	1.19442	0.30268	3	2	0.253412
P97930	31	P97930_31	Dtymk	KTHY_MOUSE Thymidylate kinase OS=Mus musculus OX=10090 GN=Dtymk PE=1 SV=2	|LVTALC(IPM[C])ASGHR|LVTALC(IPM[C])ASGHR	|2|2	|1.01651|1.37218	|0.05108|0.07975	1.19434	0.2515	4	2	0.210577
Q8VE91	272	Q8VE91_272	Retreg1	RETR1_MOUSE Reticulophagy regulator 1 OS=Mus musculus OX=10090 GN=Retreg1 PE=1 SV=2	SHKDDSELDFSALC(IPM[C])PK||SHKDDSELDFSALC(IPM[C])PK	2||1	1.03695||1.35135	0.37018||NA	1.19415	0.22231	3	2	0.186166
Q8QZS3	131	Q8QZS3_131	Flcn	FLCN_MOUSE Folliculin OS=Mus musculus OX=10090 GN=Flcn PE=1 SV=1	SLSC(IPM[C])EVCPGR|SLSC(IPM[C])EVCPGR|SLSC(IPM[C])EVCPGR	4|2|2	0.96801|1.25076|1.36201	0.0539|0.31089|0.35482	1.19359	0.20313	8	3	0.170184
Q6NVF4	934	Q6NVF4_934	Helb	HELB_MOUSE DNA helicase B OS=Mus musculus OX=10090 GN=Helb PE=1 SV=2	|LSGSC(IPM[C])APSTGFASQPSSPR|LSGSC(IPM[C])APSTGFASQPSSPR	|3|1	|1.2987|1.08696	|0.18378|NA	1.19283	0.14972	4	2	0.125517
Q9ES52	1049	Q9ES52_1049	Inpp5d	SHIP1_MOUSE Phosphatidylinositol 3,4,5-trisphosphate 5-phosphatase 1 OS=Mus musculus OX=10090 GN=Inpp5d PE=1 SV=2	KEPPPC(IPM[C])PDPGISSPSIVLPK|KEPPPC(IPM[C])PDPGISSPSIVLPK|KEPPPC(IPM[C])PDPGISSPSIVLPK	4|3|10	1.24267|1.0|1.33357	0.0477|0.12217|0.11082	1.19208	0.17244	17	3	0.144655
O54692	144	O54692_144	Zw10	ZW10_MOUSE Centromere/kinetochore protein zw10 homolog OS=Mus musculus OX=10090 GN=Zw10 PE=1 SV=3	HLEEAQEC(IPM[C])LK|HLEEAQEC(IPM[C])LK|	1|1|	1.17647|1.20482|	NA|NA|	1.19064	0.02005	2	2	0.0168397
Q8R4Y8	1724	Q8R4Y8_1724	Rttn	RTTN_MOUSE Rotatin OS=Mus musculus OX=10090 GN=Rttn PE=1 SV=2	VLIVC(IPM[C])PK|VLIVC(IPM[C])PK|VLIVC(IPM[C])PK	2|6|1	1.44928|0.98582|1.13636	0.0|0.11834|NA	1.19049	0.23642	9	3	0.19859
Q9CZU4	222	Q9CZU4_222	Eral1	ERAL1_MOUSE GTPase Era, mitochondrial OS=Mus musculus OX=10090 GN=Eral1 PE=2 SV=1	LNPQVLQC(IPM[C])LTK||LNPQVLQC(IPM[C])LTK	1||3	1.42857||0.95238	NA||0.15962	1.19047	0.33672	4	2	0.282846
Q05D44	1088	Q05D44_1088	Eif5b	IF2P_MOUSE Eukaryotic translation initiation factor 5B OS=Mus musculus OX=10090 GN=Eif5b PE=1 SV=2	|HIAVFPC(IPM[C])K|HIAVFPC(IPM[C])K	|1|3	|0.95238|1.42857	|NA|0.31386	1.19047	0.33672	4	2	0.282846
Q5U4D9	35	Q5U4D9_35	Thoc6	THOC6_MOUSE THO complex subunit 6 homolog OS=Mus musculus OX=10090 GN=Thoc6 PE=1 SV=1	SVSPC(IPM[C])GK QSVSPC(IPM[C])GK TIFSQSVSPC(IPM[C])GK|SQSVSPC(IPM[C])GK|SVSPC(IPM[C])GK QSVSPC(IPM[C])GK SQSVSPC(IPM[C])GK TIFSQSVSPC(IPM[C])GK	4|3|4	1.32736|0.8547|1.38889	0.21954|0.02278|0.16437	1.19032	0.29228	11	3	0.245547
Q9ES52	675	Q9ES52_675	Inpp5d	SHIP1_MOUSE Phosphatidylinositol 3,4,5-trisphosphate 5-phosphatase 1 OS=Mus musculus OX=10090 GN=Inpp5d PE=1 SV=2	YNLPSWC(IPM[C])DR|YNLPSWC(IPM[C])DR|YNLPSWC(IPM[C])DR	1|5|1	1.0989|1.0|1.47059	NA|0.01851|NA	1.18983	0.24812	7	3	0.208534
Q9DB77	192	Q9DB77_192	Uqcrc2	QCR2_MOUSE Cytochrome b-c1 complex subunit 2, mitochondrial OS=Mus musculus OX=10090 GN=Uqcrc2 PE=1 SV=1	NALANPLYC(IPM[C])PDYR||NALANPLYC(IPM[C])PDYR	1||1	0.9901||1.38889	NA||NA	1.18949	0.28199	2	2	0.237068
Q9QUK0	280	Q9QUK0_280	Cdkl2	CDKL2_MOUSE Cyclin-dependent kinase-like 2 OS=Mus musculus OX=10090 GN=Cdkl2 PE=2 SV=1	PFC(IPM[C])ADLLR|PFC(IPM[C])ADLLR|PFC(IPM[C])ADLLR	1|1|1	1.36986|0.96154|1.23457	NA|NA|NA	1.18866	0.208	3	3	0.174987
Q5XG73	86	Q5XG73_86	Acbd5	ACBD5_MOUSE Acyl-CoA-binding domain-containing protein 5 OS=Mus musculus OX=10090 GN=Acbd5 PE=1 SV=1	QATEGPC(IPM[C])K||QATEGPC(IPM[C])K	1||1	1.11111||1.26582	NA||NA	1.18846	0.1094	2	2	0.0920519
Q61083	512	Q61083_512	Map3k2	M3K2_MOUSE Mitogen-activated protein kinase kinase kinase 2 OS=Mus musculus OX=10090 GN=Map3k2 PE=1 SV=2	LQTIC(IPM[C])LSGTGMK|LQTIC(IPM[C])LSGTGMK|LQTIC(IPM[C])LSGTGMK	1|2|1	1.14943|1.31669|1.0989	NA|0.21765|NA	1.18834	0.11399	4	3	0.0959237
P70182	465	P70182_465	Pip5k1a	PI51A_MOUSE Phosphatidylinositol 4-phosphate 5-kinase type-1 alpha OS=Mus musculus OX=10090 GN=Pip5k1a PE=1 SV=2	SGPSGNSC(IPM[C])TSQLMASGEHR||SGPSGNSC(IPM[C])TSQLMASGEHR	4||3	1.35596||1.02041	0.46319||0.16067	1.18819	0.23727	7	2	0.19969
Q69Z38	366	Q69Z38_366	Peak1	PEAK1_MOUSE Inactive tyrosine-protein kinase PEAK1 OS=Mus musculus OX=10090 GN=Peak1 PE=1 SV=4	VC(IPM[C])NGGISPGNPGNSK|VC(IPM[C])NGGISPGNPGNSK|VC(IPM[C])NGGISPGNPGNSK	2|3|2	1.51412|1.0|1.04895	0.25568|0.08927|0.12362	1.18769	0.28375	7	3	0.238909
Q99MP8	47	Q99MP8_47	Brap	BRAP_MOUSE BRCA1-associated protein OS=Mus musculus OX=10090 GN=Brap PE=1 SV=1	|TLASAVAC(IPM[C])LEGK|TLASAVAC(IPM[C])LEGK	|1|2	|1.38889|0.98503	|NA|0.0956	1.18696	0.28557	3	2	0.240589
Q62179	297	Q62179_297	Sema4b	SEM4B_MOUSE Semaphorin-4B OS=Mus musculus OX=10090 GN=Sema4b PE=1 SV=2	AQLLC(IPM[C])SR|AQLLC(IPM[C])SR|AQLLC(IPM[C])SR	2|1|1	1.24806|1.44928|0.86207	0.12059|NA|NA	1.18647	0.29841	4	3	0.251511
P97370	170	P97370_170	Atp1b3	AT1B3_MOUSE Sodium/potassium-transporting ATPase subunit beta-3 OS=Mus musculus OX=10090 GN=Atp1b3 PE=1 SV=1	GQPC(IPM[C])ILVK|GQPC(IPM[C])ILVK|	1|1|	1.42857|0.9434|	NA|NA|	1.18599	0.34307	2	2	0.289269
O54824	1313	O54824_1313	Il16	IL16_MOUSE Pro-interleukin-16 OS=Mus musculus OX=10090 GN=Il16 PE=1 SV=3	TSLQC(IPM[C])K|TSLQC(IPM[C])K|TSLQC(IPM[C])K	1|1|3	1.6129|0.75188|1.19048	NA|NA|0.08916	1.18509	0.43054	5	3	0.363297
Q9EPW0	816	Q9EPW0_816	Inpp4a	INP4A_MOUSE Inositol polyphosphate-4-phosphatase type I A OS=Mus musculus OX=10090 GN=Inpp4a PE=1 SV=1	SQTC(IPM[C])LPELLR|SQTC(IPM[C])LPELLR|SQTC(IPM[C])LPELLR	2|1|2	1.5889|0.77519|1.19114	0.07133|NA|0.22657	1.18508	0.40689	5	3	0.343344
Q99KK2	430	Q99KK2_430	Cmas	NEUA_MOUSE N-acylneuraminate cytidylyltransferase OS=Mus musculus OX=10090 GN=Cmas PE=1 SV=2	VNNSC(IPM[C])QK|VNNSC(IPM[C])QK|	1|1|	1.38889|0.98039|	NA|NA|	1.18464	0.28885	2	2	0.243829
Q91VK1	270	Q91VK1_270	Bzw2	5MP1_MOUSE eIF5-mimic protein 1 OS=Mus musculus OX=10090 GN=Bzw2 PE=1 SV=1	LSQEC(IPM[C])PIK|LSQEC(IPM[C])PIK|LSQEC(IPM[C])PIK	14|16|16	1.18347|0.79385|1.57568	0.07422|0.05093|0.19891	1.18433	0.39092	46	3	0.330077
Q80TY0	510	Q80TY0_510	Fnbp1	FNBP1_MOUSE Formin-binding protein 1 OS=Mus musculus OX=10090 GN=Fnbp1 PE=1 SV=2	QSGLYDGQTHQTVTNC(IPM[C])AQDR||QSGLYDGQTHQTVTNC(IPM[C])AQDR	4||1	1.16295||1.20482	0.07128||NA	1.18389	0.02961	5	2	0.0250108
Q9EP69	392	Q9EP69_392	Sacm1l	SAC1_MOUSE Phosphatidylinositol-3-phosphatase SAC1 OS=Mus musculus OX=10090 GN=Sacm1l PE=1 SV=1	SNCMDC(IPM[C])LDR|SNCMDC(IPM[C])LDR|SNCMDC(IPM[C])LDR	4|4|2	0.82636|1.02211|1.70274	0.11319|0.04817|0.16326	1.18374	0.46	10	3	0.388599
Q80TI0	20	Q80TI0_20	Gramd1b	ASTRB_MOUSE Protein Aster-B OS=Mus musculus OX=10090 GN=Gramd1b PE=1 SV=2	STPAC(IPM[C])SPILR|STPAC(IPM[C])SPILR|STPAC(IPM[C])SPILR	1|2|2	1.5625|0.9555|1.03022	NA|0.07722|0.09713	1.18274	0.331	5	3	0.279859
P47713	725	P47713_725	Pla2g4a	PA24A_MOUSE Cytosolic phospholipase A2 OS=Mus musculus OX=10090 GN=Pla2g4a PE=1 SV=1	C(IPM[C])SVSLSNVEAR|C(IPM[C])SVSLSNVEAR|C(IPM[C])SVSLSNVEAR	6|6|7	0.90273|1.00505|1.63934	0.06142|0.11422|0.13953	1.18237	0.39904	19	3	0.337492
E9Q7E2	711	E9Q7E2_711	Arid2	ARID2_MOUSE AT-rich interactive domain-containing protein 2 OS=Mus musculus OX=10090 GN=Arid2 PE=1 SV=1	APIPC(IPM[C])EVVK|APIPC(IPM[C])EVVK|APIPC(IPM[C])EVVK	5|5|3	1.20482|0.86957|1.47059	0.03887|0.06243|0.10885	1.18166	0.30118	13	3	0.254879
Q8R180	99	Q8R180_99	Ero1a	ERO1A_MOUSE ERO1-like protein alpha OS=Mus musculus OX=10090 GN=Ero1a PE=1 SV=2	DC(IPM[C])AVKPCHSDEVPDGIK||DC(IPM[C])AVKPCHSDEVPDGIK	1||3	1.42857||0.93458	NA||0.0	1.18158	0.3493	4	2	0.295621
A2APB8	535	A2APB8_535	Tpx2	TPX2_MOUSE Targeting protein for Xklp2 OS=Mus musculus OX=10090 GN=Tpx2 PE=1 SV=1	NVEVC(IPM[C])PFSFDTR|NVEVC(IPM[C])PFSFDTR|	1|2|	1.07527|1.28696|	NA|0.49834|	1.18112	0.14969	3	2	0.126736
Q8C739	86	Q8C739_86	Fam110b	F110B_MOUSE Protein FAM110B OS=Mus musculus OX=10090 GN=Fam110b PE=1 SV=1	|VC(IPM[C])PGTK|VC(IPM[C])PGTK	|1|1	|1.25|1.11111	|NA|NA	1.18056	0.09821	2	2	0.0831893
A2ASZ8	203	A2ASZ8_203	Slc25a25	SCMC2_MOUSE Mitochondrial adenyl nucleotide antiporter SLC25A25 OS=Mus musculus OX=10090 GN=Slc25a25 PE=1 SV=1	|TC(IPM[C])TAPLDR|TC(IPM[C])TAPLDR	|1|1	|1.25|1.11111	|NA|NA	1.18056	0.09821	2	2	0.0831893
Q80Z25	783	Q80Z25_783	Ofd1	OFD1_MOUSE Centriole and centriolar satellite protein OFD1 OS=Mus musculus OX=10090 GN=Ofd1 PE=1 SV=1	VSASPAASPSPC(IPM[C])PER||VSASPAASPSPC(IPM[C])PER	1||2	0.97087||1.38889	NA||0.0	1.17988	0.29558	3	2	0.250517
Q5SV80	227	Q5SV80_227	Myo19	MYO19_MOUSE Unconventional myosin-XIX OS=Mus musculus OX=10090 GN=Myo19 PE=1 SV=1	|VAC(IPM[C])QASSER|VAC(IPM[C])QASSER	|1|1	|0.97087|1.38889	|NA|NA	1.17988	0.29558	2	2	0.250517
Q8BQY8	44	Q8BQY8_44	Hus1	HUS1_MOUSE Checkpoint protein HUS1 OS=Mus musculus OX=10090 GN=Hus1 PE=2 SV=1	LNFILC(IPM[C])DK|LNFILC(IPM[C])DK|LNFILC(IPM[C])DK	4|1|3	1.24344|0.88496|1.40845	0.18518|NA|0.02228	1.17895	0.26764	8	3	0.227016
Q8BFU3	620	Q8BFU3_620	Rnf214	RN214_MOUSE RING finger protein 214 OS=Mus musculus OX=10090 GN=Rnf214 PE=1 SV=1	VASSTQAPPTC(IPM[C])K|VASSTQAPPTC(IPM[C])K|VASSTQAPPTC(IPM[C])K	2|3|3	1.44467|0.9009|1.19048	0.27531|0.10742|0.02836	1.17868	0.27208	8	3	0.230834
P31750	77	P31750_77	Akt1	AKT1_MOUSE RAC-alpha serine/threonine-protein kinase OS=Mus musculus OX=10090 GN=Akt1 PE=1 SV=2	|C(IPM[C])LQWTTVIER|C(IPM[C])LQWTTVIER	|2|1	|1.17647|1.17647	|0.0|NA	1.17647	0	3	2	0
Q921Y4	242	Q921Y4_242	Mfsd5	MFSD5_MOUSE Molybdate-anion transporter OS=Mus musculus OX=10090 GN=Mfsd5 PE=2 SV=1	C(IPM[C])LLSDR|C(IPM[C])LLSDR|C(IPM[C])LLSDR	4|4|3	0.63759|1.35234|1.53846	0.02892|0.10924|0.01346	1.17613	0.47558	11	3	0.40436
O08528	517	O08528_517	Hk2	HXK2_MOUSE Hexokinase-2 OS=Mus musculus OX=10090 GN=Hk2 PE=1 SV=1	MLPTYVC(IPM[C])ATPDGTEK||MLPTYVC(IPM[C])ATPDGTEK	3||3	1.0||1.35135	0.11825||0.33151	1.17568	0.24844	6	2	0.211316
Q8BJ71	522	Q8BJ71_522	Nup93	NUP93_MOUSE Nuclear pore complex protein Nup93 OS=Mus musculus OX=10090 GN=Nup93 PE=1 SV=1	SSGQSAQLLSHEPGDPPC(IPM[C])MR|SSGQSAQLLSHEPGDPPC(IPM[C])MR|SSGQSAQLLSHEPGDPPC(IPM[C])MR	19|5|10	1.40845|0.92593|1.19048	0.14685|0.04467|0.10134	1.17495	0.24163	34	3	0.205651
Q6P9Q4	674	Q6P9Q4_674	Fhod1	FHOD1_MOUSE FH1/FH2 domain-containing protein 1 OS=Mus musculus OX=10090 GN=Fhod1 PE=1 SV=3	LTGGPGC(IPM[C])SR|LTGGPGC(IPM[C])SR|LTGGPGC(IPM[C])SR	1|2|1	1.44928|1.02211|1.05263	NA|0.059|NA	1.17467	0.23831	4	3	0.202874
Q80U44	930	Q80U44_930	Zfyve16	ZFY16_MOUSE Zinc finger FYVE domain-containing protein 16 OS=Mus musculus OX=10090 GN=Zfyve16 PE=1 SV=2	SEISQSPTC(IPM[C])HTAPVER|SEISQSPTC(IPM[C])HTAPVER|SEISQSPTC(IPM[C])HTAPVER	1|2|2	1.38889|1.12796|1.00709	NA|0.19497|0.06441	1.17465	0.19513	5	3	0.166118
Q3UFK8	412	Q3UFK8_412	Frmd8	FRMD8_MOUSE FERM domain-containing protein 8 OS=Mus musculus OX=10090 GN=Frmd8 PE=1 SV=2	QGSVVC(IPM[C])SR|QGSVVC(IPM[C])SR|	1|1|	1.0989|1.25|	NA|NA|	1.17445	0.10684	2	2	0.0909702
Q924A2	8	Q924A2_8	Cic	CIC_MOUSE Protein capicua homolog OS=Mus musculus OX=10090 GN=Cic PE=1 SV=2	AC(IPM[C])PGLAGSASGSK|AC(IPM[C])PGLAGSASGSK|AC(IPM[C])PGLAGSASGSK	1|1|2	0.9009|0.98039|1.63934	NA|NA|0.0	1.17354	0.40534	4	3	0.345399
E9Q1P8	65	E9Q1P8_65	Irf2bp2	I2BP2_MOUSE Interferon regulatory factor 2-binding protein 2 OS=Mus musculus OX=10090 GN=Irf2bp2 PE=1 SV=1	AHGC(IPM[C])FPEGR||AHGC(IPM[C])FPEGR	1||3	1.42857||0.91743	NA||0.09933	1.173	0.36143	4	2	0.308124
Q924Z5	291	Q924Z5_291	Tram2	TRAM2_MOUSE Translocating chain-associated membrane protein 2 OS=Mus musculus OX=10090 GN=Tram2 PE=1 SV=1	GNFNTLPC(IPM[C])R|GNFNTLPC(IPM[C])R|	1|1|	1.23457|1.11111|	NA|NA|	1.17284	0.0873	2	2	0.0744347
Q9D0I9	86	Q9D0I9_86	Rars1	SYRC_MOUSE Arginine--tRNA ligase, cytoplasmic OS=Mus musculus OX=10090 GN=Rars1 PE=1 SV=2	LQEVFGC(IPM[C])AIR|LQEVFGC(IPM[C])AIR|LQEVFGC(IPM[C])AIR	8|8|13	1.34234|0.84057|1.33333	0.08478|0.05746|0.1286	1.17208	0.28713	29	3	0.244975
Q91VJ1	134	Q91VJ1_134	Aim2	AIM2_MOUSE Interferon-inducible protein AIM2 OS=Mus musculus OX=10090 GN=Aim2 PE=1 SV=2	EQAATEVC(IPM[C])PQAKPQK SDNDFKEQAATEVC(IPM[C])PQAKPQK|EQAATEVC(IPM[C])PQAKPQK|EQAATEVC(IPM[C])PQAKPQK	2|2|1	1.62563|0.8265|1.06383	0.70998|0.00966|NA	1.17199	0.4104	5	3	0.350174
Q9CZT6	51	Q9CZT6_51	Cmss1	CMS1_MOUSE Protein CMSS1 OS=Mus musculus OX=10090 GN=Cmss1 PE=2 SV=1	TQQPTEC(IPM[C])FLTQTK|TQQPTEC(IPM[C])FLTQTK|TQQPTEC(IPM[C])FLTQTK	1|1|1	0.87719|0.97087|1.66667	NA|NA|NA	1.17158	0.43131	3	3	0.368144
Q91W50	106	Q91W50_106	Csde1	CSDE1_MOUSE Cold shock domain-containing protein E1 OS=Mus musculus OX=10090 GN=Csde1 PE=1 SV=1	MNGQVVC(IPM[C])AVPHNLESK||MNGQVVC(IPM[C])AVPHNLESK	1||1	1.40845||0.93458	NA||NA	1.17151	0.33508	2	2	0.286024
Q9CWU2	456	Q9CWU2_456	Zdhhc13	ZDH13_MOUSE Palmitoyltransferase ZDHHC13 OS=Mus musculus OX=10090 GN=Zdhhc13 PE=1 SV=2	FDQHC(IPM[C])FWTGR||FDQHC(IPM[C])FWTGR	2||1	1.21934||1.1236	0.2959||NA	1.17147	0.0677	3	2	0.0577906
Q922B9	614	Q922B9_614	Itprid2	ITPI2_MOUSE Protein ITPRID2 OS=Mus musculus OX=10090 GN=Itprid2 PE=1 SV=3	GPC(IPM[C])EPGHQITETGEHPPLAATGELPR||GPC(IPM[C])EPGHQITETGEHPPLAATGELPR	1||1	1.44928||0.89286	NA||NA	1.17107	0.39345	2	2	0.335975
O70305	863	O70305_863	Atxn2	ATX2_MOUSE Ataxin-2 OS=Mus musculus OX=10090 GN=Atxn2 PE=1 SV=1	RGPEVTSQGVQTSSPAC(IPM[C])K|RGPEVTSQGVQTSSPAC(IPM[C])K|RGPEVTSQGVQTSSPAC(IPM[C])K	2|2|3	1.63934|0.84248|1.03093	0.0|0.06007|0.07836	1.17092	0.41647	7	3	0.355678
Q9Z1E4	699	Q9Z1E4_699	Gys1	GYS1_MOUSE Glycogen [starch] synthase, muscle OS=Mus musculus OX=10090 GN=Gys1 PE=1 SV=2	ASC(IPM[C])SSSTGGSK|ASC(IPM[C])SSSTGGSK|	1|2|	1.36986|0.97124|	NA|0.02667|	1.17055	0.28187	3	2	0.240801
Q9WTK3	266	Q9WTK3_266	Gpaa1	GPAA1_MOUSE Glycosylphosphatidylinositol anchor attachment 1 protein OS=Mus musculus OX=10090 GN=Gpaa1 PE=1 SV=3	GGLLC(IPM[C])TLQGK|GGLLC(IPM[C])TLQGK|GGLLC(IPM[C])TLQGK	6|3|5	1.33333|1.08696|1.08696	0.04214|0.03987|0.0793	1.16908	0.14224	14	3	0.121668
Q9D2E2	80	Q9D2E2_80	Toe1	TOE1_MOUSE Target of EGR1 protein 1 OS=Mus musculus OX=10090 GN=Toe1 PE=1 SV=1	SLLNQC(IPM[C])IEER|SLLNQC(IPM[C])IEER|SLLNQC(IPM[C])IEER	4|6|3	0.75473|1.21252|1.53846	0.00542|0.12013|0.01388	1.16857	0.39371	13	3	0.336916
O09106	408	O09106_408	Hdac1	HDAC1_MOUSE Histone deacetylase 1 OS=Mus musculus OX=10090 GN=Hdac1 PE=1 SV=1	ISIC(IPM[C])SSDKR ISIC(IPM[C])SSDK|ISIC(IPM[C])SSDKR|ISIC(IPM[C])SSDKR	7|7|5	1.6129|0.82645|1.06383	0.48584|0.48127|0.10958	1.16773	0.40339	19	3	0.345448
Q6NS82	417	Q6NS82_417	Retreg2	RETR2_MOUSE Reticulophagy regulator 2 OS=Mus musculus OX=10090 GN=Retreg2 PE=1 SV=2	C(IPM[C])PPGAPVK|C(IPM[C])PPGAPVK|C(IPM[C])PPGAPVK	7|5|6	1.49254|1.02041|0.9902	0.06779|0.07068|0.02383	1.16772	0.28171	18	3	0.241248
P62915	223	P62915_223	Gtf2b	TF2B_MOUSE Transcription initiation factor IIB OS=Mus musculus OX=10090 GN=Gtf2b PE=1 SV=1	FCSNLC(IPM[C])LPK|FCSNLC(IPM[C])LPK|FCSNLC(IPM[C])LPK	5|1|8	1.49254|0.92593|1.08263	0.0774|NA|0.12862	1.16703	0.29258	14	3	0.250705
Q60936	265	Q60936_265	Coq8a	COQ8A_MOUSE Atypical kinase COQ8A, mitochondrial OS=Mus musculus OX=10090 GN=Coq8a PE=1 SV=2	IVSTLC(IPM[C])K||IVSTLC(IPM[C])K	2||2	1.34234||0.99049	0.01274||0.02774	1.16641	0.2488	4	2	0.213304
Q8BHI7	96	Q8BHI7_96	Elovl5	ELOV5_MOUSE Very long chain fatty acid elongase 5 OS=Mus musculus OX=10090 GN=Elovl5 PE=1 SV=1	YNFFC(IPM[C])QGTR|YNFFC(IPM[C])QGTR|YNFFC(IPM[C])QGTR	5|4|2	1.23457|0.89293|1.36986	0.04301|0.01188|0.0	1.16579	0.24579	11	3	0.210836
Q925J9	135	Q925J9_135	Med1	MED1_MOUSE Mediator of RNA polymerase II transcription subunit 1 OS=Mus musculus OX=10090 GN=Med1 PE=1 SV=2	VAHHGENPVSC(IPM[C])PELVQQLR|VAHHGENPVSC(IPM[C])PELVQQLR|VAHHGENPVSC(IPM[C])PELVQQLR	2|1|1	1.53846|0.64103|1.31579	0.0|NA|NA	1.16509	0.46731	4	3	0.401093
Q9ERK4	939	Q9ERK4_939	Cse1l	XPO2_MOUSE Exportin-2 OS=Mus musculus OX=10090 GN=Cse1l PE=1 SV=1	LSTAC(IPM[C])PGR|LSTAC(IPM[C])PGR|LSTAC(IPM[C])PGR	13|9|17	1.49254|0.97087|1.03093	0.09768|0.05923|0.11066	1.16478	0.28543	39	3	0.245051
Q91VY9	157	Q91VY9_157	Znf622	ZN622_MOUSE Cytoplasmic 60S subunit biogenesis factor ZNF622 OS=Mus musculus OX=10090 GN=Znf622 PE=1 SV=1	KAPFVPTDEC(IPM[C])GR|KAPFVPTDEC(IPM[C])GR APFVPTDEC(IPM[C])GR|KAPFVPTDEC(IPM[C])GR	2|6|2	1.67219|0.82055|1.0	0.25407|0.14128|0.0	1.16425	0.44895	10	3	0.385613
Q8BFQ2	71	Q8BFQ2_71	TMEM229B	T229B_MOUSE Transmembrane protein 229B OS=Mus musculus OX=10090 GN=TMEM229B PE=2 SV=1	C(IPM[C])PLLVR|C(IPM[C])PLLVR|C(IPM[C])PLLVR	5|3|3	1.5625|0.90909|1.02041	0.08042|0.04231|0.0901	1.164	0.34957	11	3	0.300318
Q8K078	30	Q8K078_30	Slco4a1	SO4A1_MOUSE Solute carrier organic anion transporter family member 4A1 OS=Mus musculus OX=10090 GN=Slco4a1 PE=1 SV=2	HLFTSTSSATDSGC(IPM[C])DTPPSSR||HLFTSTSSATDSGC(IPM[C])DTPPSSR	6||5	1.13636||1.19048	0.12259||0.29817	1.16342	0.03827	11	2	0.0328944
B1AY10	54	B1AY10_54	Nfx1	NFX1_MOUSE Transcriptional repressor NF-X1 OS=Mus musculus OX=10090 GN=Nfx1 PE=1 SV=1	NYSSSPPC(IPM[C])HLPR|NYSSSPPC(IPM[C])HLPR|NYSSSPPC(IPM[C])HLPR	2|2|1	1.52984|0.95663|1.0	0.60944|0.09019|NA	1.16216	0.31916	5	3	0.274627
Q6ZQ93	2401	Q6ZQ93_2401	Usp34	UBP34_MOUSE Ubiquitin carboxyl-terminal hydrolase 34 OS=Mus musculus OX=10090 GN=Usp34 PE=1 SV=3	C(IPM[C])PNQIVR|C(IPM[C])PNQIVR|C(IPM[C])PNQIVR	3|3|3	1.51515|1.0|0.97087	0.05644|0.01178|0.04866	1.16201	0.30618	9	3	0.263492
P46062	727	P46062_727	Sipa1	SIPA1_MOUSE Signal-induced proliferation-associated protein 1 OS=Mus musculus OX=10090 GN=Sipa1 PE=1 SV=2	|VC(IPM[C])GQTLPK|VC(IPM[C])GQTLPK	|1|1	|0.93458|1.38889	|NA|NA	1.16173	0.32125	2	2	0.276527
Q99MD9	694	Q99MD9_694	Nasp	NASP_MOUSE Nuclear autoantigenic sperm protein OS=Mus musculus OX=10090 GN=Nasp PE=1 SV=2	KPTDGASSSNC(IPM[C])VTDISHLVR||KPTDGASSSNC(IPM[C])VTDISHLVR	8||17	1.33333||0.9901	0.12188||0.04795	1.16172	0.2427	25	2	0.208914
O54692	588	O54692_588	Zw10	ZW10_MOUSE Centromere/kinetochore protein zw10 homolog OS=Mus musculus OX=10090 GN=Zw10 PE=1 SV=3	LGTEC(IPM[C])FLAQMQAQK|LGTEC(IPM[C])FLAQMQAQK|LGTEC(IPM[C])FLAQMQAQK	3|5|8	1.13636|0.9901|1.35755	0.05467|0.08042|0.25547	1.16134	0.18499	16	3	0.15929
Q6PDK2	5155	Q6PDK2_5155	Kmt2d	KMT2D_MOUSE Histone-lysine N-methyltransferase 2D OS=Mus musculus OX=10090 GN=Kmt2d PE=1 SV=2	|TGATSSC(IPM[C])NR|TGATSSC(IPM[C])NR	|1|1	|1.08696|1.23457	|NA|NA	1.16077	0.10438	2	2	0.0899231
Q91VT4	5	Q91VT4_5	Cbr4	CBR4_MOUSE 3-oxoacyl-[acyl-carrier-protein] reductase OS=Mus musculus OX=10090 GN=Cbr4 PE=1 SV=2	VC(IPM[C])AVFGGSR|VC(IPM[C])AVFGGSR|VC(IPM[C])AVFGGSR	3|2|3	1.42857|1.02211|1.03093	0.56319|0.059|0.16435	1.16054	0.23217	8	3	0.200053
P56399	838	P56399_838	Usp5	UBP5_MOUSE Ubiquitin carboxyl-terminal hydrolase 5 OS=Mus musculus OX=10090 GN=Usp5 PE=1 SV=1	VC(IPM[C])ASEKPPK|VC(IPM[C])ASEKPPK|VC(IPM[C])ASEKPPK	1|1|2	1.51515|1.02041|0.9434	NA|NA|0.0	1.15965	0.31027	4	3	0.267555
E9Q6J5	2449	E9Q6J5_2449	Bod1l	BD1L1_MOUSE Biorientation of chromosomes in cell division protein 1-like 1 OS=Mus musculus OX=10090 GN=Bod1l PE=1 SV=1	NANSLSETNC(IPM[C])LR||NANSLSETNC(IPM[C])LR	2||1	1.02041||1.2987	0.0||NA	1.15956	0.19678	3	2	0.169702
Q9JLV1	378	Q9JLV1_378	Bag3	BAG3_MOUSE BAG family molecular chaperone regulator 3 OS=Mus musculus OX=10090 GN=Bag3 PE=1 SV=2	VSSAPIPC(IPM[C])PSPSPAPSAVPSPPK||VSSAPIPC(IPM[C])PSPSPAPSAVPSPPK	1||3	1.02041||1.2987	NA||0.06868	1.15956	0.19678	4	2	0.169702
P35561	54	P35561_54	Kcnj2	KCNJ2_MOUSE Inward rectifier potassium channel 2 OS=Mus musculus OX=10090 GN=Kcnj2 PE=1 SV=1	DGHC(IPM[C])NVQFINVGEK|DGHC(IPM[C])NVQFINVGEK|DGHC(IPM[C])NVQFINVGEK	2|1|1	1.01546|1.2987|1.16279	0.02187|NA|NA	1.15898	0.14166	4	3	0.122228
O88455	364	O88455_364	Dhcr7	DHCR7_MOUSE 7-dehydrocholesterol reductase OS=Mus musculus OX=10090 GN=Dhcr7 PE=1 SV=1	C(IPM[C])LIWGK|C(IPM[C])LIWGK|C(IPM[C])LIWGK	7|7|6	1.6129|0.89286|0.97097	0.0442|0.13692|0.08625	1.15891	0.3951	20	3	0.340924
Q8C1D8	696	Q8C1D8_696	Iws1	IWS1_MOUSE Protein IWS1 homolog OS=Mus musculus OX=10090 GN=Iws1 PE=1 SV=1	ALRPGDPGFC(IPM[C])AR|ALRPGDPGFC(IPM[C])AR|ALRPGDPGFC(IPM[C])AR	6|8|5	1.65301|0.83339|0.9901	0.30407|0.08692|0.05797	1.15883	0.43508	19	3	0.375448
Q9CX11	208	Q9CX11_208	Utp23	UTP23_MOUSE rRNA-processing protein UTP23 homolog OS=Mus musculus OX=10090 GN=Utp23 PE=2 SV=1	VGGPNPLSC(IPM[C])LK|VGGPNPLSC(IPM[C])LK|VGGPNPLSC(IPM[C])LK	5|6|6	1.44928|0.95696|1.06955	0.25033|0.08326|0.03913	1.1586	0.25796	17	3	0.222648
Q6DVA0	269	Q6DVA0_269	Lemd2	LEMD2_MOUSE LEM domain-containing protein 2 OS=Mus musculus OX=10090 GN=Lemd2 PE=1 SV=1	|KTDEFC(IPM[C])QAK|KTDEFC(IPM[C])QAK	|2|2	|1.40625|0.90909	|0.22097|0.0	1.15767	0.35155	4	2	0.30367
Q5SW75	777	Q5SW75_777	Ssh2	SSH2_MOUSE Protein phosphatase Slingshot homolog 2 OS=Mus musculus OX=10090 GN=Ssh2 PE=1 SV=2	GDILSNPC(IPM[C])HTPK|GDILSNPC(IPM[C])HTPK|GDILSNPC(IPM[C])HTPK	2|2|1	1.33333|1.14943|0.9901	0.0|0.0|NA	1.15762	0.17176	5	3	0.148373
P70336	607	P70336_607	Rock2	ROCK2_MOUSE Rho-associated protein kinase 2 OS=Mus musculus OX=10090 GN=Rock2 PE=1 SV=1	NC(IPM[C])LLETAK|NC(IPM[C])LLETAK|NC(IPM[C])LLETAK	1|2|2	1.19048|0.75288|1.52874	NA|0.07577|0.27634	1.15737	0.38899	5	3	0.336098
Q8R2S9	151	Q8R2S9_151	Actr8	ARP8_MOUSE Actin-related protein 8 OS=Mus musculus OX=10090 GN=Actr8 PE=2 SV=1	PAILDHC(IPM[C])SGNK|PAILDHC(IPM[C])SGNK|PAILDHC(IPM[C])SGNK	4|5|2	1.38889|1.05263|1.03022	0.07716|0.03565|0.09713	1.15725	0.20092	11	3	0.173618
Q8VBT9	109	Q8VBT9_109	Aspscr1	ASPC1_MOUSE Tether containing UBX domain for GLUT4 OS=Mus musculus OX=10090 GN=Aspscr1 PE=1 SV=1	LQDAFC(IPM[C])SR|LQDAFC(IPM[C])SR|LQDAFC(IPM[C])SR	2|1|2	0.9902|1.36986|1.11111	0.01386|NA|0.0	1.15706	0.19396	5	3	0.167632
O09000	639	O09000_639	Ncoa3	NCOA3_MOUSE Nuclear receptor coactivator 3 OS=Mus musculus OX=10090 GN=Ncoa3 PE=1 SV=2	GHSSLTNSPLDPNC(IPM[C])K||GHSSLTNSPLDPNC(IPM[C])K	1||1	1.36986||0.9434	NA||NA	1.15663	0.30155	2	2	0.260714
Q922S8	283	Q922S8_283	Kif2c	KIF2C_MOUSE Kinesin-like protein KIF2C OS=Mus musculus OX=10090 GN=Kif2c PE=1 SV=1	C(IPM[C])LLLVHEPK|C(IPM[C])LLLVHEPK|C(IPM[C])LLLVHEPK	1|1|1	1.20482|0.79365|1.47059	NA|NA|NA	1.15635	0.34106	3	3	0.294945
Q60714	406	Q60714_406	Slc27a1	S27A1_MOUSE Long-chain fatty acid transport protein 1 OS=Mus musculus OX=10090 GN=Slc27a1 PE=1 SV=1	|VGSC(IPM[C])GFNSR|VGSC(IPM[C])GFNSR	|1|1	|1.16279|1.14943	|NA|NA	1.15611	0.00945	2	2	0.00817396
Q9JLN9	713	Q9JLN9_713	Mtor	MTOR_MOUSE Serine/threonine-protein kinase mTOR OS=Mus musculus OX=10090 GN=Mtor PE=1 SV=2	ELAIC(IPM[C])TVGR||ELAIC(IPM[C])TVGR	2||1	0.85965||1.44928	0.04696||NA	1.15447	0.41693	3	2	0.361144
Q8BVA5	202	Q8BVA5_202	Ldah	LDAH_MOUSE Lipid droplet-associated hydrolase OS=Mus musculus OX=10090 GN=Ldah PE=1 SV=1	PC(IPM[C])PEVIK|PC(IPM[C])PEVIK|	2|3|	1.1853|1.1236|	0.72071|0.23952|	1.15445	0.04363	5	2	0.0377929
Q64516	387	Q64516_387	Gk	GLPK_MOUSE Glycerol kinase OS=Mus musculus OX=10090 GN=Gk PE=1 SV=2	|GIIC(IPM[C])GLTQFTNK|GIIC(IPM[C])GLTQFTNK	|2|3	|0.99253|1.31579	|0.06949|0.10792	1.15416	0.22858	5	2	0.198049
Q7TS72	257	Q7TS72_257	Itpkc	IP3KC_MOUSE Inositol-trisphosphate 3-kinase C OS=Mus musculus OX=10090 GN=Itpkc PE=1 SV=1	GPSTQTAC(IPM[C])R||GPSTQTAC(IPM[C])R	1||2	1.04167||1.26582	NA||0.0	1.15375	0.1585	3	2	0.137378
P46460	264	P46460_264	Nsf	NSF_MOUSE Vesicle-fusing ATPase OS=Mus musculus OX=10090 GN=Nsf PE=1 SV=2	GILLYGPPGC(IPM[C])GK|GILLYGPPGC(IPM[C])GK|GILLYGPPGC(IPM[C])GK	4|2|3	1.6001|0.80834|1.05263	0.13263|0.05531|0.05788	1.15369	0.40544	9	3	0.351429
Q9R0C8	195	Q9R0C8_195	Vav3	VAV3_MOUSE Guanine nucleotide exchange factor VAV3 OS=Mus musculus OX=10090 GN=Vav3 PE=1 SV=2	SC(IPM[C])CLAEIR|SC(IPM[C])CLAEIR|SC(IPM[C])CLAEIR	2|2|3	1.19048|1.31602|0.95238	0.0|0.02449|0.62841	1.15296	0.1847	7	3	0.160196
Q9QXS1	3117	Q9QXS1_3117	Plec	PLEC_MOUSE Plectin OS=Mus musculus OX=10090 GN=Plec PE=1 SV=3	KGQLC(IPM[C])FEGLR GQLC(IPM[C])FEGLR|KGQLC(IPM[C])FEGLR GQLC(IPM[C])FEGLR|KGQLC(IPM[C])FEGLR GQLC(IPM[C])FEGLR	5|4|5	1.66667|0.79193|1.0	0.32711|0.21154|0.31592	1.15287	0.45697	14	3	0.396376
Q8CES0	197	Q8CES0_197	Naa30	NAA30_MOUSE N-alpha-acetyltransferase 30 OS=Mus musculus OX=10090 GN=Naa30 PE=1 SV=2	LLSSSLTTGC(IPM[C])SLR|LLSSSLTTGC(IPM[C])SLR|LLSSSLTTGC(IPM[C])SLR	2|2|4	1.27435|0.97124|1.21217	0.03444|0.02667|0.03715	1.15259	0.1601	8	3	0.138905
A2AGT5	1500	A2AGT5_1500	Ckap5	CKAP5_MOUSE Cytoskeleton-associated protein 5 OS=Mus musculus OX=10090 GN=Ckap5 PE=1 SV=1	C(IPM[C])EMPELVQHK|C(IPM[C])EMPELVQHK|C(IPM[C])EMPELVQHK	5|4|7	1.31579|1.14103|1.0	0.26372|0.76242|0.25599	1.15227	0.15819	16	3	0.137286
P97492	465	P97492_465	Rgs14	RGS14_MOUSE Regulator of G-protein signaling 14 OS=Mus musculus OX=10090 GN=Rgs14 PE=1 SV=2	SQGC(IPM[C])LPR|SQGC(IPM[C])LPR|	1|1|	0.95238|1.35135|	NA|NA|	1.15186	0.28211	2	2	0.244917
Q5SXY1	527	Q5SXY1_527	Specc1	CYTSB_MOUSE Cytospin-B OS=Mus musculus OX=10090 GN=Specc1 PE=1 SV=2	|C(IPM[C])NNSVMAK|C(IPM[C])NNSVMAK	|2|1	|0.95238|1.35135	|0.0|NA	1.15186	0.28211	3	2	0.244917
Q9JHW2	153	Q9JHW2_153	Nit2	NIT2_MOUSE Omega-amidase NIT2 OS=Mus musculus OX=10090 GN=Nit2 PE=1 SV=1	VGLGIC(IPM[C])YDMR|VGLGIC(IPM[C])YDMR|VGLGIC(IPM[C])YDMR	7|5|6	1.44928|0.91743|1.08696	0.0853|0.11762|0.08126	1.15122	0.27169	18	3	0.236002
Q60780	263	Q60780_263	Gas7	GAS7_MOUSE Growth arrest-specific protein 7 OS=Mus musculus OX=10090 GN=Gas7 PE=1 SV=1	C(IPM[C])DHHIADLR|C(IPM[C])DHHIADLR|KC(IPM[C])DHHIADLR C(IPM[C])DHHIADLR	1|1|5	1.33333|1.23457|0.88496	NA|NA|0.08218	1.15095	0.23559	7	3	0.204692
O55135	56	O55135_56	Eif6	IF6_MOUSE Eukaryotic translation initiation factor 6 OS=Mus musculus OX=10090 GN=Eif6 PE=1 SV=2	ASIAGC(IPM[C])R|ASIAGC(IPM[C])R|ASIAGC(IPM[C])R	1|1|1	1.1236|1.0101|1.31579	NA|NA|NA	1.14983	0.15452	3	3	0.134385
Q8R5K4	1040	Q8R5K4_1040	Nol6	NOL6_MOUSE Nucleolar protein 6 OS=Mus musculus OX=10090 GN=Nol6 PE=2 SV=2	QAVDPPVASFC(IPM[C])R||QAVDPPVASFC(IPM[C])R	3||5	0.90909||1.38889	0.0408||0.07791	1.14899	0.33927	8	2	0.295277
Q3TW96	401	Q3TW96_401	Uap1l1	UAP1L_MOUSE UDP-N-acetylhexosamine pyrophosphorylase-like protein 1 OS=Mus musculus OX=10090 GN=Uap1l1 PE=1 SV=1	NFVAFEVC(IPM[C])R|NFVAFEVC(IPM[C])R|NFVAFEVC(IPM[C])R	2|2|3	1.56594|0.70426|1.17647	0.10381|0.00701|0.05168	1.14889	0.4315	7	3	0.37558
E9Q286	1031	E9Q286_1031	Ice1	ICE1_MOUSE Little elongation complex subunit 1 OS=Mus musculus OX=10090 GN=Ice1 PE=1 SV=1	VPTVPVC(IPM[C])PSSLSR||VPTVPVC(IPM[C])PSSLSR	1||2	1.28205||1.01525	NA||0.00729	1.14865	0.18866	3	2	0.164245
Q9EST8	176	Q9EST8_176	Nfkbiz	IKBZ_MOUSE NF-kappa-B inhibitor zeta OS=Mus musculus OX=10090 GN=Nfkbiz PE=1 SV=1	KGPDPLSDGPVC(IPM[C])K|KGPDPLSDGPVC(IPM[C])K|KGPDPLSDGPVC(IPM[C])K	7|1|4	1.38889|1.03093|1.02588	0.09971|NA|0.09184	1.14857	0.20814	12	3	0.181217
Q6P3A8	233	Q6P3A8_233	Bckdhb	ODBB_MOUSE 2-oxoisovalerate dehydrogenase subunit beta, mitochondrial OS=Mus musculus OX=10090 GN=Bckdhb PE=1 SV=2	NPC(IPM[C])IFFEPK|NPC(IPM[C])IFFEPK|	2|1|	1.09183|1.20482|	0.29256|NA|	1.14833	0.0799	3	2	0.0695793
B2RRE7	45	B2RRE7_45	Otud4	OTUD4_MOUSE OTU domain-containing protein 4 OS=Mus musculus OX=10090 GN=Otud4 PE=1 SV=1	GSC(IPM[C])LFR DGSC(IPM[C])LFR|GSC(IPM[C])LFR DGSC(IPM[C])LFR|GSC(IPM[C])LFR DGSC(IPM[C])LFR	6|5|5	1.63978|1.06383|0.74074	0.22144|0.43084|0.35276	1.14812	0.45541	16	3	0.396657
Q9CRB3	35	Q9CRB3_35	Urah	HIUH_MOUSE 5-hydroxyisourate hydrolase OS=Mus musculus OX=10090 GN=Urah PE=1 SV=1	APC(IPM[C])QQWMELR LEAPC(IPM[C])QQWMELR|APC(IPM[C])QQWMELR EAPC(IPM[C])QQWMELR LEAPC(IPM[C])QQWMELR|LEAPC(IPM[C])QQWMELR	4|5|2	1.0636|1.21951|1.15949	0.59856|0.28936|0.471	1.14753	0.07864	11	3	0.0685298
Q99P72	319	Q99P72_319	Rtn4	RTN4_MOUSE Reticulon-4 OS=Mus musculus OX=10090 GN=Rtn4 PE=1 SV=2	SKDKEDLVC(IPM[C])SAALHNPQESPATLTK DKEDLVC(IPM[C])SAALHNPQESPATLTK|SKDKEDLVC(IPM[C])SAALHNPQESPATLTK DKEDLVC(IPM[C])SAALHNPQESPATLTK|SKDKEDLVC(IPM[C])SAALHNPQESPATLTK DKEDLVC(IPM[C])SAALHNPQESPATLTK	6|3|3	1.09805|1.04167|1.2987	0.60599|0.21596|0.28163	1.14614	0.13509	12	3	0.117865
Q8CFI7	945	Q8CFI7_945	Polr2b	RPB2_MOUSE DNA-directed RNA polymerase II subunit RPB2 OS=Mus musculus OX=10090 GN=Polr2b PE=1 SV=2	|GTC(IPM[C])GIQYR|GTC(IPM[C])GIQYR	|1|3	|1.04167|1.25	|NA|0.0	1.14583	0.14731	4	2	0.128562
Q6ZQ08	624	Q6ZQ08_624	Cnot1	CNOT1_MOUSE CCR4-NOT transcription complex subunit 1 OS=Mus musculus OX=10090 GN=Cnot1 PE=1 SV=2	C(IPM[C])PSILGGLAPEKDQPK C(IPM[C])PSILGGLAPEK|C(IPM[C])PSILGGLAPEK|C(IPM[C])PSILGGLAPEKDQPK C(IPM[C])PSILGGLAPEK	8|2|6	1.25396|0.98544|1.19799	0.58967|0.0206|0.21734	1.1458	0.14166	16	3	0.123634
O35680	132	O35680_132	Mrps12	RT12_MOUSE Small ribosomal subunit protein uS12m OS=Mus musculus OX=10090 GN=Mrps12 PE=1 SV=1	YDC(IPM[C])GHVQK|YDC(IPM[C])GHVQK|	2|2|	1.2043|1.08696|	0.18248|0.0|	1.14563	0.08297	4	2	0.072423
Q9JJT9	42	Q9JJT9_42	Phax	PHAX_MOUSE Phosphorylated adapter RNA export protein OS=Mus musculus OX=10090 GN=Phax PE=1 SV=1	LGGGSAAC(IPM[C])APVSHYR VLGGGSAAC(IPM[C])APVSHYR||C(IPM[C])APVSHYR LGGGSAAC(IPM[C])APVSHYR VLGGGSAAC(IPM[C])APVSHYR	6||5	1.42886||0.86207	0.19021||0.17255	1.14546	0.40078	11	2	0.349886
Q9CZJ6	86	Q9CZJ6_86	Mis18a	MS18A_MOUSE Protein Mis18-alpha OS=Mus musculus OX=10090 GN=Mis18a PE=2 SV=1	SVSC(IPM[C])NVSVDKEPK|SVSC(IPM[C])NVSVDKEPK|SVSC(IPM[C])NVSVDKEPK	1|2|1	1.49254|1.0|0.9434	NA|0.0|NA	1.14531	0.30204	4	3	0.263719
Q80X82	578	Q80X82_578	Sympk	SYMPK_MOUSE Symplekin OS=Mus musculus OX=10090 GN=Sympk PE=1 SV=2	AVAC(IPM[C])SGAAQVR|AVAC(IPM[C])SGAAQVR|	4|3|	1.22608|1.06383|	0.12821|0.27249|	1.14495	0.11473	7	2	0.100205
G5E8B9	197	G5E8B9_197	Zbtb11	ZBT11_MOUSE Zinc finger and BTB domain-containing protein 11 OS=Mus musculus OX=10090 GN=Zbtb11 PE=2 SV=1	HC(IPM[C])QAVLK|HC(IPM[C])QAVLK|HC(IPM[C])QAVLK	2|1|1	1.28205|1.04167|1.11111	0.0|NA|NA	1.14494	0.12371	4	3	0.108049
Q61699	845	Q61699_845	Hsph1	HS105_MOUSE Heat shock protein 105 kDa OS=Mus musculus OX=10090 GN=Hsph1 PE=1 SV=2	NNLGAEAPHQNGEC(IPM[C])HPNEK|NNLGAEAPHQNGEC(IPM[C])HPNEK|NNLGAEAPHQNGEC(IPM[C])HPNEK	1|1|1	1.20482|1.05263|1.17647	NA|NA|NA	1.14464	0.08093	3	3	0.0707035
Q922L6	399	Q922L6_399	Nelfcd	NELFD_MOUSE Negative elongation factor D OS=Mus musculus OX=10090 GN=Nelfcd PE=1 SV=2	AIETVHNLCC(IPM[C])NENK|AIETVHNLCC(IPM[C])NENK|AIETVHNLCC(IPM[C])NENK	3|2|3	1.42857|0.8912|1.11111	0.14999|0.21279|0.11242	1.14363	0.27016	8	3	0.23623
Q80V62	1367	Q80V62_1367	Fancd2	FACD2_MOUSE Fanconi anemia group D2 protein homolog OS=Mus musculus OX=10090 GN=Fancd2 PE=1 SV=2	SLELLVC(IPM[C])R|SLELLVC(IPM[C])R|SLELLVC(IPM[C])R	4|3|4	1.4838|0.70423|1.24267	0.41593|0.09405|0.12064	1.14357	0.39912	11	3	0.349012
Q8BQ30	276	Q8BQ30_276	Ppp1r18	PPR18_MOUSE Phostensin OS=Mus musculus OX=10090 GN=Ppp1r18 PE=1 SV=1	KDYLEGC(IPM[C])GR||KDYLEGC(IPM[C])GR	1||5	1.26582||1.02041	NA||0.02175	1.14311	0.17353	6	2	0.151805
Q8BWQ6	29	Q8BWQ6_29	Vps35l	VP35L_MOUSE VPS35 endosomal protein-sorting factor-like OS=Mus musculus OX=10090 GN=Vps35l PE=1 SV=2	LETVPLEC(IPM[C])GDYHPLKPITVTESK||LETVPLEC(IPM[C])GDYHPLKPITVTESK	1||4	1.06383||1.22222	NA||0.1283	1.14303	0.112	5	2	0.0979852
Q8K305	235	Q8K305_235	Nsl1	NSL1_MOUSE Kinetochore-associated protein NSL1 homolog OS=Mus musculus OX=10090 GN=Nsl1 PE=2 SV=1	KADFKPDTC(IPM[C])VTHVETTPAETGAR|ADFKPDTC(IPM[C])VTHVETTPAETGAR|ADFKPDTC(IPM[C])VTHVETTPAETGAR	1|1|3	1.63934|0.76336|1.02041	NA|NA|0.0286	1.14104	0.45028	5	3	0.394622
Q6DFV5	10	Q6DFV5_10	Helz	HELZ_MOUSE Probable helicase with zinc finger domain OS=Mus musculus OX=10090 GN=Helz PE=1 SV=2	SC(IPM[C])EQACASLQR||SC(IPM[C])EQACASLQR	1||2	0.92593||1.35531	NA||0.10361	1.14062	0.30362	3	2	0.266189
Q80TD3	410	Q80TD3_410	Fnip2	FNIP2_MOUSE Folliculin-interacting protein 2 OS=Mus musculus OX=10090 GN=Fnip2 PE=1 SV=2	NQLC(IPM[C])QR||NQLC(IPM[C])QR	2||1	1.20482||1.07527	0.0||NA	1.14004	0.09161	3	2	0.0803568
Q9Z148	179	Q9Z148_179	Ehmt2	EHMT2_MOUSE Histone-lysine N-methyltransferase EHMT2 OS=Mus musculus OX=10090 GN=Ehmt2 PE=1 SV=2	GGAC(IPM[C])PSR|GGAC(IPM[C])PSR|GGAC(IPM[C])PSR	3|4|4	1.51515|0.85145|1.05275	0.06397|0.15432|0.03871	1.13978	0.3403	11	3	0.298566
Q9D0K0	43	Q9D0K0_43	Tbc1d7	TBCD7_MOUSE TBC1 domain family member 7 OS=Mus musculus OX=10090 GN=Tbc1d7 PE=1 SV=1	LC(IPM[C])TFSQR|LC(IPM[C])TFSQR|LC(IPM[C])TFSQR	2|1|1	1.55075|1.02041|0.84746	0.33229|NA|NA	1.13954	0.36647	4	3	0.321595
Q9EP69	445	Q9EP69_445	Sacm1l	SAC1_MOUSE Phosphatidylinositol-3-phosphatase SAC1 OS=Mus musculus OX=10090 GN=Sacm1l PE=1 SV=1	NAWADNANAC(IPM[C])AK|NAWADNANAC(IPM[C])AK|	2|1|	0.86846|1.40845|	0.4554|NA|	1.13845	0.38183	3	2	0.335395
Q8BFY7	102	Q8BFY7_102	Pimreg	PIMRE_MOUSE Protein PIMREG OS=Mus musculus OX=10090 GN=Pimreg PE=1 SV=1	IQESC(IPM[C])QSGTK||IQESC(IPM[C])QSGTK	1||4	0.9434||1.33333	NA||0.0	1.13836	0.27572	5	2	0.242208
Q922B9	426	Q922B9_426	Itprid2	ITPI2_MOUSE Protein ITPRID2 OS=Mus musculus OX=10090 GN=Itprid2 PE=1 SV=3	VSSHC(IPM[C])ELESSSELK||VSSHC(IPM[C])ELESSSELK	1||2	1.0101||1.26603	NA||0.02266	1.13807	0.18097	3	2	0.159015
O35904	990	O35904_990	Pik3cd	PK3CD_MOUSE Phosphatidylinositol 4,5-bisphosphate 3-kinase catalytic subunit delta isoform OS=Mus musculus OX=10090 GN=Pik3cd PE=1 SV=2	AAGLPELSC(IPM[C])SK|AAGLPELSC(IPM[C])SK|AAGLPELSC(IPM[C])SK	4|3|2	0.86105|1.1236|1.42857	0.22297|0.09356|0.0	1.13774	0.28402	9	3	0.249635
P41438	246	P41438_246	Slc19a1	S19A1_MOUSE Reduced folate transporter OS=Mus musculus OX=10090 GN=Slc19a1 PE=1 SV=1	MLGTC(IPM[C])R|MLGTC(IPM[C])R|MLGTC(IPM[C])R	3|1|1	1.16279|0.75758|1.49254	0.16592|NA|NA	1.13764	0.36813	5	3	0.323591
P62334	193	P62334_193	Psmc6	PRS10_MOUSE 26S proteasome regulatory subunit 10B OS=Mus musculus OX=10090 GN=Psmc6 PE=1 SV=1	AVASQLDC(IPM[C])NFLK|AVASQLDC(IPM[C])NFLK|AVASQLDC(IPM[C])NFLK	1|2|1	0.73529|1.32503|1.35135	NA|0.03723|NA	1.13722	0.34833	4	3	0.3063
Q922F4	12	Q922F4_12	Tubb6	TBB6_MOUSE Tubulin beta-6 chain OS=Mus musculus OX=10090 GN=Tubb6 PE=1 SV=1	IVHIQAGQC(IPM[C])GNQIGTK EIVHIQAGQC(IPM[C])GNQIGTK|IVHIQAGQC(IPM[C])GNQIGTK EIVHIQAGQC(IPM[C])GNQIGTK|IVHIQAGQC(IPM[C])GNQIGTK EIVHIQAGQC(IPM[C])GNQIGTK	5|5|4	1.6129|0.84034|0.95714	0.35754|0.08443|0.02547	1.13679	0.41644	14	3	0.36633
P62334	170	P62334_170	Psmc6	PRS10_MOUSE 26S proteasome regulatory subunit 10B OS=Mus musculus OX=10090 GN=Psmc6 PE=1 SV=1	GC(IPM[C])LLYGPPGTGK|GC(IPM[C])LLYGPPGTGK|GC(IPM[C])LLYGPPGTGK	8|8|8	1.40873|0.96621|1.03093	0.06749|0.03665|0.15182	1.13529	0.23901	24	3	0.210528
Q5XFZ0	178	Q5XFZ0_178		CR021_MOUSE UPF0711 protein C18orf21 homolog OS=Mus musculus OX=10090 PE=2 SV=2	TPTSGQSTPIC(IPM[C])SSR|TPTSGQSTPIC(IPM[C])SSR|TPTSGQSTPIC(IPM[C])SSR	1|3|2	1.35135|1.04167|1.01175	NA|0.059|0.05781	1.13492	0.18803	6	3	0.165677
Q61127	499	Q61127_499	Nab2	NAB2_MOUSE NGFI-A-binding protein 2 OS=Mus musculus OX=10090 GN=Nab2 PE=1 SV=2	C(IPM[C])PAPGPHPALVEGR|C(IPM[C])PAPGPHPALVEGR|C(IPM[C])PAPGPHPALVEGR	3|4|6	1.6129|0.81005|0.98049	0.12028|0.08807|0.1043	1.13448	0.423	13	3	0.372858
Q3TQQ9	161	Q3TQQ9_161	Firrm	FIRRM_MOUSE FIGNL1-interacting regulator of recombination and mitosis OS=Mus musculus OX=10090 GN=Firrm PE=1 SV=2	SAFVHC(IPM[C])K||SAFVHC(IPM[C])K	1||2	1.35135||0.91743	NA||0.0	1.13439	0.30683	3	2	0.27048
O08738	271	O08738_271	Casp6	CASP6_MOUSE Caspase-6 OS=Mus musculus OX=10090 GN=Casp6 PE=1 SV=1	LHFC(IPM[C])PK|LHFC(IPM[C])PK|LHFC(IPM[C])PK	1|2|2	1.6129|0.84135|0.9484	NA|0.2833|0.03178	1.13422	0.41799	5	3	0.368526
Q6PFD9	1726	Q6PFD9_1726	Nup98	NUP98_MOUSE Nuclear pore complex protein Nup98-Nup96 OS=Mus musculus OX=10090 GN=Nup98 PE=1 SV=2	VTSLC(IPM[C])NR|VTSLC(IPM[C])NR|VTSLC(IPM[C])NR	3|4|5	1.51515|0.96154|0.92593	0.08748|0.02691|0.0667	1.13421	0.33039	12	3	0.291295
Q80UU9	153	Q80UU9_153	Pgrmc2	PGRC2_MOUSE Membrane-associated progesterone receptor component 2 OS=Mus musculus OX=10090 GN=Pgrmc2 PE=1 SV=2	GLATFC(IPM[C])LDK|GLATFC(IPM[C])LDK|GLATFC(IPM[C])LDK	6|2|5	1.2987|0.78636|1.31579	0.05355|0.05669|0.24907	1.13362	0.30085	13	3	0.265389
Q6PFD9	1710	Q6PFD9_1710	Nup98	NUP98_MOUSE Nuclear pore complex protein Nup98-Nup96 OS=Mus musculus OX=10090 GN=Nup98 PE=1 SV=2	IQQVDC(IPM[C])SGYELEHLHTK||IQQVDC(IPM[C])SGYELEHLHTK	4||4	1.3167||0.95045	0.24223||0.08153	1.13357	0.25898	8	2	0.228464
Q8VEJ4	280	Q8VEJ4_280	Nle1	NLE1_MOUSE Notchless protein homolog 1 OS=Mus musculus OX=10090 GN=Nle1 PE=1 SV=4	AHDGVLC(IPM[C])R|AHDGVLC(IPM[C])R|	1|1|	0.87719|1.38889|	NA|NA|	1.13304	0.36183	2	2	0.319344
Q8VHR5	309	Q8VHR5_309	Gatad2b	P66B_MOUSE Transcriptional repressor p66-beta OS=Mus musculus OX=10090 GN=Gatad2b PE=1 SV=1	TTTPNMNPAISYQPQSSSSVPC(IPM[C])QR||TTTPNMNPAISYQPQSSSSVPC(IPM[C])QR	1||4	1.19048||1.07527	NA||0.1066	1.13287	0.08147	5	2	0.0719147
Q8BJQ2	321	Q8BJQ2_321	Usp1	UBP1_MOUSE Ubiquitin carboxyl-terminal hydrolase 1 OS=Mus musculus OX=10090 GN=Usp1 PE=1 SV=1	C(IPM[C])VSESESAKPSQK|C(IPM[C])VSESESAKPSQK|	2|3|	1.19048|1.07527|	0.0|0.0|	1.13287	0.08147	5	2	0.0719147
Q8BVK9	186	Q8BVK9_186	Sp110	SP110_MOUSE Sp110 nuclear body protein OS=Mus musculus OX=10090 GN=Sp110 PE=1 SV=1	AVPLLGC(IPM[C])IQEGK|AVPLLGC(IPM[C])IQEGK|AVPLLGC(IPM[C])IQEGK	4|3|4	0.98525|0.84746|1.56288	0.04322|0.01791|0.07187	1.13186	0.37958	11	3	0.335359
Q9WUM5	181	Q9WUM5_181	Suclg1	SUCA_MOUSE Succinate--CoA ligase [ADP/GDP-forming] subunit alpha, mitochondrial OS=Mus musculus OX=10090 GN=Suclg1 PE=1 SV=4	LIGPNCPGVINPGEC(IPM[C])K|LIGPNCPGVINPGEC(IPM[C])K|	1|1|	0.98039|1.28205|	NA|NA|	1.13122	0.21331	2	2	0.188566
Q3U1N2	1077	Q3U1N2_1077	Srebf2	SRBP2_MOUSE Sterol regulatory element-binding protein 2 OS=Mus musculus OX=10090 GN=Srebf2 PE=1 SV=2	ATAILLAC(IPM[C])R||ATAILLAC(IPM[C])R	3||2	1.04167||1.21951	0.07711||0.0	1.13059	0.12575	5	2	0.111225
Q6PFD6	685	Q6PFD6_685	Kif18b	KI18B_MOUSE Kinesin-like protein KIF18B OS=Mus musculus OX=10090 GN=Kif18b PE=2 SV=2	VC(IPM[C])PATVIK|VC(IPM[C])PATVIK|	3|1|	1.25|1.0101|	0.14221|NA|	1.13005	0.16963	4	2	0.150108
Q9CPR5	8	Q9CPR5_8	Mrpl15	RM15_MOUSE Large ribosomal subunit protein uL15m OS=Mus musculus OX=10090 GN=Mrpl15 PE=1 SV=1	GC(IPM[C])GTSLDLLR C(IPM[C])GTSLDLLR|GC(IPM[C])GTSLDLLR|GC(IPM[C])GTSLDLLR	5|1|4	0.87719|1.04167|1.47091	0.10319|NA|0.13181	1.12992	0.30654	10	3	0.271294
A2AJI0	253	A2AJI0_253	Map7d1	MA7D1_MOUSE MAP7 domain-containing protein 1 OS=Mus musculus OX=10090 GN=Map7d1 PE=1 SV=1	C(IPM[C])SVSAVNLPK||C(IPM[C])SVSAVNLPK	1||2	1.26582||0.99393	NA||0.13156	1.12987	0.19226	3	2	0.170161
Q9DCS3	263	Q9DCS3_263	Mecr	MECR_MOUSE Enoyl-[acyl-carrier-protein] reductase, mitochondrial OS=Mus musculus OX=10090 GN=Mecr PE=1 SV=2	LALNC(IPM[C])VGGK|LALNC(IPM[C])VGGK|LALNC(IPM[C])VGGK	6|7|5	1.55048|0.87719|0.96154	0.19813|0.06245|0.05602	1.12974	0.36681	18	3	0.324685
Q04750	632	Q04750_632	Top1	TOP1_MOUSE DNA topoisomerase 1 OS=Mus musculus OX=10090 GN=Top1 PE=1 SV=2	AVAILC(IPM[C])NHQR|AVAILC(IPM[C])NHQR|AVAILC(IPM[C])NHQR	5|4|4	1.31579|0.86207|1.21115	0.47825|0.00926|0.18525	1.12967	0.23758	13	3	0.210309
Q8CFE2	17	Q8CFE2_17	Hpf1	HPF1_MOUSE Histone PARylation factor 1 OS=Mus musculus OX=10090 GN=Hpf1 PE=1 SV=1	TAGAGPQC(IPM[C])EK|TAGAGPQC(IPM[C])EK|TAGAGPQC(IPM[C])EK	2|2|2	1.07527|0.87719|1.43574	0.0|0.0|0.32658	1.1294	0.28318	6	3	0.250735
Q7TSI3	172	Q7TSI3_172	Ppp6r1	PP6R1_MOUSE Serine/threonine-protein phosphatase 6 regulatory subunit 1 OS=Mus musculus OX=10090 GN=Ppp6r1 PE=1 SV=1	LLTC(IPM[C])VER LLTC(IPM[C])VERPQLR|LLTC(IPM[C])VER LLTC(IPM[C])VERPQLR|LLTC(IPM[C])VER LLTC(IPM[C])VERPQLR	5|5|8	1.0101|0.9901|1.38785	0.26523|0.11706|0.38623	1.12935	0.22409	18	3	0.198424
Q8K3A9	499	Q8K3A9_499	Mepce	MEPCE_MOUSE 7SK snRNA methylphosphate capping enzyme OS=Mus musculus OX=10090 GN=Mepce PE=1 SV=2	SC(IPM[C])FPASLTASR|SC(IPM[C])FPASLTASR|SC(IPM[C])FPASLTASR	14|14|20	1.43892|0.93025|1.01525	0.05187|0.14278|0.08202	1.12814	0.27248	48	3	0.24153
Q8BKC5	473	Q8BKC5_473	Ipo5	IPO5_MOUSE Importin-5 OS=Mus musculus OX=10090 GN=Ipo5 PE=1 SV=3	VQAHAAAALINFTEDC(IPM[C])PK||VQAHAAAALINFTEDC(IPM[C])PK	1||4	1.0101||1.24547	NA||0.26364	1.12779	0.16643	5	2	0.147572
Q6A0A9	279	Q6A0A9_279	FAM120A	F120A_MOUSE Constitutive coactivator of PPAR-gamma-like protein 1 OS=Mus musculus OX=10090 GN=FAM120A PE=1 SV=2	AHQLVLPPC(IPM[C])DVVIK|AHQLVLPPC(IPM[C])DVVIK|AHQLVLPPC(IPM[C])DVVIK	1|3|18	1.26582|1.05263|1.06383	NA|0.08287|0.09627	1.12743	0.11998	22	3	0.106419
Q7TSG2	73	Q7TSG2_73	Ctdp1	CTDP1_MOUSE RNA polymerase II subunit A C-terminal domain phosphatase OS=Mus musculus OX=10090 GN=Ctdp1 PE=1 SV=1	AASGGC(IPM[C])VR|AASGGC(IPM[C])VR|AASGGC(IPM[C])VR	1|2|4	1.49254|0.84752|1.04212	NA|0.01016|0.08471	1.12739	0.33086	7	3	0.293474
Q9QXV1	139	Q9QXV1_139	Cbx8	CBX8_MOUSE Chromobox protein homolog 8 OS=Mus musculus OX=10090 GN=Cbx8 PE=1 SV=1	NTGLPPPGSSTSTC(IPM[C])R|NTGLPPPGSSTSTC(IPM[C])R|NTGLPPPGSSTSTC(IPM[C])R	3|3|4	1.33333|0.96154|1.08696	0.23626|0.03661|0.03843	1.12728	0.18915	10	3	0.167793
Q9DC40	222	Q9DC40_222	Telo2	TELO2_MOUSE Telomere length regulation protein TEL2 homolog OS=Mus musculus OX=10090 GN=Telo2 PE=1 SV=2	VC(IPM[C])IQGR|VC(IPM[C])IQGR|VC(IPM[C])IQGR	2|2|2	1.49788|0.8631|1.02083	0.12647|0.04209|0.02946	1.12727	0.3305	6	3	0.293186
A6H619	594	A6H619_594	Phrf1	PHRF1_MOUSE PHD and RING finger domain-containing protein 1 OS=Mus musculus OX=10090 GN=Phrf1 PE=1 SV=2	TALC(IPM[C])CLPAR||TALC(IPM[C])CLPAR	2||2	1.18347||1.07102	0.0099||0.0567	1.12725	0.07951	4	2	0.0705345
Q78PG9	83	Q78PG9_83	Ccdc25	CCD25_MOUSE Coiled-coil domain-containing protein 25 OS=Mus musculus OX=10090 GN=Ccdc25 PE=1 SV=1	ANSIQGC(IPM[C])K|ANSIQGC(IPM[C])K|ANSIQGC(IPM[C])K	3|2|3	1.51515|0.8547|1.0101	0.0729|0.0|0.03851	1.12665	0.34531	8	3	0.306493
Q9WUU7	156	Q9WUU7_156	Ctsz	CATZ_MOUSE Cathepsin Z OS=Mus musculus OX=10090 GN=Ctsz PE=1 SV=1	HGIPDETC(IPM[C])NNYQAK|HGIPDETC(IPM[C])NNYQAK|HGIPDETC(IPM[C])NNYQAK	7|7|6	1.42857|0.7874|1.16342	0.23967|0.13001|0.36716	1.12646	0.32218	20	3	0.286011
Q8K212	614	Q8K212_614	Pacs1	PACS1_MOUSE Phosphofurin acidic cluster sorting protein 1 OS=Mus musculus OX=10090 GN=Pacs1 PE=1 SV=2	YCNC(IPM[C])NSSMPR|YCNC(IPM[C])NSSMPR|YCNC(IPM[C])NSSMPR	2|2|2	1.28734|0.90909|1.18073	0.1167|0.0|0.2413	1.12572	0.19503	6	3	0.173249
Q99L00	18	Q99L00_18	Haus8	HAUS8_MOUSE HAUS augmin-like complex subunit 8 OS=Mus musculus OX=10090 GN=Haus8 PE=1 SV=2	SAAAGAC(IPM[C])AVPK|SAAAGAC(IPM[C])AVPK|SAAAGAC(IPM[C])AVPK	1|2|1	1.26582|1.0|1.11111	NA|0.0|NA	1.12564	0.1335	4	3	0.118599
Q9ERU9	1593	Q9ERU9_1593	Ranbp2	RBP2_MOUSE E3 SUMO-protein ligase RanBP2 OS=Mus musculus OX=10090 GN=Ranbp2 PE=1 SV=2	|QNQPTSC(IPM[C])VSAPASSETSR|QNQPTSC(IPM[C])VSAPASSETSR	|1|3	|0.86207|1.38889	|NA|0.18107	1.12548	0.37252	4	2	0.330988
Q9CPV7	104	Q9CPV7_104	Zdhhc6	ZDHC6_MOUSE Palmitoyltransferase ZDHHC6 OS=Mus musculus OX=10090 GN=Zdhhc6 PE=1 SV=1	|VC(IPM[C])QAYK|VC(IPM[C])QAYK	|2|1	|1.14943|1.0989	|0.0|NA	1.12417	0.03573	3	2	0.0317834
Q811I0	26	Q811I0_26	Atpaf1	ATPF1_MOUSE ATP synthase mitochondrial F1 complex assembly factor 1 OS=Mus musculus OX=10090 GN=Atpaf1 PE=1 SV=1	GLC(IPM[C])AVR||GLC(IPM[C])AVR	1||1	1.11111||1.13636	NA||NA	1.12373	0.01785	2	2	0.0158846
Q9CYV5	316	Q9CYV5_316	Tmem135	TM135_MOUSE Transmembrane protein 135 OS=Mus musculus OX=10090 GN=Tmem135 PE=2 SV=1	GTSC(IPM[C])FLR|GTSC(IPM[C])FLR|GTSC(IPM[C])FLR	4|5|5	1.29685|0.96154|1.11111	0.2649|0.03599|0.1521	1.12317	0.16798	14	3	0.149559
Q62511	184	Q62511_184	Zfp91	ZFP91_MOUSE E3 ubiquitin-protein ligase ZFP91 OS=Mus musculus OX=10090 GN=Zfp91 PE=1 SV=3	TGSLQLVC(IPM[C])K|TGSLQLVC(IPM[C])K|TGSLQLVC(IPM[C])K	2|1|1	1.47935|0.86957|1.02041	0.34618|NA|NA	1.12311	0.3176	4	3	0.282786
Q9DCD5	345	Q9DCD5_345	Tjap1	TJAP1_MOUSE Tight junction-associated protein 1 OS=Mus musculus OX=10090 GN=Tjap1 PE=1 SV=2	NSPLPNC(IPM[C])TYATR|NSPLPNC(IPM[C])TYATR|NSPLPNC(IPM[C])TYATR	3|3|3	1.38889|0.71429|1.26582	0.29202|0.08355|0.35099	1.123	0.35926	9	3	0.319911
P24638	159	P24638_159	Acp2	PPAL_MOUSE Lysosomal acid phosphatase OS=Mus musculus OX=10090 GN=Acp2 PE=1 SV=2	FPLGPC(IPM[C])PR||FPLGPC(IPM[C])PR	2||1	1.14583||1.0989	0.14731||NA	1.12236	0.03318	3	2	0.0295627
E9Q7G0	652	E9Q7G0_652	Numa1	NUMA1_MOUSE Nuclear mitotic apparatus protein 1 OS=Mus musculus OX=10090 GN=Numa1 PE=1 SV=1	IGELHAC(IPM[C])IEASHQEQR||IGELHAC(IPM[C])IEASHQEQR	2||2	1.33428||0.90977	0.05032||0.03509	1.12202	0.30017	4	2	0.267526
Q60931	65	Q60931_65	Vdac3	VDAC3_MOUSE Non-selective voltage-gated ion channel VDAC3 OS=Mus musculus OX=10090 GN=Vdac3 PE=1 SV=1	VC(IPM[C])NYGLTFTQK|VC(IPM[C])NYGLTFTQK|VC(IPM[C])NYGLTFTQK	9|8|11	1.33333|0.95714|1.07527	0.2302|0.24683|0.09153	1.12191	0.19238	28	3	0.171475
Q6ZQA0	1615	Q6ZQA0_1615	Nbeal2	NBEL2_MOUSE Neurobeachin-like protein 2 OS=Mus musculus OX=10090 GN=Nbeal2 PE=1 SV=2	REEAC(IPM[C])YVLSK||REEAC(IPM[C])YVLSK	1||4	1.28205||0.96154	NA||0.08228	1.12179	0.22663	5	2	0.202025
Q8CFA1	174	Q8CFA1_174	Irak2	IRAK2_MOUSE Interleukin-1 receptor-associated kinase-like 2 OS=Mus musculus OX=10090 GN=Irak2 PE=2 SV=2	YC(IPM[C])STSTSAPK|YC(IPM[C])STSTSAPK|YC(IPM[C])STSTSAPK	2|1|1	1.40845|1.03093|0.92593	0.0|NA|NA	1.12177	0.25376	4	3	0.226214
Q8BP48	25	Q8BP48_25	Metap1	MAP11_MOUSE Methionine aminopeptidase 1 OS=Mus musculus OX=10090 GN=Metap1 PE=1 SV=1	LQCPTC(IPM[C])IK|LQCPTC(IPM[C])IK|	1|1|	1.05263|1.19048|	NA|NA|	1.12155	0.09747	2	2	0.0869065
Q9CR39	63	Q9CR39_63	Wdr45b	WIPI3_MOUSE WD repeat domain phosphoinositide-interacting protein 3 OS=Mus musculus OX=10090 GN=Wdr45b PE=1 SV=2	C(IPM[C])NYLALVGGGK|C(IPM[C])NYLALVGGGK|C(IPM[C])NYLALVGGGK	2|2|5	1.28395|1.17073|0.90909	0.06984|0.25544|0.1047	1.12126	0.19226	9	3	0.171468
Q3TEI4	477	Q3TEI4_477		CO039_MOUSE Uncharacterized protein C15orf39 homolog OS=Mus musculus OX=10090 PE=1 SV=2	|TSPALHPC(IPM[C])AK|TSPALHPC(IPM[C])AK	|1|2	|1.33333|0.90909	|NA|0.0	1.12121	0.29998	3	2	0.26755
P28704	178	P28704_178	Rxrb	RXRB_MOUSE Retinoic acid receptor RXR-beta OS=Mus musculus OX=10090 GN=Rxrb PE=1 SV=2	GLHC(IPM[C])PPPPGGPGAGK||GLHC(IPM[C])PPPPGGPGAGK	4||1	1.40845||0.83333	0.1617||NA	1.12089	0.40667	5	2	0.36281
Q8BWY9	108	Q8BWY9_108	Cip2a	CIP2A_MOUSE Protein CIP2A OS=Mus musculus OX=10090 GN=Cip2a PE=1 SV=3	SGVVC(IPM[C])R|SGVVC(IPM[C])R|SGVVC(IPM[C])R	2|1|2	1.44928|0.75188|1.15921	0.0|NA|0.08528	1.12012	0.35034	5	3	0.31277
Q8K212	114	Q8K212_114	Pacs1	PACS1_MOUSE Phosphofurin acidic cluster sorting protein 1 OS=Mus musculus OX=10090 GN=Pacs1 PE=1 SV=2	SSSSC(IPM[C])VPR|SSSSC(IPM[C])VPR|	1|1|	1.21951|1.02041|	NA|NA|	1.11996	0.14078	2	2	0.125701
Q60931	36	Q60931_36	Vdac3	VDAC3_MOUSE Non-selective voltage-gated ion channel VDAC3 OS=Mus musculus OX=10090 GN=Vdac3 PE=1 SV=1	SC(IPM[C])SGVEFSTSGHAYTDTGK|SC(IPM[C])SGVEFSTSGHAYTDTGK|SC(IPM[C])SGVEFSTSGHAYTDTGK	4|3|2	1.16481|0.92593|1.26582	0.25465|0.03|0.0	1.11885	0.17454	9	3	0.155999
Q8BTW8	182	Q8BTW8_182	Cdk5rap1	CK5P1_MOUSE Mitochondrial tRNA methylthiotransferase CDK5RAP1 OS=Mus musculus OX=10090 GN=Cdk5rap1 PE=1 SV=2	IGILGC(IPM[C])MAER||IGILGC(IPM[C])MAER	5||2	1.23457||1.00206	0.45263||0.2084	1.11831	0.16441	7	2	0.147016
Q8CGZ0	69	Q8CGZ0_69	Cherp	CHERP_MOUSE Calcium homeostasis endoplasmic reticulum protein OS=Mus musculus OX=10090 GN=Cherp PE=1 SV=1	LALEQQQLIC(IPM[C])K|LALEQQQLIC(IPM[C])K|ALEQQQLIC(IPM[C])K LALEQQQLIC(IPM[C])K	7|5|11	0.74074|1.0|1.6129	0.09552|0.07969|0.13812	1.11788	0.44787	23	3	0.400642
Q8BZA9	215	Q8BZA9_215	Tigar	TIGAR_MOUSE Fructose-2,6-bisphosphatase TIGAR OS=Mus musculus OX=10090 GN=Tigar PE=1 SV=1	C(IPM[C])SLPGAR|C(IPM[C])SLPGAR|C(IPM[C])SLPGAR	7|8|8	1.42857|0.82522|1.09903	0.06554|0.12564|0.15723	1.11761	0.3021	23	3	0.270309
Q80SY5	29	Q80SY5_29	Prpf38b	PR38B_MOUSE Pre-mRNA-splicing factor 38B OS=Mus musculus OX=10090 GN=Prpf38b PE=1 SV=1	C(IPM[C])GGGGGATKPAVSGK|C(IPM[C])GGGGGATKPAVSGK|C(IPM[C])GGGGGATKPAVSGK	2|2|1	1.17647|0.97087|1.20482	0.0|0.0|NA	1.11739	0.12768	5	3	0.114266
P70399	489	P70399_489	Tp53bp1	TP53B_MOUSE TP53-binding protein 1 OS=Mus musculus OX=10090 GN=Tp53bp1 PE=1 SV=3	GGGLHSSSLTVEC(IPM[C])SK|GGGLHSSSLTVEC(IPM[C])SK|GGGLHSSSLTVEC(IPM[C])SK	1|1|2	1.36986|0.96154|1.02041	NA|NA|0.0	1.11727	0.22072	4	3	0.197553
Q9ESV0	832	Q9ESV0_832	Ddx24	DDX24_MOUSE ATP-dependent RNA helicase DDX24 OS=Mus musculus OX=10090 GN=Ddx24 PE=1 SV=2	NIESALSC(IPM[C])LSR|NIESALSC(IPM[C])LSR|NIESALSC(IPM[C])LSR	5|5|2	1.02041|0.82645|1.50452	0.03656|0.06253|0.04799	1.11713	0.34923	12	3	0.312614
Q91WU5	62	Q91WU5_62	As3mt	AS3MT_MOUSE Arsenite methyltransferase OS=Mus musculus OX=10090 GN=As3mt PE=1 SV=2	YYGC(IPM[C])GLTVPER|YYGC(IPM[C])GLTVPER|YYGC(IPM[C])GLTVPER	1|2|3	1.0989|1.30703|0.9434	NA|0.29433|0.15093	1.11644	0.18245	6	3	0.163421
P97371	101	P97371_101	Psme1	PSME1_MOUSE Proteasome activator complex subunit 1 OS=Mus musculus OX=10090 GN=Psme1 PE=1 SV=2	GPPC(IPM[C])GPVNCNEK|GPPC(IPM[C])GPVNCNEK|GPPC(IPM[C])GPVNCNEK	2|3|1	1.20482|0.87719|1.26582	0.0|0.01957|NA	1.11594	0.209	6	3	0.187286
Q8CCF0	247	Q8CCF0_247	Prpf31	PRP31_MOUSE U4/U6 small nuclear ribonucleoprotein Prp31 OS=Mus musculus OX=10090 GN=Prpf31 PE=1 SV=3	MPAC(IPM[C])NIMLLGAQR|MPAC(IPM[C])NIMLLGAQR|MPAC(IPM[C])NIMLLGAQR	3|3|10	1.42857|0.87719|1.04167	0.32779|0.16967|0.26615	1.11581	0.28307	16	3	0.25369
Q91WC9	610	Q91WC9_610	Daglb	DGLB_MOUSE Diacylglycerol lipase-beta OS=Mus musculus OX=10090 GN=Daglb PE=1 SV=2	FGCC(IPM[C])SAAQYR|FGCC(IPM[C])SAAQYR|FGCC(IPM[C])SAAQYR	2|4|3	1.57568|0.81738|0.95238	0.05264|0.06906|0.00519	1.11515	0.40451	9	3	0.36274
O35598	608	O35598_608	Adam10	ADA10_MOUSE Disintegrin and metalloproteinase domain-containing protein 10 OS=Mus musculus OX=10090 GN=Adam10 PE=1 SV=2	MAPSTC(IPM[C])ASTGSLQWSK||MAPSTC(IPM[C])ASTGSLQWSK	3||2	1.36986||0.86029	0.17669||0.24132	1.11508	0.36032	5	2	0.323134
Q8BTM8	2199	Q8BTM8_2199	Flna	FLNA_MOUSE Filamin-A OS=Mus musculus OX=10090 GN=Flna PE=1 SV=5	THEAEIVEGENHTYC(IPM[C])IR|THEAEIVEGENHTYC(IPM[C])IR|THEAEIVEGENHTYC(IPM[C])IR	3|2|1	1.20482|0.82418|1.31579	0.14114|0.04317|NA	1.11493	0.25784	6	3	0.231261
Q8BRG8	422	Q8BRG8_422	Tmem209	TM209_MOUSE Transmembrane protein 209 OS=Mus musculus OX=10090 GN=Tmem209 PE=2 SV=1	ELSQGGC(IPM[C])MSSFR|ELSQGGC(IPM[C])MSSFR|ELSQGGC(IPM[C])MSSFR	4|1|2	1.36061|0.84746|1.13586	0.0467|NA|0.60336	1.11464	0.25723	7	3	0.230774
Q8K3Z9	112	Q8K3Z9_112	Pom121	PO121_MOUSE Nuclear envelope pore membrane protein POM 121 OS=Mus musculus OX=10090 GN=Pom121 PE=1 SV=2	SPVNGSLC(IPM[C])EPR|SPVNGSLC(IPM[C])EPR|SPVNGSLC(IPM[C])EPR	1|4|2	1.1236|1.0001|1.21969	NA|0.01826|0.02104	1.11446	0.11008	7	3	0.0987743
Q7TMY4	90	Q7TMY4_90	Thoc7	THOC7_MOUSE THO complex subunit 7 homolog OS=Mus musculus OX=10090 GN=Thoc7 PE=1 SV=2	|EIEC(IPM[C])SIAGAHEK|EIEC(IPM[C])SIAGAHEK	|1|2	|0.9901|1.23759	|NA|0.08643	1.11384	0.175	3	2	0.157114
P52480	424	P52480_424	Pkm	KPYM_MOUSE Pyruvate kinase PKM OS=Mus musculus OX=10090 GN=Pkm PE=1 SV=4	CC(IPM[C])SGAIIVLTK|CC(IPM[C])SGAIIVLTK|CC(IPM[C])SGAIIVLTK	5|2|2	1.31579|0.9901|1.03547	0.20316|0.0|0.14268	1.11379	0.1764	9	3	0.158378
Q8BGT7	214	Q8BGT7_214	Smndc1	SPF30_MOUSE Survival of motor neuron-related-splicing factor 30 OS=Mus musculus OX=10090 GN=Smndc1 PE=1 SV=1	VGVGTC(IPM[C])GIADKPMTQYQDTSK|VGVGTC(IPM[C])GIADKPMTQYQDTSK|VGVGTC(IPM[C])GIADKPMTQYQDTSK	5|5|7	1.06383|0.92593|1.35135	0.07508|0.10513|0.20814	1.1137	0.21705	17	3	0.194891
Q8BML9	657	Q8BML9_657	Qars1	SYQ_MOUSE Glutamine--tRNA ligase OS=Mus musculus OX=10090 GN=Qars1 PE=1 SV=1	GSSGC(IPM[C])VER|GSSGC(IPM[C])VER|	1|2|	1.26582|0.96154|	NA|0.0|	1.11368	0.21516	3	2	0.193197
Q8BP86	1139	Q8BP86_1139	Snapc4	SNPC4_MOUSE snRNA-activating protein complex subunit 4 OS=Mus musculus OX=10090 GN=Snapc4 PE=1 SV=2	GC(IPM[C])QGAFVPPLGSR||GC(IPM[C])QGAFVPPLGSR	3||3	1.16279||1.06383	0.21689||0.05367	1.11331	0.06998	6	2	0.0628576
Q3UJB9	1059	Q3UJB9_1059	Edc4	EDC4_MOUSE Enhancer of mRNA-decapping protein 4 OS=Mus musculus OX=10090 GN=Edc4 PE=1 SV=2	|TVPPC(IPM[C])VSR|TVPPC(IPM[C])VSR	|2|2	|1.02051|1.20552	|0.01473|0.04108	1.11301	0.13082	4	2	0.117537
P97386	935	P97386_935	Lig3	DNLI3_MOUSE DNA ligase 3 OS=Mus musculus OX=10090 GN=Lig3 PE=1 SV=2	KATDETPC(IPM[C])LK|KATDETPC(IPM[C])LK|KATDETPC(IPM[C])LK	1|2|3	1.47059|0.87814|0.9901	NA|0.32948|0.0	1.11294	0.31475	6	3	0.282809
A2BH40	1872	A2BH40_1872	Arid1a	ARI1A_MOUSE AT-rich interactive domain-containing protein 1A OS=Mus musculus OX=10090 GN=Arid1a PE=1 SV=1	PYVPC(IPM[C])PTPPR|PYVPC(IPM[C])PTPPR|PYVPC(IPM[C])PTPPR	1|2|2	0.9901|1.04178|1.30687	NA|0.01535|0.32753	1.11292	0.16994	5	3	0.152697
Q8BFU3	154	Q8BFU3_154	Rnf214	RN214_MOUSE RING finger protein 214 OS=Mus musculus OX=10090 GN=Rnf214 PE=1 SV=1	C(IPM[C])PAASVLK||C(IPM[C])PAASVLK	1||2	1.28205||0.94373	NA||0.02518	1.11289	0.23923	3	2	0.214963
Q920D3	93	Q920D3_93	Med28	MED28_MOUSE Mediator of RNA polymerase II transcription subunit 28 OS=Mus musculus OX=10090 GN=Med28 PE=1 SV=2	QTEC(IPM[C])FFLQK||QTEC(IPM[C])FFLQK	1||4	0.93458||1.29038	NA||0.32516	1.11248	0.25159	5	2	0.226152
Q1HFZ0	501	Q1HFZ0_501	Nsun2	NSUN2_MOUSE RNA cytosine C(5)-methyltransferase NSUN2 OS=Mus musculus OX=10090 GN=Nsun2 PE=1 SV=2	KDGVC(IPM[C])GPPPSK DGVC(IPM[C])GPPPSKK DGVC(IPM[C])GPPPSK|KDGVC(IPM[C])GPPPSK DGVC(IPM[C])GPPPSK|KDGVC(IPM[C])GPPPSK DGVC(IPM[C])GPPPSKK	6|5|9	1.45416|0.78125|1.0989	3.29853|0.11884|0.25763	1.11144	0.33663	20	3	0.302877
P70426	12	P70426_12	Rit1	RIT1_MOUSE GTP-binding protein Rit1 OS=Mus musculus OX=10090 GN=Rit1 PE=1 SV=1	PIGSSC(IPM[C])SSPAALSR||PIGSSC(IPM[C])SSPAALSR	2||4	1.30068||0.92168	0.07167||0.10175	1.11118	0.26799	6	2	0.241176
Q80UW5	433	Q80UW5_433	Cdc42bpg	MRCKG_MOUSE Serine/threonine-protein kinase MRCK gamma OS=Mus musculus OX=10090 GN=Cdc42bpg PE=1 SV=2	C(IPM[C])QEPLHGPLQPQELVR||C(IPM[C])QEPLHGPLQPQELVR	1||1	0.83333||1.38889	NA||NA	1.11111	0.39284	2	2	0.353556
Q8VD04	709	Q8VD04_709	Gripap1	GRAP1_MOUSE GRIP1-associated protein 1 OS=Mus musculus OX=10090 GN=Gripap1 PE=1 SV=1	HLEVSSASMAEDLC(IPM[C])R||HLEVSSASMAEDLC(IPM[C])R	3||2	1.13636||1.08543	0.02316||0.14855	1.11089	0.03601	5	2	0.0324155
Q9ESJ4	138	Q9ESJ4_138	Nckipsd	SPN90_MOUSE NCK-interacting protein with SH3 domain OS=Mus musculus OX=10090 GN=Nckipsd PE=1 SV=2	QPNGVC(IPM[C])R||QPNGVC(IPM[C])R	1||1	1.40845||0.81301	NA||NA	1.11073	0.42104	2	2	0.379066
P70399	1775	P70399_1775	Tp53bp1	TP53B_MOUSE TP53-binding protein 1 OS=Mus musculus OX=10090 GN=Tp53bp1 PE=1 SV=3	QYTEC(IPM[C])QLR|QYTEC(IPM[C])QLR|	3|1|	1.19048|1.03093|	0.1203|NA|	1.1107	0.11282	4	2	0.101576
P10639	46	P10639_46	Txn	THIO_MOUSE Thioredoxin OS=Mus musculus OX=10090 GN=Txn PE=1 SV=3	FHSLC(IPM[C])DK PFFHSLC(IPM[C])DK|FHSLC(IPM[C])DK|FHSLC(IPM[C])DK PFFHSLC(IPM[C])DK	3|3|11	1.21951|0.89286|1.21951	0.36789|0.03171|0.23116	1.11063	0.18859	17	3	0.169805
P11835	199	P11835_199	Itgb2	ITB2_MOUSE Integrin beta-2 OS=Mus musculus OX=10090 GN=Itgb2 PE=1 SV=2	AC(IPM[C])QPPFAFR|AC(IPM[C])QPPFAFR|AC(IPM[C])QPPFAFR	5|1|6	1.36986|0.90909|1.05263	0.18|NA|0.06364	1.11053	0.23578	12	3	0.212313
Q8CFI2	191	Q8CFI2_191	Cdc34	UB2R1_MOUSE Ubiquitin-conjugating enzyme E2 R1 OS=Mus musculus OX=10090 GN=Cdc34 PE=1 SV=1	VPTTLAEYC(IPM[C])VK|VPTTLAEYC(IPM[C])VK|VPTTLAEYC(IPM[C])VK	3|11|3	1.11111|0.80645|1.40845	0.12976|0.05034|0.0	1.10867	0.30101	17	3	0.271505
Q9D404	372	Q9D404_372	Oxsm	OXSM_MOUSE 3-oxoacyl-[acyl-carrier-protein] synthase, mitochondrial OS=Mus musculus OX=10090 GN=Oxsm PE=1 SV=1	DHAC(IPM[C])ALAISSTK||DHAC(IPM[C])ALAISSTK	2||1	0.98207||1.23457	0.14833||NA	1.10832	0.17854	3	2	0.161091
Q9ESV0	374	Q9ESV0_374	Ddx24	DDX24_MOUSE ATP-dependent RNA helicase DDX24 OS=Mus musculus OX=10090 GN=Ddx24 PE=1 SV=2	LKQELC(IPM[C])DQIAIYK||LKQELC(IPM[C])DQIAIYK	1||1	1.40845||0.80645	NA||NA	1.10745	0.42568	2	2	0.384379
Q6ZQK0	722	Q6ZQK0_722	Ncapd3	CNDD3_MOUSE Condensin-2 complex subunit D3 OS=Mus musculus OX=10090 GN=Ncapd3 PE=1 SV=3	ITC(IPM[C])SSPK|ITC(IPM[C])SSPK|ITC(IPM[C])SSPK	1|2|1	0.96154|0.9901|1.36986	NA|0.0|NA	1.10717	0.22795	4	3	0.205885
Q80Y19	763	Q80Y19_763	Arhgap11a	RHGBA_MOUSE Rho GTPase-activating protein 11A OS=Mus musculus OX=10090 GN=Arhgap11a PE=1 SV=2	C(IPM[C])DSVAPGALQVTEHGK||C(IPM[C])DSVAPGALQVTEHGK	3||2	0.95238||1.2619	0.02018||0.10102	1.10714	0.21886	5	2	0.197681
Q91W89	321	Q91W89_321	Man2c1	MA2C1_MOUSE Alpha-mannosidase 2C1 OS=Mus musculus OX=10090 GN=Man2c1 PE=1 SV=1	LQEFAC(IPM[C])R|LQEFAC(IPM[C])R|LQEFAC(IPM[C])R	2|2|3	1.31784|0.95045|1.05263	0.07357|0.07007|0.13336	1.10697	0.18963	7	3	0.171305
Q69ZB8	41	Q69ZB8_41	Zcchc2	ZCHC2_MOUSE Zinc finger CCHC domain-containing protein 2 OS=Mus musculus OX=10090 GN=Zcchc2 PE=2 SV=3	DC(IPM[C])RPPPPPTGLPR|DC(IPM[C])RPPPPPTGLPR|DC(IPM[C])RPPPPPTGLPR	2|4|2	1.24132|1.0101|1.06694	0.35528|0.0|0.17471	1.10612	0.12049	8	3	0.10893
Q60875	479	Q60875_479	Arhgef2	ARHG2_MOUSE Rho guanine nucleotide exchange factor 2 OS=Mus musculus OX=10090 GN=Arhgef2 PE=1 SV=4	LIHEGC(IPM[C])LLWK||LIHEGC(IPM[C])LLWK	1||11	1.13636||1.07527	NA||0.07881	1.10581	0.0432	12	2	0.0390664
Q9CQU0	64	Q9CQU0_64	Txndc12	TXD12_MOUSE Thioredoxin domain-containing protein 12 OS=Mus musculus OX=10090 GN=Txndc12 PE=1 SV=1	SWC(IPM[C])GACK|SWC(IPM[C])GACK|SWC(IPM[C])GACK	6|6|6	1.54175|0.69933|1.07527	0.08813|0.03955|0.0884	1.10545	0.42202	18	3	0.381763
B1AZP2	736	B1AZP2_736	Dlgap4	DLGP4_MOUSE Disks large-associated protein 4 OS=Mus musculus OX=10090 GN=Dlgap4 PE=1 SV=1	|SLPDC(IPM[C])TSHPNSISIDAGPR|SLPDC(IPM[C])TSHPNSISIDAGPR	|1|4	|1.02041|1.19048	|NA|0.1294	1.10545	0.12026	5	2	0.108788
Q6ZQ08	1712	Q6ZQ08_1712	Cnot1	CNOT1_MOUSE CCR4-NOT transcription complex subunit 1 OS=Mus musculus OX=10090 GN=Cnot1 PE=1 SV=2	C(IPM[C])LIECR|C(IPM[C])LIECR|	3|1|	1.21951|0.9901|	0.06028|NA|	1.10481	0.16222	4	2	0.146831
Q80U22	518	Q80U22_518	Rusc2	RUSC2_MOUSE AP-4 complex accessory subunit RUSC2 OS=Mus musculus OX=10090 GN=Rusc2 PE=1 SV=2	MLSC(IPM[C])PVR|MLSC(IPM[C])PVR|	1|2|	1.31579|0.89286|	NA|0.0|	1.10433	0.29906	3	2	0.270807
O88545	296	O88545_296	Cops6	CSN6_MOUSE COP9 signalosome complex subunit 6 OS=Mus musculus OX=10090 GN=Cops6 PE=1 SV=1	TC(IPM[C])NTMNQFVNK|TC(IPM[C])NTMNQFVNK|TC(IPM[C])NTMNQFVNK	4|3|2	1.30725|1.0101|0.99505	0.44286|0.06493|0.007	1.10413	0.17607	9	3	0.159465
Q9D6M3	52	Q9D6M3_52	Slc25a22	GHC1_MOUSE Mitochondrial glutamate carrier 1 OS=Mus musculus OX=10090 GN=Slc25a22 PE=1 SV=1	YASMSDC(IPM[C])LIK MYASMSDC(IPM[C])LIK|MYASMSDC(IPM[C])LIK|MYASMSDC(IPM[C])LIK	10|5|4	1.23476|0.98039|1.09686	0.32163|0.03174|0.25734	1.104	0.12734	19	3	0.115344
Q80TM9	959	Q80TM9_959	Nisch	NISCH_MOUSE Nischarin OS=Mus musculus OX=10090 GN=Nisch PE=1 SV=2	SC(IPM[C])TQPR|SC(IPM[C])TQPR|SC(IPM[C])TQPR	2|2|2	1.47059|0.72464|1.11481	0.0|0.0|0.14808	1.10335	0.37311	6	3	0.338161
O55229	28	O55229_28	Chkb	CHKB_MOUSE Choline/ethanolamine kinase OS=Mus musculus OX=10090 GN=Chkb PE=1 SV=3	C(IPM[C])PEPIPNR|C(IPM[C])PEPIPNR|C(IPM[C])PEPIPNR	2|1|2	1.15649|0.63291|1.52041	0.17757|NA|0.73597	1.10327	0.44614	5	3	0.40438
Q8BNW9	491	Q8BNW9_491	Kbtbd11	KBTBB_MOUSE Kelch repeat and BTB domain-containing protein 11 OS=Mus musculus OX=10090 GN=Kbtbd11 PE=1 SV=3	|RDEWQECPC(IPM[C])SSSR|RDEWQECPC(IPM[C])SSSR	|1|2	|0.8547|1.3516	|NA|0.02583	1.10315	0.35136	3	2	0.318506
Q923Z3	314	Q923Z3_314	Mto1	MTO1_MOUSE Protein MTO1 homolog, mitochondrial OS=Mus musculus OX=10090 GN=Mto1 PE=2 SV=1	YC(IPM[C])PSIESK||YC(IPM[C])PSIESK	1||1	1.0||1.20482	NA||NA	1.10241	0.14483	2	2	0.131376
Q4U2R1	350	Q4U2R1_350	Herc2	HERC2_MOUSE E3 ubiquitin-protein ligase HERC2 OS=Mus musculus OX=10090 GN=Herc2 PE=1 SV=3	FQSIIC(IPM[C])SK|FQSIIC(IPM[C])SK|FQSIIC(IPM[C])SK	2|1|3	1.0205|1.02041|1.26582	0.46789|NA|0.0	1.10224	0.14166	6	3	0.12852
Q922D4	172	Q922D4_172	Ppp6r3	PP6R3_MOUSE Serine/threonine-protein phosphatase 6 regulatory subunit 3 OS=Mus musculus OX=10090 GN=Ppp6r3 PE=1 SV=1	LLTC(IPM[C])IEPPQPR|LLTC(IPM[C])IEPPQPR|LLTC(IPM[C])IEPPQPR	6|4|5	1.27809|0.94148|1.08696	0.18644|0.06978|0.59765	1.10218	0.16882	15	3	0.153169
Q9CPY3	154	Q9CPY3_154	Cdca5	CDCA5_MOUSE Sororin OS=Mus musculus OX=10090 GN=Cdca5 PE=1 SV=1	LQSLGC(IPM[C])ASTSTPGR|LQSLGC(IPM[C])ASTSTPGR|LQSLGC(IPM[C])ASTSTPGR	5|2|3	1.19048|1.12522|0.9901	0.04989|0.13335|0.1215	1.10193	0.1022	10	3	0.0927464
Q8R127	218	Q8R127_218	Sccpdh	SCPDL_MOUSE Saccharopine dehydrogenase-like oxidoreductase OS=Mus musculus OX=10090 GN=Sccpdh PE=1 SV=1	SVSC(IPM[C])LKPVPIVGTK|SVSC(IPM[C])LKPVPIVGTK|SVSC(IPM[C])LKPVPIVGTK	1|2|3	1.40845|0.8633|1.03093	NA|0.25225|0.08428	1.10089	0.27923	6	3	0.25364
A2AJI0	375	A2AJI0_375	Map7d1	MA7D1_MOUSE MAP7 domain-containing protein 1 OS=Mus musculus OX=10090 GN=Map7d1 PE=1 SV=1	SASASPLTPC(IPM[C])SAPR|SASASPLTPC(IPM[C])SAPR|SASASPLTPC(IPM[C])SAPR	7|8|5	1.28205|1.0102|1.0101	0.13801|0.06232|0.03844	1.10078	0.15698	20	3	0.142608
Q6ZQ08	1716	Q6ZQ08_1716	Cnot1	CNOT1_MOUSE CCR4-NOT transcription complex subunit 1 OS=Mus musculus OX=10090 GN=Cnot1 PE=1 SV=2	CLIEC(IPM[C])R||CLIEC(IPM[C])R	1||1	1.19048||1.0101	NA||NA	1.10029	0.12755	2	2	0.115924
Q6ZQK0	536	Q6ZQK0_536	Ncapd3	CNDD3_MOUSE Condensin-2 complex subunit D3 OS=Mus musculus OX=10090 GN=Ncapd3 PE=1 SV=3	C(IPM[C])FMTMLR|C(IPM[C])FMTMLR|	2|1|	1.25706|0.9434|	0.57927|NA|	1.10023	0.22179	3	2	0.201585
Q9DC48	29	Q9DC48_29	Cdc40	PRP17_MOUSE Pre-mRNA-processing factor 17 OS=Mus musculus OX=10090 GN=Cdc40 PE=1 SV=1	C(IPM[C])PLPAADSLMHLTK|C(IPM[C])PLPAADSLMHLTK|C(IPM[C])PLPAADSLMHLTK	1|3|2	0.97087|0.98039|1.3488	NA|0.22855|0.44954	1.10002	0.2155	6	3	0.195906
Q6ZPE2	1550	Q6ZPE2_1550	Sbf1	MTMR5_MOUSE Myotubularin-related protein 5 OS=Mus musculus OX=10090 GN=Sbf1 PE=1 SV=2	GQLAC(IPM[C])K RGQLAC(IPM[C])K||GQLAC(IPM[C])K	3||5	1.21951||0.98039	0.12714||0.29803	1.09995	0.16908	8	2	0.153716
O08784	465	O08784_465	Tcof1	TCOF_MOUSE Treacle protein OS=Mus musculus OX=10090 GN=Tcof1 PE=1 SV=1	GANLPC(IPM[C])PGK|GANLPC(IPM[C])PGK|GANLPC(IPM[C])PGK	10|6|6	1.31579|0.95696|1.02567	0.07048|0.10923|0.03152	1.09947	0.19046	22	3	0.173229
Q6P5B0	31	Q6P5B0_31	Rrp12	RRP12_MOUSE RRP12-like protein OS=Mus musculus OX=10090 GN=Rrp12 PE=1 SV=1	GHSSDSNPATC(IPM[C])R|GHSSDSNPATC(IPM[C])R|GHSSDSNPATC(IPM[C])R	3|5|1	1.2987|0.86207|1.13636	0.13843|0.05051|NA	1.09904	0.22069	9	3	0.200803
Q00547	776	Q00547_776	Hmmr	HMMR_MOUSE Hyaluronan mediated motility receptor OS=Mus musculus OX=10090 GN=Hmmr PE=1 SV=4	AFC(IPM[C])HASK||AFC(IPM[C])HASK	2||1	1.40341||0.79365	0.26007||NA	1.09853	0.43117	3	2	0.392497
Q6A0A2	682	Q6A0A2_682	Larp4b	LAR4B_MOUSE La-related protein 4B OS=Mus musculus OX=10090 GN=Larp4b PE=1 SV=2	EQKPSTVAC(IPM[C])GK|EQKPSTVAC(IPM[C])GK|EQKPSTVAC(IPM[C])GK	1|3|1	1.35135|0.81967|1.1236	NA|0.0|NA	1.09821	0.26675	5	3	0.242895
Q6ZQF0	515	Q6ZQF0_515	Topbp1	TOPB1_MOUSE DNA topoisomerase 2-binding protein 1 OS=Mus musculus OX=10090 GN=Topbp1 PE=1 SV=2	LSEALEPEVGPC(IPM[C])PGSAHR|LSEALEPEVGPC(IPM[C])PGSAHR|LSEALEPEVGPC(IPM[C])PGSAHR	2|3|3	1.18847|0.84034|1.26582	0.1094|0.11997|0.09885	1.09821	0.22665	8	3	0.206381
Q80TM9	486	Q80TM9_486	Nisch	NISCH_MOUSE Nischarin OS=Mus musculus OX=10090 GN=Nisch PE=1 SV=2	LPPAPC(IPM[C])IR|LPPAPC(IPM[C])IR|LPPAPC(IPM[C])IR	7|4|10	1.14943|1.02137|1.12374	1.08116|0.0863|0.05631	1.09818	0.06775	21	3	0.061693
Q61846	419	Q61846_419	Melk	MELK_MOUSE Maternal embryonic leucine zipper kinase OS=Mus musculus OX=10090 GN=Melk PE=1 SV=2	LMDKENVC(IPM[C])TPK||LMDKENVC(IPM[C])TPK	1||3	1.25||0.9434	NA||0.25721	1.0967	0.2168	4	2	0.197684
Q9DBG6	72	Q9DBG6_72	Rpn2	RPN2_MOUSE Dolichyl-diphosphooligosaccharide--protein glycosyltransferase subunit 2 OS=Mus musculus OX=10090 GN=Rpn2 PE=1 SV=1	AC(IPM[C])TFIK|AC(IPM[C])TFIK|AC(IPM[C])TFIK	1|1|1	1.13636|1.19048|0.96154	NA|NA|NA	1.09613	0.11966	3	3	0.109166
Q6Y685	464	Q6Y685_464	Tacc1	TACC1_MOUSE Transforming acidic coiled-coil-containing protein 1 OS=Mus musculus OX=10090 GN=Tacc1 PE=1 SV=1	|LITSGC(IPM[C])K|LITSGC(IPM[C])K	|5|1	|0.84034|1.35135	|0.2882|NA	1.09584	0.36134	6	2	0.329738
Q8VBZ3	454	Q8VBZ3_454	Clptm1	CLPT1_MOUSE Putative lipid scramblase CLPTM1 OS=Mus musculus OX=10090 GN=Clptm1 PE=1 SV=1	VAGIFPC(IPM[C])PTFK|VAGIFPC(IPM[C])PTFK|VAGIFPC(IPM[C])PTFK	4|6|7	1.35135|0.9434|0.9901	0.0|0.04973|0.10142	1.09495	0.22327	17	3	0.203909
Q3UHX0	1054	Q3UHX0_1054	Nol8	NOL8_MOUSE Nucleolar protein 8 OS=Mus musculus OX=10090 GN=Nol8 PE=1 SV=2	IVC(IPM[C])PNDPR|IVC(IPM[C])PNDPR|IVC(IPM[C])PNDPR	2|1|1	0.82922|0.89286|1.5625	0.06784|NA|NA	1.09486	0.40624	4	3	0.371043
Q6P549	215	Q6P549_215	Inppl1	SHIP2_MOUSE Phosphatidylinositol 3,4,5-trisphosphate 5-phosphatase 2 OS=Mus musculus OX=10090 GN=Inppl1 PE=1 SV=1	TLVTSC(IPM[C])R|TLVTSC(IPM[C])R|TLVTSC(IPM[C])R	1|2|1	1.42857|0.90094|0.95238	NA|0.0857|NA	1.09396	0.29092	4	3	0.265933
Q9DC40	141	Q9DC40_141	Telo2	TELO2_MOUSE Telomere length regulation protein TEL2 homolog OS=Mus musculus OX=10090 GN=Telo2 PE=1 SV=2	VAALMEEQC(IPM[C])RPQTK VAALMEEQC(IPM[C])R|VAALMEEQC(IPM[C])RPQTK|VAALMEEQC(IPM[C])RPQTK	3|5|1	1.28205|0.9009|1.0989	0.5771|0.06936|NA	1.09395	0.19062	9	3	0.174249
P53798	374	P53798_374	Fdft1	FDFT_MOUSE Squalene synthase OS=Mus musculus OX=10090 GN=Fdft1 PE=1 SV=2	TQNLPNC(IPM[C])QLISR|TQNLPNC(IPM[C])QLISR|TQNLPNC(IPM[C])QLISR	9|4|4	1.35135|1.0|0.92879	0.08851|0.05981|0.07379	1.09338	0.22623	17	3	0.206909
Q5SW75	1210	Q5SW75_1210	Ssh2	SSH2_MOUSE Protein phosphatase Slingshot homolog 2 OS=Mus musculus OX=10090 GN=Ssh2 PE=1 SV=2	KLDPSPEAC(IPM[C])R|KLDPSPEAC(IPM[C])R|	1|1|	1.11111|1.07527|	NA|NA|	1.09319	0.02534	2	2	0.0231799
Q6A009	227	Q6A009_227	Ltn1	LTN1_MOUSE E3 ubiquitin-protein ligase listerin OS=Mus musculus OX=10090 GN=Ltn1 PE=1 SV=3	VVTC(IPM[C])SLLALK|VVTC(IPM[C])SLLALK|VVTC(IPM[C])SLLALK	2|2|2	1.21217|0.81694|1.25	0.01039|0.16637|0.0	1.09304	0.23985	6	3	0.219434
P63017	17	P63017_17	Hspa8	HSP7C_MOUSE Heat shock cognate 71 kDa protein OS=Mus musculus OX=10090 GN=Hspa8 PE=1 SV=1	|SC(IPM[C])VGVFQHGK|SC(IPM[C])VGVFQHGK	|1|1	|1.08696|1.0989	|NA|NA	1.09293	0.00844	2	2	0.00772236
Q8CE96	473	Q8CE96_473	Trmt6	TRM6_MOUSE tRNA (adenine(58)-N(1))-methyltransferase non-catalytic subunit TRM6 OS=Mus musculus OX=10090 GN=Trmt6 PE=1 SV=1	SC(IPM[C])TGALDPHK SC(IPM[C])TGALDPHKAEEPAAK|SC(IPM[C])TGALDPHK SC(IPM[C])TGALDPHKAEEPAAK|SC(IPM[C])TGALDPHK SC(IPM[C])TGALDPHKAEEPAAK	9|4|3	1.23457|1.03367|1.0101	0.42777|0.16199|0.10899	1.09278	0.12336	16	3	0.112886
O88665	338	O88665_338	Brd7	BRD7_MOUSE Bromodomain-containing protein 7 OS=Mus musculus OX=10090 GN=Brd7 PE=1 SV=1	LANSQC(IPM[C])EFER|LANSQC(IPM[C])EFER|LANSQC(IPM[C])EFER	1|4|1	1.0|0.80645|1.47059	NA|0.09415|NA	1.09235	0.34156	6	3	0.312684
P24270	425	P24270_425	Cat	CATA_MOUSE Catalase OS=Mus musculus OX=10090 GN=Cat PE=1 SV=4	SALEHSVQC(IPM[C])AVDVK|SALEHSVQC(IPM[C])AVDVK|SALEHSVQC(IPM[C])AVDVK	1|1|3	1.51515|0.74074|1.02041	NA|NA|0.02507	1.0921	0.39215	5	3	0.359079
P68037	86	P68037_86	Ube2l3	UB2L3_MOUSE Ubiquitin-conjugating enzyme E2 L3 OS=Mus musculus OX=10090 GN=Ube2l3 PE=1 SV=1	|GQVC(IPM[C])LPVISAENWK|GQVC(IPM[C])LPVISAENWK	|2|2	|0.88396|1.2987	|0.07159|0.0	1.09133	0.29327	4	2	0.268727
P03975	181	P03975_181	Iap	IGEB_MOUSE IgE-binding protein OS=Mus musculus OX=10090 GN=Iap PE=2 SV=1	LQGPPYAESPPC(IPM[C])VVR|LQGPPYAESPPC(IPM[C])VVR|LQGPPYAESPPC(IPM[C])VVR	4|4|5	0.75192|0.93458|1.5873	0.04801|0.10325|0.04452	1.09127	0.43918	13	3	0.402449
P85094	84	P85094_84	Isoc2a	ISC2A_MOUSE Isochorismatase domain-containing protein 2A OS=Mus musculus OX=10090 GN=Isoc2a PE=1 SV=1	TC(IPM[C])FSMVPALQK|TC(IPM[C])FSMVPALQK|TC(IPM[C])FSMVPALQK	5|3|2	1.04167|1.17647|1.05199	0.47972|0.18291|0.10126	1.09004	0.07503	10	3	0.0688323
Q8CFI7	837	Q8CFI7_837	Polr2b	RPB2_MOUSE DNA-directed RNA polymerase II subunit RPB2 OS=Mus musculus OX=10090 GN=Polr2b PE=1 SV=2	|ETC(IPM[C])QGMR|ETC(IPM[C])QGMR	|3|2	|0.98039|1.19927	|0.0|0.29582	1.08983	0.15477	5	2	0.142013
Q6P9Q4	376	Q6P9Q4_376	Fhod1	FHOD1_MOUSE FH1/FH2 domain-containing protein 1 OS=Mus musculus OX=10090 GN=Fhod1 PE=1 SV=3	SLEGGGC(IPM[C])PVR|SLEGGGC(IPM[C])PVR|SLEGGGC(IPM[C])PVR	1|1|1	0.81967|0.90909|1.53846	NA|NA|NA	1.08907	0.39174	3	3	0.359701
Q8BUN5	64	Q8BUN5_64	Smad3	SMAD3_MOUSE Mothers against decapentaplegic homolog 3 OS=Mus musculus OX=10090 GN=Smad3 PE=1 SV=2	|C(IPM[C])ITIPR|C(IPM[C])ITIPR	|1|1	|1.35135|0.82645	|NA|NA	1.0889	0.37116	2	2	0.340858
Q6Q899	474	Q6Q899_474	Rigi	RIGI_MOUSE Antiviral innate immune response receptor RIG-I OS=Mus musculus OX=10090 GN=Rigi PE=1 SV=2	C(IPM[C])IISQLMK|C(IPM[C])IISQLMK|C(IPM[C])IISQLMK	4|3|6	1.36111|0.88496|1.02051	0.11168|0.6316|0.05064	1.08886	0.24532	13	3	0.2253
Q9D024	215	Q9D024_215	Ccdc47	CCD47_MOUSE PAT complex subunit CCDC47 OS=Mus musculus OX=10090 GN=Ccdc47 PE=1 SV=2	VCC(IPM[C])EGMLIQLR||VCC(IPM[C])EGMLIQLR	2||3	1.16673||1.0101	0.09593||0.08044	1.08841	0.11075	5	2	0.101754
Q9JHX2	40	Q9JHX2_40	Sp5	SP5_MOUSE Transcription factor Sp5 OS=Mus musculus OX=10090 GN=Sp5 PE=2 SV=1	LAATC(IPM[C])SR ALLAATC(IPM[C])SR AATC(IPM[C])SR|LAATC(IPM[C])SR AATC(IPM[C])SR|	4|2|	1.21951|0.95696|	0.18777|0.00648|	1.08824	0.18565	6	2	0.170597
Q5NBU8	154	Q5NBU8_154	Xaf1	XAF1_MOUSE XIAP-associated factor 1 OS=Mus musculus OX=10090 GN=Xaf1 PE=1 SV=3	|QC(IPM[C])SAPNTVTR|QC(IPM[C])SAPNTVTR	|1|1	|1.17647|1.0	|NA|NA	1.08824	0.12478	2	2	0.114662
E9PYL2	414	E9PYL2_414	Prr12	PRR12_MOUSE Proline-rich protein 12 OS=Mus musculus OX=10090 GN=Prr12 PE=1 SV=1	C(IPM[C])QSLGGPAAAYAAGK||C(IPM[C])QSLGGPAAAYAAGK	3||1	1.1236||1.05263	0.12857||NA	1.08811	0.05018	4	2	0.0461167
Q9CWV1	207	Q9CWV1_207	Mcm8	MCM8_MOUSE DNA helicase MCM8 OS=Mus musculus OX=10090 GN=Mcm8 PE=1 SV=3	ATC(IPM[C])YGK||ATC(IPM[C])YGK	2||1	1.2987||0.87719	0.0||NA	1.08794	0.29805	3	2	0.273958
Q9WU40	764	Q9WU40_764	Lemd3	MAN1_MOUSE Inner nuclear membrane protein Man1 OS=Mus musculus OX=10090 GN=Lemd3 PE=1 SV=2	WIQPSASC(IPM[C])DK|WIQPSASC(IPM[C])DK|	2|1|	1.1001|1.07527|	0.05129|NA|	1.08769	0.01756	3	2	0.0161443
Q8CI11	129	Q8CI11_129	Gnl3	GNL3_MOUSE Guanine nucleotide-binding protein-like 3 OS=Mus musculus OX=10090 GN=Gnl3 PE=1 SV=2	LHC(IPM[C])QELK KLHC(IPM[C])QELK|LHC(IPM[C])QELK|KLHC(IPM[C])QELK LHC(IPM[C])QELK	6|5|8	1.41865|0.86207|0.98011	0.2922|0.06264|0.1954	1.08694	0.29327	19	3	0.269813
Q6DVA0	375	Q6DVA0_375	Lemd2	LEMD2_MOUSE LEM domain-containing protein 2 OS=Mus musculus OX=10090 GN=Lemd2 PE=1 SV=1	MGIGC(IPM[C])R|MGIGC(IPM[C])R|MGIGC(IPM[C])R	6|4|5	1.35531|0.79385|1.11111	0.16746|0.07738|0.13771	1.08676	0.28152	15	3	0.259045
Q9R061	181	Q9R061_181	Nubp2	NUBP2_MOUSE Cytosolic Fe-S cluster assembly factor NUBP2 OS=Mus musculus OX=10090 GN=Nubp2 PE=1 SV=1	ELTFC(IPM[C])K|ELTFC(IPM[C])K|ELTFC(IPM[C])K	2|2|3	0.76263|1.42228|1.07527	0.10989|0.19831|0.21848	1.08673	0.32997	7	3	0.303636
Q9CZD3	461	Q9CZD3_461	Gars1	GARS_MOUSE Glycine--tRNA ligase OS=Mus musculus OX=10090 GN=Gars1 PE=1 SV=1	|SCYDLSC(IPM[C])HAR|SCYDLSC(IPM[C])HAR	|3|3	|1.0101|1.16279	|0.15518|0.02984	1.08644	0.10797	6	2	0.0993796
Q4JK59	299	Q4JK59_299	Tet2	TET2_MOUSE Methylcytosine dioxygenase TET2 OS=Mus musculus OX=10090 GN=Tet2 PE=1 SV=3	PAIVPGTC(IPM[C])PFQK|PAIVPGTC(IPM[C])PFQK|PAIVPGTC(IPM[C])PFQK	2|2|2	1.21125|0.9901|1.05685	0.22432|0.0|0.0944	1.08607	0.11343	6	3	0.104441
Q9Z0R6	861	Q9Z0R6_861	Itsn2	ITSN2_MOUSE Intersectin-2 OS=Mus musculus OX=10090 GN=Itsn2 PE=1 SV=2	AQALC(IPM[C])SWTAK||AQALC(IPM[C])SWTAK	3||3	0.95238||1.21951	0.13765||0.20327	1.08595	0.18889	6	2	0.17394
Q8CB96	237	Q8CB96_237	Rassf4	RASF4_MOUSE Ras association domain-containing protein 4 OS=Mus musculus OX=10090 GN=Rassf4 PE=1 SV=1	LKDC(IPM[C])EYPLISR|LKDC(IPM[C])EYPLISR|LKDC(IPM[C])EYPLISR	8|4|8	1.42857|0.82306|1.00525	0.0875|0.09376|0.03642	1.08563	0.31065	20	3	0.286147
Q3UCV8	17	Q3UCV8_17	Otulin	OTUL_MOUSE Ubiquitin thioesterase otulin OS=Mus musculus OX=10090 GN=Otulin PE=1 SV=1	PQPGAWPGASC(IPM[C])AETPAR|GTMPQPGAWPGASC(IPM[C])AETPAR|PQPGAWPGASC(IPM[C])AETPAR GTMPQPGAWPGASC(IPM[C])AETPAR	3|4|2	0.84746|1.0989|1.30807	0.07981|0.09366|0.26088	1.08481	0.23063	9	3	0.212599
P54729	316	P54729_316	Nub1	NUB1_MOUSE NEDD8 ultimate buster 1 OS=Mus musculus OX=10090 GN=Nub1 PE=1 SV=2	NC(IPM[C])YGENHQR|NC(IPM[C])YGENHQR|NC(IPM[C])YGENHQR	2|2|3	1.27091|0.95238|1.03093	0.11376|0.0|0.0256	1.08474	0.16594	7	3	0.152977
P70315	322	P70315_322	Was	WASP_MOUSE Actin nucleation-promoting factor WAS OS=Mus musculus OX=10090 GN=Was PE=1 SV=1	RQEPLPPPPPPC(IPM[C])R QEPLPPPPPPC(IPM[C])R|RQEPLPPPPPPC(IPM[C])R QEPLPPPPPPC(IPM[C])R|RQEPLPPPPPPC(IPM[C])R QEPLPPPPPPC(IPM[C])R	21|22|16	1.49254|0.71247|1.04715	0.51977|0.54431|0.24265	1.08405	0.39134	59	3	0.360998
Q8R3Q6	74	Q8R3Q6_74	Mix23	MIX23_MOUSE Protein MIX23 OS=Mus musculus OX=10090 GN=Mix23 PE=1 SV=1	NC(IPM[C])IAQTSAVVK||NC(IPM[C])IAQTSAVVK	1||2	1.26582||0.9009	NA||0.0	1.08336	0.25804	3	2	0.238185
Q99P21	482	Q99P21_482	Mutyh	MUTYH_MOUSE Adenine DNA glycosylase OS=Mus musculus OX=10090 GN=Mutyh PE=1 SV=2	SQVC(IPM[C])PPSSR|SQVC(IPM[C])PPSSR|SQVC(IPM[C])PPSSR	1|1|1	1.36986|0.97087|0.90909	NA|NA|NA	1.08327	0.25011	3	3	0.230884
Q14BV6	182	Q14BV6_182	Ydjc	YDJC_MOUSE Carbohydrate deacetylase OS=Mus musculus OX=10090 GN=Ydjc PE=2 SV=2	|AFAC(IPM[C])TVER|AFAC(IPM[C])TVER	|2|2	|0.88334|1.28205	|0.19385|0.0	1.08269	0.28193	4	2	0.260398
P43406	172	P43406_172	Itgav	ITAV_MOUSE Integrin alpha-V OS=Mus musculus OX=10090 GN=Itgav PE=1 SV=2	TVEYAPC(IPM[C])R|TVEYAPC(IPM[C])R|TVEYAPC(IPM[C])R	1|3|4	1.31579|0.88496|1.0445	NA|0.10146|0.10235	1.08175	0.21782	8	3	0.201359
Q3TAA7	612	Q3TAA7_612	Stk11ip	S11IP_MOUSE Serine/threonine-protein kinase 11-interacting protein OS=Mus musculus OX=10090 GN=Stk11ip PE=1 SV=1	FSYIC(IPM[C])PDR|FSYIC(IPM[C])PDR|FSYIC(IPM[C])PDR	4|1|3	0.8557|1.1236|1.26582	0.07266|NA|0.34577	1.08171	0.20824	8	3	0.19251
Q80YV4	680	Q80YV4_680	Pank4	PANK4_MOUSE 4'-phosphopantetheine phosphatase OS=Mus musculus OX=10090 GN=Pank4 PE=1 SV=2	IAAMDPIIC(IPM[C])TALR||IAAMDPIIC(IPM[C])TALR	1||5	0.84746||1.31579	NA||0.17134	1.08163	0.33116	6	2	0.306168
Q6A0A2	635	Q6A0A2_635	Larp4b	LAR4B_MOUSE La-related protein 4B OS=Mus musculus OX=10090 GN=Larp4b PE=1 SV=2	LPSTPTTTAC(IPM[C])K|LPSTPTTTAC(IPM[C])K|LPSTPTTTAC(IPM[C])K	5|5|6	1.23457|1.0|1.0101	0.1206|0.07808|0.08521	1.08156	0.13261	16	3	0.12261
F8VPZ9	1093	F8VPZ9_1093	Bicra	BICRA_MOUSE BRD4-interacting chromatin-remodeling complex-associated protein OS=Mus musculus OX=10090 GN=Bicra PE=1 SV=1	EAC(IPM[C])FLEHLHK||EAC(IPM[C])FLEHLHK	1||1	0.9434||1.21951	NA||NA	1.08146	0.19524	2	2	0.180534
P59808	811	P59808_811	Sash1	SASH1_MOUSE SAM and SH3 domain-containing protein 1 OS=Mus musculus OX=10090 GN=Sash1 PE=1 SV=1	SLPVSIC(IPM[C])R|SLPVSIC(IPM[C])R|	1|1|	1.21951|0.9434|	NA|NA|	1.08146	0.19524	2	2	0.180534
Q9ESW4	34	Q9ESW4_34	Agk	AGK_MOUSE Acylglycerol kinase, mitochondrial OS=Mus musculus OX=10090 GN=Agk PE=1 SV=1	HC(IPM[C])DNLLR||HC(IPM[C])DNLLR	1||2	1.16279||1.0001	NA||0.01414	1.08144	0.11504	3	2	0.106377
Q9WU40	557	Q9WU40_557	Lemd3	MAN1_MOUSE Inner nuclear membrane protein Man1 OS=Mus musculus OX=10090 GN=Lemd3 PE=1 SV=2	LAQIAGDHEC(IPM[C])GSSSQR|LAQIAGDHEC(IPM[C])GSSSQR|LAQIAGDHEC(IPM[C])GSSSQR	3|3|1	1.5625|0.8547|0.82645	0.31298|0.08688|NA	1.08122	0.41704	7	3	0.385712
Q8C156	233	Q8C156_233	Ncaph	CND2_MOUSE Condensin complex subunit 2 OS=Mus musculus OX=10090 GN=Ncaph PE=1 SV=1	C(IPM[C])AVDPMFQK|C(IPM[C])AVDPMFQK|C(IPM[C])AVDPMFQK	8|4|5	0.8778|0.95696|1.40845	0.06486|0.06675|0.1297	1.08107	0.28627	17	3	0.264802
Q5U5Q9	611	Q5U5Q9_611	Uimc1	UIMC1_MOUSE BRCA1-A complex subunit RAP80 OS=Mus musculus OX=10090 GN=Uimc1 PE=1 SV=2	VC(IPM[C])APVEGK|VC(IPM[C])APVEGK|VC(IPM[C])APVEGK	2|1|3	1.24756|0.5848|1.40845	0.71676|NA|0.07506	1.08027	0.43657	6	3	0.40413
P25206	250	P25206_250	Mcm3	MCM3_MOUSE DNA replication licensing factor MCM3 OS=Mus musculus OX=10090 GN=Mcm3 PE=1 SV=2	GC(IPM[C])YTSGTFR|GC(IPM[C])YTSGTFR|GC(IPM[C])YTSGTFR	8|7|3	1.43892|0.8|1.0	0.04182|0.16744|0.00583	1.07964	0.32682	18	3	0.302712
Q8C3Y4	1095	Q8C3Y4_1095	Kntc1	KNTC1_MOUSE Kinetochore-associated protein 1 OS=Mus musculus OX=10090 GN=Kntc1 PE=1 SV=2	HYC(IPM[C])NADTGR||HYC(IPM[C])NADTGR	3||2	1.26582||0.89286	0.0||0.0	1.07934	0.26372	5	2	0.244335
Q3UMB5	405	Q3UMB5_405	Smcr8	SMCR8_MOUSE Guanine nucleotide exchange protein SMCR8 OS=Mus musculus OX=10090 GN=Smcr8 PE=1 SV=2	LPPKPVEEC(IPM[C])PIPK||LPPKPVEEC(IPM[C])PIPK	5||2	1.28205||0.87619	0.25028||0.10775	1.07912	0.28699	7	2	0.265948
P21855	260	P21855_260	Cd72	CD72_MOUSE B-cell differentiation antigen CD72 OS=Mus musculus OX=10090 GN=Cd72 PE=1 SV=2	YC(IPM[C])TSLSSK|YC(IPM[C])TSLSSK|YC(IPM[C])TSLSSK	4|3|2	1.34234|0.64103|1.25311	0.22337|0.35748|0.16511	1.07883	0.38176	9	3	0.353865
Q8BYI6	228	Q8BYI6_228	Lpcat2	PCAT2_MOUSE Lysophosphatidylcholine acyltransferase 2 OS=Mus musculus OX=10090 GN=Lpcat2 PE=1 SV=1	SC(IPM[C])LITFK||SC(IPM[C])LITFK	2||2	0.90722||1.25	0.06386||0.0	1.07861	0.24238	4	2	0.224715
Q9DAV9	183	Q9DAV9_183	Tmem38b	TM38B_MOUSE Trimeric intracellular cation channel type B OS=Mus musculus OX=10090 GN=Tmem38b PE=1 SV=1	MSFPC(IPM[C])K|MSFPC(IPM[C])K|MSFPC(IPM[C])K	20|19|15	1.29038|0.83333|1.11111	0.12194|0.05906|0.06228	1.07827	0.23029	54	3	0.213574
P70459	479	P70459_479	Erf	ERF_MOUSE ETS domain-containing transcription factor ERF OS=Mus musculus OX=10090 GN=Erf PE=1 SV=1	APPAPPKPEPGEAPGVAQC(IPM[C])MPLK||APPAPPKPEPGEAPGVAQC(IPM[C])MPLK	5||2	0.8||1.35417	0.21969||0.44194	1.07709	0.39186	7	2	0.363814
Q924Z6	723	Q924Z6_723	Xpo6	XPO6_MOUSE Exportin-6 OS=Mus musculus OX=10090 GN=Xpo6 PE=1 SV=2	AQVLVC(IPM[C])R|AQVLVC(IPM[C])R|AQVLVC(IPM[C])R	4|2|4	1.39319|0.83139|1.00566	0.10128|0.29737|0.0394	1.07675	0.28757	10	3	0.267072
Q60680	371	Q60680_371	Chuk	IKKA_MOUSE Inhibitor of nuclear factor kappa-B kinase subunit alpha OS=Mus musculus OX=10090 GN=Chuk PE=1 SV=1	KPASQC(IPM[C])VLDGVR|KPASQC(IPM[C])VLDGVR|KPASQC(IPM[C])VLDGVR	1|2|1	1.19048|0.86207|1.17647	NA|0.0|NA	1.07634	0.1857	4	3	0.172529
Q8BHD7	26	Q8BHD7_26	Ptbp3	PTBP3_MOUSE Polypyrimidine tract-binding protein 3 OS=Mus musculus OX=10090 GN=Ptbp3 PE=1 SV=1	GDRPPC(IPM[C])SPSR|FKGDRPPC(IPM[C])SPSR|GDRPPC(IPM[C])SPSR	1|1|2	1.36986|0.98039|0.87719	NA|NA|0.0	1.07581	0.25983	4	3	0.24152
Q9Z1R2	350	Q9Z1R2_350	Bag6	BAG6_MOUSE Large proline-rich protein BAG6 OS=Mus musculus OX=10090 GN=Bag6 PE=1 SV=1	CNLAC(IPM[C])APPR||CNLAC(IPM[C])APPR	6||7	1.14943||1.0	0.13747||0.04379	1.07471	0.10566	13	2	0.0983149
Q9CSV6	129	Q9CSV6_129	Sft2d3	SFT2C_MOUSE Vesicle transport protein SFT2C OS=Mus musculus OX=10090 GN=Sft2d3 PE=1 SV=3	|GGPAC(IPM[C])GR|GGPAC(IPM[C])GR	|3|1	|0.9434|1.20482	|0.0|NA	1.07411	0.18485	4	2	0.172096
Q9Z1J3	160	Q9Z1J3_160	Nfs1	NFS1_MOUSE Cysteine desulfurase OS=Mus musculus OX=10090 GN=Nfs1 PE=1 SV=3	C(IPM[C])VLDSCR||C(IPM[C])VLDSCR	2||2	0.88891||1.25791	0.00559||0.01119	1.07341	0.26092	4	2	0.243076
E9Q2M9	233	E9Q2M9_233	Wdfy4	WDFY4_MOUSE WD repeat- and FYVE domain-containing protein 4 OS=Mus musculus OX=10090 GN=Wdfy4 PE=1 SV=2	EHSC(IPM[C])LFWK||EHSC(IPM[C])LFWK	1||2	1.21951||0.92593	NA||0.0	1.07272	0.20759	3	2	0.193517
Q5SUQ9	903	Q5SUQ9_903	Ctc1	CTC1_MOUSE CST complex subunit CTC1 OS=Mus musculus OX=10090 GN=Ctc1 PE=1 SV=2	ILC(IPM[C])EPPLALR|ILC(IPM[C])EPPLALR|ILC(IPM[C])EPPLALR	5|4|4	1.14943|0.74375|1.32456	0.03433|0.05402|0.11459	1.07258	0.29793	13	3	0.277769
A0A338P6K9	44	A0A338P6K9_44	Qser1	QSER1_MOUSE Glutamine and serine-rich protein 1 OS=Mus musculus OX=10090 GN=Qser1 PE=2 SV=1	|VPAAASSPSC(IPM[C])SGSSPSLK|VPAAASSPSC(IPM[C])SGSSPSLK	|1|2	|1.14943|0.99564	|NA|0.03503	1.07254	0.10875	3	2	0.101395
Q69ZR2	254	Q69ZR2_254	Hectd1	HECD1_MOUSE E3 ubiquitin-protein ligase HECTD1 OS=Mus musculus OX=10090 GN=Hectd1 PE=1 SV=2	MAAAGGTVSGPSSAC(IPM[C])K||MAAAGGTVSGPSSAC(IPM[C])K	1||2	1.07527||1.06952	NA||0.32411	1.07239	0.00407	3	2	0.00379526
Q80TP3	733	Q80TP3_733	Ubr5	UBR5_MOUSE E3 ubiquitin-protein ligase UBR5 OS=Mus musculus OX=10090 GN=Ubr5 PE=1 SV=2	KLC(IPM[C])IPEK LC(IPM[C])IPEK|LC(IPM[C])IPEK|LC(IPM[C])IPEK	2|1|2	1.45062|0.84034|0.92593	0.30554|NA|0.0	1.0723	0.33042	5	3	0.308141
P70380	42	P70380_42	Il18	IL18_MOUSE Interleukin-18 OS=Mus musculus OX=10090 GN=Il18 PE=1 SV=2	LHC(IPM[C])TTAVIR|LHC(IPM[C])TTAVIR|LHC(IPM[C])TTAVIR	6|2|3	1.2987|0.86496|1.05263	0.18184|0.19097|0.13336	1.0721	0.21752	11	3	0.202892
Q5DW34	242	Q5DW34_242	Ehmt1	EHMT1_MOUSE Histone-lysine N-methyltransferase EHMT1 OS=Mus musculus OX=10090 GN=Ehmt1 PE=1 SV=2	NISEC(IPM[C])GR||NISEC(IPM[C])GR	1||2	1.02041||1.12374	NA||0.01786	1.07207	0.07307	3	2	0.0681579
Q3UMY5	322	Q3UMY5_322	Eml4	EMAL4_MOUSE Echinoderm microtubule-associated protein-like 4 OS=Mus musculus OX=10090 GN=Eml4 PE=1 SV=1	GHTDC(IPM[C])VR|GHTDC(IPM[C])VR|HYLGHTDC(IPM[C])VR GHTDC(IPM[C])VR	1|1|4	1.40845|0.76336|1.04212	NA|NA|0.04885	1.07131	0.32353	6	3	0.301995
Q921J4	159	Q921J4_159	Ube2s	UBE2S_MOUSE Ubiquitin-conjugating enzyme E2 S OS=Mus musculus OX=10090 GN=Ube2s PE=1 SV=1	LLTEIHGGAC(IPM[C])STSSGR|LLTEIHGGAC(IPM[C])STSSGR|LLTEIHGGAC(IPM[C])STSSGR	2|3|6	1.40957|0.81301|0.99049	0.05615|0.08847|0.13084	1.07102	0.30633	11	3	0.286017
Q8BLH7	18	Q8BLH7_18	Hirip3	HIRP3_MOUSE HIRA-interacting protein 3 OS=Mus musculus OX=10090 GN=Hirip3 PE=1 SV=1	AC(IPM[C])PDLSSVTHAIVR||AC(IPM[C])PDLSSVTHAIVR	1||6	1.11111||1.03093	NA||0.04624	1.07102	0.0567	7	2	0.0529402
P28033	201	P28033_201	Cebpb	CEBPB_MOUSE CCAAT/enhancer-binding protein beta OS=Mus musculus OX=10090 GN=Cebpb PE=1 SV=1	AAPAAC(IPM[C])FAGPPAAPAK|AAPAAC(IPM[C])FAGPPAAPAK|AAPAAC(IPM[C])FAGPPAAPAK	9|4|7	1.20482|1.10501|0.9009	0.19516|0.07298|0.0343	1.07024	0.15491	20	3	0.144743
Q3THJ3	89	Q3THJ3_89	Eif1ad	EIF1A_MOUSE Probable RNA-binding protein EIF1AD OS=Mus musculus OX=10090 GN=Eif1ad PE=1 SV=2	AEISFVLC(IPM[C])K|AEISFVLC(IPM[C])K|AEISFVLC(IPM[C])K	7|1|3	1.0|0.84034|1.36986	0.03365|NA|0.02913	1.07007	0.27162	11	3	0.253834
Q922D4	467	Q922D4_467	Ppp6r3	PP6R3_MOUSE Serine/threonine-protein phosphatase 6 regulatory subunit 3 OS=Mus musculus OX=10090 GN=Ppp6r3 PE=1 SV=1	|IANC(IPM[C])IVHSTDK|IANC(IPM[C])IVHSTDK	|1|2	|1.02041|1.11763	|NA|0.02649	1.06902	0.06874	3	2	0.0643019
Q9ESZ8	215	Q9ESZ8_215	Gtf2i	GTF2I_MOUSE General transcription factor II-I OS=Mus musculus OX=10090 GN=Gtf2i PE=1 SV=3	SMLSPSGSC(IPM[C])GPIK|SMLSPSGSC(IPM[C])GPIK|SMLSPSGSC(IPM[C])GPIK	13|5|5	1.26582|0.87719|1.06383	0.15505|0.08387|0.07773	1.06895	0.19437	23	3	0.181833
Q8K337	280	Q8K337_280	Inpp5b	I5P2_MOUSE Type II inositol 1,4,5-trisphosphate 5-phosphatase OS=Mus musculus OX=10090 GN=Inpp5b PE=1 SV=1	C(IPM[C])PEKPENSLTR|C(IPM[C])PEKPENSLTR|C(IPM[C])PEKPENSLTR	2|3|3	1.31579|0.9009|0.9901	0.0|0.18261|0.03661	1.06893	0.21839	8	3	0.204307
Q8BZ21	135	Q8BZ21_135	Kat6a	KAT6A_MOUSE Histone acetyltransferase KAT6A OS=Mus musculus OX=10090 GN=Kat6a PE=1 SV=2	DVSAAC(IPM[C])GGSAAPGFHQQLR|DVSAAC(IPM[C])GGSAAPGFHQQLR|	1|1|	1.21951|0.91743|	NA|NA|	1.06847	0.2136	2	2	0.199912
Q8VCW4	584	Q8VCW4_584	Unc93b1	UN93B_MOUSE Protein unc-93 homolog B1 OS=Mus musculus OX=10090 GN=Unc93b1 PE=1 SV=2	KPC(IPM[C])PYEQALGGDGPEEQ|KPC(IPM[C])PYEQALGGDGPEEQ|KPC(IPM[C])PYEQALGGDGPEEQ	1|1|1	0.71429|1.47059|1.02041	NA|NA|NA	1.06843	0.38043	3	3	0.356065
P11835	287	P11835_287	Itgb2	ITB2_MOUSE Integrin beta-2 OS=Mus musculus OX=10090 GN=Itgb2 PE=1 SV=2	|C(IPM[C])HLEDNMYK|C(IPM[C])HLEDNMYK	|1|4	|0.80645|1.32988	|NA|0.43574	1.06817	0.37012	5	2	0.346499
Q3UFB2	235	Q3UFB2_235	Znhit6	BCD1_MOUSE Box C/D snoRNA protein 1 OS=Mus musculus OX=10090 GN=Znhit6 PE=1 SV=2	|FSCSLPC(IPM[C])VK|FSCSLPC(IPM[C])VK	|1|1	|1.26582|0.86957	|NA|NA	1.0677	0.28019	2	2	0.262424
Q924C1	976	Q924C1_976	Xpo5	XPO5_MOUSE Exportin-5 OS=Mus musculus OX=10090 GN=Xpo5 PE=1 SV=1	EAMDLIMAC(IPM[C])CVSK||EAMDLIMAC(IPM[C])CVSK	2||1	1.09018||1.04167	0.08379||NA	1.06593	0.0343	3	2	0.0321785
Q01320	1205	Q01320_1205	Top2a	TOP2A_MOUSE DNA topoisomerase 2-alpha OS=Mus musculus OX=10090 GN=Top2a PE=1 SV=2	KAQMC(IPM[C])ADVLPSPR AQMC(IPM[C])ADVLPSPR|KAQMC(IPM[C])ADVLPSPR AQMC(IPM[C])ADVLPSPR|KAQMC(IPM[C])ADVLPSPR AQMC(IPM[C])ADVLPSPR	17|11|20	1.07527|0.84034|1.28205	0.17427|0.07307|0.16554	1.06589	0.221	48	3	0.207338
Q9R0P5	147	Q9R0P5_147	Dstn	DEST_MOUSE Destrin OS=Mus musculus OX=10090 GN=Dstn PE=1 SV=3	TC(IPM[C])IAEK|TC(IPM[C])IAEK|TC(IPM[C])IAEK	5|3|5	1.13636|0.70922|1.35135	0.11|0.03308|0.12051	1.06564	0.32685	13	3	0.306717
Q8BHN1	101	Q8BHN1_101	Txlng	TXLNG_MOUSE Gamma-taxilin OS=Mus musculus OX=10090 GN=Txlng PE=1 SV=1	NLVSSVFC(IPM[C])TQEK||NLVSSVFC(IPM[C])TQEK	2||3	1.0989||1.03093	0.0||0.16535	1.06492	0.04806	5	2	0.0451302
Q8K202	96	Q8K202_96	Polr1e	RPA49_MOUSE DNA-directed RNA polymerase I subunit RPA49 OS=Mus musculus OX=10090 GN=Polr1e PE=1 SV=2	C(IPM[C])NALCR||C(IPM[C])NALCR	2||2	0.95238||1.17695	0.0||0.86093	1.06466	0.15879	4	2	0.149146
Q9R099	43	Q9R099_43	Tbl2	TBL2_MOUSE Transducin beta-like protein 2 OS=Mus musculus OX=10090 GN=Tbl2 PE=1 SV=2	AEEKPSQPVC(IPM[C])QK|AEEKPSQPVC(IPM[C])QK|AEEKPSQPVC(IPM[C])QK	1|1|1	1.28205|0.86957|1.04167	NA|NA|NA	1.06443	0.20718	3	3	0.194639
Q8K3Z9	243	Q8K3Z9_243	Pom121	PO121_MOUSE Nuclear envelope pore membrane protein POM 121 OS=Mus musculus OX=10090 GN=Pom121 PE=1 SV=2	MVC(IPM[C])SPVTVR|MVC(IPM[C])SPVTVR|MVC(IPM[C])SPVTVR	3|2|4	1.23457|0.91522|1.04268	0.03786|0.1059|0.24965	1.06416	0.16075	9	3	0.151058
Q5EBP3	891	Q5EBP3_891	Armc5	ARMC5_MOUSE Armadillo repeat-containing protein 5 OS=Mus musculus OX=10090 GN=Armc5 PE=2 SV=1	WTLEPGQC(IPM[C])PR|WTLEPGQC(IPM[C])PR|WTLEPGQC(IPM[C])PR	1|1|2	1.25|0.97087|0.97087	NA|NA|0.0	1.06391	0.16116	4	3	0.151479
A6H8H2	1444	A6H8H2_1444	Dennd4c	DEN4C_MOUSE DENN domain-containing protein 4C OS=Mus musculus OX=10090 GN=Dennd4c PE=1 SV=1	LQC(IPM[C])PAGEVPFSR|LQC(IPM[C])PAGEVPFSR|LQC(IPM[C])PAGEVPFSR	2|2|4	0.9902|0.81079|1.38889	0.01386|0.04178|0.11158	1.06329	0.2959	8	3	0.278287
O09000	23	O09000_23	Ncoa3	NCOA3_MOUSE Nuclear receptor coactivator 3 OS=Mus musculus OX=10090 GN=Ncoa3 PE=1 SV=2	KLPC(IPM[C])DAPGQGLVYSGEK|KLPC(IPM[C])DAPGQGLVYSGEK|KLPC(IPM[C])DAPGQGLVYSGEK	3|3|2	1.20482|0.9434|1.03763	0.21142|0.16232|0.05322	1.06195	0.1324	8	3	0.124676
Q9R1X4	950	Q9R1X4_950	Timeless	TIM_MOUSE Protein timeless homolog OS=Mus musculus OX=10090 GN=Timeless PE=1 SV=3	LAPSC(IPM[C])MQNGEK|LAPSC(IPM[C])MQNGEK|	4|1|	1.11166|1.0101|	0.03773|NA|	1.06088	0.07181	5	2	0.0676891
Q6NVF9	159	Q6NVF9_159	Cpsf6	CPSF6_MOUSE Cleavage and polyadenylation specificity factor subunit 6 OS=Mus musculus OX=10090 GN=Cpsf6 PE=1 SV=1	RELHGQSPVVTPC(IPM[C])NK ELHGQSPVVTPC(IPM[C])NK|ELHGQSPVVTPC(IPM[C])NK|RELHGQSPVVTPC(IPM[C])NK ELHGQSPVVTPC(IPM[C])NK	10|9|7	1.49287|0.9434|0.74627	0.32851|0.18031|0.19265	1.06085	0.38691	26	3	0.364717
Q8BVE8	594	Q8BVE8_594	Nsd2	NSD2_MOUSE Histone-lysine N-methyltransferase NSD2 OS=Mus musculus OX=10090 GN=Nsd2 PE=1 SV=2	|NLSDAC(IPM[C])KPLK|NLSDAC(IPM[C])KPLK	|1|2	|1.11111|1.0101	|NA|0.0	1.06061	0.07142	3	2	0.0673386
Q8K284	1086	Q8K284_1086	Gtf3c1	TF3C1_MOUSE General transcription factor 3C polypeptide 1 OS=Mus musculus OX=10090 GN=Gtf3c1 PE=1 SV=2	C(IPM[C])AMLEYTTGSR|C(IPM[C])AMLEYTTGSR|C(IPM[C])AMLEYTTGSR	5|2|2	1.16279|1.05553|0.96296	0.18487|0.17104|0.05238	1.06043	0.1	9	3	0.0943014
Q64008	38	Q64008_38	Rab34	RAB34_MOUSE Ras-related protein Rab-34 OS=Mus musculus OX=10090 GN=Rab34 PE=1 SV=2	VTC(IPM[C])ACQEHR||VTC(IPM[C])ACQEHR	1||5	1.21951||0.9009	NA||0.05483	1.06021	0.22529	6	2	0.212496
Q8BZ21	507	Q8BZ21_507	Kat6a	KAT6A_MOUSE Histone acetyltransferase KAT6A OS=Mus musculus OX=10090 GN=Kat6a PE=1 SV=2	C(IPM[C])PSVIEFGK|C(IPM[C])PSVIEFGK|C(IPM[C])PSVIEFGK	2|2|1	1.28289|1.05685|0.84034	0.04652|0.0944|NA	1.06003	0.22129	5	3	0.208758
Q8BSY0	631	Q8BSY0_631	Asph	ASPH_MOUSE Aspartyl/asparaginyl beta-hydroxylase OS=Mus musculus OX=10090 GN=Asph PE=1 SV=1	TC(IPM[C])ALLEK|TC(IPM[C])ALLEK|TC(IPM[C])ALLEK	2|2|3	1.24806|0.71182|1.21951	0.12059|0.43641|0.05157	1.0598	0.30169	7	3	0.284667
Q6PGG2	920	Q6PGG2_920	Gmip	GMIP_MOUSE GEM-interacting protein OS=Mus musculus OX=10090 GN=Gmip PE=1 SV=1	GLGPAAAC(IPM[C])PEGSPLR|GLGPAAAC(IPM[C])PEGSPLR|GLGPAAAC(IPM[C])PEGSPLR	4|2|3	0.85476|0.83058|1.49254	0.11692|0.03412|0.07662	1.05929	0.3754	9	3	0.354388
Q3UHX0	628	Q3UHX0_628	Nol8	NOL8_MOUSE Nucleolar protein 8 OS=Mus musculus OX=10090 GN=Nol8 PE=1 SV=2	QC(IPM[C])TFENQNHK||QC(IPM[C])TFENQNHK	1||1	1.03093||1.08696	NA||NA	1.05895	0.03962	2	2	0.0374144
Q3U3N6	543	Q3U3N6_543	Tepsin	AP4AT_MOUSE AP-4 complex accessory subunit Tepsin OS=Mus musculus OX=10090 GN=Tepsin PE=2 SV=1	LPC(IPM[C])HSSQDLQTDLQK||LPC(IPM[C])HSSQDLQTDLQK	4||1	1.04178||1.07527	0.05259||NA	1.05852	0.02368	5	2	0.0223709
Q8K078	553	Q8K078_553	Slco4a1	SO4A1_MOUSE Solute carrier organic anion transporter family member 4A1 OS=Mus musculus OX=10090 GN=Slco4a1 PE=1 SV=2	GC(IPM[C])SCILEK||GC(IPM[C])SCILEK	1||3	1.04167||1.07527	NA||0.02956	1.05847	0.02376	4	2	0.0224475
Q3URQ0	638	Q3URQ0_638	Tex10	TEX10_MOUSE Testis-expressed protein 10 OS=Mus musculus OX=10090 GN=Tex10 PE=1 SV=1	C(IPM[C])CIMGR||C(IPM[C])CIMGR	4||2	1.06383||1.05263	0.27454||0.0	1.05823	0.00792	6	2	0.0074842
Q8BNV1	453	Q8BNV1_453	Trmt2a	TRM2A_MOUSE tRNA (uracil-5-)-methyltransferase homolog A OS=Mus musculus OX=10090 GN=Trmt2a PE=1 SV=2	VVGIELC(IPM[C])QEAVEDAR|VVGIELC(IPM[C])QEAVEDAR|VVGIELC(IPM[C])QEAVEDAR	4|2|1	1.2619|0.82541|1.08696	0.1464|0.06245|NA	1.05809	0.21967	7	3	0.20761
Q9EQG9	70	Q9EQG9_70	Cert1	CERT_MOUSE Ceramide transfer protein OS=Mus musculus OX=10090 GN=Cert1 PE=1 SV=1	GSIC(IPM[C])LSK|GSIC(IPM[C])LSK|GSIC(IPM[C])LSK	4|4|6	1.33357|0.91357|0.92593	0.10547|0.19162|0.03593	1.05769	0.239	14	3	0.225964
Q4FZC9	51	Q4FZC9_51	Syne3	SYNE3_MOUSE Nesprin-3 OS=Mus musculus OX=10090 GN=Syne3 PE=1 SV=1	IC(IPM[C])QLESEGMVK|IC(IPM[C])QLESEGMVK|IC(IPM[C])QLESEGMVK	1|3|4	0.84034|1.02041|1.31001	NA|0.29306|0.40848	1.05692	0.23695	8	3	0.224189
Q75NR7	1094	Q75NR7_1094	Recql4	RECQ4_MOUSE ATP-dependent DNA helicase Q4 OS=Mus musculus OX=10090 GN=Recql4 PE=2 SV=2	SVAFPSC(IPM[C])GPCLEQSNEEHSNQVK||SVAFPSC(IPM[C])GPCLEQSNEEHSNQVK	1||1	1.1236||0.9901	NA||NA	1.05685	0.0944	2	2	0.089322
Q91VA6	143	Q91VA6_143	Poldip2	PDIP2_MOUSE Polymerase delta-interacting protein 2 OS=Mus musculus OX=10090 GN=Poldip2 PE=1 SV=1	DC(IPM[C])PHISQR|DC(IPM[C])PHISQR|DC(IPM[C])PHISQR	7|8|5	1.38889|0.79053|0.9901	0.35258|0.12235|0.02835	1.05651	0.30466	20	3	0.288365
[truncated: 1,149 more rows]

## Sheet: Shared with crosslink sites-C
Leading AC	Site		Genename	Description	Modified sequences	Spectrum count	All ratio	All SD Ratio	Ratio average	Ratio SD	Total spectrum count	Repeat counts	CV
[truncated: 10 more rows]

## Sheet: Shared with modified sites-C
Leading AC	Site		Genename	Description	Modified sequences	Spectrum count	All ratio	All SD Ratio	Ratio average	Ratio SD	Total spectrum count	Repeat counts	CV
[truncated: 53 more rows]

[truncated: 13 more sheets: Competitive K sites,  Shared with  crosslink sites-K,  Shared with  modified sites-K, C sites_R1, C sites_R2, C sites_R3, C sites_Volcano, C sites_specific,  K sites_R1,  K sites_R2,  K sites_R3,  K sites_Volcano,  K sites_Specific]
