# Supplementary material for: 4-Oxo-2-Nonenal Crosslinks Vicinal Cysteine-Lysine Pairs in Cellular Proteins
Source: Mol Cell Proteomics. 2026 Apr 28;25(6):101573. doi: 10.1016/j.mcpro.2026.101573 (PMC13227200; doi:10.1016/j.mcpro.2026.101573)
Supplement: Supplementary Table 6 [file mmc6.xlsx]

## Sheet: Crosslink-Time
Leading AA pair	Description	AA pairs	Peptides	0H_Ratio_R1	0H_Ratio_R2	0H_Ratio_R3	1H_Ratio_R1	1H_Ratio_R2	1H_Ratio_R3	4H_Ratio_R1	4H_Ratio_R2	4H_Ratio_R3	0H_Median_Ratio	1H_Median_Ratio	4H_Median_Ratio	Median±_SEM	P-value_1H_vs_0H	P-value_4H_vs_0H	Trend
Q9QUJ7_552-Q9QUJ7_500	ACSL4_MOUSE Long-chain-fatty-acid--CoA ligase 4 OS=Mus musculus OX=10090 GN=Acsl4 PE=1 SV=2 | ACSL4_MOUSE Long-chain-fatty-acid--CoA ligase 4 OS=Mus musculus OX=10090 GN=Acsl4 PE=1 SV=2	sp|Q9QUJ7|ACSL4_MOUSE (552)-sp|Q9QUJ7|ACSL4_MOUSE (500)	WFCTGDIGEFHPDGCLQIIDR(3)-LKDWQEGGYTVHDKPNPR(2)	NA	NA	NA	NA	NA	NA	NA	NA	3.41	NA	NA	3.41	3.41±NA	NA	NA	NA
P60710_291-Q61233_42	ACTB_MOUSE Actin, cytoplasmic 1 OS=Mus musculus OX=10090 GN=Actb PE=1 SV=1 | PLSL_MOUSE Plastin-2 OS=Mus musculus OX=10090 GN=Lcp1 PE=1 SV=4	sp|P63260|ACTG_MOUSE (291)-sp|Q61233|PLSL_MOUSE (42)/sp|P60710|ACTB_MOUSE (291)-sp|Q61233|PLSL_MOUSE (42)	KDLYANTVLSGGTTMYPGIADR(1)-AACLPLPGYR(3)	1.42	NA	0.59	0.77	1	NA	1.33	0.705	0.08	1.005	0.885	0.7	0.885±0.0887	0.8067	0.6289	下降
P57780_500-P40124_286	ACTN4_MOUSE Alpha-actinin-4 OS=Mus musculus OX=10090 GN=Actn4 PE=1 SV=1 | CAP1_MOUSE Adenylyl cyclase-associated protein 1 OS=Mus musculus OX=10090 GN=Cap1 PE=1 SV=4	sp|P57780|ACTN4_MOUSE (500)-sp|P40124|CAP1_MOUSE (286)	ICDQWDNLGSLTHSR(2)-NPALKAQSGPVR(5)	NA	NA	NA	NA	NA	NA	NA	0.17	NA	NA	NA	0.17	0.17±NA	NA	NA	NA
Q8C0I1_463-Q8C0I1_400	ADAS_MOUSE Alkyldihydroxyacetonephosphate synthase, peroxisomal OS=Mus musculus OX=10090 GN=Agps PE=1 SV=1 | ADAS_MOUSE Alkyldihydroxyacetonephosphate synthase, peroxisomal OS=Mus musculus OX=10090 GN=Agps PE=1 SV=1	sp|Q8C0I1|ADAS_MOUSE (463)-sp|Q8C0I1|ADAS_MOUSE (400)	EKVLQHEK(2)-CAPASIR(1)	0.99	1.05	NA	0.86	NA	0.2	NA	0.38	0.495	1.02	0.24	0.39	0.39±0.239	0.2773	0.0122*	下降
P51881_147-P51881_160	ADT2_MOUSE ADP/ATP translocase 2 OS=Mus musculus OX=10090 GN=Slc25a5 PE=1 SV=3 | ADT2_MOUSE ADP/ATP translocase 2 OS=Mus musculus OX=10090 GN=Slc25a5 PE=1 SV=3	sp|P51881|ADT2_MOUSE (147)-sp|P51881|ADT2_MOUSE (160)	LAADVGKAGAER(7)-GLGDCLVK(5)	1.61	0.9	0.78	NA	NA	1.63	1.04	NA	NA	0.86	1.63	1.04	1.04±0.2325	NA	NA	下降
Q91VJ1_113-Q91VJ1_103	AIM2_MOUSE Interferon-inducible protein AIM2 OS=Mus musculus OX=10090 GN=Aim2 PE=1 SV=2 | AIM2_MOUSE Interferon-inducible protein AIM2 OS=Mus musculus OX=10090 GN=Aim2 PE=1 SV=2	sp|Q91VJ1|AIM2_MOUSE (113)-sp|Q91VJ1|AIM2_MOUSE (103)	SQAENCSAASATR(6)-GTQKVENR(4)	1.99	NA	NA	0.58	1.05	1.26	NA	NA	0.545	1.99	1.155	0.545	1.155±0.4188	NA	NA	下降
P59511_1861-P59511_415	ATS20_MOUSE A disintegrin and metalloproteinase with thrombospondin motifs 20 OS=Mus musculus OX=10090 GN=Adamts20 PE=2 SV=2 | ATS20_MOUSE A disintegrin and metalloproteinase with thrombospondin motifs 20 OS=Mus musculus OX=10090 GN=Adamts20 PE=2 SV=2	sp|P59511|ATS20_MOUSE (1861)-sp|P59511|ATS20_MOUSE (415)	ISNTAKWLAQGR(6)-CKEAGIK(1)	20	NA	NA	NA	NA	NA	NA	NA	NA	20	NA	NA	20±NA	NA	NA	NA
Q8VBW5_535-Q8VBW5_709	BBX_MOUSE HMG box transcription factor BBX OS=Mus musculus OX=10090 GN=Bbx PE=1 SV=2 | BBX_MOUSE HMG box transcription factor BBX OS=Mus musculus OX=10090 GN=Bbx PE=1 SV=2	sp|Q8VBW5|BBX_MOUSE (535)-sp|Q8VBW5|BBX_MOUSE (709)	EKKVSK(3)-CVSTPR(1)	NA	NA	NA	NA	NA	NA	20	NA	NA	NA	NA	20	20±NA	NA	NA	NA
Q3U319_890-Q3U319_371	BRE1B_MOUSE E3 ubiquitin-protein ligase BRE1B OS=Mus musculus OX=10090 GN=Rnf40 PE=1 SV=2 | BRE1B_MOUSE E3 ubiquitin-protein ligase BRE1B OS=Mus musculus OX=10090 GN=Rnf40 PE=1 SV=2	sp|Q3U319|BRE1B_MOUSE (890)-sp|Q3U319|BRE1B_MOUSE (371)	EIQPCLAESR(5)-LKVALR(2)	0.81	0.59	2.14	NA	1.11	0.22	0.55	0.82	3.24	0.955	0.665	0.82	0.82±0.0838	0.5194	0.7350	下降
P40124_29-P40124_62	CAP1_MOUSE Adenylyl cyclase-associated protein 1 OS=Mus musculus OX=10090 GN=Cap1 PE=1 SV=4 | CAP1_MOUSE Adenylyl cyclase-associated protein 1 OS=Mus musculus OX=10090 GN=Cap1 PE=1 SV=4	sp|P40124|CAP1_MOUSE (29)-sp|P40124|CAP1_MOUSE (62)	LEAVSHTSDMHCGYGDSPSK(12)-MSKEIGGDVQK(3)	NA	NA	NA	NA	NA	0.89	NA	NA	NA	NA	0.89	NA	0.89±NA	NA	NA	NA
P40124_29-P40124_80	CAP1_MOUSE Adenylyl cyclase-associated protein 1 OS=Mus musculus OX=10090 GN=Cap1 PE=1 SV=4 | CAP1_MOUSE Adenylyl cyclase-associated protein 1 OS=Mus musculus OX=10090 GN=Cap1 PE=1 SV=4	sp|P40124|CAP1_MOUSE (29)-sp|P40124|CAP1_MOUSE (80)	LEAVSHTSDMHCGYGDSPSK(12)-HAEMVHTGLKLER(10)	1.19	NA	NA	NA	NA	2.65	NA	0.28	NA	1.19	2.65	0.28	1.19±0.6903	NA	NA	下降
A0JLY1_174-Q8R010_168	CC173_MOUSE Coiled-coil domain-containing protein 173 OS=Mus musculus OX=10090 GN=Ccdc173 PE=2 SV=1 | AIMP2_MOUSE Aminoacyl tRNA synthase complex-interacting multifunctional protein 2 OS=Mus musculus OX=10090 GN=Aimp2 PE=1 SV=2	sp|A0JLY1|CC173_MOUSE (174)-sp|Q8R010|AIMP2_MOUSE (168)	NAVKSDKK(4)-CFGEQAR(1)	NA	NA	NA	NA	NA	20	NA	NA	NA	NA	20	NA	20±NA	NA	NA	NA
Q04899_162-Q04899_267	CDK18_MOUSE Cyclin-dependent kinase 18 OS=Mus musculus OX=10090 GN=Cdk18 PE=1 SV=1 | CDK18_MOUSE Cyclin-dependent kinase 18 OS=Mus musculus OX=10090 GN=Cdk18 PE=1 SV=1	sp|Q8K0D0|CDK17_MOUSE (233)-sp|Q8K0D0|CDK17_MOUSE (338)/sp|Q8K0D0|CDK17_MOUSE (233)-sp|Q04899|CDK18_MOUSE (267)/sp|Q04899|CDK18_MOUSE (162)-sp|Q8K0D0|CDK17_MOUSE (338)/sp|Q04899|CDK18_MOUSE (162)-sp|Q04899|CDK18_MOUSE (267)/sp|Q04735|CDK16_MOUSE (206)-sp|Q8K0D0|CDK17_MOUSE (338)/sp|Q04735|CDK16_MOUSE (206)-sp|Q04899|CDK18_MOUSE (267)	LEHEEGAPCTAIR(9)-AKSVPTK(2)	NA	NA	0.76	2.98	NA	NA	NA	NA	NA	0.76	2.98	NA	1.87±1.11	NA	NA	NA
Q3UHX9_244-Q3UHX9_240	CI114_MOUSE Putative methyltransferase C9orf114 homolog OS=Mus musculus OX=10090 GN=Spout1 PE=1 SV=1 | CI114_MOUSE Putative methyltransferase C9orf114 homolog OS=Mus musculus OX=10090 GN=Spout1 PE=1 SV=1	sp|Q3UHX9|CI114_MOUSE (244)-sp|Q3UHX9|CI114_MOUSE (240)	TYKGTVVSSQDPR(3)-LNQQQLPECK(9)	NA	NA	NA	NA	NA	NA	NA	NA	0.95	NA	NA	0.95	0.95±NA	NA	NA	NA
Q9QZR9_1399-Q5RJH3_342	CO4A4_MOUSE Collagen alpha-4(IV) chain OS=Mus musculus OX=10090 GN=Col4a4 PE=1 SV=1 | CAD12_MOUSE Cadherin-12 OS=Mus musculus OX=10090 GN=Cdh12 PE=2 SV=1	sp|Q9QZR9|CO4A4_MOUSE (1399)-sp|Q5RJH3|CAD12_MOUSE (342)	GLPGPGCK(7)-KAYTFK(1)	NA	NA	NA	NA	NA	NA	NA	0.31	NA	NA	NA	0.31	0.31±NA	NA	NA	NA
P18760_139-P60710_328	COF1_MOUSE Cofilin-1 OS=Mus musculus OX=10090 GN=Cfl1 PE=1 SV=3 | ACTB_MOUSE Actin, cytoplasmic 1 OS=Mus musculus OX=10090 GN=Actb PE=1 SV=1	sp|P18760|COF1_MOUSE (139)-sp|P63260|ACTG_MOUSE (328)/sp|P18760|COF1_MOUSE (139)-sp|P68134|ACTS_MOUSE (330)/sp|P18760|COF1_MOUSE (139)-sp|P62737|ACTA_MOUSE (330)/sp|P18760|COF1_MOUSE (139)-sp|P60710|ACTB_MOUSE (328)/sp|P18760|COF1_MOUSE (139)-sp|P68033|ACTC_MOUSE (330)/sp|P18760|COF1_MOUSE (139)-sp|Q8BFZ3|ACTBL_MOUSE (329)/sp|P18760|COF1_MOUSE (139)-sp|P63268|ACTH_MOUSE (329)	HELQANCYEEVK(7)-IKIIAPPER(2)/HELQANCYEEVKDR(7)-IKIIAPPER(2)	1.07	1.135	0.81	1.165	0.88	NA	0.66	0.77	1.02	1.06	1.08	0.77	1.06±0.1002	0.9229	0.2655	下降
P18760_139-P18760_127	COF1_MOUSE Cofilin-1 OS=Mus musculus OX=10090 GN=Cfl1 PE=1 SV=3 | COF1_MOUSE Cofilin-1 OS=Mus musculus OX=10090 GN=Cfl1 PE=1 SV=3	sp|P18760|COF1_MOUSE (139)-sp|P18760|COF1_MOUSE (127)	HELQANCYEEVK(7)-KLTGIK(1)	NA	NA	NA	0.98	1.45	NA	NA	NA	NA	NA	0.98	NA	0.98±NA	NA	NA	NA
P18760_147-P18760_127	COF1_MOUSE Cofilin-1 OS=Mus musculus OX=10090 GN=Cfl1 PE=1 SV=3 | COF1_MOUSE Cofilin-1 OS=Mus musculus OX=10090 GN=Cfl1 PE=1 SV=3	sp|P18760|COF1_MOUSE (147)-sp|P18760|COF1_MOUSE (127)	CTLAEK(1)-KLTGIK(1)	NA	NA	0.63	NA	0.93	NA	NA	NA	NA	0.63	0.93	NA	0.78±0.15	NA	NA	NA
Q9WUM4_424-Q9WUM4_418	COR1C_MOUSE Coronin-1C OS=Mus musculus OX=10090 GN=Coro1c PE=1 SV=2 | COR1C_MOUSE Coronin-1C OS=Mus musculus OX=10090 GN=Coro1c PE=1 SV=2	sp|Q9WUM4|COR1C_MOUSE (424)-sp|Q9WUM4|COR1C_MOUSE (418)	SELSCAPK(5)-PAANKK(5)	NA	NA	NA	NA	1.05	NA	NA	NA	NA	NA	1.05	NA	1.05±NA	NA	NA	NA
Q9JLV5_651-Q9JLV5_636	CUL3_MOUSE Cullin-3 OS=Mus musculus OX=10090 GN=Cul3 PE=1 SV=1 | CUL3_MOUSE Cullin-3 OS=Mus musculus OX=10090 GN=Cul3 PE=1 SV=1	sp|Q9JLV5|CUL3_MOUSE (651)-sp|Q9JLV5|CUL3_MOUSE (636)	SKEIESGHIFTVNDQFTSK(2)-ALQSLACGK(7)	NA	NA	NA	0.000976562	0.77	NA	0.62	1.05	0.485488	NA	0.77	0.795	0.7825±0.0125	NA	NA	NA
P97792_162-P14231_276	CXAR_MOUSE Coxsackievirus and adenovirus receptor homolog OS=Mus musculus OX=10090 GN=Cxadr PE=1 SV=1 | AT1B2_MOUSE Sodium/potassium-transporting ATPase subunit beta-2 OS=Mus musculus OX=10090 GN=Atp1b2 PE=1 SV=2	sp|P97792|CXAR_MOUSE (162)-sp|P14231|AT1B2_MOUSE (276)	LKCEPK(3)-DKFAGR(2)	NA	NA	NA	NA	NA	NA	NA	3.17	NA	NA	NA	3.17	3.17±NA	NA	NA	NA
Q91VR5_281-Q91VR5_396	DDX1_MOUSE ATP-dependent RNA helicase DDX1 OS=Mus musculus OX=10090 GN=Ddx1 PE=1 SV=1 | DDX1_MOUSE ATP-dependent RNA helicase DDX1 OS=Mus musculus OX=10090 GN=Ddx1 PE=1 SV=1	sp|Q91VR5|DDX1_MOUSE (281)-sp|Q91VR5|DDX1_MOUSE (396)	SQHTGNAQVSQTKFLPNAPK(13)-MHNQIPQITCDGK(10)	1.99	NA	NA	0.67	1.06	1.14	NA	0.91	0.43	1.99	1.06	0.795	1.06±0.3623	NA	NA	下降
Q61656_207-Q61656_234	DDX5_MOUSE Probable ATP-dependent RNA helicase DDX5 OS=Mus musculus OX=10090 GN=Ddx5 PE=1 SV=2 | DDX5_MOUSE Probable ATP-dependent RNA helicase DDX5 OS=Mus musculus OX=10090 GN=Ddx5 PE=1 SV=2	sp|Q501J6|DDX17_MOUSE (205)-sp|Q61656|DDX5_MOUSE (234)/sp|Q61656|DDX5_MOUSE (207)-sp|Q61656|DDX5_MOUSE (234)	STCIYGGAPKGPQIR(10)-LIDFLECGK(7)	0.8	NA	NA	NA	NA	NA	NA	1.1	0.95	0.8	NA	1.025	0.9125±0.1125	NA	NA	NA
Q61656_234-Q61656_32	DDX5_MOUSE Probable ATP-dependent RNA helicase DDX5 OS=Mus musculus OX=10090 GN=Ddx5 PE=1 SV=2 | DDX5_MOUSE Probable ATP-dependent RNA helicase DDX5 OS=Mus musculus OX=10090 GN=Ddx5 PE=1 SV=2	sp|Q61656|DDX5_MOUSE (234)-sp|Q61656|DDX5_MOUSE (32)	LIDFLECGK(7)-TGPLSGKK(7)	0.98	0.705	NA	0.95	0.875	0.71	0.73	1.05	0.725	0.95	0.81	0.74	0.81±0.0617	0.9866	0.9681	下降
Q61656_234-Q61656_33	DDX5_MOUSE Probable ATP-dependent RNA helicase DDX5 OS=Mus musculus OX=10090 GN=Ddx5 PE=1 SV=2 | DDX5_MOUSE Probable ATP-dependent RNA helicase DDX5 OS=Mus musculus OX=10090 GN=Ddx5 PE=1 SV=2	sp|Q61656|DDX5_MOUSE (234)-sp|Q61656|DDX5_MOUSE (33)	LIDFLECGK(7)-KFGNPGEK(1)	1.275	1.3	1.61	0.87	1.66	0.505	0.69	NA	0.98	1.43	0.76	0.85	0.85±0.2099	0.3440	0.0501	下降
Q6PGC1_498-P56671_312	DHX29_MOUSE ATP-dependent RNA helicase DHX29 OS=Mus musculus OX=10090 GN=Dhx29 PE=1 SV=1 | MAZ_MOUSE Myc-associated zinc finger protein OS=Mus musculus OX=10090 GN=Maz PE=1 SV=1	sp|Q6PGC1|DHX29_MOUSE (498)-sp|P56671|MAZ_MOUSE (312)	LKQQQQQQQQQR(2)-PYQCPVCQQR(7)	NA	NA	NA	NA	0.05	NA	NA	NA	NA	NA	0.05	NA	0.05±NA	NA	NA	NA
P37913_208-P37913_203	DNLI1_MOUSE DNA ligase 1 OS=Mus musculus OX=10090 GN=Lig1 PE=1 SV=2 | DNLI1_MOUSE DNA ligase 1 OS=Mus musculus OX=10090 GN=Lig1 PE=1 SV=2	sp|P37913|DNLI1_MOUSE (208)-sp|P37913|DNLI1_MOUSE (203)	AGVKLKPQEEEQSKPPAR(4)-TENIPVCK(7)	20	1.05	1.02	0.75	NA	NA	NA	NA	NA	1.035	0.75	NA	0.8925±0.1425	NA	NA	NA
P37913_210-P37913_203	DNLI1_MOUSE DNA ligase 1 OS=Mus musculus OX=10090 GN=Lig1 PE=1 SV=2 | DNLI1_MOUSE DNA ligase 1 OS=Mus musculus OX=10090 GN=Lig1 PE=1 SV=2	sp|P37913|DNLI1_MOUSE (210)-sp|P37913|DNLI1_MOUSE (203)	LKPQEEEQSKPPAR(2)-TENIPVCKAGVK(7)	NA	NA	NA	NA	NA	NA	0.000976562	0.53	NA	NA	NA	0.53	0.53±NA	NA	NA	NA
P39054_27-P39054_299	DYN2_MOUSE Dynamin-2 OS=Mus musculus OX=10090 GN=Dnm2 PE=1 SV=2 | DYN2_MOUSE Dynamin-2 OS=Mus musculus OX=10090 GN=Dnm2 PE=1 SV=2	sp|P39054|DYN2_MOUSE (27)-sp|P39054|DYN2_MOUSE (299)	LQDAFSSIGQSCHLDLPQIAVVGGQSAGK(12)-SKLQSQLLSLEK(2)	0.92	2.26	1.43	1.53	0.995	1.395	0.52	1.25	0.22	1.58	1.11	0.52	1.11±0.3066	0.6149	0.1531	下降
P10126_255-Q810T2_1392	EF1A1_MOUSE Elongation factor 1-alpha 1 OS=Mus musculus OX=10090 GN=Eef1a1 PE=1 SV=3 | CCNB3_MOUSE G2/mitotic-specific cyclin-B3 OS=Mus musculus OX=10090 GN=Ccnb3 PE=1 SV=2	sp|P62631|EF1A2_MOUSE (255)-sp|Q810T2|CCNB3_MOUSE (1392)/sp|P10126|EF1A1_MOUSE (255)-sp|Q810T2|CCNB3_MOUSE (1392)	LPLQDVYKIGGIGTVPVGR(8)-QDLENLLNCALFH(9)	NA	NA	0.68	NA	NA	NA	NA	NA	NA	0.68	NA	NA	0.68±NA	NA	NA	NA
Q9D8N0_266-Q9D8N0_277	EF1G_MOUSE Elongation factor 1-gamma OS=Mus musculus OX=10090 GN=Eef1g PE=1 SV=3 | EF1G_MOUSE Elongation factor 1-gamma OS=Mus musculus OX=10090 GN=Eef1g PE=1 SV=3	sp|Q9D8N0|EF1G_MOUSE (266)-sp|Q9D8N0|EF1G_MOUSE (277)	AAAPAPEEEMDECEQALAAEPK(13)-AKDPFAHLPK(2)	NA	NA	NA	NA	0.27	NA	NA	NA	NA	NA	0.27	NA	0.27±NA	NA	NA	NA
P58252_41-P58252_61	EF2_MOUSE Elongation factor 2 OS=Mus musculus OX=10090 GN=Eef2 PE=1 SV=2 | EF2_MOUSE Elongation factor 2 OS=Mus musculus OX=10090 GN=Eef2 PE=1 SV=2	sp|P58252|EF2_MOUSE (41)-sp|P58252|EF2_MOUSE (61)	STLTDSLVCK(9)-KDEQER(1)	2.14	1.11	0.96	0.94	0.42	0.61	0.52	NA	0.35	1.11	0.42	0.36	0.42±0.2406	0.1359	0.1387	下降
Q99JX4_175-Q99JX4_177	EIF3M_MOUSE Eukaryotic translation initiation factor 3 subunit M OS=Mus musculus OX=10090 GN=Eif3m PE=1 SV=1 | EIF3M_MOUSE Eukaryotic translation initiation factor 3 subunit M OS=Mus musculus OX=10090 GN=Eif3m PE=1 SV=1	sp|Q99JX4|EIF3M_MOUSE (175)-sp|Q99JX4|EIF3M_MOUSE (177)	LLYEALVDCK(9)-KSDAASK(1)	NA	NA	NA	NA	NA	6.38	NA	NA	NA	NA	6.38	NA	6.38±NA	NA	NA	NA
P35550_108-P35550_105	FBRL_MOUSE rRNA 2'-O-methyltransferase fibrillarin OS=Mus musculus OX=10090 GN=Fbl PE=1 SV=2 | FBRL_MOUSE rRNA 2'-O-methyltransferase fibrillarin OS=Mus musculus OX=10090 GN=Fbl PE=1 SV=2	sp|P35550|FBRL_MOUSE (108)-sp|P35550|FBRL_MOUSE (105)	GKEDALVTK(2)-HEGVFICR(7)	1.2	NA	NA	NA	NA	0.87	NA	NA	NA	1.2	0.87	NA	1.035±0.165	NA	NA	NA
P35550_127-P35550_105	FBRL_MOUSE rRNA 2'-O-methyltransferase fibrillarin OS=Mus musculus OX=10090 GN=Fbl PE=1 SV=2 | FBRL_MOUSE rRNA 2'-O-methyltransferase fibrillarin OS=Mus musculus OX=10090 GN=Fbl PE=1 SV=2	sp|P35550|FBRL_MOUSE (127)-sp|P35550|FBRL_MOUSE (105)	NLVPGESVYGEKR(12)-HEGVFICR(7)	NA	NA	NA	NA	NA	NA	0.05	NA	NA	NA	NA	0.05	0.05±NA	NA	NA	NA
Q9QZM9_76-B2RVL6_166	FBX16_MOUSE F-box only protein 16 OS=Mus musculus OX=10090 GN=Fbxo16 PE=2 SV=1 | ZCH24_MOUSE Zinc finger CCHC domain-containing protein 24 OS=Mus musculus OX=10090 GN=Zcchc24 PE=1 SV=1	sp|Q9QZM9|FBX16_MOUSE (76)-sp|B2RVL6|ZCH24_MOUSE (166)	KLQEKIPAEALDFTTK(1)-CFGEYKCPK(1)	NA	NA	NA	NA	NA	0.04	NA	NA	NA	NA	0.04	NA	0.04±NA	NA	NA	NA
Q9JL26_684-Q9JL26_719	FMNL1_MOUSE Formin-like protein 1 OS=Mus musculus OX=10090 GN=Fmnl1 PE=1 SV=1 | FMNL1_MOUSE Formin-like protein 1 OS=Mus musculus OX=10090 GN=Fmnl1 PE=1 SV=1	sp|Q9JL26|FMNL1_MOUSE (684)-sp|Q9JL26|FMNL1_MOUSE (719)	SQGPCLDISALK(5)-KGNLGADR(1)	0.74	NA	NA	NA	NA	0.87	NA	0.53	0.73	0.74	0.87	0.7	0.74±0.0513	NA	NA	下降
Q9JL26_77-Q9JL26_45	FMNL1_MOUSE Formin-like protein 1 OS=Mus musculus OX=10090 GN=Fmnl1 PE=1 SV=1 | FMNL1_MOUSE Formin-like protein 1 OS=Mus musculus OX=10090 GN=Fmnl1 PE=1 SV=1	sp|Q9JL26|FMNL1_MOUSE (77)-sp|Q9JL26|FMNL1_MOUSE (45)	FQVKNPPAAYIQK(4)-VLNCMNLPPDK(4)	NA	NA	NA	NA	NA	NA	NA	0.2	0.000976562	NA	NA	0.2	0.2±NA	NA	NA	NA
P16858_245-P16858_249	G3P_MOUSE Glyceraldehyde-3-phosphate dehydrogenase OS=Mus musculus OX=10090 GN=Gapdh PE=1 SV=2 | G3P_MOUSE Glyceraldehyde-3-phosphate dehydrogenase OS=Mus musculus OX=10090 GN=Gapdh PE=1 SV=2	sp|Q64467|G3PT_MOUSE (351)-sp|P16858|G3P_MOUSE (249)/sp|P16858|G3P_MOUSE (245)-sp|P16858|G3P_MOUSE (249)	VPTPNVSVVDLTCR(13)-LEKPAK(3)	NA	NA	1.13	NA	NA	NA	NA	NA	NA	1.13	NA	NA	1.13±NA	NA	NA	NA
Q00612_408-Q00612_13	G6PD1_MOUSE Glucose-6-phosphate 1-dehydrogenase X OS=Mus musculus OX=10090 GN=G6pdx PE=1 SV=3 | G6PD1_MOUSE Glucose-6-phosphate 1-dehydrogenase X OS=Mus musculus OX=10090 GN=G6pdx PE=1 SV=3	sp|Q00612|G6PD1_MOUSE (408)-sp|Q00612|G6PD1_MOUSE (13)/sp|Q00612|G6PD1_MOUSE (408)-sp|P97324|G6PD2_MOUSE (13)	KPGMFFNPEESELDLTYGNR(1)-TQVCGILR(4)	NA	NA	NA	NA	0.34	6.97	NA	NA	NA	NA	0.34	NA	0.34±NA	NA	NA	NA
Q00612_432-Q00612_13	G6PD1_MOUSE Glucose-6-phosphate 1-dehydrogenase X OS=Mus musculus OX=10090 GN=G6pdx PE=1 SV=3 | G6PD1_MOUSE Glucose-6-phosphate 1-dehydrogenase X OS=Mus musculus OX=10090 GN=G6pdx PE=1 SV=3	sp|Q00612|G6PD1_MOUSE (432)-sp|Q00612|G6PD1_MOUSE (13)/sp|Q00612|G6PD1_MOUSE (432)-sp|P97324|G6PD2_MOUSE (13)	NVKLPDAYER(3)-TQVCGILR(4)	0.81	0.41	0.61	0.78	0.85	0.805	NA	NA	0.59	0.7	0.81	0.59	0.7±0.0635	0.1606	NA	下降
Q00612_97-Q00612_13	G6PD1_MOUSE Glucose-6-phosphate 1-dehydrogenase X OS=Mus musculus OX=10090 GN=G6pdx PE=1 SV=3 | G6PD1_MOUSE Glucose-6-phosphate 1-dehydrogenase X OS=Mus musculus OX=10090 GN=G6pdx PE=1 SV=3	sp|Q00612|G6PD1_MOUSE (97)-sp|Q00612|G6PD1_MOUSE (13)/sp|Q00612|G6PD1_MOUSE (97)-sp|P97324|G6PD2_MOUSE (13)	PKLEEFFAR(2)-TQVCGILR(4)	NA	0.54	0.86	NA	NA	NA	0.95	0.615	1.2	0.7	NA	0.79	0.745±0.045	NA	0.4392	NA
Q00612_97-Q00612_13	G6PD1_MOUSE Glucose-6-phosphate 1-dehydrogenase X OS=Mus musculus OX=10090 GN=G6pdx PE=1 SV=3 | G6PD1_MOUSE Glucose-6-phosphate 1-dehydrogenase X OS=Mus musculus OX=10090 GN=G6pdx PE=1 SV=3	sp|Q00612|G6PD1_MOUSE (97)-sp|Q00612|G6PD1_MOUSE (13)/sp|Q00612|G6PD1_MOUSE (97)-sp|P97324|G6PD2_MOUSE (13)	PKLEEFFAR(2)-TQVCGILR(4)/ATPEERPKLEEFFAR(8)-TQVCGILR(4)	NA	NA	NA	1.22	1.035	0.77	NA	NA	NA	NA	1.035	NA	1.035±NA	NA	NA	NA
O09172_35-O09172_263	GSH0_MOUSE Glutamate--cysteine ligase regulatory subunit OS=Mus musculus OX=10090 GN=Gclm PE=1 SV=1 | GSH0_MOUSE Glutamate--cysteine ligase regulatory subunit OS=Mus musculus OX=10090 GN=Gclm PE=1 SV=1	sp|O09172|GSH0_MOUSE (35)-sp|O09172|GSH0_MOUSE (263)	CPSTHSEELR(1)-SKGYILQAK(2)	NA	NA	NA	NA	NA	NA	NA	NA	0.34	NA	NA	0.34	0.34±NA	NA	NA	NA
Q8CCK0_138-P28301_21	H2AW_MOUSE Core histone macro-H2A.2 OS=Mus musculus OX=10090 GN=Macroh2a2 PE=1 SV=3 | LYOX_MOUSE Protein-lysine 6-oxidase OS=Mus musculus OX=10090 GN=Lox PE=1 SV=1	sp|Q8CCK0|H2AW_MOUSE (138)-sp|P28301|LYOX_MOUSE (21)	KAASGKKGGK(1)-CAPQTPR(1)	NA	NA	NA	NA	NA	0.01	NA	NA	NA	NA	0.01	NA	0.01±NA	NA	NA	NA
P51859_105-P51859_12	HDGF_MOUSE Hepatoma-derived growth factor OS=Mus musculus OX=10090 GN=Hdgf PE=1 SV=2 | HDGF_MOUSE Hepatoma-derived growth factor OS=Mus musculus OX=10090 GN=Hdgf PE=1 SV=2	sp|P51859|HDGF_MOUSE (105)-sp|P51859|HDGF_MOUSE (12)	ASGYQSSQKK(9)-CGDLVFAK(1)	NA	NA	NA	NA	0.675	0.93	1.01	0.63	NA	NA	0.77	0.82	0.795±0.025	NA	NA	NA
P51859_108-P51859_105	HDGF_MOUSE Hepatoma-derived growth factor OS=Mus musculus OX=10090 GN=Hdgf PE=1 SV=2 | HDGF_MOUSE Hepatoma-derived growth factor OS=Mus musculus OX=10090 GN=Hdgf PE=1 SV=2	sp|P51859|HDGF_MOUSE (108)-sp|P51859|HDGF_MOUSE (105)	SCAAEPEVEPEAHEGDGDKK(2)-ASGYQSSQKK(9)	1.62	5.71	0.39	7.03	1.54	1.3	0.52	0.53	0.875	1.62	1.72	0.72	1.62±0.318	0.7859	0.2970	下降
Q9Z204_30-Q9Z204_46	HNRPC_MOUSE Heterogeneous nuclear ribonucleoproteins C1/C2 OS=Mus musculus OX=10090 GN=Hnrnpc PE=1 SV=1 | HNRPC_MOUSE Heterogeneous nuclear ribonucleoproteins C1/C2 OS=Mus musculus OX=10090 GN=Hnrnpc PE=1 SV=1	sp|Q9Z204|HNRPC_MOUSE (30)-sp|Q9Z204|HNRPC_MOUSE (46)/sp|Q9Z204|HNRPC_MOUSE (30)-sp|Q8BTF8|RALYL_MOUSE (51)	KSDVEAIFSK(1)-IVGCSVHK(4)	NA	NA	NA	NA	NA	0.05	NA	NA	NA	NA	0.05	NA	0.05±NA	NA	NA	NA
Q8R081_490-Q8R081_578	HNRPL_MOUSE Heterogeneous nuclear ribonucleoprotein L OS=Mus musculus OX=10090 GN=Hnrnpl PE=1 SV=2 | HNRPL_MOUSE Heterogeneous nuclear ribonucleoprotein L OS=Mus musculus OX=10090 GN=Hnrnpl PE=1 SV=2	sp|Q8R081|HNRPL_MOUSE (490)-sp|Q8R081|HNRPL_MOUSE (578)	FSTPEQAAKNR(9)-LCFSTAQHAS(2)	0.975	1.13	0.955	0.91	0.915	0.64	NA	0.69	0.625	1	0.86	0.65	0.86±0.1017	0.1356	0.0171*	下降
P11499_366-P11499_347	HS90B_MOUSE Heat shock protein HSP 90-beta OS=Mus musculus OX=10090 GN=Hsp90ab1 PE=1 SV=3 | HS90B_MOUSE Heat shock protein HSP 90-beta OS=Mus musculus OX=10090 GN=Hsp90ab1 PE=1 SV=3	sp|P11499|HS90B_MOUSE (366)-sp|P11499|HS90B_MOUSE (347)	VFIMDSCDELIPEYLNFIR(7)-APFDLFENKK(9)	1.54	NA	NA	NA	NA	NA	NA	NA	NA	1.54	NA	NA	1.54±NA	NA	NA	NA
P11499_577-P11499_564	HS90B_MOUSE Heat shock protein HSP 90-beta OS=Mus musculus OX=10090 GN=Hsp90ab1 PE=1 SV=3 | HS90B_MOUSE Heat shock protein HSP 90-beta OS=Mus musculus OX=10090 GN=Hsp90ab1 PE=1 SV=3	sp|P11499|HS90B_MOUSE (577)-sp|P11499|HS90B_MOUSE (564)/sp|P11499|HS90B_MOUSE (577)-sp|P07901|HS90A_MOUSE (573)	VEKVTISNR(3)-FENLCK(5)	NA	NA	NA	1.32	NA	NA	NA	NA	NA	NA	1.32	NA	1.32±NA	NA	NA	NA
Q61316_34-Q61098_164	HSP74_MOUSE Heat shock 70 kDa protein 4 OS=Mus musculus OX=10090 GN=Hspa4 PE=1 SV=1 | IL18R_MOUSE Interleukin-18 receptor 1 OS=Mus musculus OX=10090 GN=Il18r1 PE=1 SV=1	sp|Q61316|HSP74_MOUSE (34)-sp|Q61098|IL18R_MOUSE (164)	CTPACVSFGPK(1)-EISKTPR(4)	NA	NA	12.04	NA	NA	NA	NA	NA	NA	12.04	NA	NA	12.04±NA	NA	NA	NA
Q9DB29_63-Q9DBR1_29	IAH1_MOUSE Isoamyl acetate-hydrolyzing esterase 1 homolog OS=Mus musculus OX=10090 GN=Iah1 PE=1 SV=1 | XRN2_MOUSE 5'-3' exoribonuclease 2 OS=Mus musculus OX=10090 GN=Xrn2 PE=1 SV=1	sp|Q9DB29|IAH1_MOUSE (63)-sp|Q9DBR1|XRN2_MOUSE (29)	WAKIILPR(3)-ECNGVK(2)	NA	NA	0.74	NA	NA	NA	NA	NA	NA	0.74	NA	NA	0.74±NA	NA	NA	NA
P60843_146-Q9JLV5_636	IF4A1_MOUSE Eukaryotic initiation factor 4A-I OS=Mus musculus OX=10090 GN=Eif4a1 PE=1 SV=1 | CUL3_MOUSE Cullin-3 OS=Mus musculus OX=10090 GN=Cul3 PE=1 SV=1	sp|P60843|IF4A1_MOUSE (146)-sp|Q9JLV5|CUL3_MOUSE (636)	AEVQKLQMEAPHIIVGTPGR(5)-ALQSLACGK(7)	NA	NA	NA	NA	NA	NA	3.34	NA	1.45	NA	NA	2.395	2.395±NA	NA	NA	NA
Q6NZJ6_666-Q6NZJ6_650	IF4G1_MOUSE Eukaryotic translation initiation factor 4 gamma 1 OS=Mus musculus OX=10090 GN=Eif4g1 PE=1 SV=1 | IF4G1_MOUSE Eukaryotic translation initiation factor 4 gamma 1 OS=Mus musculus OX=10090 GN=Eif4g1 PE=1 SV=1	sp|Q6NZJ6|IF4G1_MOUSE (666)-sp|Q6NZJ6|IF4G1_MOUSE (650)	LPGINCGPDFTPSFANLGR(6)-ANKTPLR(3)	0.430488	0.84	NA	NA	NA	0.21	NA	0.340488	1.33049	0.85	0.525	1.67	0.85±0.3407	NA	0.7444	上升
Q60960_243-Q03146_305	IMA5_MOUSE Importin subunit alpha-5 OS=Mus musculus OX=10090 GN=Kpna1 PE=1 SV=2 | DDR1_MOUSE Epithelial discoidin domain-containing receptor 1 OS=Mus musculus OX=10090 GN=Ddr1 PE=2 SV=2	sp|Q60960|IMA5_MOUSE (243)-sp|Q03146|DDR1_MOUSE (305)	GKSPPPEFAK(2)-LPGGVECR(7)	NA	NA	0.87	NA	NA	NA	NA	NA	NA	0.87	NA	NA	0.87±NA	NA	NA	NA
P24547_109-P24547_140	IMDH2_MOUSE Inosine-5'-monophosphate dehydrogenase 2 OS=Mus musculus OX=10090 GN=Impdh2 PE=1 SV=2 | IMDH2_MOUSE Inosine-5'-monophosphate dehydrogenase 2 OS=Mus musculus OX=10090 GN=Impdh2 PE=1 SV=2	sp|P24547|IMDH2_MOUSE (109)-sp|P24547|IMDH2_MOUSE (140)	KYEQGFITDPVVLSPK(1)-HGFCGIPITDTGR(4)	NA	NA	NA	NA	NA	1	NA	NA	NA	NA	1	NA	1±NA	NA	NA	NA
P24547_140-P24547_134	IMDH2_MOUSE Inosine-5'-monophosphate dehydrogenase 2 OS=Mus musculus OX=10090 GN=Impdh2 PE=1 SV=2 | IMDH2_MOUSE Inosine-5'-monophosphate dehydrogenase 2 OS=Mus musculus OX=10090 GN=Impdh2 PE=1 SV=2	sp|P24547|IMDH2_MOUSE (140)-sp|P24547|IMDH2_MOUSE (134)	HGFCGIPITDTGR(4)-DVFEAKAR(6)	1.03	NA	1.44	NA	1.06	0.9	0.64	0.755	NA	1.235	1	0.69	1±0.1578	0.3662	0.1276	下降
Q9JKF1_1534-Q9JKF1_1546	IQGA1_MOUSE Ras GTPase-activating-like protein IQGAP1 OS=Mus musculus OX=10090 GN=Iqgap1 PE=1 SV=2 | IQGA1_MOUSE Ras GTPase-activating-like protein IQGAP1 OS=Mus musculus OX=10090 GN=Iqgap1 PE=1 SV=2	sp|Q9JKF1|IQGA1_MOUSE (1534)-sp|Q9JKF1|IQGA1_MOUSE (1546)	TCLDNLASK(2)-VSKKPR(3)	1.11	NA	NA	NA	NA	NA	NA	NA	NA	1.11	NA	NA	1.11±NA	NA	NA	NA
Q8K339_253-Q68FH4_113	KIN17_MOUSE DNA/RNA-binding protein KIN17 OS=Mus musculus OX=10090 GN=Kin PE=1 SV=1 | GALK2_MOUSE N-acetylgalactosamine kinase OS=Mus musculus OX=10090 GN=Galk2 PE=1 SV=1	sp|Q8K339|KIN17_MOUSE (253)-sp|Q68FH4|GALK2_MOUSE (113)	KESSQSSAQPAKK(12)-PLWHNYFLCGFK(9)	NA	NA	NA	NA	NA	5.27	NA	NA	NA	NA	5.27	NA	5.27±NA	NA	NA	NA
Q6S5J6_593-Q8BGR5_147	KRIT1_MOUSE Krev interaction trapped protein 1 OS=Mus musculus OX=10090 GN=Krit1 PE=1 SV=1 | FA53B_MOUSE Protein FAM53B OS=Mus musculus OX=10090 GN=Fam53b PE=1 SV=1	sp|Q6S5J6|KRIT1_MOUSE (593)-sp|Q8BGR5|FA53B_MOUSE (147)	LKSKAPHWINR(4)-RCYSGGSVQR(2)	NA	NA	NA	NA	NA	NA	0.00487697	NA	NA	NA	NA	0.00487697	0.004876969±NA	NA	NA	NA
Q61033_560-Q61033_664	LAP2A_MOUSE Lamina-associated polypeptide 2, isoforms alpha/zeta OS=Mus musculus OX=10090 GN=Tmpo PE=1 SV=4 | LAP2A_MOUSE Lamina-associated polypeptide 2, isoforms alpha/zeta OS=Mus musculus OX=10090 GN=Tmpo PE=1 SV=4	sp|Q61033|LAP2A_MOUSE (560)-sp|Q61033|LAP2A_MOUSE (664)	AATQASSTESCDK(11)-ISPASKNK(6)	NA	NA	0.83	0.59	0.87	NA	0.57	NA	NA	0.83	0.73	0.57	0.73±0.0757	NA	NA	下降
P48678_417-P48678_522	LMNA_MOUSE Prelamin-A/C OS=Mus musculus OX=10090 GN=Lmna PE=1 SV=2 | LMNA_MOUSE Prelamin-A/C OS=Mus musculus OX=10090 GN=Lmna PE=1 SV=2	sp|P48678|LMNA_MOUSE (417)-sp|P48678|LMNA_MOUSE (522)	ASSHSSQSQGGGSVTKK(16)-AQNTWGCGSSLR(7)	NA	NA	NA	0.17	NA	0.78	NA	0.000976562	0.155488	NA	0.475	0.31	0.3925±0.0825	NA	NA	NA
P48678_522-P48678_420	LMNA_MOUSE Prelamin-A/C OS=Mus musculus OX=10090 GN=Lmna PE=1 SV=2 | LMNA_MOUSE Prelamin-A/C OS=Mus musculus OX=10090 GN=Lmna PE=1 SV=2	sp|P48678|LMNA_MOUSE (522)-sp|P48678|LMNA_MOUSE (420)	AQNTWGCGSSLR(7)-KLESSESR(1)	0.94	0.89	2.14	0.92	1.01	0.79	0.7	NA	0.3	0.94	0.92	0.43	0.92±0.1668	0.3707	0.2301	下降
P25206_207-P25206_360	MCM3_MOUSE DNA replication licensing factor MCM3 OS=Mus musculus OX=10090 GN=Mcm3 PE=1 SV=2 | MCM3_MOUSE DNA replication licensing factor MCM3 OS=Mus musculus OX=10090 GN=Mcm3 PE=1 SV=2	sp|P25206|MCM3_MOUSE (207)-sp|P25206|MCM3_MOUSE (360)	DHQTITIQEMPEKAPAGQLPR(13)-YVLCTAPR(4)	NA	NA	NA	NA	NA	20	NA	NA	NA	NA	20	NA	20±NA	NA	NA	NA
P97311_611-P97311_721	MCM6_MOUSE DNA replication licensing factor MCM6 OS=Mus musculus OX=10090 GN=Mcm6 PE=1 SV=1 | MCM6_MOUSE DNA replication licensing factor MCM6 OS=Mus musculus OX=10090 GN=Mcm6 PE=1 SV=1	sp|P97311|MCM6_MOUSE (611)-sp|P97311|MCM6_MOUSE (721)	DGSGVTKSSWR(7)-LGFAEYCR(7)	NA	NA	NA	NA	NA	NA	0.74	NA	NA	NA	NA	0.74	0.74±NA	NA	NA	NA
Q8R3C0_325-Q8R3C0_41	MCMBP_MOUSE Mini-chromosome maintenance complex-binding protein OS=Mus musculus OX=10090 GN=Mcmbp PE=1 SV=1 | MCMBP_MOUSE Mini-chromosome maintenance complex-binding protein OS=Mus musculus OX=10090 GN=Mcmbp PE=1 SV=1	sp|Q8R3C0|MCMBP_MOUSE (325)-sp|Q8R3C0|MCMBP_MOUSE (41)	LQHINPLLPTCLNK(11)-LKENNAPK(2)	NA	NA	0.89	0.63	NA	0.66	1.47	NA	1.09	0.89	0.645	1.09	0.89±0.1287	NA	NA	上升
Q9DB27_14-Q9CQ21_51	MCTS1_MOUSE Malignant T-cell-amplified sequence 1 OS=Mus musculus OX=10090 GN=Mcts1 PE=1 SV=1 | MCTS2_MOUSE Malignant T-cell-amplified sequence 2 OS=Mus musculus OX=10090 GN=Mcts2 PE=1 SV=1	sp|Q9DB27|MCTS1_MOUSE (14)-sp|Q9CQ21|MCTS2_MOUSE (51)/sp|Q9DB27|MCTS1_MOUSE (14)-sp|Q9DB27|MCTS1_MOUSE (51)	ENVSNCIQLK(6)-KDPVKIVR(5)	NA	NA	NA	NA	NA	NA	NA	0.75	NA	NA	NA	0.75	0.75±NA	NA	NA	NA
Q99MZ3_143-Q692V3_1179	MLXPL_MOUSE Carbohydrate-responsive element-binding protein OS=Mus musculus OX=10090 GN=Mlxipl PE=1 SV=1 | TTC41_MOUSE Tetratricopeptide repeat protein 41 OS=Mus musculus OX=10090 GN=Ttc41 PE=1 SV=1	sp|Q99MZ3|MLXPL_MOUSE (143)-sp|Q692V3|TTC41_MOUSE (1179)	KSPVCGFVTPLQGSEADEHR(5)-YVPGKGK(5)	NA	NA	NA	NA	NA	0.51	NA	NA	NA	NA	0.51	NA	0.51±NA	NA	NA	NA
Q8K396_147-O35047_159	MND1_MOUSE Meiotic nuclear division protein 1 homolog OS=Mus musculus OX=10090 GN=Mnd1 PE=1 SV=1 | HOP2_MOUSE Homologous-pairing protein 2 homolog OS=Mus musculus OX=10090 GN=Psmc3ip PE=1 SV=1	sp|Q8K396|MND1_MOUSE (147)-sp|O35047|HOP2_MOUSE (159)	YRECDPQVVEEIR(4)-AATNHVTPEEKEK(11)	NA	NA	NA	NA	NA	NA	0.53	NA	NA	NA	NA	0.53	0.53±NA	NA	NA	NA
P54276_830-P54276_1035	MSH6_MOUSE DNA mismatch repair protein Msh6 OS=Mus musculus OX=10090 GN=Msh6 PE=1 SV=3 | MSH6_MOUSE DNA mismatch repair protein Msh6 OS=Mus musculus OX=10090 GN=Msh6 PE=1 SV=3	sp|P54276|MSH6_MOUSE (830)-sp|P54276|MSH6_MOUSE (1035)	IHNVGSPLKSQNHPDSR(9)-LFCNFDK(3)	NA	NA	NA	NA	NA	NA	NA	0.05	NA	NA	NA	0.05	0.05±NA	NA	NA	NA
Q8VDD5_91-Q8VDD5_74	MYH9_MOUSE Myosin-9 OS=Mus musculus OX=10090 GN=Myh9 PE=1 SV=4 | MYH9_MOUSE Myosin-9 OS=Mus musculus OX=10090 GN=Myh9 PE=1 SV=4	sp|Q61879|MYH10_MOUSE (95)-sp|Q8VDD5|MYH9_MOUSE (74)/sp|Q8VDD5|MYH9_MOUSE (91)-sp|Q8VDD5|MYH9_MOUSE (74)	VEDMAELTCLNEASVLHNLK(9)-VNKDDIQKMNPPK(8)	0.95	NA	NA	0.56	NA	0.555	0.985	2.8	3.41	0.95	0.56	2.8	0.95±0.6909	NA	NA	上升
Q8VDD5_988-Q8VDD5_1324	MYH9_MOUSE Myosin-9 OS=Mus musculus OX=10090 GN=Myh9 PE=1 SV=4 | MYH9_MOUSE Myosin-9 OS=Mus musculus OX=10090 GN=Myh9 PE=1 SV=4	sp|Q8VDD5|MYH9_MOUSE (988)-sp|Q8VDD5|MYH9_MOUSE (1324)	KLEEDQIIMEDQNCK(14)-QKLSLSTK(2)	NA	NA	NA	NA	0.05	NA	0.3	0.000976562	NA	NA	0.05	0.3	0.175±0.125	NA	NA	NA
P58058_57-P58058_69	NADK_MOUSE NAD kinase OS=Mus musculus OX=10090 GN=Nadk PE=1 SV=2 | NADK_MOUSE NAD kinase OS=Mus musculus OX=10090 GN=Nadk PE=1 SV=2	sp|P58058|NADK_MOUSE (57)-sp|P58058|NADK_MOUSE (69)	SLSASPALGSTKEFR(12)-SLHGPCPVTTFGPK(6)	NA	NA	0.05	NA	NA	NA	NA	NA	NA	0.05	NA	NA	0.05±NA	NA	NA	NA
P58058_69-Q91XZ2_11	NADK_MOUSE NAD kinase OS=Mus musculus OX=10090 GN=Nadk PE=1 SV=2 | PCDB8_MOUSE Protocadherin beta-8 OS=Mus musculus OX=10090 GN=Pcdhb8 PE=1 SV=1	sp|P58058|NADK_MOUSE (69)-sp|Q91XZ2|PCDB8_MOUSE (11)	SLHGPCPVTTFGPK(6)-ETALTKTPEKR(10)	NA	NA	NA	NA	NA	NA	NA	0.01	NA	NA	NA	0.01	0.01±NA	NA	NA	NA
Q8K1X4_42-Q8K1X4_36	NCKPL_MOUSE Nck-associated protein 1-like OS=Mus musculus OX=10090 GN=Nckap1l PE=1 SV=1 | NCKPL_MOUSE Nck-associated protein 1-like OS=Mus musculus OX=10090 GN=Nckap1l PE=1 SV=1	sp|Q8K1X4|NCKPL_MOUSE (42)-sp|Q8K1X4|NCKPL_MOUSE (36)	SKPPFLLEK(2)-TCSDSK(2)	NA	NA	0.88	NA	NA	NA	NA	0.95	NA	0.88	NA	0.95	0.915±0.035	NA	NA	NA
P70257_332-Q6ZPV2_354	NFIX_MOUSE Nuclear factor 1 X-type OS=Mus musculus OX=10090 GN=Nfix PE=1 SV=2 | INO80_MOUSE Chromatin-remodeling ATPase INO80 OS=Mus musculus OX=10090 GN=Ino80 PE=1 SV=2	sp|P70257|NFIX_MOUSE (332)-sp|Q6ZPV2|INO80_MOUSE (354)	LDFCSALSSQGSSPR(4)-KYEKVEKEHR(4)	NA	NA	NA	NA	NA	24.8	NA	NA	NA	NA	24.8	NA	24.8±NA	NA	NA	NA
Q8R1F1_507-Q8R1F1_334	NIBA2_MOUSE Protein Niban 2 OS=Mus musculus OX=10090 GN=Niban2 PE=1 SV=2 | NIBA2_MOUSE Protein Niban 2 OS=Mus musculus OX=10090 GN=Niban2 PE=1 SV=2	sp|Q8R1F1|NIBA2_MOUSE (507)-sp|Q8R1F1|NIBA2_MOUSE (334)	KLAPTCK(1)-AEVCVR(4)	NA	NA	NA	NA	NA	NA	1.06	NA	0.87	NA	NA	1.04	1.04±NA	NA	NA	NA
Q9CPT5_64-Q9CPT5_36	NOP16_MOUSE Nucleolar protein 16 OS=Mus musculus OX=10090 GN=Nop16 PE=1 SV=1 | NOP16_MOUSE Nucleolar protein 16 OS=Mus musculus OX=10090 GN=Nop16 PE=1 SV=1	sp|Q9CPT5|NOP16_MOUSE (64)-sp|Q9CPT5|NOP16_MOUSE (36)	QNLAEMGLAMDPNKAVPLR(14)-IECSHIR(3)	NA	NA	NA	NA	NA	0.87	NA	NA	NA	NA	0.87	NA	0.87±NA	NA	NA	NA
Q91V88_75-P60710_328	NPNT_MOUSE Nephronectin OS=Mus musculus OX=10090 GN=Npnt PE=1 SV=1 | ACTB_MOUSE Actin, cytoplasmic 1 OS=Mus musculus OX=10090 GN=Actb PE=1 SV=1	sp|Q91V88|NPNT_MOUSE (75)-sp|P63260|ACTG_MOUSE (328)/sp|Q91V88|NPNT_MOUSE (75)-sp|P68134|ACTS_MOUSE (330)/sp|Q91V88|NPNT_MOUSE (75)-sp|P62737|ACTA_MOUSE (330)/sp|Q91V88|NPNT_MOUSE (75)-sp|P60710|ACTB_MOUSE (328)/sp|Q91V88|NPNT_MOUSE (75)-sp|P68033|ACTC_MOUSE (330)/sp|Q91V88|NPNT_MOUSE (75)-sp|Q8BFZ3|ACTBL_MOUSE (329)/sp|Q91V88|NPNT_MOUSE (75)-sp|P63268|ACTH_MOUSE (329)	CKCHPGFAGK(1)-IKIIAPPER(2)	NA	NA	NA	NA	NA	NA	NA	0.09	NA	NA	NA	0.09	0.09±NA	NA	NA	NA
Q8BH74_645-Q8BH74_699	NU107_MOUSE Nuclear pore complex protein Nup107 OS=Mus musculus OX=10090 GN=Nup107 PE=1 SV=1 | NU107_MOUSE Nuclear pore complex protein Nup107 OS=Mus musculus OX=10090 GN=Nup107 PE=1 SV=1	sp|Q8BH74|NU107_MOUSE (645)-sp|Q8BH74|NU107_MOUSE (699)	TVVENICK(7)-KFLALK(1)	1.29	NA	0.98	1.06	NA	1.03	NA	NA	1.61	0.98	1.055	1.61	1.055±0.1987	0.6217	NA	上升
P09405_478-P09405_544	NUCL_MOUSE Nucleolin OS=Mus musculus OX=10090 GN=Ncl PE=1 SV=2 | NUCL_MOUSE Nucleolin OS=Mus musculus OX=10090 GN=Ncl PE=1 SV=2	sp|P09405|NUCL_MOUSE (478)-sp|P09405|NUCL_MOUSE (544)	TGKTSTWSGESK(3)-EALNSCNK(6)	1.05	NA	NA	0.14	1.4	0.33	NA	0.16	NA	1.05	0.33	0.16	0.33±0.2728	NA	NA	下降
Q9Z110_149-Q9Z110_88	P5CS_MOUSE Delta-1-pyrroline-5-carboxylate synthase OS=Mus musculus OX=10090 GN=Aldh18a1 PE=1 SV=2 | P5CS_MOUSE Delta-1-pyrroline-5-carboxylate synthase OS=Mus musculus OX=10090 GN=Aldh18a1 PE=1 SV=2	sp|Q9Z110|P5CS_MOUSE (149)-sp|Q9Z110|P5CS_MOUSE (88)	QALHSGQNHLKEMAIPVLEAR(11)-GDECGLALGR(4)	NA	NA	NA	NA	NA	NA	NA	0.85	NA	NA	NA	0.85	0.85±NA	NA	NA	NA
P47713_725-A2AGL3_4281	PA24A_MOUSE Cytosolic phospholipase A2 OS=Mus musculus OX=10090 GN=Pla2g4a PE=1 SV=1 | RYR3_MOUSE Ryanodine receptor 3 OS=Mus musculus OX=10090 GN=Ryr3 PE=1 SV=1	sp|P47713|PA24A_MOUSE (725)-sp|A2AGL3|RYR3_MOUSE (4281)	CSVSLSNVEAR(1)-KEGGLK(1)	NA	NA	NA	0.78	NA	NA	NA	NA	NA	NA	0.78	NA	0.78±NA	NA	NA	NA
Q9CY58_11-Q9CY58_37	PAIRB_MOUSE Plasminogen activator inhibitor 1 RNA-binding protein OS=Mus musculus OX=10090 GN=Serbp1 PE=1 SV=2 | PAIRB_MOUSE Plasminogen activator inhibitor 1 RNA-binding protein OS=Mus musculus OX=10090 GN=Serbp1 PE=1 SV=2	sp|Q9CY58|PAIRB_MOUSE (11)-sp|Q9CY58|PAIRB_MOUSE (37)	PGHLQEGFGCVVTNR(10)-AAENKK(5)	NA	NA	0.99	0.48	NA	0.72	NA	NA	NA	0.99	0.6	NA	0.795±0.195	NA	NA	NA
Q9CY58_11-Q9CY58_39	PAIRB_MOUSE Plasminogen activator inhibitor 1 RNA-binding protein OS=Mus musculus OX=10090 GN=Serbp1 PE=1 SV=2 | PAIRB_MOUSE Plasminogen activator inhibitor 1 RNA-binding protein OS=Mus musculus OX=10090 GN=Serbp1 PE=1 SV=2	sp|Q9CY58|PAIRB_MOUSE (11)-sp|Q9CY58|PAIRB_MOUSE (39)	PGHLQEGFGCVVTNR(10)-KEAGGGGVGGPGAK(1)	0.98	0.875	0.97	NA	1.09	0.715	0.375	0.23	1.21	0.98	0.96	0.52	0.96±0.1501	0.8062	0.3347	下降
Q9CY58_11-P62889_57	PAIRB_MOUSE Plasminogen activator inhibitor 1 RNA-binding protein OS=Mus musculus OX=10090 GN=Serbp1 PE=1 SV=2 | RL30_MOUSE 60S ribosomal protein L30 OS=Mus musculus OX=10090 GN=Rpl30 PE=1 SV=2	sp|Q9CY58|PAIRB_MOUSE (11)-sp|P62889|RL30_MOUSE (57)	PGHLQEGFGCVVTNR(10)-KSEIEYYAMLAK(1)	NA	NA	NA	NA	NA	NA	0.18	NA	NA	NA	NA	0.18	0.18±NA	NA	NA	NA
Q9CY58_11-P62889_9	PAIRB_MOUSE Plasminogen activator inhibitor 1 RNA-binding protein OS=Mus musculus OX=10090 GN=Serbp1 PE=1 SV=2 | RL30_MOUSE 60S ribosomal protein L30 OS=Mus musculus OX=10090 GN=Rpl30 PE=1 SV=2	sp|Q9CY58|PAIRB_MOUSE (11)-sp|P62889|RL30_MOUSE (9)	PGHLQEGFGCVVTNR(10)-KSLESINSR(1)	NA	0.79	0.95	0.695	NA	NA	NA	0.26	NA	0.95	0.695	0.26	0.695±0.2014	NA	NA	下降
Q61990_181-P60335_54	PCBP2_MOUSE Poly(rC)-binding protein 2 OS=Mus musculus OX=10090 GN=Pcbp2 PE=1 SV=1 | PCBP1_MOUSE Poly(rC)-binding protein 1 OS=Mus musculus OX=10090 GN=Pcbp1 PE=1 SV=1	sp|Q61990|PCBP2_MOUSE (181)-sp|P60335|PCBP1_MOUSE (54)/sp|Q61990|PCBP2_MOUSE (181)-sp|Q61990|PCBP2_MOUSE (54)/sp|Q61990|PCBP2_MOUSE (181)-sp|P57722|PCBP3_MOUSE (86)	GVTIPYRPKPSSSPVIFAGGQDR(9)-INISEGNCPER(8)	NA	NA	NA	NA	NA	NA	0.41	0.57	0.63	NA	NA	0.6	0.6±NA	NA	NA	NA
Q61990_181-Q61990_54	PCBP2_MOUSE Poly(rC)-binding protein 2 OS=Mus musculus OX=10090 GN=Pcbp2 PE=1 SV=1 | PCBP2_MOUSE Poly(rC)-binding protein 2 OS=Mus musculus OX=10090 GN=Pcbp2 PE=1 SV=1	sp|Q61990|PCBP2_MOUSE (181)-sp|P60335|PCBP1_MOUSE (54)/sp|Q61990|PCBP2_MOUSE (181)-sp|Q61990|PCBP2_MOUSE (54)/sp|Q61990|PCBP2_MOUSE (181)-sp|P57722|PCBP3_MOUSE (86)	GVTIPYRPKPSSSPVIFAGGQDR(9)-INISEGNCPER(8)	NA	NA	0.77	1.2	NA	1024	NA	NA	NA	0.77	1.2	NA	0.985±0.215	NA	NA	NA
Q61990_54-Q61990_32	PCBP2_MOUSE Poly(rC)-binding protein 2 OS=Mus musculus OX=10090 GN=Pcbp2 PE=1 SV=1 | PCBP2_MOUSE Poly(rC)-binding protein 2 OS=Mus musculus OX=10090 GN=Pcbp2 PE=1 SV=1	sp|P60335|PCBP1_MOUSE (54)-sp|P60335|PCBP1_MOUSE (32)/sp|P60335|PCBP1_MOUSE (54)-sp|Q61990|PCBP2_MOUSE (32)/sp|Q61990|PCBP2_MOUSE (54)-sp|P60335|PCBP1_MOUSE (32)/sp|Q61990|PCBP2_MOUSE (54)-sp|Q61990|PCBP2_MOUSE (32)/sp|P57722|PCBP3_MOUSE (86)-sp|P60335|PCBP1_MOUSE (32)/sp|P57722|PCBP3_MOUSE (86)-sp|Q61990|PCBP2_MOUSE (32)	INISEGNCPER(8)-KGESVK(1)	NA	1.11	NA	NA	NA	NA	NA	NA	NA	1.11	NA	NA	1.11±NA	NA	NA	NA
O35904_90-Q6NXK8_390	PK3CD_MOUSE Phosphatidylinositol 4,5-bisphosphate 3-kinase catalytic subunit delta isoform OS=Mus musculus OX=10090 GN=Pik3cd PE=1 SV=2 | ASIC1_MOUSE Acid-sensing ion channel 1 OS=Mus musculus OX=10090 GN=Asic1 PE=1 SV=1	sp|O35904|PK3CD_MOUSE (90)-sp|Q6NXK8|ASIC1_MOUSE (390)	LCDIQPFLPVLR(2)-ASAKYLAKK(8)	NA	NA	NA	NA	NA	NA	NA	NA	0.05	NA	NA	0.05	0.05±NA	NA	NA	NA
O35904_90-O35904_690	PK3CD_MOUSE Phosphatidylinositol 4,5-bisphosphate 3-kinase catalytic subunit delta isoform OS=Mus musculus OX=10090 GN=Pik3cd PE=1 SV=2 | PK3CD_MOUSE Phosphatidylinositol 4,5-bisphosphate 3-kinase catalytic subunit delta isoform OS=Mus musculus OX=10090 GN=Pik3cd PE=1 SV=2	sp|O35904|PK3CD_MOUSE (90)-sp|O35904|PK3CD_MOUSE (690)	LCDIQPFLPVLR(2)-QGEALSKLK(7)	1.54	NA	NA	NA	NA	NA	NA	NA	NA	1.54	NA	NA	1.54±NA	NA	NA	NA
Q9QXS1_3060-Q9QXS1_3117	PLEC_MOUSE Plectin OS=Mus musculus OX=10090 GN=Plec PE=1 SV=3 | PLEC_MOUSE Plectin OS=Mus musculus OX=10090 GN=Plec PE=1 SV=3	sp|Q9QXS1|PLEC_MOUSE (3060)-sp|Q9QXS1|PLEC_MOUSE (3117)	ATVSAPFGKFQGR(9)-GQLCFEGLR(4)	NA	NA	NA	NA	NA	0.21	NA	0.63	NA	NA	0.21	0.63	0.42±0.21	NA	NA	NA
Q61233_101-Q61233_82	PLSL_MOUSE Plastin-2 OS=Mus musculus OX=10090 GN=Lcp1 PE=1 SV=4 | PLSL_MOUSE Plastin-2 OS=Mus musculus OX=10090 GN=Lcp1 PE=1 SV=4	sp|Q61233|PLSL_MOUSE (101)-sp|Q61233|PLSL_MOUSE (82)	EGICAIGGTSEQSSVGTQHSYSEEEK(4)-VFHGLKSTEVAK(6)	20	20	NA	NA	NA	1.24	NA	0.66	NA	20	1.24	0.66	1.24±6.3522	NA	NA	下降
Q61233_42-Q61233_88	PLSL_MOUSE Plastin-2 OS=Mus musculus OX=10090 GN=Lcp1 PE=1 SV=4 | PLSL_MOUSE Plastin-2 OS=Mus musculus OX=10090 GN=Lcp1 PE=1 SV=4	sp|Q61233|PLSL_MOUSE (42)-sp|Q61233|PLSL_MOUSE (88)	AACLPLPGYR(3)-STEVAKTFR(6)	1.03	1.18	0.57	1.22	0.67	0.69	NA	0.41	0.65	0.99	0.77	0.57	0.77±0.1213	0.8082	0.2152	下降
Q61233_82-Q61233_42	PLSL_MOUSE Plastin-2 OS=Mus musculus OX=10090 GN=Lcp1 PE=1 SV=4 | PLSL_MOUSE Plastin-2 OS=Mus musculus OX=10090 GN=Lcp1 PE=1 SV=4	sp|Q61233|PLSL_MOUSE (82)-sp|Q61233|PLSL_MOUSE (42)	VFHGLKSTEVAK(6)-AACLPLPGYR(3)	0.89	0.87	0.84	1.17	0.88	0.695	0.445	0.5	0.76	0.87	0.88	0.6	0.87±0.0917	0.7456	0.0385*	下降
Q8BHK0_233-Q8BHK0_316	PNMA2_MOUSE Paraneoplastic antigen Ma2 homolog OS=Mus musculus OX=10090 GN=Pnma2 PE=2 SV=1 | PNMA2_MOUSE Paraneoplastic antigen Ma2 homolog OS=Mus musculus OX=10090 GN=Pnma2 PE=2 SV=1	sp|Q8BHK0|PNMA2_MOUSE (233)-sp|Q8BHK0|PNMA2_MOUSE (316)	GPALDLMHIVQADNPSISVGECLEAFK(22)-LQELKDQGPLPTFLQLMK(5)	NA	NA	NA	NA	NA	NA	0.44	NA	NA	NA	NA	0.44	0.44±NA	NA	NA	NA
Q8K1R3_668-Q8K1R3_616	PNPT1_MOUSE Polyribonucleotide nucleotidyltransferase 1, mitochondrial OS=Mus musculus OX=10090 GN=Pnpt1 PE=1 SV=1 | PNPT1_MOUSE Polyribonucleotide nucleotidyltransferase 1, mitochondrial OS=Mus musculus OX=10090 GN=Pnpt1 PE=1 SV=1	sp|Q8K1R3|PNPT1_MOUSE (668)-sp|Q8K1R3|PNPT1_MOUSE (616)	DFITEICR(7)-VPLSKR(5)	0.78	NA	0.99	2.69	1.22	1.135	NA	NA	NA	0.885	1.21	NA	1.0475±0.1625	0.3117	NA	NA
Q9CR16_349-Q8R2U0_315	PPID_MOUSE Peptidyl-prolyl cis-trans isomerase D OS=Mus musculus OX=10090 GN=Ppid PE=1 SV=3 | SEH1_MOUSE Nucleoporin SEH1 OS=Mus musculus OX=10090 GN=Seh1l PE=2 SV=1	sp|Q9CR16|PPID_MOUSE (349)-sp|Q8R2U0|SEH1_MOUSE (315)	AIQAELLKVK(8)-CTGILK(1)	NA	NA	0.96	0.96	0.86	NA	0.93	0.71	0.74	0.96	0.91	0.74	0.91±0.0666	NA	NA	下降
P35700_173-P35700_120	PRDX1_MOUSE Peroxiredoxin-1 OS=Mus musculus OX=10090 GN=Prdx1 PE=1 SV=1 | PRDX1_MOUSE Peroxiredoxin-1 OS=Mus musculus OX=10090 GN=Prdx1 PE=1 SV=1	sp|P35700|PRDX1_MOUSE (173)-sp|P35700|PRDX1_MOUSE (120)	HGEVCPAGWKPGSDTIKPDVNK(5)-TIAQDYGVLKADEGISFR(10)	1.33	NA	NA	1.735	2.35	1.1	1.39	NA	0.78	1.33	1.42	1.085	1.33±0.1001	NA	NA	下降
P35700_173-P35700_136	PRDX1_MOUSE Peroxiredoxin-1 OS=Mus musculus OX=10090 GN=Prdx1 PE=1 SV=1 | PRDX1_MOUSE Peroxiredoxin-1 OS=Mus musculus OX=10090 GN=Prdx1 PE=1 SV=1	sp|P35700|PRDX1_MOUSE (173)-sp|P35700|PRDX1_MOUSE (136)	HGEVCPAGWKPGSDTIKPDVNK(5)-GLFIIDDKGILR(8)	NA	NA	NA	NA	0.99	NA	NA	1.32	NA	NA	0.99	1.32	1.155±0.165	NA	NA	NA
P35700_173-P35700_192	PRDX1_MOUSE Peroxiredoxin-1 OS=Mus musculus OX=10090 GN=Prdx1 PE=1 SV=1 | PRDX1_MOUSE Peroxiredoxin-1 OS=Mus musculus OX=10090 GN=Prdx1 PE=1 SV=1	sp|P35700|PRDX1_MOUSE (173)-sp|P35700|PRDX1_MOUSE (192)	HGEVCPAGWKPGSDTIKPDVNK(5)-SKEYFSK(2)	1.06	512.435	2.66	2.58	1.39	1.265	0.585	0.99	0.63	1.065	1.495	0.585	1.065±0.2173	0.3736	0.3711	下降
P35700_173-P35700_197	PRDX1_MOUSE Peroxiredoxin-1 OS=Mus musculus OX=10090 GN=Prdx1 PE=1 SV=1 | PRDX1_MOUSE Peroxiredoxin-1 OS=Mus musculus OX=10090 GN=Prdx1 PE=1 SV=1	sp|P35700|PRDX1_MOUSE (173)-sp|P35700|PRDX1_MOUSE (197)	HGEVCPAGWKPGSDTIKPDVNK(5)-EYFSKQK(5)	NA	NA	NA	NA	NA	1.29	NA	1.49	0.98	NA	1.29	1.235	1.2625±0.0275	NA	NA	NA
P35700_173-Q61171_119	PRDX1_MOUSE Peroxiredoxin-1 OS=Mus musculus OX=10090 GN=Prdx1 PE=1 SV=1 | PRDX2_MOUSE Peroxiredoxin-2 OS=Mus musculus OX=10090 GN=Prdx2 PE=1 SV=3	sp|P35700|PRDX1_MOUSE (173)-sp|Q61171|PRDX2_MOUSE (119)	HGEVCPAGWKPGSDTIKPDVNK(5)-SLSQNYGVLKNDEGIAYR(10)	NA	NA	NA	4.37	NA	NA	NA	NA	NA	NA	4.37	NA	4.37±NA	NA	NA	NA
P20108_230-P20108_254	PRDX3_MOUSE Thioredoxin-dependent peroxide reductase, mitochondrial OS=Mus musculus OX=10090 GN=Prdx3 PE=1 SV=1 | PRDX3_MOUSE Thioredoxin-dependent peroxide reductase, mitochondrial OS=Mus musculus OX=10090 GN=Prdx3 PE=1 SV=1	sp|P20108|PRDX3_MOUSE (230)-sp|P20108|PRDX3_MOUSE (254)	AFQFVETHGEVCPANWTPESPTIKPSPTASK(12)-EYFEKVHQ(5)	NA	NA	NA	2.2	NA	NA	NA	NA	20	NA	2.2	20	11.1±8.9	NA	NA	NA
Q9QUG3_62-Q2TL60_359	PRND_MOUSE Prion-like protein doppel OS=Mus musculus OX=10090 GN=Prnd PE=1 SV=1 | ZN667_MOUSE Zinc finger protein 667 OS=Mus musculus OX=10090 GN=Znf667 PE=2 SV=1	sp|Q9QUG3|PRND_MOUSE (62)-sp|Q2TL60|ZN667_MOUSE (359)	VAENRPGAFIKQGR(11)-IHTSGNPYKCDK(10)	NA	NA	NA	NA	NA	NA	0.1	NA	NA	NA	NA	0.1	0.1±NA	NA	NA	NA
Q8BKS9_568-Q8BKS9_575	PUM3_MOUSE Pumilio homolog 3 OS=Mus musculus OX=10090 GN=Pum3 PE=1 SV=2 | PUM3_MOUSE Pumilio homolog 3 OS=Mus musculus OX=10090 GN=Pum3 PE=1 SV=2	sp|Q8BKS9|PUM3_MOUSE (568)-sp|Q8BKS9|PUM3_MOUSE (575)	MKESGK(2)-EGCFAK(3)	NA	NA	NA	NA	NA	0.83	NA	NA	NA	NA	0.83	NA	0.83±NA	NA	NA	NA
Q8BKS9_609-Q8BKS9_568	PUM3_MOUSE Pumilio homolog 3 OS=Mus musculus OX=10090 GN=Pum3 PE=1 SV=2 | PUM3_MOUSE Pumilio homolog 3 OS=Mus musculus OX=10090 GN=Pum3 PE=1 SV=2	sp|Q8BKS9|PUM3_MOUSE (609)-sp|Q8BKS9|PUM3_MOUSE (568)	GAIILSSLLQSCDQEVVNK(12)-MKESGK(2)	NA	NA	0.77	NA	NA	NA	NA	0.4	0.45	0.77	NA	0.425	0.5975±0.1725	NA	NA	NA
Q91VU7_185-Q91VU7_318	PUS7_MOUSE Pseudouridylate synthase 7 homolog OS=Mus musculus OX=10090 GN=Pus7 PE=2 SV=2 | PUS7_MOUSE Pseudouridylate synthase 7 homolog OS=Mus musculus OX=10090 GN=Pus7 PE=2 SV=2	sp|Q91VU7|PUS7_MOUSE (185)-sp|Q91VU7|PUS7_MOUSE (318)	QQLEELQLFKNK(10)-CLMNLK(1)	NA	NA	NA	NA	NA	NA	NA	NA	0.21	NA	NA	0.21	0.21±NA	NA	NA	NA
Q9DD03_138-P97315_143	RAB13_MOUSE Ras-related protein Rab-13 OS=Mus musculus OX=10090 GN=Rab13 PE=1 SV=1 | CSRP1_MOUSE Cysteine and glycine-rich protein 1 OS=Mus musculus OX=10090 GN=Csrp1 PE=1 SV=3	sp|Q9DD03|RAB13_MOUSE (138)-sp|P97315|CSRP1_MOUSE (143)	QVQREQAEKLAREHR(9)-SWHKSCFR(6)	NA	NA	NA	NA	NA	509.67	NA	NA	NA	NA	509.67	NA	509.67±NA	NA	NA	NA
P34022_132-Q5DTW7_1047	RANG_MOUSE Ran-specific GTPase-activating protein OS=Mus musculus OX=10090 GN=Ranbp1 PE=1 SV=2 | RESF1_MOUSE Retroelement silencing factor 1 OS=Mus musculus OX=10090 GN=Resf1 PE=1 SV=2	sp|P34022|RANG_MOUSE (132)-sp|Q5DTW7|RESF1_MOUSE (1047)	AWVWNTHADFADECPK(14)-KGNFKIR(5)	NA	NA	NA	NA	NA	NA	NA	NA	12.31	NA	NA	12.31	12.31±NA	NA	NA	NA
P62746_7-Q4U2R1_3880	RHOB_MOUSE Rho-related GTP-binding protein RhoB OS=Mus musculus OX=10090 GN=Rhob PE=1 SV=1 | HERC2_MOUSE E3 ubiquitin-protein ligase HERC2 OS=Mus musculus OX=10090 GN=Herc2 PE=1 SV=3	sp|P62746|RHOB_MOUSE (7)-sp|Q4U2R1|HERC2_MOUSE (3880)	KKLVVVGDGACGK(2)-WAWFRRYCMASR(8)	NA	NA	NA	0.03	NA	NA	NA	NA	NA	NA	0.03	NA	0.03±NA	NA	NA	NA
P86048_121-P86048_105	RL10L_MOUSE 60S ribosomal protein L10-like OS=Mus musculus OX=10090 GN=Rpl10l PE=2 SV=1 | RL10L_MOUSE 60S ribosomal protein L10-like OS=Mus musculus OX=10090 GN=Rpl10l PE=2 SV=1	sp|P86048|RL10L_MOUSE (121)-sp|P86048|RL10L_MOUSE (105)/sp|P86048|RL10L_MOUSE (121)-sp|Q6ZWV3|RL10_MOUSE (105)/sp|Q6ZWV3|RL10_MOUSE (121)-sp|P86048|RL10L_MOUSE (105)/sp|Q6ZWV3|RL10_MOUSE (121)-sp|Q6ZWV3|RL10_MOUSE (105)	GAFGKPQGTVAR(5)-MLSCAGADR(4)	0.915	0.98	0.82	0.84	0.74	0.7	0.63	0.65	0.73	0.91	0.73	0.63	0.73±0.0819	0.0808	0.0134*	下降
Q9D1R9_85-Q9D1R9_49	RL34_MOUSE 60S ribosomal protein L34 OS=Mus musculus OX=10090 GN=Rpl34 PE=1 SV=2 | RL34_MOUSE 60S ribosomal protein L34 OS=Mus musculus OX=10090 GN=Rpl34 PE=1 SV=2	sp|Q9D1R9|RL34_MOUSE (85)-sp|Q9D1R9|RL34_MOUSE (49)	AYGGSMCAKCVR(9)-SACGVCPGR(6)	0.88	NA	0.4	0.87	1.48	1.37	0.78	0.33	1.13	0.64	1.35	0.78	0.78±0.2171	0.1404	0.7795	下降
P62918_46-Q9D1R9_46	RL8_MOUSE 60S ribosomal protein L8 OS=Mus musculus OX=10090 GN=Rpl8 PE=1 SV=2 | RL34_MOUSE 60S ribosomal protein L34 OS=Mus musculus OX=10090 GN=Rpl34 PE=1 SV=2	sp|P62918|RL8_MOUSE (46)-sp|Q9D1R9|RL34_MOUSE (46)	GIVKDIIHDPGR(4)-SACGVCPGR(3)	NA	NA	NA	0.67	NA	NA	3.67	NA	NA	NA	0.67	3.67	2.17±1.5	NA	NA	NA
Q31125_288-Q31125_276	S39A7_MOUSE Zinc transporter SLC39A7 OS=Mus musculus OX=10090 GN=Slc39a7 PE=1 SV=2 | S39A7_MOUSE Zinc transporter SLC39A7 OS=Mus musculus OX=10090 GN=Slc39a7 PE=1 SV=2	sp|Q31125|S39A7_MOUSE (288)-sp|Q31125|S39A7_MOUSE (276)	EKPSTEEEKEVGGLR(9)-HECSSK(3)	NA	NA	NA	NA	NA	NA	NA	1.48	NA	NA	NA	1.48	1.48±NA	NA	NA	NA
Q9CQS8_20-Q9CQS8_39	SC61B_MOUSE Protein transport protein Sec61 subunit beta OS=Mus musculus OX=10090 GN=Sec61b PE=1 SV=3 | SC61B_MOUSE Protein transport protein Sec61 subunit beta OS=Mus musculus OX=10090 GN=Sec61b PE=1 SV=3	sp|Q9CQS8|SC61B_MOUSE (20)-sp|Q9CQS8|SC61B_MOUSE (39)	SPSKAVAAR(4)-NASCGTR(4)	NA	NA	NA	NA	NA	NA	NA	NA	0.74	NA	NA	0.74	0.74±NA	NA	NA	NA
P59708_114-Q8C8U0_140	SF3B6_MOUSE Splicing factor 3B subunit 6 OS=Mus musculus OX=10090 GN=Sf3b6 PE=1 SV=1 | LIPB1_MOUSE Liprin-beta-1 OS=Mus musculus OX=10090 GN=Ppfibp1 PE=1 SV=3	sp|P59708|SF3B6_MOUSE (114)-sp|Q8C8U0|LIPB1_MOUSE (140)	LLKEKYGINTDPPK(3)-DLEFCLEEHR(5)	NA	NA	NA	NA	NA	0.07	NA	NA	NA	NA	0.07	NA	0.07±NA	NA	NA	NA
Q9ES52_509-Q9ES52_571	SHIP1_MOUSE Phosphatidylinositol 3,4,5-trisphosphate 5-phosphatase 1 OS=Mus musculus OX=10090 GN=Inpp5d PE=1 SV=2 | SHIP1_MOUSE Phosphatidylinositol 3,4,5-trisphosphate 5-phosphatase 1 OS=Mus musculus OX=10090 GN=Inpp5d PE=1 SV=2	sp|Q9ES52|SHIP1_MOUSE (509)-sp|Q9ES52|SHIP1_MOUSE (571)	ISHICTDNVK(5)-FLALGDKK(7)	NA	NA	0.63	0.99	NA	NA	0.34	0.52	NA	0.63	0.99	0.52	0.63±0.1419	NA	NA	下降
Q6P4S6_1168-Q8K1K9_367	SIK3_MOUSE Serine/threonine-protein kinase SIK3 OS=Mus musculus OX=10090 GN=Sik3 PE=1 SV=3 | HINFP_MOUSE Histone H4 transcription factor OS=Mus musculus OX=10090 GN=Hinfp PE=2 SV=3	sp|Q6P4S6|SIK3_MOUSE (1168)-sp|Q8K1K9|HINFP_MOUSE (367)	VPSRESVLGNCLER(11)-HQFKWPSGHPR(4)	NA	NA	NA	NA	NA	0.00596964	NA	NA	NA	NA	0.00596964	NA	0.005969645±NA	NA	NA	NA
Q8R3P9_782-Q9QY06_974	SLF1_MOUSE SMC5-SMC6 complex localization factor protein 1 OS=Mus musculus OX=10090 GN=Slf1 PE=1 SV=3 | MYO9B_MOUSE Unconventional myosin-IXb OS=Mus musculus OX=10090 GN=Myo9b PE=1 SV=2	sp|Q8R3P9|SLF1_MOUSE (782)-sp|Q9QY06|MYO9B_MOUSE (974)	KSEELSCSKENCPSLVTK(7)-KHFVQMK(1)	NA	NA	NA	NA	NA	8.33	NA	NA	NA	NA	8.33	NA	8.33±NA	NA	NA	NA
Q9CU62_1210-Q9CU62_72	SMC1A_MOUSE Structural maintenance of chromosomes protein 1A OS=Mus musculus OX=10090 GN=Smc1a PE=1 SV=4 | SMC1A_MOUSE Structural maintenance of chromosomes protein 1A OS=Mus musculus OX=10090 GN=Smc1a PE=1 SV=4	sp|Q9CU62|SMC1A_MOUSE (1210)-sp|Q9CU62|SMC1A_MOUSE (72)	AESLIGVYPEQGDCVISK(14)-DLIHGAPVGKPAANR(10)	NA	NA	NA	NA	NA	NA	NA	NA	0.235	NA	NA	0.235	0.235±NA	NA	NA	NA
Q8CG47_996-Q8CG48_893	SMC4_MOUSE Structural maintenance of chromosomes protein 4 OS=Mus musculus OX=10090 GN=Smc4 PE=1 SV=1 | SMC2_MOUSE Structural maintenance of chromosomes protein 2 OS=Mus musculus OX=10090 GN=Smc2 PE=1 SV=2	sp|Q8CG47|SMC4_MOUSE (996)-sp|Q8CG48|SMC2_MOUSE (893)	NLLQELKVIQENEHALQK(7)-CAEVAK(1)	1.17	1.12	0.825	0.46	NA	NA	0.000976562	0.93	1.67	1.05	0.46	0.94	0.94±0.1811	NA	0.7465	上升
Q6P5D8_1368-Q6P5D8_1334	SMHD1_MOUSE Structural maintenance of chromosomes flexible hinge domain-containing protein 1 OS=Mus musculus OX=10090 GN=Smchd1 PE=1 SV=2 | SMHD1_MOUSE Structural maintenance of chromosomes flexible hinge domain-containing protein 1 OS=Mus musculus OX=10090 GN=Smchd1 PE=1 SV=2	sp|Q6P5D8|SMHD1_MOUSE (1368)-sp|Q6P5D8|SMHD1_MOUSE (1334)	LTILPDPEKPIR(9)-ANLGVFTVCAPR(9)	NA	NA	NA	NA	NA	NA	NA	0.05	NA	NA	NA	0.05	0.05±NA	NA	NA	NA
Q61234_207-Q61234_17	SNTA1_MOUSE Alpha-1-syntrophin OS=Mus musculus OX=10090 GN=Snta1 PE=1 SV=1 | SNTA1_MOUSE Alpha-1-syntrophin OS=Mus musculus OX=10090 GN=Snta1 PE=1 SV=1	sp|Q61234|SNTA1_MOUSE (207)-sp|Q61234|SNTA1_MOUSE (17)	NLSEAKHVSLK(6)-CGAGSGAGGER(1)	NA	NA	NA	0.77	NA	NA	NA	NA	NA	NA	0.77	NA	0.77±NA	NA	NA	NA
Q9CYN2_26-Q9CYN2_40	SPCS2_MOUSE Signal peptidase complex subunit 2 OS=Mus musculus OX=10090 GN=Spcs2 PE=1 SV=1 | SPCS2_MOUSE Signal peptidase complex subunit 2 OS=Mus musculus OX=10090 GN=Spcs2 PE=1 SV=1	sp|Q9CYN2|SPCS2_MOUSE (26)-sp|Q9CYN2|SPCS2_MOUSE (40)	SGGGGGSSGAGGGPSCGTSSSR(16)-WKIDDKPVK(2)	NA	NA	NA	0.28	NA	NA	NA	0.11	0.21	NA	0.28	0.21	0.245±0.035	NA	NA	NA
Q9CYN2_26-Q9CYN2_66	SPCS2_MOUSE Signal peptidase complex subunit 2 OS=Mus musculus OX=10090 GN=Spcs2 PE=1 SV=1 | SPCS2_MOUSE Signal peptidase complex subunit 2 OS=Mus musculus OX=10090 GN=Spcs2 PE=1 SV=1	sp|Q9CYN2|SPCS2_MOUSE (26)-sp|Q9CYN2|SPCS2_MOUSE (66)	SGGGGGSSGAGGGPSCGTSSSR(16)-KVLLEK(1)	1.16	NA	NA	NA	0.66	0.96	NA	1.53049	0.465	1.16	0.95	0.84	0.95±0.0939	NA	NA	下降
Q9CYN2_26-Q9CYN2_71	SPCS2_MOUSE Signal peptidase complex subunit 2 OS=Mus musculus OX=10090 GN=Spcs2 PE=1 SV=1 | SPCS2_MOUSE Signal peptidase complex subunit 2 OS=Mus musculus OX=10090 GN=Spcs2 PE=1 SV=1	sp|Q9CYN2|SPCS2_MOUSE (26)-sp|Q9CYN2|SPCS2_MOUSE (71)	SGGGGGSSGAGGGPSCGTSSSR(16)-VLLEKYK(5)	NA	NA	NA	0.93	NA	NA	NA	NA	NA	NA	0.93	NA	0.93±NA	NA	NA	NA
Q68FG3_333-Q6DFV3_466	SPT2_MOUSE Protein SPT2 homolog OS=Mus musculus OX=10090 GN=Spty2d1 PE=2 SV=1 | RHG21_MOUSE Rho GTPase-activating protein 21 OS=Mus musculus OX=10090 GN=Arhgap21 PE=1 SV=1	sp|Q68FG3|SPT2_MOUSE (333)-sp|Q6DFV3|RHG21_MOUSE (466)	TPASGTQKSASEHK(8)-LEDSVLMKYCPR(10)	NA	NA	NA	NA	0.91	NA	NA	NA	NA	NA	0.91	NA	0.91±NA	NA	NA	NA
Q64337_113-Q64337_13	SQSTM_MOUSE Sequestosome-1 OS=Mus musculus OX=10090 GN=Sqstm1 PE=1 SV=1 | SQSTM_MOUSE Sequestosome-1 OS=Mus musculus OX=10090 GN=Sqstm1 PE=1 SV=1	sp|Q64337|SQSTM_MOUSE (113)-sp|Q64337|SQSTM_MOUSE (13)	EHRPPCAQEAPR(6)-AYLLGKEEATR(6)	NA	NA	NA	1.53	NA	0.98	2.47	1.1	NA	NA	1.255	1.27	1.2625±0.0075	NA	NA	NA
Q6NV83_65-E9Q0C6_1535	SR140_MOUSE U2 snRNP-associated SURP motif-containing protein OS=Mus musculus OX=10090 GN=U2surp PE=1 SV=3 | K1210_MOUSE Acrosomal protein KIAA1210 OS=Mus musculus OX=10090 GN=Kiaa1210 PE=1 SV=1	sp|Q6NV83|SR140_MOUSE (65)-sp|E9Q0C6|K1210_MOUSE (1535)	ESLCDSPHQNLSR(4)-KEQANK(1)	NA	NA	NA	NA	NA	NA	NA	0.11	NA	NA	NA	0.11	0.11±NA	NA	NA	NA
Q6NV83_65-Q6NV83_80	SR140_MOUSE U2 snRNP-associated SURP motif-containing protein OS=Mus musculus OX=10090 GN=U2surp PE=1 SV=3 | SR140_MOUSE U2 snRNP-associated SURP motif-containing protein OS=Mus musculus OX=10090 GN=U2surp PE=1 SV=3	sp|Q6NV83|SR140_MOUSE (65)-sp|Q6NV83|SR140_MOUSE (80)	ESLCDSPHQNLSR(4)-PLLENKLK(6)	1.3	NA	NA	NA	1.36	0.92	NA	0.79	0.91	1.3	1.19	0.85	1.19±0.1354	NA	NA	下降
Q3U1N2_310-E9PZQ0_2566	SRBP2_MOUSE Sterol regulatory element-binding protein 2 OS=Mus musculus OX=10090 GN=Srebf2 PE=1 SV=2 | RYR1_MOUSE Ryanodine receptor 1 OS=Mus musculus OX=10090 GN=Ryr1 PE=1 SV=1	sp|Q3U1N2|SRBP2_MOUSE (310)-sp|E9PZQ0|RYR1_MOUSE (2566)	QVPGGVKQLDPPK(7)-CAPLFAGTEHR(1)	NA	NA	NA	NA	NA	NA	NA	0.62	NA	NA	NA	0.62	0.62±NA	NA	NA	NA
Q60864_78-Q60864_62	STIP1_MOUSE Stress-induced-phosphoprotein 1 OS=Mus musculus OX=10090 GN=Stip1 PE=1 SV=1 | STIP1_MOUSE Stress-induced-phosphoprotein 1 OS=Mus musculus OX=10090 GN=Stip1 PE=1 SV=1	sp|Q60864|STIP1_MOUSE (78)-sp|Q60864|STIP1_MOUSE (62)	KAAALEFLNR(1)-AYEDGCK(6)	NA	0.91	NA	1.13	0.725	1.11	1.15	1.12	NA	0.91	1.105	1.135	1.105±0.0705	NA	NA	上升
P70452_102-Q3V3E1_331	STX4_MOUSE Syntaxin-4 OS=Mus musculus OX=10090 GN=Stx4 PE=1 SV=1 | UBS3A_MOUSE Ubiquitin-associated and SH3 domain-containing protein A OS=Mus musculus OX=10090 GN=Ubash3a PE=1 SV=1	sp|P70452|STX4_MOUSE (102)-sp|Q3V3E1|UBS3A_MOUSE (331)	EVRAQLKAIEPQK(7)-KDFEASCR(7)	NA	NA	NA	NA	NA	NA	0.05	NA	NA	NA	NA	0.05	0.05±NA	NA	NA	NA
Q8CGC7_1395-Q8CGC7_1377	SYEP_MOUSE Bifunctional glutamate/proline--tRNA ligase OS=Mus musculus OX=10090 GN=Eprs1 PE=1 SV=4 | SYEP_MOUSE Bifunctional glutamate/proline--tRNA ligase OS=Mus musculus OX=10090 GN=Eprs1 PE=1 SV=4	sp|Q8CGC7|SYEP_MOUSE (1395)-sp|Q8CGC7|SYEP_MOUSE (1377)	LTIAEKEAEAK(6)-SCQFVAVR(2)	0.52	NA	NA	0.4	NA	0.36	0.65	NA	0.72	0.52	0.4	0.685	0.52±0.0826	NA	NA	上升
Q8CGC7_744-Q8CGC7_794	SYEP_MOUSE Bifunctional glutamate/proline--tRNA ligase OS=Mus musculus OX=10090 GN=Eprs1 PE=1 SV=4 | SYEP_MOUSE Bifunctional glutamate/proline--tRNA ligase OS=Mus musculus OX=10090 GN=Eprs1 PE=1 SV=4	sp|Q8CGC7|SYEP_MOUSE (744)-sp|Q8CGC7|SYEP_MOUSE (794)	ERPAPAVSSTCATAEDSSVLYSR(11)-EKTGQEYKPGNPSAAAVQTVSTK(2)	3.19	2.84	NA	3.34	2.26	2.555	1.14	2.015	0.86	2.84	2.26	1.14	2.26±0.4989	0.5451	0.0371*	下降
Q8CGC7_961-Q8CGC7_910	SYEP_MOUSE Bifunctional glutamate/proline--tRNA ligase OS=Mus musculus OX=10090 GN=Eprs1 PE=1 SV=4 | SYEP_MOUSE Bifunctional glutamate/proline--tRNA ligase OS=Mus musculus OX=10090 GN=Eprs1 PE=1 SV=4	sp|Q8CGC7|SYEP_MOUSE (961)-sp|Q8CGC7|SYEP_MOUSE (910)	SLTGIEYKPVSATGAEDKDKK(18)-VACQGEVVR(3)	20	NA	NA	NA	NA	NA	NA	NA	NA	20	NA	NA	20±NA	NA	NA	NA
Q8CGC7_974-Q8CGC7_910	SYEP_MOUSE Bifunctional glutamate/proline--tRNA ligase OS=Mus musculus OX=10090 GN=Eprs1 PE=1 SV=4 | SYEP_MOUSE Bifunctional glutamate/proline--tRNA ligase OS=Mus musculus OX=10090 GN=Eprs1 PE=1 SV=4	sp|Q8CGC7|SYEP_MOUSE (974)-sp|Q8CGC7|SYEP_MOUSE (910)	SEKQNKPQK(3)-VACQGEVVR(3)	20	NA	NA	0.88	NA	0.36	0.000976562	NA	0.44	20	0.62	0.44	0.62±6.4902	NA	NA	下降
Q921F2_244-P29341_167	TADBP_MOUSE TAR DNA-binding protein 43 OS=Mus musculus OX=10090 GN=Tardbp PE=1 SV=1 | PABP1_MOUSE Polyadenylate-binding protein 1 OS=Mus musculus OX=10090 GN=Pabpc1 PE=1 SV=2	sp|Q921F2|TADBP_MOUSE (244)-sp|P29341|PABP1_MOUSE (167)/sp|Q921F2|TADBP_MOUSE (244)-sp|Q921F2|TADBP_MOUSE (192)	VAQSLCGEDLIIK(6)-KVFVGR(1)	1.14	NA	0.71	NA	NA	1.39	NA	0.77	NA	1.14	1.39	0.77	1.14±0.1801	NA	NA	下降
Q9WVA4_171-Q9WVA4_124	TAGL2_MOUSE Transgelin-2 OS=Mus musculus OX=10090 GN=Tagln2 PE=1 SV=4 | TAGL2_MOUSE Transgelin-2 OS=Mus musculus OX=10090 GN=Tagln2 PE=1 SV=4	sp|Q9WVA4|TAGL2_MOUSE (171)-sp|Q9WVA4|TAGL2_MOUSE (124)	NFSDNQLQEGKNVIGLQMGTNR(11)-NMACVQR(4)	0.85	NA	0.84	0.61	0.76	0.24	0.000976562	0.22	0.4	0.85	0.61	0.3	0.61±0.1592	0.2200	0.0234*	下降
Q9WVA4_17-Q9WVA4_124	TAGL2_MOUSE Transgelin-2 OS=Mus musculus OX=10090 GN=Tagln2 PE=1 SV=4 | TAGL2_MOUSE Transgelin-2 OS=Mus musculus OX=10090 GN=Tagln2 PE=1 SV=4	sp|Q9WVA4|TAGL2_MOUSE (17)-sp|Q9WVA4|TAGL2_MOUSE (124)	EVQQKIEK(5)-NMACVQR(4)	1.3	1.19	0.77	0.845	0.85	0.75	0.51	0.65	0.6	1.185	0.815	0.6	0.815±0.1708	0.1745	0.0399*	下降
P68369_347-P68369_336	TBA1A_MOUSE Tubulin alpha-1A chain OS=Mus musculus OX=10090 GN=Tuba1a PE=1 SV=1 | TBA1A_MOUSE Tubulin alpha-1A chain OS=Mus musculus OX=10090 GN=Tuba1a PE=1 SV=1	sp|P68373|TBA1C_MOUSE (347)-sp|P68373|TBA1C_MOUSE (336)/sp|P68373|TBA1C_MOUSE (347)-sp|P05214|TBA3_MOUSE (336)/sp|P68373|TBA1C_MOUSE (347)-sp|P68369|TBA1A_MOUSE (336)/sp|P68373|TBA1C_MOUSE (347)-sp|P05213|TBA1B_MOUSE (336)/sp|P05214|TBA3_MOUSE (347)-sp|P68373|TBA1C_MOUSE (336)/sp|P05214|TBA3_MOUSE (347)-sp|P05214|TBA3_MOUSE (336)/sp|P05214|TBA3_MOUSE (347)-sp|P68369|TBA1A_MOUSE (336)/sp|P05214|TB…	TIQFVDWCPTGFK(8)-DVNAAIATIKTK(10)	0.96	1.76	0.685	NA	0.965	0.79	0.52	0.72	1.515	0.94	0.85	0.825	0.85±0.0349	0.5843	0.6504	下降
P05213_347-P05213_336	TBA1B_MOUSE Tubulin alpha-1B chain OS=Mus musculus OX=10090 GN=Tuba1b PE=1 SV=2 | TBA1B_MOUSE Tubulin alpha-1B chain OS=Mus musculus OX=10090 GN=Tuba1b PE=1 SV=2	sp|P68368|TBA4A_MOUSE (347)-sp|P68373|TBA1C_MOUSE (336)/sp|P68368|TBA4A_MOUSE (347)-sp|P05214|TBA3_MOUSE (336)/sp|P68368|TBA4A_MOUSE (347)-sp|P68369|TBA1A_MOUSE (336)/sp|P68368|TBA4A_MOUSE (347)-sp|P05213|TBA1B_MOUSE (336)/sp|P05213|TBA1B_MOUSE (347)-sp|P68373|TBA1C_MOUSE (336)/sp|P05213|TBA1B_MOUSE (347)-sp|P05214|TBA3_MOUSE (336)/sp|P05213|TBA1B_MOUSE (347)-sp|P68369|TBA1A_MOUSE (336)/sp|P05213…	SIQFVDWCPTGFK(8)-DVNAAIATIKTK(10)	0.74	0.98	0.99	1.155	1.02	NA	NA	0.895	0.85	0.86	1.02	0.85	0.86±0.0551	0.2132	0.7916	下降
P68368_347-P68368_336	TBA4A_MOUSE Tubulin alpha-4A chain OS=Mus musculus OX=10090 GN=Tuba4a PE=1 SV=1 | TBA4A_MOUSE Tubulin alpha-4A chain OS=Mus musculus OX=10090 GN=Tuba4a PE=1 SV=1	sp|P68368|TBA4A_MOUSE (347)-sp|P68368|TBA4A_MOUSE (336)/sp|P05213|TBA1B_MOUSE (347)-sp|P68368|TBA4A_MOUSE (336)	SIQFVDWCPTGFK(8)-DVNAAIAAIKTK(10)	1.13	0.54	0.29	1.49	1.085	0.97	NA	0.65	0.9	0.545	1.02	0.775	0.775±0.1371	0.1475	0.7403	上升
P80316_253-P80316_282	TCPE_MOUSE T-complex protein 1 subunit epsilon OS=Mus musculus OX=10090 GN=Cct5 PE=1 SV=1 | TCPE_MOUSE T-complex protein 1 subunit epsilon OS=Mus musculus OX=10090 GN=Cct5 PE=1 SV=1	sp|P80316|TCPE_MOUSE (253)-sp|P80316|TCPE_MOUSE (282)	IAILTCPFEPPKPK(6)-YEKEKFEEMIK(3)	NA	0.89	0.6	1.67	0.75	NA	NA	0.000976562	NA	0.745	1.21	NA	0.9775±0.2325	0.4367	NA	NA
P80316_253-P80316_284	TCPE_MOUSE T-complex protein 1 subunit epsilon OS=Mus musculus OX=10090 GN=Cct5 PE=1 SV=1 | TCPE_MOUSE T-complex protein 1 subunit epsilon OS=Mus musculus OX=10090 GN=Cct5 PE=1 SV=1	sp|P80316|TCPE_MOUSE (253)-sp|P80316|TCPE_MOUSE (284)	IAILTCPFEPPKPK(6)-EKFEEMIK(2)/IAILTCPFEPPKPK(6)-YEKEKFEEMIK(5)	1	0.81	0.81	0.97	1.01	0.65	0.64	0.72	1.105	0.86	0.845	0.72	0.845±0.0444	0.9808	0.7584	下降
P42932_244-P42932_318	TCPQ_MOUSE T-complex protein 1 subunit theta OS=Mus musculus OX=10090 GN=Cct8 PE=1 SV=3 | TCPQ_MOUSE T-complex protein 1 subunit theta OS=Mus musculus OX=10090 GN=Cct8 PE=1 SV=3	sp|P42932|TCPQ_MOUSE (244)-sp|P42932|TCPQ_MOUSE (318)	IAVYSCPFDGMITETK(6)-LNSKWDLR(4)	1.64	0.26	NA	1.08	0.69	0.79	0.33	0.815	0.71	0.95	0.79	0.755	0.79±0.06	0.8684	0.5880	下降
Q9R0Q7_58-Q9R0Q7_33	TEBP_MOUSE Prostaglandin E synthase 3 OS=Mus musculus OX=10090 GN=Ptges3 PE=1 SV=1 | TEBP_MOUSE Prostaglandin E synthase 3 OS=Mus musculus OX=10090 GN=Ptges3 PE=1 SV=1	sp|Q9R0Q7|TEBP_MOUSE (58)-sp|Q9R0Q7|TEBP_MOUSE (33)	HLNEIDLFHCIDPNDSK(10)-DVNVNFEKSK(8)	1.3	2.365	NA	3.06	1.08	0.515	2.79	5.61	NA	1.3	1.08	4.915	1.3±1.2433	0.8104	0.2568	上升
P10639_46-P10639_3	THIO_MOUSE Thioredoxin OS=Mus musculus OX=10090 GN=Txn PE=1 SV=3 | THIO_MOUSE Thioredoxin OS=Mus musculus OX=10090 GN=Txn PE=1 SV=3	sp|P10639|THIO_MOUSE (46)-sp|P10639|THIO_MOUSE (3)	PFFHSLCDK(7)-VKLIESK(2)	NA	NA	NA	NA	NA	NA	NA	0.38	0.44	NA	NA	0.41	0.41±NA	NA	NA	NA
P10639_46-P10639_3	THIO_MOUSE Thioredoxin OS=Mus musculus OX=10090 GN=Txn PE=1 SV=3 | THIO_MOUSE Thioredoxin OS=Mus musculus OX=10090 GN=Txn PE=1 SV=3	sp|P10639|THIO_MOUSE (46)-sp|P10639|THIO_MOUSE (3)	PFFHSLCDK(7)-VKLIESK(2)/MIKPFFHSLCDK(10)-VKLIESK(2)	0.75	NA	1.04	1.67	1	0.86	NA	NA	NA	0.895	1.37	NA	1.1325±0.2375	0.4685	NA	NA
A2ASS6_17689-A2ASS6_33564	TITIN_MOUSE Titin OS=Mus musculus OX=10090 GN=Ttn PE=1 SV=1 | TITIN_MOUSE Titin OS=Mus musculus OX=10090 GN=Ttn PE=1 SV=1	sp|A2ASS6|TITIN_MOUSE (17689)-sp|A2ASS6|TITIN_MOUSE (33564)	AGQKTANCR(4)-HGEDSCK(6)	0.0504883	NA	0.02	NA	NA	NA	NA	NA	NA	0.06	NA	NA	0.06±NA	NA	NA	NA
A2ASS6_20340-A2ASS6_9320	TITIN_MOUSE Titin OS=Mus musculus OX=10090 GN=Ttn PE=1 SV=1 | TITIN_MOUSE Titin OS=Mus musculus OX=10090 GN=Ttn PE=1 SV=1	sp|A2ASS6|TITIN_MOUSE (20340)-sp|A2ASS6|TITIN_MOUSE (9320)	CNAAAQLIR(1)-CKVTIK(2)	NA	NA	NA	NA	NA	0.05	NA	NA	NA	NA	0.05	NA	0.05±NA	NA	NA	NA
P26039_1045-P26039_910	TLN1_MOUSE Talin-1 OS=Mus musculus OX=10090 GN=Tln1 PE=1 SV=2 | TLN1_MOUSE Talin-1 OS=Mus musculus OX=10090 GN=Tln1 PE=1 SV=2	sp|P26039|TLN1_MOUSE (1045)-sp|P26039|TLN1_MOUSE (910)	AQEACGPLEMDSALSVVQNLEK(5)-MATNAAAQNAIKK(12)	3.57	NA	NA	NA	NA	2.15	NA	0.725	0.6	3.57	2.15	0.64	2.15±0.846	NA	NA	下降
F6ZDS4_829-F6ZDS4_298	TPR_MOUSE Nucleoprotein TPR OS=Mus musculus OX=10090 GN=Tpr PE=1 SV=1 | TPR_MOUSE Nucleoprotein TPR OS=Mus musculus OX=10090 GN=Tpr PE=1 SV=1	sp|F6ZDS4|TPR_MOUSE (829)-sp|F6ZDS4|TPR_MOUSE (298)	LTATTQKQEQIINTMTQDLR(7)-CNLENK(1)	NA	NA	NA	NA	NA	NA	1024	NA	0.1	NA	NA	0.1	0.1±NA	NA	NA	NA
Q02053_528-Q02053_632	UBA1_MOUSE Ubiquitin-like modifier-activating enzyme 1 OS=Mus musculus OX=10090 GN=Uba1 PE=1 SV=1 | UBA1_MOUSE Ubiquitin-like modifier-activating enzyme 1 OS=Mus musculus OX=10090 GN=Uba1 PE=1 SV=1	sp|Q02053|UBA1_MOUSE (528)-sp|Q02053|UBA1_MOUSE (632)/sp|Q02053|UBA1_MOUSE (528)-sp|P31254|UBA1Y_MOUSE (631)	LKSDTAAAAVR(2)-SIPICTLK(5)	NA	NA	0.945	0.88	0.55	0.63	0.25	NA	NA	0.945	0.755	0.25	0.755±0.2074	NA	NA	下降
Q8C7R4_800-Q8C7R4_721	UBA6_MOUSE Ubiquitin-like modifier-activating enzyme 6 OS=Mus musculus OX=10090 GN=Uba6 PE=1 SV=1 | UBA6_MOUSE Ubiquitin-like modifier-activating enzyme 6 OS=Mus musculus OX=10090 GN=Uba6 PE=1 SV=1	sp|Q8C7R4|UBA6_MOUSE (800)-sp|Q8C7R4|UBA6_MOUSE (721)	IEEFKPSNKVVQTDETAR(9)-ALQLLHCFPLETR(7)	1.47	NA	1.145	0.63	1.2	0.41	0.77	0.72	0.85	1.47	0.69	0.67	0.69±0.2634	0.1850	0.0273*	下降
Q80TP3_2261-Q80TP3_2649	UBR5_MOUSE E3 ubiquitin-protein ligase UBR5 OS=Mus musculus OX=10090 GN=Ubr5 PE=1 SV=2 | UBR5_MOUSE E3 ubiquitin-protein ligase UBR5 OS=Mus musculus OX=10090 GN=Ubr5 PE=1 SV=2	sp|Q80TP3|UBR5_MOUSE (2261)-sp|Q80TP3|UBR5_MOUSE (2649)	CATTPMAVHR(1)-KGLLDVLPK(1)	NA	NA	NA	NA	0.51	NA	NA	NA	NA	NA	0.51	NA	0.51±NA	NA	NA	NA
P70460_332-P70460_307	VASP_MOUSE Vasodilator-stimulated phosphoprotein OS=Mus musculus OX=10090 GN=Vasp PE=1 SV=4 | VASP_MOUSE Vasodilator-stimulated phosphoprotein OS=Mus musculus OX=10090 GN=Vasp PE=1 SV=4	sp|P70460|VASP_MOUSE (332)-sp|P70460|VASP_MOUSE (307)	SSSSVTTSEAHPSTPCSSDDSDLER(16)-RPWEKNSTTLPR(5)	NA	NA	NA	NA	NA	NA	NA	0.39	513.005	NA	NA	1.2	1.2±NA	NA	NA	NA
Q8VDJ3_714-Q04690_606	VIGLN_MOUSE Vigilin OS=Mus musculus OX=10090 GN=Hdlbp PE=1 SV=1 | NF1_MOUSE Neurofibromin OS=Mus musculus OX=10090 GN=Nf1 PE=1 SV=1	sp|Q8VDJ3|VIGLN_MOUSE (714)-sp|Q04690|NF1_MOUSE (606)	GPSSDVEKAKKQLLHLAEEK(11)-WLREILICRNKFLLK(8)	NA	NA	NA	NA	NA	10.01	NA	NA	NA	NA	10.01	NA	10.01±NA	NA	NA	NA
Q8VDJ3_745-Q8VDJ3_855	VIGLN_MOUSE Vigilin OS=Mus musculus OX=10090 GN=Hdlbp PE=1 SV=1 | VIGLN_MOUSE Vigilin OS=Mus musculus OX=10090 GN=Hdlbp PE=1 SV=1	sp|Q8VDJ3|VIGLN_MOUSE (745)-sp|Q8VDJ3|VIGLN_MOUSE (855)	FLIGKGGGK(5)-DCVEAAK(2)	NA	NA	NA	NA	NA	0.65	NA	NA	NA	NA	0.65	NA	0.65±NA	NA	NA	NA
P20152_223-P20152_328	VIME_MOUSE Vimentin OS=Mus musculus OX=10090 GN=Vim PE=1 SV=3 | VIME_MOUSE Vimentin OS=Mus musculus OX=10090 GN=Vim PE=1 SV=3	sp|P20152|VIME_MOUSE (223)-sp|P20152|VIME_MOUSE (328)	KVESLQEEIAFLK(1)-QVQSLTCEVDALK(7)	1.02	NA	NA	1.48	1.29	2.41	1.12	0.975	0.76	1.02	1.48	0.94	1.02±0.1683	NA	NA	下降
P20152_235-P20152_328	VIME_MOUSE Vimentin OS=Mus musculus OX=10090 GN=Vim PE=1 SV=3 | VIME_MOUSE Vimentin OS=Mus musculus OX=10090 GN=Vim PE=1 SV=3	sp|P20152|VIME_MOUSE (235)-sp|P20152|VIME_MOUSE (328)	VESLQEEIAFLKK(12)-QVQSLTCEVDALK(7)	0.37	NA	NA	NA	3.49	2.01	1.58	1.02	2	0.37	2.01	1.79	1.79±0.5139	NA	NA	上升
O88342_569-P18760_147	WDR1_MOUSE WD repeat-containing protein 1 OS=Mus musculus OX=10090 GN=Wdr1 PE=1 SV=3 | COF1_MOUSE Cofilin-1 OS=Mus musculus OX=10090 GN=Cfl1 PE=1 SV=3	sp|O88342|WDR1_MOUSE (569)-sp|P18760|COF1_MOUSE (147)	VKIQDAHR(2)-CTLAEK(1)	1.155	1.01	0.9	1.02	0.99	NA	0.71	0.595	0.52	1.03	1.005	0.6	1.005±0.1394	0.8732	0.0110*	下降
O88342_569-Q9R0P5_147	WDR1_MOUSE WD repeat-containing protein 1 OS=Mus musculus OX=10090 GN=Wdr1 PE=1 SV=3 | DEST_MOUSE Destrin OS=Mus musculus OX=10090 GN=Dstn PE=1 SV=3	sp|O88342|WDR1_MOUSE (569)-sp|Q9R0P5|DEST_MOUSE (147)	VKIQDAHR(2)-TCIAEK(2)	NA	NA	NA	0.99	NA	NA	NA	NA	NA	NA	0.99	NA	0.99±NA	NA	NA	NA
Q9JJA4_376-Q80Y50_815	WDR12_MOUSE Ribosome biogenesis protein WDR12 OS=Mus musculus OX=10090 GN=Wdr12 PE=1 SV=1 | CMTA2_MOUSE Calmodulin-binding transcription activator 2 OS=Mus musculus OX=10090 GN=Camta2 PE=2 SV=1	sp|Q9JJA4|WDR12_MOUSE (376)-sp|Q80Y50|CMTA2_MOUSE (815)	SCKAPLYDLAAHEDK(3)-LARCLEELQR(4)	NA	NA	20	NA	NA	NA	NA	NA	NA	20	NA	NA	20±NA	NA	NA	NA
P16372_125-P16372_220	ZFP58_MOUSE Zinc finger protein 58 OS=Mus musculus OX=10090 GN=Zfp58 PE=2 SV=2 | ZFP58_MOUSE Zinc finger protein 58 OS=Mus musculus OX=10090 GN=Zfp58 PE=2 SV=2	sp|P16372|ZFP58_MOUSE (125)-sp|P16372|ZFP58_MOUSE (220)	SNLSEHKR(7)-CEECAK(1)	0.05	NA	NA	NA	NA	NA	NA	NA	NA	0.05	NA	NA	0.05±NA	NA	NA	NA

## Sheet: Looplink-Time
Leading_AA_pair	Description	AA_pairs	Peptides	0H_Ratio_R1	0H_Ratio_R2	0H_Ratio_R3	1H_Ratio_R1	1H_Ratio_R2	1H_Ratio_R3	4H_Ratio_R1	4H_Ratio_R2	4H_Ratio_R3	0H_Median_Ratio	1H_Median_Ratio	4H_Median_Ratio	Median±_SEM	P-value_1H_vs_0H	P-value_4H_vs_0H	Trend
P68510_112-P68510_120	1433F_MOUSE 14-3-3 protein eta OS=Mus musculus OX=10090 GN=Ywhah PE=1 SV=2	sp|P68510|1433F_MOUSE (112)(120)	NCNDFQYESKVFYLK(2)(10)	NA	NA	NA	NA	0.82	1.16	NA	NA	NA	NA	0.99	NA	0.9900 ± NA	NA	NA	NA
P70170_629-P70170_630	ABCC9_MOUSE ATP-binding cassette sub-family C member 9 OS=Mus musculus OX=10090 GN=Abcc9 PE=1 SV=2	sp|P70170|ABCC9_MOUSE (629)(630)	AGEGTLPFESCKK(11)(12)	NA	NA	NA	NA	0.95	NA	NA	NA	NA	NA	0.95	NA	0.9500 ± NA	NA	NA	NA
P61222_201-P61222_210	ABCE1_MOUSE ATP-binding cassette sub-family E member 1 OS=Mus musculus OX=10090 GN=Abce1 PE=1 SV=1	sp|P61222|ABCE1_MOUSE (201)(210)	TQAIVCQQLDLTHLKER(6)(15)	NA	1.01	NA	0.83	NA	NA	NA	NA	0.85	1.01	0.83	0.85	0.8967 ± 0.0570	nan	nan	持平
Q8BYZ1_142-Q8BYZ1_148	ABI3_MOUSE ABI gene family member 3 OS=Mus musculus OX=10090 GN=Abi3 PE=1 SV=3	sp|Q8BYZ1|ABI3_MOUSE (142)(148)	KPLNFACLDDIGHGVK(1)(7)	NA	0.88	0.8	0.89	0.61	0.89	0.68	0.69	NA	0.84	0.89	0.685	0.8050 ± 0.0617	0.7501	0.0615	持平
Q91V92_620-Q91V92_623	ACLY_MOUSE ATP-citrate synthase OS=Mus musculus OX=10090 GN=Acly PE=1 SV=1	sp|Q91V92|ACLY_MOUSE (620)(623)	GVTIIGPATVGGIKPGCFK(14)(17)	1.69	NA	1.2	1	0.38	0.585	NA	0.07	0.175	1.2	0.585	0.1225	0.6358 ± 0.3121	0.0769	0.0341*	下降
O88990_344-O88990_345	ACTN3_MOUSE Alpha-actinin-3 OS=Mus musculus OX=10090 GN=Actn3 PE=2 SV=1	sp|P57780|ACTN4_MOUSE (351)(352)/sp|Q7TPR4|ACTN1_MOUSE (331)(332)/sp|O88990|ACTN3_MOUSE (344)(345)/sp|Q9JI91|ACTN2_MOUSE (338)(339)	VQEKCQLEINFNTLQTK(4)(5)	1.02	NA	NA	1.23	NA	NA	NA	NA	NA	1.02	1.23	NA	1.1250 ± 0.1050	nan	NA	上升
P57780_351-P57780_352	ACTN4_MOUSE Alpha-actinin-4 OS=Mus musculus OX=10090 GN=Actn4 PE=1 SV=1	sp|P57780|ACTN4_MOUSE (351)(352)/sp|Q7TPR4|ACTN1_MOUSE (331)(332)/sp|O88990|ACTN3_MOUSE (344)(345)/sp|Q9JI91|ACTN2_MOUSE (338)(339)	VQEKCQLEINFNTLQTK(4)(5)	NA	NA	NA	NA	NA	NA	NA	NA	0.12	NA	NA	0.12	0.1200 ± NA	NA	NA	NA
Q61271_399-Q61271_400	ACV1B_MOUSE Activin receptor type-1B OS=Mus musculus OX=10090 GN=Acvr1b PE=1 SV=1	sp|Q61271|ACV1B_MOUSE (399)(400)	HFDSFKCADIYALGLVYWEIAR(6)(7)	NA	NA	NA	NA	NA	3.3	NA	NA	NA	NA	3.3	NA	3.3000 ± NA	NA	NA	NA
P51881_160-P51881_163	ADT2_MOUSE ADP/ATP translocase 2 OS=Mus musculus OX=10090 GN=Slc25a5 PE=1 SV=3	sp|P51881|ADT2_MOUSE (160)(163)	GLGDCLVKIYK(5)(8)	NA	NA	NA	NA	0.83	0.62	NA	NA	NA	NA	0.725	NA	0.7250 ± NA	NA	NA	NA
P51881_257-P51881_260	ADT2_MOUSE ADP/ATP translocase 2 OS=Mus musculus OX=10090 GN=Slc25a5 PE=1 SV=3	sp|P51881|ADT2_MOUSE (257)(260)	GTDIMYTGTLDCWRKIAR(12)(15)	1	NA	NA	NA	1.11	1.64	NA	NA	NA	1	1.375	NA	1.1875 ± 0.1875	0.3916	NA	上升
Q9CZI9_108-Q9CZI9_109	AEN_MOUSE Apoptosis-enhancing nuclease OS=Mus musculus OX=10090 GN=Aen PE=2 SV=1	sp|Q9CZI9|AEN_MOUSE (108)(109)	PGPIKCVAIDCEMVGTGPQGR(5)(6)	NA	NA	NA	NA	NA	NA	NA	NA	0.17	NA	NA	0.17	0.1700 ± NA	NA	NA	NA
Q8BK64_186-Q8BK64_187	AHSA1_MOUSE Activator of 90 kDa heat shock protein ATPase homolog 1 OS=Mus musculus OX=10090 GN=Ahsa1 PE=1 SV=2	sp|Q8BK64|AHSA1_MOUSE (186)(187)	TETCKAKSAPSK(4)(5)	1.13	0.97	0.86	1	0.865	0.75	0.63	0.62	0.59	0.86	0.865	0.62	0.7817 ± 0.0808	0.3414	0.0093**	持平
Q8BK64_186-Q8BK64_189	AHSA1_MOUSE Activator of 90 kDa heat shock protein ATPase homolog 1 OS=Mus musculus OX=10090 GN=Ahsa1 PE=1 SV=2	sp|Q8BK64|AHSA1_MOUSE (186)(189)	TETCKAKSAPSK(4)(7)	NA	NA	NA	NA	NA	0.77	NA	NA	0.59	NA	0.77	0.59	0.6800 ± 0.0900	NA	NA	NA
Q70FJ1_1161-Q70FJ1_1162	AKAP9_MOUSE A-kinase anchor protein 9 OS=Mus musculus OX=10090 GN=Akap9 PE=1 SV=2	sp|Q70FJ1|AKAP9_MOUSE (1161)(1162)	AVSEKCFHISKTLNNVFDECYTPLK(5)(6)	NA	NA	NA	NA	NA	NA	NA	NA	3.17	NA	NA	3.17	3.1700 ± NA	NA	NA	NA
Q9DBT5_26-Q9DBT5_28	AMPD2_MOUSE AMP deaminase 2 OS=Mus musculus OX=10090 GN=Ampd2 PE=1 SV=1	sp|Q9DBT5|AMPD2_MOUSE (26)(28)	SLPGNAPCLKHFPLDLR(8)(10)	1.335	NA	0.77	NA	1.02	0.6	NA	1.525	0.975	1.0525	0.81	1.25	1.0375 ± 0.1272	0.5621	0.6661	下降
Q811D2_691-Q811D2_692	ANR26_MOUSE Ankyrin repeat domain-containing protein 26 OS=Mus musculus OX=10090 GN=Ankrd26 PE=1 SV=2	sp|Q811D2|ANR26_MOUSE (691)(692)	LECKDTASLLK(3)(4)	NA	1.39	NA	NA	NA	NA	NA	NA	NA	1.39	NA	NA	1.3900 ± NA	NA	NA	NA
P07356_223-P07356_227	ANXA2_MOUSE Annexin A2 OS=Mus musculus OX=10090 GN=Anxa2 PE=1 SV=2	sp|P07356|ANXA2_MOUSE (223)(227)	SVCHLQKVFER(3)(7)	0.84	1.11	NA	0.96	0.99	1.29	0.92	NA	0.42	0.975	0.99	0.67	0.8783 ± 0.1043	0.5788	0.3954	持平
Q8K4I3_586-Q8K4I3_592	ARHG6_MOUSE Rho guanine nucleotide exchange factor 6 OS=Mus musculus OX=10090 GN=Arhgef6 PE=1 SV=1	sp|Q8K4I3|ARHG6_MOUSE (586)(592)	GPLEPPQIIKPWSLSCLR(10)(16)	NA	NA	NA	0.45	NA	NA	NA	NA	NA	NA	0.45	NA	0.4500 ± NA	NA	NA	NA
Q9R0K7_591-Q9R0K7_592	AT2B2_MOUSE Plasma membrane calcium-transporting ATPase 2 OS=Mus musculus OX=10090 GN=Atp2b2 PE=1 SV=2	sp|Q9R0K7|AT2B2_MOUSE (591)(592)	KCCKILSGAGEAR(3)(4)	NA	NA	NA	NA	NA	NA	NA	NA	0.28	NA	NA	0.28	0.2800 ± NA	NA	NA	NA
Q9CPX6_182-Q9CPX6_183	ATG3_MOUSE Ubiquitin-like-conjugating enzyme ATG3 OS=Mus musculus OX=10090 GN=Atg3 PE=1 SV=1	sp|Q9CPX6|ATG3_MOUSE (182)(183)	IVEACKAK(5)(6)	NA	NA	NA	NA	NA	0.85	NA	NA	NA	NA	0.85	NA	0.8500 ± NA	NA	NA	NA
Q9Z277_498-Q9Z277_502	BAZ1B_MOUSE Tyrosine-protein kinase BAZ1B OS=Mus musculus OX=10090 GN=Baz1b PE=1 SV=2	sp|Q9Z277|BAZ1B_MOUSE (498)(502)	SALSCVISKTAR(5)(9)	NA	NA	NA	NA	NA	NA	NA	NA	0.82	NA	NA	0.82	0.8200 ± NA	NA	NA	NA
Q8K019_683-Q8K019_686	BCLF1_MOUSE Bcl-2-associated transcription factor 1 OS=Mus musculus OX=10090 GN=Bclaf1 PE=1 SV=2	sp|Q8K019|BCLF1_MOUSE (683)(686)	KLRCDSADLR(1)(4)	0.935	NA	NA	0.64	1.06	0.71	0.605	NA	0.97	0.935	0.71	0.7875	0.8108 ± 0.0660	0.4175	0.5673	下降
P70444_126-P70444_129	BID_MOUSE BH3-interacting domain death agonist OS=Mus musculus OX=10090 GN=Bid PE=1 SV=2	sp|P70444|BID_MOUSE (126)(129)	NCLAKALDEVK(2)(5)	NA	NA	NA	NA	0.77	NA	NA	NA	0.68	NA	0.77	0.68	0.7250 ± 0.0450	NA	NA	NA
Q9Z0S1_243-Q9Z0S1_244	BPNT1_MOUSE 3'(2'),5'-bisphosphate nucleotidase 1 OS=Mus musculus OX=10090 GN=Bpnt1 PE=1 SV=2	sp|Q9Z0S1|BPNT1_MOUSE (243)(244)	ASAYVFASPGCKK(11)(12)	NA	NA	NA	0.37	NA	NA	0.69	NA	NA	NA	0.37	0.69	0.5300 ± 0.1600	NA	NA	NA
Q8BXV2_218-Q8BXV2_225	BRI3B_MOUSE BRI3-binding protein OS=Mus musculus OX=10090 GN=Bri3bp PE=1 SV=1	sp|Q8BXV2|BRI3B_MOUSE (218)(225)	GSPGGLCSPSVEEKLEHLENQVR(7)(14)	1.07	3.88	NA	0.31	0.27	0.48	NA	0.79	0.93	2.475	0.31	0.86	1.2150 ± 0.6497	0.1367	0.3697	下降
Q80WR5_39-Q80WR5_42	CA174_MOUSE UPF0688 protein C1orf174 homolog OS=Mus musculus OX=10090 PE=1 SV=1	sp|Q80WR5|CA174_MOUSE (39)(42)	DVTSSTSAKTTCLASSSHK(9)(12)	NA	NA	NA	NA	NA	NA	NA	NA	0.07	NA	NA	0.07	0.0700 ± NA	NA	NA	NA
O35177_277-O35177_280	CASL_MOUSE Enhancer of filamentation 1 OS=Mus musculus OX=10090 GN=Nedd9 PE=1 SV=2	sp|O35177|CASL_MOUSE (277)(280)	TAGKDLHIKFPCDAPGGVEPMAR(9)(12)	NA	NA	NA	NA	NA	NA	NA	NA	0.61	NA	NA	0.61	0.6100 ± NA	NA	NA	NA
Q3TVA9_1052-Q3TVA9_1053	CC136_MOUSE Coiled-coil domain-containing protein 136 OS=Mus musculus OX=10090 GN=Ccdc136 PE=1 SV=2	sp|Q3TVA9|CC136_MOUSE (1052)(1053)	DLCKLATNPAADPRAEPEPTEDEEENFEEYREGEDESCEAAEEGNPLK(3)(4)	NA	1.32	NA	NA	NA	NA	NA	NA	NA	1.32	NA	NA	1.3200 ± NA	NA	NA	NA
Q8CAI1_291-Q8CAI1_293	CC142_MOUSE Coiled-coil domain-containing protein 142 OS=Mus musculus OX=10090 GN=Ccdc142 PE=2 SV=2	sp|Q8CAI1|CC142_MOUSE (291)(293)	LGGPGALWSQYWTLLWAACAKCLDLR(19)(21)	NA	NA	NA	NA	NA	NA	0.06	NA	NA	NA	NA	0.06	0.0600 ± NA	NA	NA	NA
Q14B71_556-Q14B71_557	CDCA2_MOUSE Cell division cycle-associated protein 2 OS=Mus musculus OX=10090 GN=Cdca2 PE=1 SV=2	sp|Q14B71|CDCA2_MOUSE (556)(557)	KDVEKCFYGPR(5)(6)	NA	NA	NA	NA	NA	NA	NA	NA	20	NA	NA	20	NA ± NA	NA	NA	NA
P30285_211-P30285_215	CDK4_MOUSE Cyclin-dependent kinase 4 OS=Mus musculus OX=10090 GN=Cdk4 PE=1 SV=1	sp|P30285|CDK4_MOUSE (211)(215)	RKPLFCGNSEADQLGK(2)(6)	NA	NA	NA	NA	NA	NA	NA	NA	1.2	NA	NA	1.2	1.2000 ± NA	NA	NA	NA
Q8BT07_111-Q8BT07_113	CEP55_MOUSE Centrosomal protein of 55 kDa OS=Mus musculus OX=10090 GN=Cep55 PE=1 SV=2	sp|Q8BT07|CEP55_MOUSE (111)(113)	ECEKKQQLLESLSK(2)(4)	NA	NA	NA	NA	NA	1.37	NA	NA	NA	NA	1.37	NA	1.3700 ± NA	NA	NA	NA
Q68FD5_736-Q68FD5_737	CLH1_MOUSE Clathrin heavy chain 1 OS=Mus musculus OX=10090 GN=Cltc PE=1 SV=3	sp|Q68FD5|CLH1_MOUSE (736)(737)	YIQAACKTGQIK(6)(7)	NA	NA	NA	NA	NA	0.225488	NA	NA	NA	NA	0.225488	NA	0.2255 ± NA	NA	NA	NA
P18760_34-P18760_39	COF1_MOUSE Cofilin-1 OS=Mus musculus OX=10090 GN=Cfl1 PE=1 SV=3	sp|P18760|COF1_MOUSE (34)(39)	KAVLFCLSEDKK(1)(6)	0.95	1.54	1.21	1.015	0.81	0.62	0.445	NA	NA	1.21	0.81	0.445	0.8217 ± 0.2209	0.1113	nan	下降
P18760_132-P18760_139	COF1_MOUSE Cofilin-1 OS=Mus musculus OX=10090 GN=Cfl1 PE=1 SV=3	sp|P18760|COF1_MOUSE (132)(139)	LTGIKHELQANCYEEVK(5)(12)/LTGIKHELQANCYEEVKDR(5)(12)	0.13	NA	NA	NA	NA	2.02	NA	NA	0.65	0.13	2.02	0.65	0.9333 ± 0.5637	nan	nan	上升
O89053_344-O89053_345	COR1A_MOUSE Coronin-1A OS=Mus musculus OX=10090 GN=Coro1a PE=1 SV=5	sp|O89053|COR1A_MOUSE (344)(345)	KCEPIAMTVPRKSDLFQEDLYPPTAGPDPALTAEEWLGGR(1)(2)	20	NA	NA	NA	NA	NA	NA	NA	NA	20	NA	NA	20 ± NA	NA	NA	NA
Q6NVF9_476-Q6NVF9_483	CPSF6_MOUSE Cleavage and polyadenylation specificity factor subunit 6 OS=Mus musculus OX=10090 GN=Cpsf6 PE=1 SV=1	sp|Q6NVF9|CPSF6_MOUSE (476)(483)	VLISSLQDCLHGIESKSYGSGSR(9)(16)	0.9	NA	0.93	NA	NA	0.33	NA	0.230488	0.35	0.93	0.33	0.290244	0.5167 ± 0.2069	nan	0.0096**	下降
Q3UZA1_46-Q3UZA1_49	CPZIP_MOUSE CapZ-interacting protein OS=Mus musculus OX=10090 GN=Rcsd1 PE=1 SV=1	sp|Q3UZA1|CPZIP_MOUSE (46)(49)	KPPCSLPLFPPK(1)(4)	NA	NA	NA	NA	NA	NA	NA	NA	0.34	NA	NA	0.34	0.3400 ± NA	NA	NA	NA
Q8CG14_657-Q8CG14_659	CS1A_MOUSE Complement C1s-A subcomponent OS=Mus musculus OX=10090 GN=C1sa PE=2 SV=2	sp|Q8CG14|CS1A_MOUSE (657)(659)	FYVAGLVSWGKRCGTYGVYTK(11)(13)	NA	NA	NA	0.47	NA	NA	NA	NA	NA	NA	0.47	NA	0.4700 ± NA	NA	NA	NA
P97315_167-P97315_168	CSRP1_MOUSE Cysteine and glycine-rich protein 1 OS=Mus musculus OX=10090 GN=Csrp1 PE=1 SV=3	sp|P97315|CSRP1_MOUSE (167)(168)	DGEIYCKGCYAKNFGPK(6)(7)	NA	NA	NA	NA	NA	NA	NA	NA	0.26	NA	NA	0.26	0.2600 ± NA	NA	NA	NA
P30999_618-P30999_622	CTND1_MOUSE Catenin delta-1 OS=Mus musculus OX=10090 GN=Ctnnd1 PE=1 SV=2	sp|P30999|CTND1_MOUSE (618)(622)	YQEALPTVANSTGPHAASCFGAKK(19)(23)	0.36	NA	512.99	NA	NA	0.61	0.23	NA	0.51	0.36	0.61	0.37	0.4467 ± 0.0817	nan	0.4227	上升
Q9JJY4_519-Q9JJY4_524	DDX20_MOUSE Probable ATP-dependent RNA helicase DDX20 OS=Mus musculus OX=10090 GN=Ddx20 PE=1 SV=2	sp|Q9JJY4|DDX20_MOUSE (519)(524)	LPVKSHSECGVLEK(4)(9)	NA	NA	NA	1.14	1.9	NA	0.79	NA	0.43	NA	1.52	0.61	1.0650 ± 0.4550	NA	NA	NA
Q9ESV0_374-Q9ESV0_381	DDX24_MOUSE ATP-dependent RNA helicase DDX24 OS=Mus musculus OX=10090 GN=Ddx24 PE=1 SV=2	sp|Q9ESV0|DDX24_MOUSE (374)(381)	QELCDQIAIYKVHPR(4)(11)	NA	NA	NA	NA	0.66	NA	NA	NA	0.21	NA	0.66	0.21	0.4350 ± 0.2250	NA	NA	NA
Q61656_234-Q61656_236	DDX5_MOUSE Probable ATP-dependent RNA helicase DDX5 OS=Mus musculus OX=10090 GN=Ddx5 PE=1 SV=2	sp|Q61656|DDX5_MOUSE (234)(236)	LIDFLECGKTNLR(7)(9)	2.68	NA	NA	0.96	1.1	0.93	NA	0.75	1.04	2.68	0.96	0.895	1.5117 ± 0.5845	0.0010**	0.0516	下降
O08808_1207-O08808_1210	DIAP1_MOUSE Protein diaphanous homolog 1 OS=Mus musculus OX=10090 GN=Diaph1 PE=1 SV=1	sp|O08808|DIAP1_MOUSE (1207)(1210)	KAGCAVTSLLASELTK(1)(4)	0.86	NA	NA	1	1.08	0.78	NA	1.06	0.92	0.86	1	0.99	0.9500 ± 0.0451	0.4073	0.3145	持平
Q6VY05_276-Q6VY05_277	DND1_MOUSE Dead end protein homolog 1 OS=Mus musculus OX=10090 GN=Dnd1 PE=1 SV=1	sp|Q6VY05|DND1_MOUSE (276)(277)	AALQLLCQRMKLGSPVFLTKCLGTGPAGWHR(20)(21)	20	NA	NA	NA	NA	NA	NA	NA	NA	20	NA	NA	20 ± NA	NA	NA	NA
P60904_135-P60904_136	DNJC5_MOUSE DnaJ homolog subfamily C member 5 OS=Mus musculus OX=10090 GN=Dnajc5 PE=1 SV=1	sp|P60904|DNJC5_MOUSE (135)(136)	ALFVVCGLLTCCYCCCCLCCCFNCCCGKCKPK(28)(29)	NA	NA	NA	NA	NA	NA	NA	NA	0.05	NA	NA	0.05	0.0500 ± NA	NA	NA	NA
Q9CR25_40-Q9CR25_47	DPH2_MOUSE 2-(3-amino-3-carboxypropyl)histidine synthase subunit 2 OS=Mus musculus OX=10090 GN=Dph2 PE=1 SV=1	sp|Q9CR25|DPH2_MOUSE (40)(47)	EAGVPGQFTPPEDLDRVYELERVTKFVCDLGCQR(25)(32)	NA	NA	NA	NA	NA	2.08	NA	NA	NA	NA	2.08	NA	2.0800 ± NA	NA	NA	NA
P58252_41-P58252_42	EF2_MOUSE Elongation factor 2 OS=Mus musculus OX=10090 GN=Eef2 PE=1 SV=2	sp|P58252|EF2_MOUSE (41)(42)	STLTDSLVCKAGIIASAR(9)(10)	0.975	NA	0.725	NA	NA	NA	1.14	1.585	2.125	0.85	NA	1.585	1.2175 ± 0.3675	NA	0.1365	NA
P83940_11-P83940_20	ELOC_MOUSE Elongin-C OS=Mus musculus OX=10090 GN=Eloc PE=1 SV=1	sp|P83940|ELOC_MOUSE (11)(20)	TYGGCEGPDAMYVKLISSDGHEFIVK(5)(14)	NA	NA	NA	NA	NA	NA	NA	0.05	NA	NA	NA	0.05	0.0500 ± NA	NA	NA	NA
O35382_106-O35382_107	EXOC4_MOUSE Exocyst complex component 4 OS=Mus musculus OX=10090 GN=Exoc4 PE=1 SV=2	sp|O35382|EXOC4_MOUSE (106)(107)	MLLHCKR(5)(6)	NA	NA	NA	24.58	NA	NA	NA	NA	NA	NA	24.58	NA	24.5800 ± NA	NA	NA	NA
P04117_118-P04117_121	FABP4_MOUSE Fatty acid-binding protein, adipocyte OS=Mus musculus OX=10090 GN=Fabp4 PE=1 SV=3	sp|P04117|FABP4_MOUSE (118)(121)	LVVECVMKGVTSTR(5)(8)	0.765	NA	NA	NA	1.29	0.94	NA	NA	NA	0.765	1.115	NA	0.9400 ± 0.1750	0.2952	NA	上升
Q05816_82-Q05816_87	FABP5_MOUSE Fatty acid-binding protein 5 OS=Mus musculus OX=10090 GN=Fabp5 PE=1 SV=3	sp|Q05816|FABP5_MOUSE (82)(87)	KTETVCTFQDGALVQHQQWDGK(1)(6)	0.95	1.16	1.13	NA	3.05	NA	NA	0.82	NA	1.145	3.05	0.82	1.6717 ± 0.6955	nan	nan	上升
O35465_367-O35465_368	FKBP8_MOUSE Peptidyl-prolyl cis-trans isomerase FKBP8 OS=Mus musculus OX=10090 GN=Fkbp8 PE=1 SV=2	sp|O35465|FKBP8_MOUSE (367)(368)	LPAKCPGK(4)(5)	NA	NA	NA	NA	NA	NA	NA	NA	0.99	NA	NA	0.99	0.9900 ± NA	NA	NA	NA
Q9JJ28_289-Q9JJ28_290	FLII_MOUSE Protein flightless-1 homolog OS=Mus musculus OX=10090 GN=Flii PE=1 SV=1	sp|Q9JJ28|FLII_MOUSE (289)(290)	NQLTSLPSAICKLTK(11)(12)	1.105	0.85	0.83	0.72	0.77	0.69	NA	0.15	0.34	0.85	0.72	0.245	0.6050 ± 0.1839	0.0924	0.0147*	持平
Q9WV18_99-Q9WV18_101	GABR1_MOUSE Gamma-aminobutyric acid type B receptor subunit 1 OS=Mus musculus OX=10090 GN=Gabbr1 PE=1 SV=1	sp|Q9WV18|GABR1_MOUSE (99)(101)	ICSKSYLTLENGKVFLTGGDLPALDGAR(2)(4)	NA	NA	NA	NA	NA	0.05	NA	NA	NA	NA	0.05	NA	0.0500 ± NA	NA	NA	NA
Q9D964_50-Q9D964_55	GATM_MOUSE Glycine amidinotransferase, mitochondrial OS=Mus musculus OX=10090 GN=Gatm PE=1 SV=1	sp|Q9D964|GATM_MOUSE (50)(55)	NSCAAEDKATHPLPK(3)(8)	0.73	NA	NA	0.57	NA	0.6	NA	0.71	0.81	0.73	0.585	0.76	0.6917 ± 0.0540	0.0656	0.6560	持平
E9PVA8_2255-E9PVA8_2258	GCN1_MOUSE eIF-2-alpha kinase activator GCN1 OS=Mus musculus OX=10090 GN=Gcn1 PE=1 SV=1	sp|E9PVA8|GCN1_MOUSE (2255)(2258)	GEHVPGFCLPKR(8)(11)	1.23	NA	NA	NA	NA	NA	NA	NA	NA	1.23	NA	NA	1.2300 ± NA	NA	NA	NA
P47856_249-P47856_252	GFPT1_MOUSE Glutamine--fructose-6-phosphate aminotransferase [isomerizing] 1 OS=Mus musculus OX=10090 GN=Gfpt1 PE=1 SV=3	sp|P47856|GFPT1_MOUSE (249)(252)	KGSCGLSR(1)(4)	NA	NA	NA	0.98	NA	NA	NA	NA	NA	NA	0.98	NA	0.9800 ± NA	NA	NA	NA
Q8CI11_230-Q8CI11_232	GNL3_MOUSE Guanine nucleotide-binding protein-like 3 OS=Mus musculus OX=10090 GN=Gnl3 PE=1 SV=2	sp|Q8CI11|GNL3_MOUSE (230)(232)	ICCGKEALWK(3)(5)	1.175	NA	NA	NA	NA	NA	1.37	NA	NA	1.175	NA	1.37	1.2725 ± 0.0975	NA	nan	NA
P38647_608-P38647_610	GRP75_MOUSE Stress-70 protein, mitochondrial OS=Mus musculus OX=10090 GN=Hspa9 PE=1 SV=3	sp|P38647|GRP75_MOUSE (608)(610)	MEEFKDQLPADECNKLKEEISK(13)(15)	2.9	NA	NA	NA	NA	NA	NA	NA	NA	2.9	NA	NA	2.9000 ± NA	NA	NA	NA
P51859_11-P51859_12	HDGF_MOUSE Hepatoma-derived growth factor OS=Mus musculus OX=10090 GN=Hdgf PE=1 SV=2	sp|P51859|HDGF_MOUSE (11)(12)	EYKCGDLVFAK(3)(4)	NA	NA	NA	NA	NA	11.03	NA	NA	NA	NA	11.03	NA	11.0300 ± NA	NA	NA	NA
Q6NVF4_929-Q6NVF4_934	HELB_MOUSE DNA helicase B OS=Mus musculus OX=10090 GN=Helb PE=1 SV=2	sp|Q6NVF4|HELB_MOUSE (929)(934)	KLSGSCAPSTGFASQPSSPR(1)(6)	NA	NA	NA	NA	NA	NA	NA	NA	0.05	NA	NA	0.05	0.0500 ± NA	NA	NA	NA
Q60668_251-Q60668_252	HNRPD_MOUSE Heterogeneous nuclear ribonucleoprotein D0 OS=Mus musculus OX=10090 GN=Hnrnpd PE=1 SV=2	sp|Q60668|HNRPD_MOUSE (251)(252)	YHNVGLSKCEIK(8)(9)	NA	NA	NA	NA	NA	NA	NA	0.58	NA	NA	NA	0.58	0.5800 ± NA	NA	NA	NA
Q9D0E1_671-Q9D0E1_675	HNRPM_MOUSE Heterogeneous nuclear ribonucleoprotein M OS=Mus musculus OX=10090 GN=Hnrnpm PE=1 SV=3	sp|Q9D0E1|HNRPM_MOUSE (671)(675)	DKFNECGHVLYADIK(2)(6)	0.93	NA	0.8	0.81	1.01	1.09	NA	1	1.185	0.8	1.01	1.0925	0.9675 ± 0.0871	0.4388	0.1818	上升
Q61699_245-Q61699_249	HS105_MOUSE Heat shock protein 105 kDa OS=Mus musculus OX=10090 GN=Hsph1 PE=1 SV=2	sp|Q61699|HS105_MOUSE (245)(249)	LVEHFCAEFKTK(6)(10)	NA	NA	NA	NA	NA	NA	NA	NA	0.94	NA	NA	0.94	0.9400 ± NA	NA	NA	NA
Q8BGD9_453-Q8BGD9_457	IF4B_MOUSE Eukaryotic translation initiation factor 4B OS=Mus musculus OX=10090 GN=Eif4b PE=1 SV=1	sp|Q8BGD9|IF4B_MOUSE (453)(457)	SLENETLNKEEDCHSPTSKPPKPDQPLK(9)(13)	0.31	NA	NA	NA	0.29	0.67	NA	NA	NA	0.31	0.48	NA	0.3950 ± 0.0850	0.5353	NA	上升
P59325_55-P59325_59	IF5_MOUSE Eukaryotic translation initiation factor 5 OS=Mus musculus OX=10090 GN=Eif5 PE=1 SV=1	sp|P59325|IF5_MOUSE (55)(59)	ALNRPPTYPTKYFGCELGAQTQFDVK(11)(15)	2.69	NA	63.66	NA	NA	1.69	530.92	7.62	0.74	33.175	1.69	7.62	14.1617 ± 9.6596	nan	0.5658	下降
P63242_34-P63242_38	IF5A1_MOUSE Eukaryotic translation initiation factor 5A-1 OS=Mus musculus OX=10090 GN=Eif5a PE=1 SV=2	sp|P63242|IF5A1_MOUSE (34)(38)/sp|Q8BGY2|IF5A2_MOUSE (34)(38)	NGFVVLKGRPCK(7)(11)	NA	NA	NA	1.38	NA	NA	NA	NA	NA	NA	1.38	NA	1.3800 ± NA	NA	NA	NA
Q9JHU9_528-Q9JHU9_529	INO1_MOUSE Inositol-3-phosphate synthase 1 OS=Mus musculus OX=10090 GN=Isyna1 PE=1 SV=1	sp|Q9JHU9|INO1_MOUSE (528)(529)	PGPGIKPGEVVATSPLPCKK(18)(19)	NA	NA	0.89	NA	NA	NA	NA	NA	NA	0.89	NA	NA	0.8900 ± NA	NA	NA	NA
Q8K2A7_172-Q8K2A7_176	INT10_MOUSE Integrator complex subunit 10 OS=Mus musculus OX=10090 GN=Ints10 PE=1 SV=3	sp|Q8K2A7|INT10_MOUSE (172)(176)	KLFVCDVLPLIINNHDVR(1)(5)	20	NA	NA	1.14	0.9	NA	NA	NA	NA	20	1.02	NA	1.0200 ± NA	NA	NA	下降
Q6NXH9_7-Q6NXH9_8	K2C73_MOUSE Keratin, type II cytoskeletal 73 OS=Mus musculus OX=10090 GN=Krt73 PE=1 SV=1	sp|Q6NXH9|K2C73_MOUSE (7)(8)	QFTCKPGVANR(4)(5)	NA	NA	NA	0.9	NA	NA	NA	NA	0.55	NA	0.9	0.55	0.7250 ± 0.1750	NA	NA	NA
Q9Z1P7_402-Q9Z1P7_405	KANK3_MOUSE KN motif and ankyrin repeat domain-containing protein 3 OS=Mus musculus OX=10090 GN=Kank3 PE=1 SV=1	sp|Q9Z1P7|KANK3_MOUSE (402)(405)	DVAAQTTLGCTEKTTQTELPVENQPR(10)(13)	NA	NA	NA	0.91	NA	NA	NA	NA	NA	NA	0.91	NA	0.9100 ± NA	NA	NA	NA
Q8BTH8_110-Q8BTH8_112	KC1G1_MOUSE Casein kinase I isoform gamma-1 OS=Mus musculus OX=10090 GN=Csnk1g1 PE=1 SV=2	sp|Q8BTH8|KC1G1_MOUSE (110)(112)	QLGSAGEGLPQVYYFGPCGKYNAMVLELLGPSLEDLFDLCDR(18)(20)	NA	NA	NA	20	NA	NA	NA	NA	NA	NA	20	NA	20 ± NA	NA	NA	NA
Q60749_19-Q60749_21	KHDR1_MOUSE KH domain-containing, RNA-binding, signal transduction-associated protein 1 OS=Mus musculus OX=10090 GN=Khdrbs1 PE=1 SV=2	sp|Q60749|KHDR1_MOUSE (19)(21)	SCSKDPSGAHPSVR(2)(4)	0.98	NA	0.82	0.77	0.84	0.84	0.87	NA	1.04	0.82	0.84	0.955	0.8717 ± 0.0421	0.3008	0.6839	持平
Q9QWT9_660-Q9QWT9_664	KIFC1_MOUSE Kinesin-like protein KIFC1 OS=Mus musculus OX=10090 GN=Kifc1 PE=1 SV=2	sp|Q9QWT9|KIFC1_MOUSE (660)(664)	FASKVNQCVIGTAQANK(4)(8)	NA	NA	NA	NA	NA	NA	NA	NA	0.57	NA	NA	0.57	0.5700 ± NA	NA	NA	NA
Q9EPW2_321-Q9EPW2_322	KLF15_MOUSE Krueppel-like factor 15 OS=Mus musculus OX=10090 GN=Klf15 PE=1 SV=1	sp|Q9EPW2|KLF15_MOUSE (321)(322)	NPAAELLKMHKCTFPGCSK(11)(12)	NA	NA	NA	NA	NA	20	NA	NA	NA	NA	20	NA	20 ± NA	NA	NA	NA
Q8BWA5_582-Q8BWA5_586	KLH31_MOUSE Kelch-like protein 31 OS=Mus musculus OX=10090 GN=Klhl31 PE=1 SV=1	sp|Q8BWA5|KLH31_MOUSE (582)(586)	KCIQCFNPELNEWTEDDELPEATVGVSCCTLAMPNSVSRESR(1)(5)	0.24	NA	NA	NA	NA	NA	NA	NA	NA	0.24	NA	NA	0.2400 ± NA	NA	NA	NA
Q3UG20_815-Q3UG20_816	KMT2E_MOUSE Inactive histone-lysine N-methyltransferase 2E OS=Mus musculus OX=10090 GN=Kmt2e PE=1 SV=2	sp|Q3UG20|KMT2E_MOUSE (815)(816)	KETTENISGSCKK(11)(12)	NA	NA	NA	0.08	NA	NA	NA	NA	NA	NA	0.08	NA	0.0800 ± NA	NA	NA	NA
P20444_617-P20444_619	KPCA_MOUSE Protein kinase C alpha type OS=Mus musculus OX=10090 GN=Prkca PE=1 SV=3	sp|P20444|KPCA_MOUSE (617)(619)	EIQPPFKPKVCGK(9)(11)	NA	NA	NA	NA	NA	0.05	NA	NA	NA	NA	0.05	NA	0.0500 ± NA	NA	NA	NA
P52480_165-P52480_166	KPYM_MOUSE Pyruvate kinase PKM OS=Mus musculus OX=10090 GN=Pkm PE=1 SV=4	sp|P52480|KPYM_MOUSE (165)(166)	NICKVVEVGSK(3)(4)	0.925	NA	NA	1.045	1	0.73	0.07	0.82	0.215	0.925	1	0.215	0.7133 ± 0.2501	1.0000	0.1363	持平
P32067_228-P32067_231	LA_MOUSE Lupus La protein homolog OS=Mus musculus OX=10090 GN=Ssb PE=1 SV=1	sp|P32067|LA_MOUSE (228)(231)	ALEGKMGCLLK(5)(8)	NA	NA	NA	NA	NA	NA	NA	NA	0.64	NA	NA	0.64	0.6400 ± NA	NA	NA	NA
Q6PB66_862-Q6PB66_863	LPPRC_MOUSE Leucine-rich PPR motif-containing protein, mitochondrial OS=Mus musculus OX=10090 GN=Lrpprc PE=1 SV=2	sp|Q6PB66|LPPRC_MOUSE (862)(863)	IHDVLCKLVEK(6)(7)	NA	NA	NA	NA	NA	NA	NA	0.38	NA	NA	NA	0.38	0.3800 ± NA	NA	NA	NA
Q9QXZ0_666-Q9QXZ0_667	MACF1_MOUSE Microtubule-actin cross-linking factor 1 OS=Mus musculus OX=10090 GN=Macf1 PE=1 SV=2	sp|Q9QXZ0|MACF1_MOUSE (666)(667)	LETQYCKLKETSSFR(6)(7)	NA	NA	NA	NA	NA	0.765	NA	NA	NA	NA	0.765	NA	0.7650 ± NA	NA	NA	NA
Q9QXZ0_4782-Q9QXZ0_4784	MACF1_MOUSE Microtubule-actin cross-linking factor 1 OS=Mus musculus OX=10090 GN=Macf1 PE=1 SV=2	sp|Q9QXZ0|MACF1_MOUSE (4782)(4784)	QSQQAKNCPISAK(6)(8)	NA	NA	NA	NA	NA	NA	0.8	NA	NA	NA	NA	0.8	0.8000 ± NA	NA	NA	NA
Q7TPV4_621-Q7TPV4_623	MBB1A_MOUSE Myb-binding protein 1A OS=Mus musculus OX=10090 GN=Mybbp1a PE=1 SV=2	sp|Q7TPV4|MBB1A_MOUSE (621)(623)	SPAESCDVLGDIQTCIKKSMEQNPR(15)(17)	NA	NA	NA	NA	NA	NA	NA	1.63	NA	NA	NA	1.63	1.6300 ± NA	NA	NA	NA
Q7TPV4_621-Q7TPV4_624	MBB1A_MOUSE Myb-binding protein 1A OS=Mus musculus OX=10090 GN=Mybbp1a PE=1 SV=2	sp|Q7TPV4|MBB1A_MOUSE (621)(624)	SPAESCDVLGDIQTCIKKSMEQNPR(15)(18)	1.04	NA	NA	NA	NA	4.75	NA	NA	NA	1.04	4.75	NA	2.8950 ± 1.8550	nan	NA	上升
Q8R3C0_325-Q8R3C0_328	MCMBP_MOUSE Mini-chromosome maintenance complex-binding protein OS=Mus musculus OX=10090 GN=Mcmbp PE=1 SV=1	sp|Q8R3C0|MCMBP_MOUSE (325)(328)	LQHINPLLPTCLNKEESR(11)(14)	4.03	NA	1.2	0.51	NA	0.44	12.11	0.9	1.52	2.615	0.475	1.52	1.5367 ± 0.6178	0.2697	0.6749	下降
Q8R3C0_200-Q8R3C0_204	MCMBP_MOUSE Mini-chromosome maintenance complex-binding protein OS=Mus musculus OX=10090 GN=Mcmbp PE=1 SV=1	sp|Q8R3C0|MCMBP_MOUSE (200)(204)	QAGGLGGLHWCGEPKR(11)(15)	NA	NA	0.37	NA	NA	NA	NA	NA	NA	0.37	NA	NA	0.3700 ± NA	NA	NA	NA
Q8VBX6_1651-Q8VBX6_1652	MPDZ_MOUSE Multiple PDZ domain protein OS=Mus musculus OX=10090 GN=Mpdz PE=1 SV=2	sp|Q8VBX6|MPDZ_MOUSE (1651)(1652)	GQTGLGLSIVGGSDTLLGAIIIHEVYEEGAACKDGR(32)(33)	NA	NA	NA	NA	20	NA	NA	NA	NA	NA	20	NA	20 ± NA	NA	NA	NA
Q8K4B0_509-Q8K4B0_512	MTA1_MOUSE Metastasis-associated protein MTA1 OS=Mus musculus OX=10090 GN=Mta1 PE=1 SV=1	sp|Q8K4B0|MTA1_MOUSE (509)(512)	HPYMPINSAAIKAECTAR(12)(15)	NA	NA	NA	NA	NA	NA	NA	1.24	0.14	NA	NA	0.69	0.6900 ± NA	NA	NA	NA
Q9R190_492-Q9R190_495	MTA2_MOUSE Metastasis-associated protein MTA2 OS=Mus musculus OX=10090 GN=Mta2 PE=1 SV=1	sp|Q9R190|MTA2_MOUSE (492)(495)	RPYAPINANAIKAECSIR(12)(15)	NA	NA	0.96	NA	NA	0.08	NA	1.03	0.34	0.96	0.08	0.685	0.5750 ± 0.2599	nan	0.5716	下降
Q8VDD5_569-Q8VDD5_576	MYH9_MOUSE Myosin-9 OS=Mus musculus OX=10090 GN=Myh9 PE=1 SV=4	sp|Q61879|MYH10_MOUSE (576)(583)/sp|Q8VDD5|MYH9_MOUSE (569)(576)	ADFCIIHYAGKVDYK(4)(11)	NA	NA	NA	NA	NA	NA	NA	NA	0.9	NA	NA	0.9	0.9000 ± NA	NA	NA	NA
Q8VDD5_82-Q8VDD5_91	MYH9_MOUSE Myosin-9 OS=Mus musculus OX=10090 GN=Myh9 PE=1 SV=4	sp|Q61879|MYH10_MOUSE (86)(95)/sp|Q8VDD5|MYH9_MOUSE (82)(91)	MNPPKFSKVEDMAELTCLNEASVLHNLK(8)(17)	NA	NA	NA	NA	NA	0.22	NA	NA	NA	NA	0.22	NA	0.2200 ± NA	NA	NA	NA
Q99MD9_684-Q99MD9_694	NASP_MOUSE Nuclear autoantigenic sperm protein OS=Mus musculus OX=10090 GN=Nasp PE=1 SV=2	sp|Q99MD9|NASP_MOUSE (684)(694)	KPTDGASSSNCVTDISHLVR(1)(11)	1.08	1.015	NA	0.78	1.03	1.16	1.295	0.89	0.395	1.0475	1.03	0.89	0.9892 ± 0.0498	0.7200	0.6166	持平
Q8K224_658-Q8K224_662	NAT10_MOUSE RNA cytidine acetyltransferase OS=Mus musculus OX=10090 GN=Nat10 PE=1 SV=1	sp|Q8K224|NAT10_MOUSE (658)(662)	FPCLEEKVLETPQEIR(3)(7)	1.06	NA	NA	2.38	NA	0.92	NA	NA	NA	1.06	1.65	NA	1.3550 ± 0.2950	0.5673	NA	上升
O70145_513-O70145_516	NCF2_MOUSE Neutrophil cytosol factor 2 OS=Mus musculus OX=10090 GN=Ncf2 PE=1 SV=1	sp|O70145|NCF2_MOUSE (513)(516)	AFVEGCAAKNLEGIPR(6)(9)	NA	NA	NA	0.68	NA	NA	NA	NA	0.33	NA	0.68	0.33	0.5050 ± 0.1750	NA	NA	NA
O70145_507-O70145_513	NCF2_MOUSE Neutrophil cytosol factor 2 OS=Mus musculus OX=10090 GN=Ncf2 PE=1 SV=1	sp|O70145|NCF2_MOUSE (507)(513)	VGIFPKAFVEGCAAK(6)(12)	1.04	NA	NA	1.09	NA	1.12	NA	NA	NA	1.04	1.105	NA	1.0725 ± 0.0325	0.1444	NA	持平
O88522_95-O88522_96	NEMO_MOUSE NF-kappa-B essential modulator OS=Mus musculus OX=10090 GN=Ikbkg PE=1 SV=2	sp|O88522|NEMO_MOUSE (95)(96)	EFLMCKFQEAR(5)(6)	NA	NA	NA	NA	NA	0.01	NA	NA	NA	NA	0.01	NA	0.0100 ± NA	NA	NA	NA
Q9WV30_265-Q9WV30_270	NFAT5_MOUSE Nuclear factor of activated T-cells 5 OS=Mus musculus OX=10090 GN=Nfat5 PE=1 SV=2	sp|Q9WV30|NFAT5_MOUSE (265)(270)	KSPMLCGQYPVK(1)(6)	NA	NA	NA	NA	NA	1.24	NA	2.855	0.605	NA	1.24	1.73	1.4850 ± 0.2450	NA	NA	NA
Q8R3N1_459-Q8R3N1_460	NOP14_MOUSE Nucleolar protein 14 OS=Mus musculus OX=10090 GN=Nop14 PE=1 SV=2	sp|Q8R3N1|NOP14_MOUSE (459)(460)	IQKCNHPSLAVGNK(3)(4)	NA	NA	NA	NA	NA	NA	NA	NA	1.56	NA	NA	1.56	1.5600 ± NA	NA	NA	NA
Q64249_95-Q64249_96	NR6A1_MOUSE Nuclear receptor subfamily 6 group A member 1 OS=Mus musculus OX=10090 GN=Nr6a1 PE=1 SV=1	sp|Q64249|NR6A1_MOUSE (95)(96)	ATGLHYGIISCEGCKGFFK(14)(15)	NA	NA	NA	NA	NA	NA	NA	4.03	NA	NA	NA	4.03	4.0300 ± NA	NA	NA	NA
Q1HFZ0_585-Q1HFZ0_588	NSUN2_MOUSE RNA cytosine C(5)-methyltransferase NSUN2 OS=Mus musculus OX=10090 GN=Nsun2 PE=1 SV=2	sp|Q1HFZ0|NSUN2_MOUSE (585)(588)	VINTGIKVWCR(7)(10)	NA	NA	NA	NA	NA	NA	NA	NA	0.94	NA	NA	0.94	0.9400 ± NA	NA	NA	NA
Q9DCC4_266-Q9DCC4_269	P5CR3_MOUSE Pyrroline-5-carboxylate reductase 3 OS=Mus musculus OX=10090 GN=Pycr3 PE=1 SV=2	sp|Q9DCC4|P5CR3_MOUSE (266)(269)	AATMSAVEAATCRAKELSK(12)(15)	NA	NA	NA	0.95	0.77	NA	NA	0.145	NA	NA	0.86	0.145	0.5025 ± 0.3575	NA	NA	NA
Q99LX0_41-Q99LX0_46	PARK7_MOUSE Parkinson disease protein 7 homolog OS=Mus musculus OX=10090 GN=Park7 PE=1 SV=1	sp|Q99LX0|PARK7_MOUSE (41)(46)	VTVAGLAGKDPVQCSR(9)(14)	1.17	NA	NA	0.65	0.7	NA	NA	0.42	NA	1.17	0.675	0.42	0.7550 ± 0.2202	0.0321*	nan	下降
P60335_115-P60335_118	PCBP1_MOUSE Poly(rC)-binding protein 1 OS=Mus musculus OX=10090 GN=Pcbp1 PE=1 SV=1	sp|P60335|PCBP1_MOUSE (115)(118)	LVVPATQCGSLIGKGGCK(14)(17)	NA	NA	NA	NA	NA	NA	NA	NA	0.825	NA	NA	0.825	0.8250 ± NA	NA	NA	NA
P60335_109-P60335_115	PCBP1_MOUSE Poly(rC)-binding protein 1 OS=Mus musculus OX=10090 GN=Pcbp1 PE=1 SV=1	sp|P60335|PCBP1_MOUSE (109)(115)	LVVPATQCGSLIGKGGCK(8)(14)	NA	NA	NA	NA	NA	0.89	1.65	NA	0.36	NA	0.89	1.005	0.9475 ± 0.0575	NA	NA	NA
Q61990_118-Q61990_119	PCBP2_MOUSE Poly(rC)-binding protein 2 OS=Mus musculus OX=10090 GN=Pcbp2 PE=1 SV=1	sp|P60335|PCBP1_MOUSE (118)(119)/sp|Q61990|PCBP2_MOUSE (118)(119)	GGCKIKEIR(3)(4)	0.96	NA	NA	NA	NA	0.62	NA	NA	NA	0.96	0.62	NA	0.7900 ± 0.1700	nan	NA	下降
Q61990_118-Q61990_121	PCBP2_MOUSE Poly(rC)-binding protein 2 OS=Mus musculus OX=10090 GN=Pcbp2 PE=1 SV=1	sp|P60335|PCBP1_MOUSE (118)(121)/sp|Q61990|PCBP2_MOUSE (118)(121)	GGCKIKEIR(3)(6)	NA	NA	NA	0.9	NA	NA	NA	NA	NA	NA	0.9	NA	0.9000 ± NA	NA	NA	NA
Q9EQ61_113-Q9EQ61_115	PESC_MOUSE Pescadillo homolog OS=Mus musculus OX=10090 GN=Pes1 PE=1 SV=1	sp|Q9EQ61|PESC_MOUSE (113)(115)	DNKPCYKLDHIVK(5)(7)	0.905	NA	NA	0.835	NA	0.46	NA	NA	NA	0.905	0.6475	NA	0.7762 ± 0.1288	0.4007	NA	下降
Q6PEB6_117-Q6PEB6_119	PHOCN_MOUSE MOB-like protein phocein OS=Mus musculus OX=10090 GN=Mob4 PE=1 SV=1	sp|Q6PEB6|PHOCN_MOUSE (117)(119)	TPKECPAIDYTR(3)(5)	NA	NA	NA	NA	NA	1.88	NA	NA	NA	NA	1.88	NA	1.8800 ± NA	NA	NA	NA
O35083_273-O35083_275	PLCA_MOUSE 1-acyl-sn-glycerol-3-phosphate acyltransferase alpha OS=Mus musculus OX=10090 GN=Agpat1 PE=1 SV=1	sp|O35083|PLCA_MOUSE (273)(275)	HSMLTIFREISTDGLGGGDCLKKPGGAGEAR(20)(22)	NA	NA	NA	NA	0.7	NA	NA	NA	NA	NA	0.7	NA	0.7000 ± NA	NA	NA	NA
Q9QXS1_3113-Q9QXS1_3117	PLEC_MOUSE Plectin OS=Mus musculus OX=10090 GN=Plec PE=1 SV=3	sp|Q9QXS1|PLEC_MOUSE (3113)(3117)	KGQLCFEGLR(1)(5)	1.8	1.205	NA	0.57	0.87	1.01	0.0804883	NA	0.675	1.5025	0.87	0.377744	0.9167 ± 0.3255	0.0903	0.1160	下降
Q9JHK5_101-Q9JHK5_102	PLEK_MOUSE Pleckstrin OS=Mus musculus OX=10090 GN=Plek PE=1 SV=1	sp|Q9JHK5|PLEK_MOUSE (101)(102)	KAIKCIEGGQK(4)(5)	NA	NA	NA	NA	NA	0.05	NA	NA	NA	NA	0.05	NA	0.0500 ± NA	NA	NA	NA
Q61233_97-Q61233_101	PLSL_MOUSE Plastin-2 OS=Mus musculus OX=10090 GN=Lcp1 PE=1 SV=4	sp|Q61233|PLSL_MOUSE (97)(101)	KEGICAIGGTSEQSSVGTQHSYSEEEK(1)(5)	NA	NA	NA	NA	NA	0.05	NA	2.32	NA	NA	0.05	2.32	1.1850 ± 1.1350	NA	NA	NA
P62141_21-P62141_25	PP1B_MOUSE Serine/threonine-protein phosphatase PP1-beta catalytic subunit OS=Mus musculus OX=10090 GN=Ppp1cb PE=1 SV=3	sp|P62141|PP1B_MOUSE (21)(25)	GCRPGKIVQMTEAEVR(2)(6)	NA	NA	14.43	NA	NA	1.26	NA	NA	NA	14.43	1.26	NA	7.8450 ± 6.5850	nan	NA	下降
A2A935_1009-A2A935_1010	PRD16_MOUSE Histone-lysine N-methyltransferase PRDM16 OS=Mus musculus OX=10090 GN=Prdm16 PE=1 SV=1	sp|A2A935|PRD16_MOUSE (1009)(1010)	EKPFKCHLCNR(5)(6)	NA	NA	NA	NA	NA	NA	20	NA	NA	NA	NA	20	20 ± NA	NA	NA	NA
P35700_173-P35700_178	PRDX1_MOUSE Peroxiredoxin-1 OS=Mus musculus OX=10090 GN=Prdx1 PE=1 SV=1	sp|P35700|PRDX1_MOUSE (173)(178)	HGEVCPAGWKPGSDTIKPDVNK(5)(10)	1.17	1.13	1.1	0.925	1.04	0.89	0.89	NA	NA	1.13	0.925	0.89	0.9817 ± 0.0749	0.0216*	nan	持平
P35700_173-P35700_185	PRDX1_MOUSE Peroxiredoxin-1 OS=Mus musculus OX=10090 GN=Prdx1 PE=1 SV=1	sp|P35700|PRDX1_MOUSE (173)(185)	HGEVCPAGWKPGSDTIKPDVNK(5)(17)	1.425	NA	NA	NA	1.1	NA	0.79	NA	NA	1.425	1.1	0.79	1.1050 ± 0.1833	nan	nan	下降
P35700_173-P35700_190	PRDX1_MOUSE Peroxiredoxin-1 OS=Mus musculus OX=10090 GN=Prdx1 PE=1 SV=1	sp|P35700|PRDX1_MOUSE (173)(190)	HGEVCPAGWKPGSDTIKPDVNKSK(5)(22)	1.34	1.06	NA	1.005	1.035	0.91	NA	NA	NA	1.2	1.005	NA	1.1025 ± 0.0975	0.1564	NA	持平
P35700_168-P35700_173	PRDX1_MOUSE Peroxiredoxin-1 OS=Mus musculus OX=10090 GN=Prdx1 PE=1 SV=1	sp|P35700|PRDX1_MOUSE (168)(173)	LVQAFQFTDKHGEVCPAGWKPGSDTIKPDVNK(10)(15)	0.87	0.96	0.64	1.24	1.26	1.075	NA	NA	NA	0.87	1.24	NA	1.0550 ± 0.1850	0.0301*	NA	上升
P99029_96-P99029_98	PRDX5_MOUSE Peroxiredoxin-5, mitochondrial OS=Mus musculus OX=10090 GN=Prdx5 PE=1 SV=2	sp|P99029|PRDX5_MOUSE (96)(98)	GVLFGVPGAFTPGCSKTHLPGFVEQAGALK(14)(16)	1.22	NA	NA	4.44	NA	0.76	NA	0.19	NA	1.22	2.6	0.19	1.3367 ± 0.6981	0.5903	nan	上升
Q9EST4_146-Q9EST4_149	PSMG2_MOUSE Proteasome assembly chaperone 2 OS=Mus musculus OX=10090 GN=Psmg2 PE=1 SV=1	sp|Q9EST4|PSMG2_MOUSE (146)(149)	YLLTPCLQKSVQNK(6)(9)	NA	NA	NA	1.03	NA	NA	NA	0.55	1.08	NA	1.03	0.815	0.9225 ± 0.1075	NA	NA	NA
Q91V41_35-Q91V41_40	RAB14_MOUSE Ras-related protein Rab-14 OS=Mus musculus OX=10090 GN=Rab14 PE=1 SV=3	sp|Q91V41|RAB14_MOUSE (35)(40)	KFMADCPHTIGVEFGTR(1)(6)	2.17	1.04	2.02	0.73	0.81	0.86	0.82	1	0.62	2.02	0.81	0.82	1.2167 ± 0.4017	0.0571	0.0663	下降
Q9QXG2_428-Q9QXG2_429	RAE1_MOUSE Rab proteins geranylgeranyltransferase component A 1 OS=Mus musculus OX=10090 GN=Chm PE=1 SV=1	sp|Q9QXG2|RAE1_MOUSE (428)(429)	KCKAIVDQFGQR(2)(3)	NA	NA	NA	NA	NA	0.4	NA	NA	NA	NA	0.4	NA	0.4000 ± NA	NA	NA	NA
Q9QZD5_417-Q9QZD5_418	RAE2_MOUSE Rab proteins geranylgeranyltransferase component A 2 OS=Mus musculus OX=10090 GN=Chml PE=2 SV=2	sp|Q9QZD5|RAE2_MOUSE (417)(418)	CKGIIDAFGQR(1)(2)	NA	NA	NA	NA	NA	0.07	NA	NA	NA	NA	0.07	NA	0.0700 ± NA	NA	NA	NA
P46061_502-P46061_506	RAGP1_MOUSE Ran GTPase-activating protein 1 OS=Mus musculus OX=10090 GN=Rangap1 PE=1 SV=2	sp|P46061|RAGP1_MOUSE (502)(506)	KAFSCSSFNSNTFLTR(1)(5)	5.19	NA	0.25	1.09	NA	NA	NA	NA	0.09	2.72	1.09	0.09	1.3000 ± 0.7664	nan	nan	下降
Q60973_116-Q60973_119	RBBP7_MOUSE Histone-binding protein RBBP7 OS=Mus musculus OX=10090 GN=Rbbp7 PE=1 SV=1	sp|Q60973|RBBP7_MOUSE (116)(119)	IECEIKINHEGEVNR(3)(6)	1.21	0.88	0.985	0.84	NA	0.89	1.18	2.36	1.22	1.21	0.865	1.22	1.0983 ± 0.1167	0.2969	0.2319	下降
Q8C2Q3_108-Q8C2Q3_112	RBM14_MOUSE RNA-binding protein 14 OS=Mus musculus OX=10090 GN=Rbm14 PE=1 SV=1	sp|Q8C2Q3|RBM14_MOUSE (108)(112)	VIECDVVKDYAFVHMEK(4)(8)	NA	NA	0.84	1.06	1.02	0.91	NA	0.89	1	0.84	1.02	0.945	0.9350 ± 0.0522	0.0731	0.3072	上升
Q8VC70_217-Q8VC70_218	RBMS2_MOUSE RNA-binding motif, single-stranded-interacting protein 2 OS=Mus musculus OX=10090 GN=Rbms2 PE=1 SV=1	sp|Q8VC70|RBMS2_MOUSE (217)(218)	YIKTPPGVAAPSDPLLCKFADGGPK(17)(18)	2.92	NA	NA	NA	NA	NA	NA	NA	NA	2.92	NA	NA	2.9200 ± NA	NA	NA	NA
Q8C796_59-Q8C796_60	RCOR2_MOUSE REST corepressor 2 OS=Mus musculus OX=10090 GN=Rcor2 PE=1 SV=1	sp|Q8C796|RCOR2_MOUSE (59)(60)	VGTNYQAVIPECKPESPAR(12)(13)	NA	NA	NA	NA	NA	20	NA	NA	NA	NA	20	NA	20 ± NA	NA	NA	NA
Q9QYF1_23-Q9QYF1_30	RDH11_MOUSE Retinol dehydrogenase 11 OS=Mus musculus OX=10090 GN=Rdh11 PE=1 SV=2	sp|Q9QYF1|RDH11_MOUSE (23)(30)	KMLSSGVCTSNVQLPGK(1)(8)	0.61	1.145	0.685	0.735	0.71	0.76	NA	0.21	0.275	0.685	0.735	0.2425	0.5542 ± 0.1565	0.6650	0.0785	持平
Q9JI20_663-Q9JI20_666	RED2_MOUSE Double-stranded RNA-specific editase B2 OS=Mus musculus OX=10090 GN=Adarb2 PE=2 SV=2	sp|Q9JI20|RED2_MOUSE (663)(666)	QPGKSPHFSANWVVGSADLEIINATTGKRSCGGSSR(28)(31)	NA	NA	NA	NA	NA	8.45	NA	NA	NA	NA	8.45	NA	8.4500 ± NA	NA	NA	NA
P15307_250-P15307_251	REL_MOUSE Proto-oncogene c-Rel OS=Mus musculus OX=10090 GN=Rel PE=1 SV=2	sp|P15307|REL_MOUSE (250)(251)	TPPYCKAILEPVTVK(5)(6)	0.84	2.165	NA	0.73	NA	0.13	NA	1.07	0.89	0.84	0.43	0.98	0.7500 ± 0.1650	0.2782	0.5163	下降
Q61493_1409-Q61493_1414	REV3L_MOUSE DNA polymerase zeta catalytic subunit OS=Mus musculus OX=10090 GN=Rev3l PE=1 SV=3	sp|Q61493|REV3L_MOUSE (1409)(1414)	SSLESKPEQVCAPNFLHCK(6)(11)	NA	NA	NA	NA	NA	0.37	NA	NA	NA	NA	0.37	NA	0.3700 ± NA	NA	NA	NA
A2AGA4_112-A2AGA4_115	RHBL2_MOUSE Rhomboid-related protein 2 OS=Mus musculus OX=10090 GN=Rhbdl2 PE=1 SV=1	sp|A2AGA4|RHBL2_MOUSE (112)(115)	QWITLDTGILESPLTYCPEKREEAWR(17)(20)	NA	NA	NA	1024	NA	NA	NA	11.21	NA	NA	1024	11.21	11.2100 ± NA	NA	NA	NA
Q80Y19_912-Q80Y19_913	RHGBA_MOUSE Rho GTPase-activating protein 11A OS=Mus musculus OX=10090 GN=Arhgap11a PE=1 SV=2	sp|Q80Y19|RHGBA_MOUSE (912)(913)	LCKQENKSNGHIKFPLDDLTNHER(2)(3)	NA	NA	NA	NA	NA	0.24	NA	NA	NA	NA	0.24	NA	0.2400 ± NA	NA	NA	NA
P86048_101-P86048_105	RL10L_MOUSE 60S ribosomal protein L10-like OS=Mus musculus OX=10090 GN=Rpl10l PE=2 SV=1	sp|P86048|RL10L_MOUSE (101)(105)/sp|Q6ZWV3|RL10_MOUSE (101)(105)	INKMLSCAGADR(3)(7)	0.925	NA	NA	0.49	0.77	0.565	0.765	NA	0.54	0.925	0.565	0.6525	0.7142 ± 0.1084	0.0633	0.2493	下降
P19253_190-P19253_191	RL13A_MOUSE 60S ribosomal protein L13a OS=Mus musculus OX=10090 GN=Rpl13a PE=1 SV=4	sp|P19253|RL13A_MOUSE (190)(191)	ICKFTEVLK(2)(3)/KICKFTEVLK(3)(4)	1.05	NA	NA	NA	NA	1.185	NA	1.25	1.32	1.05	1.185	1.285	1.1733 ± 0.0681	nan	0.0941	持平
P27659_250-P27659_253	RL3_MOUSE 60S ribosomal protein L3 OS=Mus musculus OX=10090 GN=Rpl3 PE=1 SV=3	sp|P27659|RL3_MOUSE (250)(253)	KVACIGAWHPAR(1)(4)	0.05	NA	NA	0.05	NA	NA	NA	NA	0.56	0.05	0.05	0.56	0.2200 ± 0.1700	nan	nan	持平
E9Q555_4675-E9Q555_4680	RN213_MOUSE E3 ubiquitin-protein ligase RNF213 OS=Mus musculus OX=10090 GN=Rnf213 PE=1 SV=3	sp|E9Q555|RN213_MOUSE (4675)(4680)	IIYGDPATFLPHLPQKSIIHCSK(16)(21)	NA	1.33	0.21	NA	0.27	0.98	0.68	0.57	0.76	0.77	0.625	0.68	0.6917 ± 0.0423	0.8472	0.8285	持平
Q8BIV3_620-Q8BIV3_621	RNBP6_MOUSE Ran-binding protein 6 OS=Mus musculus OX=10090 GN=Ranbp6 PE=1 SV=3	sp|Q8BKC5|IPO5_MOUSE (612)(613)/sp|Q8BIV3|RNBP6_MOUSE (620)(621)	MCKILGK(2)(3)	NA	NA	NA	NA	NA	NA	0.57	0.83	NA	NA	NA	0.7	0.7000 ± NA	NA	NA	NA
Q8CFI7_889-Q8CFI7_892	RPB2_MOUSE DNA-directed RNA polymerase II subunit RPB2 OS=Mus musculus OX=10090 GN=Polr2b PE=1 SV=2	sp|Q8CFI7|RPB2_MOUSE (889)(892)	YTKRDCSTFLR(3)(6)	NA	NA	NA	NA	NA	NA	NA	NA	0.68	NA	NA	0.68	0.6800 ± NA	NA	NA	NA
P62852_59-P62852_60	RS25_MOUSE 40S ribosomal protein S25 OS=Mus musculus OX=10090 GN=Rps25 PE=1 SV=1	sp|P62852|RS25_MOUSE (59)(60)	LCKEVPNYK(2)(3)	1.25	NA	0.665	1.25	0.55	0.59	1.02	2.195	0.555	0.9575	0.59	1.02	0.8558 ± 0.1341	0.6895	0.6840	下降
P62983_149-P62983_152	RS27A_MOUSE Ubiquitin-40S ribosomal protein S27a OS=Mus musculus OX=10090 GN=Rps27a PE=1 SV=2	sp|P62983|RS27A_MOUSE (149)(152)	CCLTYCFNKPEDK(6)(9)	1.33	NA	NA	NA	NA	NA	NA	NA	0.28	1.33	NA	0.28	0.8050 ± 0.5250	NA	nan	NA
O35602_101-O35602_104	RX_MOUSE Retinal homeobox protein Rx OS=Mus musculus OX=10090 GN=Rax PE=2 SV=2	sp|O35602|RX_MOUSE (101)(104)	PCYPKEQGEAR(2)(5)	NA	NA	NA	NA	NA	20	NA	NA	NA	NA	20	NA	20 ± NA	NA	NA	NA
P28700_409-P28700_410	RXRA_MOUSE Retinoic acid receptor RXR-alpha OS=Mus musculus OX=10090 GN=Rxra PE=1 SV=1	sp|P28700|RXRA_MOUSE (409)(410)	VYASLEAYCKHKYPEQPGR(9)(10)	3.43	NA	NA	NA	NA	NA	NA	NA	NA	3.43	NA	NA	3.4300 ± NA	NA	NA	NA
P31651_596-P31651_602	S6A12_MOUSE Sodium- and chloride-dependent betaine transporter OS=Mus musculus OX=10090 GN=Slc6a12 PE=2 SV=1	sp|P31651|S6A12_MOUSE (596)(602)	RPPQDGSSAQNCSSSPAKQELIAWEK(12)(18)	1.21	0.25	0.95	1.11	0.805	1.04	0.16	1.135	0.605	0.25	1.04	0.605	0.6317 ± 0.2284	0.5789	0.6941	上升
Q689Z5_440-Q689Z5_443	SBNO1_MOUSE Protein strawberry notch homolog 1 OS=Mus musculus OX=10090 GN=Sbno1 PE=1 SV=2	sp|Q689Z5|SBNO1_MOUSE (440)(443)	AKNLCPVGSSK(2)(5)	1.02	NA	NA	NA	NA	NA	0.94	NA	NA	1.02	NA	0.94	0.9800 ± 0.0400	NA	nan	NA
Q8K1J5_143-Q8K1J5_150	SDE2_MOUSE Replication stress response regulator SDE2 OS=Mus musculus OX=10090 GN=Sde2 PE=1 SV=1	sp|Q8K1J5|SDE2_MOUSE (143)(150)	KLAEPAHCFTSPDYQR(1)(8)	NA	NA	NA	NA	NA	NA	NA	0.05	NA	NA	NA	0.05	0.0500 ± NA	NA	NA	NA
Q9CZV2_223-Q9CZV2_224	SHLD3_MOUSE Shieldin complex subunit 3 OS=Mus musculus OX=10090 GN=Shld3 PE=2 SV=2	sp|Q9CZV2|SHLD3_MOUSE (223)(224)	QLGQIWVFCDIKCCEYVGNLLK(12)(13)	0.05	NA	NA	NA	0.03	NA	NA	NA	NA	0.05	0.03	NA	0.0400 ± 0.0100	nan	NA	下降
Q8K2Q9_550-Q8K2Q9_554	SHOT1_MOUSE Shootin-1 OS=Mus musculus OX=10090 GN=Shtn1 PE=1 SV=1	sp|Q8K2Q9|SHOT1_MOUSE (550)(554)	KLEGCTNPKVTFQPPSK(5)(9)	NA	NA	NA	NA	NA	NA	NA	NA	0.85	NA	NA	0.85	0.8500 ± NA	NA	NA	NA
Q3URD3_800-Q3URD3_802	SLMAP_MOUSE Sarcolemmal membrane-associated protein OS=Mus musculus OX=10090 GN=Slmap PE=1 SV=2	sp|Q3URD3|SLMAP_MOUSE (800)(802)	QSITDELKQCKDNLK(8)(10)	NA	NA	NA	NA	NA	NA	NA	NA	0.00459287	NA	NA	0.00459287	0.0046 ± NA	NA	NA	NA
A2AAY5_595-A2AAY5_598	SPD2B_MOUSE SH3 and PX domain-containing protein 2B OS=Mus musculus OX=10090 GN=Sh3pxd2b PE=1 SV=1	sp|A2AAY5|SPD2B_MOUSE (595)(598)	NDMGLECGHKVLAK(7)(10)	NA	NA	NA	0.97	NA	NA	NA	NA	NA	NA	0.97	NA	0.9700 ± NA	NA	NA	NA
Q9WU03_46-Q9WU03_47	SPIT2_MOUSE Kunitz-type protease inhibitor 2 OS=Mus musculus OX=10090 GN=Spint2 PE=1 SV=1	sp|Q9WU03|SPIT2_MOUSE (46)(47)	VVGKCRASIPR(4)(5)	NA	NA	NA	NA	NA	0.67	NA	NA	1.045	NA	0.67	1.045	0.8575 ± 0.1875	NA	NA	NA
Q6NSW3_431-Q6NSW3_433	SPKAP_MOUSE A-kinase anchor protein SPHKAP OS=Mus musculus OX=10090 GN=Sphkap PE=1 SV=2	sp|Q6NSW3|SPKAP_MOUSE (431)(433)	LSQSQPTLPQESAVSFSMRSALLPSGCCTKDMVVPR(28)(30)	4.31	NA	NA	NA	NA	NA	NA	NA	NA	4.31	NA	NA	4.3100 ± NA	NA	NA	NA
Q8BH69_27-Q8BH69_31	SPS1_MOUSE Selenide, water dikinase 1 OS=Mus musculus OX=10090 GN=Sephs1 PE=1 SV=1	sp|Q8BH69|SPS1_MOUSE (27)(31)	FTELKGTGCK(5)(9)	2.4	NA	NA	NA	NA	0.93	NA	NA	NA	2.4	0.93	NA	1.6650 ± 0.7350	nan	NA	下降
O70551_377-O70551_386	SRPK1_MOUSE SRSF protein kinase 1 OS=Mus musculus OX=10090 GN=Srpk1 PE=1 SV=2	sp|O70551|SRPK1_MOUSE (377)(386)	HKEDLHNANDCDVHTLK(2)(11)	NA	NA	NA	NA	NA	0.83	NA	NA	NA	NA	0.83	NA	0.8300 ± NA	NA	NA	NA
P42225_174-P42225_175	STAT1_MOUSE Signal transducer and activator of transcription 1 OS=Mus musculus OX=10090 GN=Stat1 PE=1 SV=1	sp|P42225|STAT1_MOUSE (174)(175)	CKTSQNR(1)(2)	NA	NA	NA	NA	NA	0.86	0.59	NA	0.615	NA	0.86	0.6025	0.7312 ± 0.1287	NA	NA	NA
Q8BU30_512-Q8BU30_514	SYIC_MOUSE Isoleucine--tRNA ligase, cytoplasmic OS=Mus musculus OX=10090 GN=Iars1 PE=1 SV=2	sp|Q8BU30|SYIC_MOUSE (512)(514)	CGKAPLR(1)(3)	NA	NA	NA	NA	NA	0.54	NA	NA	0.42	NA	0.54	0.42	0.4800 ± 0.0600	NA	NA	NA
P05213_280-P05213_295	TBA1B_MOUSE Tubulin alpha-1B chain OS=Mus musculus OX=10090 GN=Tuba1b PE=1 SV=2	sp|P05214|TBA3_MOUSE (280)(295)/sp|P68369|TBA1A_MOUSE (280)(295)/sp|P68368|TBA4A_MOUSE (280)(295)/sp|P05213|TBA1B_MOUSE (280)(295)	IHFPLATYAPVISAEKAYHEQLSVAEITNACFEPANQMVK(16)(31)	NA	NA	NA	0.9	NA	NA	NA	NA	NA	NA	0.9	NA	0.9000 ± NA	NA	NA	NA
P68368_54-P68368_60	TBA4A_MOUSE Tubulin alpha-4A chain OS=Mus musculus OX=10090 GN=Tuba4a PE=1 SV=1	sp|P68368|TBA4A_MOUSE (54)(60)	TIGGGDDSFTTFFCETGAGKHVPR(14)(20)	NA	NA	NA	NA	NA	1.2	NA	NA	0.9	NA	1.2	0.9	1.0500 ± 0.1500	NA	NA	NA
O08784_465-O08784_468	TCOF_MOUSE Treacle protein OS=Mus musculus OX=10090 GN=Tcof1 PE=1 SV=1	sp|O08784|TCOF_MOUSE (465)(468)	GANLPCPGKVGSAALR(6)(9)	0.96	NA	NA	0.87	2.995	0.49	0.31	0.66	0.49	0.96	0.87	0.49	0.7733 ± 0.1440	0.5926	0.0427*	持平
O08784_459-O08784_465	TCOF_MOUSE Treacle protein OS=Mus musculus OX=10090 GN=Tcof1 PE=1 SV=1	sp|O08784|TCOF_MOUSE (459)(465)	SSQVRPVSTVTPGSSGKGANLPCPGK(17)(23)	NA	NA	NA	4.95	NA	NA	NA	0.2	NA	NA	4.95	0.2	2.5750 ± 2.3750	NA	NA	NA
P11983_397-P11983_400	TCPA_MOUSE T-complex protein 1 subunit alpha OS=Mus musculus OX=10090 GN=Tcp1 PE=1 SV=3	sp|P11983|TCPA_MOUSE (397)(400)	SLHDALCVVKR(7)(10)	1.165	NA	0.33	0.86	0.85	1.21	3.415	1.07	1.46	0.33	0.86	1.46	0.8833 ± 0.3264	0.5612	0.2998	上升
P80316_253-P80316_261	TCPE_MOUSE T-complex protein 1 subunit epsilon OS=Mus musculus OX=10090 GN=Cct5 PE=1 SV=1	sp|P80316|TCPE_MOUSE (253)(261)	IAILTCPFEPPKPKTK(6)(14)	NA	NA	NA	NA	NA	NA	0.75	NA	NA	NA	NA	0.75	0.7500 ± NA	NA	NA	NA
P42932_149-P42932_152	TCPQ_MOUSE T-complex protein 1 subunit theta OS=Mus musculus OX=10090 GN=Cct8 PE=1 SV=3	sp|P42932|TCPQ_MOUSE (149)(152)	AHEILPELVCCSAKNLR(11)(14)	1	1.205	0.58	0.96	0.85	0.76	0.31	0.475	1.59	0.58	0.85	0.475	0.6350 ± 0.1117	0.7290	0.7726	上升
P42932_325-P42932_326	TCPQ_MOUSE T-complex protein 1 subunit theta OS=Mus musculus OX=10090 GN=Cct8 PE=1 SV=3	sp|P42932|TCPQ_MOUSE (325)(326)	LCKTVGATALPK(2)(3)	0.93	NA	NA	0.06	NA	0.77	NA	0.71	0.32	0.93	0.415	0.515	0.6200 ± 0.1577	0.3842	0.2796	下降
Q01853_695-Q01853_696	TERA_MOUSE Transitional endoplasmic reticulum ATPase OS=Mus musculus OX=10090 GN=Vcp PE=1 SV=4	sp|Q01853|TERA_MOUSE (695)(696)	ACKLAIR(2)(3)	512.5	NA	0.78	20	NA	20	1024	NA	512.545	0.78	20	768.273	384.5263 ± 383.7463	NA	nan	上升
B1AZI6_1236-B1AZI6_1239	THOC2_MOUSE THO complex subunit 2 OS=Mus musculus OX=10090 GN=Thoc2 PE=1 SV=1	sp|B1AZI6|THOC2_MOUSE (1236)(1239)	SQCGTKAVNK(3)(6)	NA	NA	NA	NA	NA	1.05	NA	NA	NA	NA	1.05	NA	1.0500 ± NA	NA	NA	NA
A2ASS6_6709-A2ASS6_6710	TITIN_MOUSE Titin OS=Mus musculus OX=10090 GN=Ttn PE=1 SV=1	sp|A2ASS6|TITIN_MOUSE (6709)(6710)	DTGGVLGTSCILECKVAGSSPISIAWFHEK(14)(15)	2.22	NA	NA	NA	NA	NA	NA	NA	NA	2.22	NA	NA	2.2200 ± NA	NA	NA	NA
A2ASS6_30082-A2ASS6_30083	TITIN_MOUSE Titin OS=Mus musculus OX=10090 GN=Ttn PE=1 SV=1	sp|A2ASS6|TITIN_MOUSE (30082)(30083)	PVFDGGMEIIGYIIEMCKADLGDWHKVNTEPCVK(17)(18)	NA	NA	NA	3	NA	NA	NA	NA	NA	NA	3	NA	3.0000 ± NA	NA	NA	NA
Q8K1A5_36-Q8K1A5_44	TM41B_MOUSE Transmembrane protein 41B OS=Mus musculus OX=10090 GN=Tmem41b PE=1 SV=1	sp|Q8K1A5|TM41B_MOUSE (36)(44)	TQGSAAPGSKDHLNEKPCAEAGSAR(10)(18)	NA	1.74	NA	NA	NA	0.26	NA	NA	NA	1.74	0.26	NA	1.0000 ± 0.7400	nan	NA	下降
Q8K1A5_42-Q8K1A5_44	TM41B_MOUSE Transmembrane protein 41B OS=Mus musculus OX=10090 GN=Tmem41b PE=1 SV=1	sp|Q8K1A5|TM41B_MOUSE (42)(44)	TQGSAAPGSKDHLNEKPCAEAGSAR(16)(18)	1.25	NA	NA	0.29	NA	0.435	NA	NA	NA	1.25	0.3625	NA	0.8063 ± 0.4437	0.0519	NA	下降
Q8BFY9_862-Q8BFY9_863	TNPO1_MOUSE Transportin-1 OS=Mus musculus OX=10090 GN=Tnpo1 PE=1 SV=2	sp|Q8BFY9|TNPO1_MOUSE (862)(863)	DMFCKILHGFK(4)(5)	NA	NA	NA	NA	NA	0.86	NA	1.48	0.36	NA	0.86	0.92	0.8900 ± 0.0300	NA	NA	NA
P25119_144-P25119_145	TNR1B_MOUSE Tumor necrosis factor receptor superfamily member 1B OS=Mus musculus OX=10090 GN=Tnfrsf1b PE=2 SV=1	sp|P25119|TNR1B_MOUSE (144)(145)	LSKCGPGFGVASSR(3)(4)	NA	NA	NA	NA	NA	NA	NA	NA	0.05	NA	NA	0.05	0.0500 ± NA	NA	NA	NA
Q9JJ78_64-Q9JJ78_69	TOPK_MOUSE Lymphokine-activated killer T-cell-originated protein kinase OS=Mus musculus OX=10090 GN=Pbk PE=1 SV=1	sp|Q9JJ78|TOPK_MOUSE (64)(69)	KISLLCDDHYR(1)(6)	NA	NA	NA	NA	NA	NA	NA	NA	0.98	NA	NA	0.98	0.9800 ± NA	NA	NA	NA
P17751_20-P17751_21	TPIS_MOUSE Triosephosphate isomerase OS=Mus musculus OX=10090 GN=Tpi1 PE=1 SV=5	sp|P17751|TPIS_MOUSE (20)(21)	KKCLGELICTLNAANVPAGTEVVCAPPTAYIDFAR(2)(3)	NA	0.14	NA	NA	NA	NA	NA	NA	NA	0.14	NA	NA	0.1400 ± NA	NA	NA	NA
Q80XC2_57-Q80XC2_60	TRM61_MOUSE tRNA (adenine(58)-N(1))-methyltransferase catalytic subunit TRMT61A OS=Mus musculus OX=10090 GN=Trmt61a PE=1 SV=1	sp|Q80XC2|TRM61_MOUSE (57)(60)	PFGSKVICSR(5)(8)	NA	NA	NA	NA	NA	1	1.01	1.12	1.285	NA	1	1.12	1.0600 ± 0.0600	NA	NA	NA
Q5SWD9_38-Q5SWD9_41	TSR1_MOUSE Pre-rRNA-processing protein TSR1 homolog OS=Mus musculus OX=10090 GN=Tsr1 PE=1 SV=1	sp|Q5SWD9|TSR1_MOUSE (38)(41)	VGPKILCK(4)(7)	NA	NA	NA	0.87	NA	NA	NA	NA	NA	NA	0.87	NA	0.8700 ± NA	NA	NA	NA
Q8BYY4_41-Q8BYY4_44	TT39B_MOUSE Tetratricopeptide repeat protein 39B OS=Mus musculus OX=10090 GN=Ttc39b PE=1 SV=1	sp|Q8BYY4|TT39B_MOUSE (41)(44)	SPSDMATSGFHFVPCETKR(15)(18)	0.6	NA	1.2	NA	NA	1.15	0.63	0.4	0.5	0.9	1.15	0.5	0.8500 ± 0.1893	nan	0.2020	上升
Q91V83_544-Q91V83_545	TTI1_MOUSE TELO2-interacting protein 1 homolog OS=Mus musculus OX=10090 GN=Tti1 PE=1 SV=2	sp|Q91V83|TTI1_MOUSE (544)(545)	QAAMILNELVVGAAGLDVEDIHNKCPSMGPEELR(24)(25)	NA	NA	NA	6.09	NA	NA	NA	NA	NA	NA	6.09	NA	6.0900 ± NA	NA	NA	NA
Q921J4_95-Q921J4_100	UBE2S_MOUSE Ubiquitin-conjugating enzyme E2 S OS=Mus musculus OX=10090 GN=Ube2s PE=1 SV=1	sp|Q921J4|UBE2S_MOUSE (95)(100)	IFHPNVGPNGEICVNVLKR(13)(18)	1.3	NA	NA	NA	0.96	0.79	1.06	1.62	1.3	1.3	0.875	1.3	1.1583 ± 0.1417	0.1257	0.8845	下降
Q99LG0_285-Q99LG0_287	UBP16_MOUSE Ubiquitin carboxyl-terminal hydrolase 16 OS=Mus musculus OX=10090 GN=Usp16 PE=1 SV=2	sp|Q99LG0|UBP16_MOUSE (285)(287)	ELFSQVCKKATR(7)(9)	NA	NA	NA	NA	10.55	NA	NA	NA	NA	NA	10.55	NA	10.5500 ± NA	NA	NA	NA
A2AN08_2548-A2AN08_2552	UBR4_MOUSE E3 ubiquitin-protein ligase UBR4 OS=Mus musculus OX=10090 GN=Ubr4 PE=1 SV=1	sp|A2AN08|UBR4_MOUSE (2548)(2552)	DQALLSKAVQCLNTSSK(7)(11)	NA	NA	NA	NA	NA	0.96	NA	0.99	1.18	NA	0.96	1.085	1.0225 ± 0.0625	NA	NA	NA
Q80TP3_2308-Q80TP3_2314	UBR5_MOUSE E3 ubiquitin-protein ligase UBR5 OS=Mus musculus OX=10090 GN=Ubr5 PE=1 SV=2	sp|Q80TP3|UBR5_MOUSE (2308)(2314)	LPNLDCIQNANKGTHTSLMQR(6)(12)	1.705	NA	NA	0.12	NA	NA	NA	0.13	0.16	1.705	0.12	0.145	0.6567 ± 0.5242	nan	0.0061**	下降
P56501_255-P56501_258	UCP3_MOUSE Mitochondrial uncoupling protein 3 OS=Mus musculus OX=10090 GN=Ucp3 PE=1 SV=1	sp|P56501|UCP3_MOUSE (255)(258)	SPLHCMLKMVAQEGPTAFYK(5)(8)	NA	NA	NA	NA	0.22	NA	NA	NA	NA	NA	0.22	NA	0.2200 ± NA	NA	NA	NA
Q60932_237-Q60932_245	VDAC1_MOUSE Voltage-dependent anion-selective channel protein 1 OS=Mus musculus OX=10090 GN=Vdac1 PE=1 SV=3	sp|Q60932|VDAC1_MOUSE (237)(245)	FGIAAKYQVDPDACFSAK(6)(14)	NA	0.24	NA	0.99	NA	1.13	NA	NA	0.9	0.24	1.06	0.9	0.7333 ± 0.2510	0.0542	nan	上升
Q99KC8_656-Q99KC8_659	VMA5A_MOUSE von Willebrand factor A domain-containing protein 5A OS=Mus musculus OX=10090 GN=Vwa5a PE=1 SV=2	sp|Q99KC8|VMA5A_MOUSE (656)(659)	KSACSAIQK(1)(4)	NA	NA	NA	NA	NA	0.735	NA	NA	NA	NA	0.735	NA	0.7350 ± NA	NA	NA	NA
Q9JJA4_375-Q9JJA4_376	WDR12_MOUSE Ribosome biogenesis protein WDR12 OS=Mus musculus OX=10090 GN=Wdr12 PE=1 SV=1	sp|Q9JJA4|WDR12_MOUSE (375)(376)	SCKAPLYDLAAHEDK(2)(3)	1.17	NA	NA	0.92	1.225	1.01	NA	0.75	0.49	1.17	1.01	0.62	0.9333 ± 0.1633	0.3210	0.1478	持平
Q3TWF6_451-Q3TWF6_455	WDR70_MOUSE WD repeat-containing protein 70 OS=Mus musculus OX=10090 GN=Wdr70 PE=1 SV=1	sp|Q3TWF6|WDR70_MOUSE (451)(455)	GCGSGKLVFLER(2)(6)	0.99	NA	NA	0.95	NA	1.01	NA	NA	NA	0.99	0.98	NA	0.9850 ± 0.0050	0.7952	NA	持平
Q6NZF1_205-Q6NZF1_209	ZC11A_MOUSE Zinc finger CCCH domain-containing protein 11A OS=Mus musculus OX=10090 GN=Zc3h11a PE=1 SV=1	sp|Q6NZF1|ZC11A_MOUSE (205)(209)	KPGVSLKQGECLNFGIK(7)(11)	NA	NA	NA	NA	NA	NA	NA	NA	0.77	NA	NA	0.77	0.7700 ± NA	NA	NA	NA
Q8VIG0_57-Q8VIG0_59	ZCH14_MOUSE Zinc finger CCHC domain-containing protein 14 OS=Mus musculus OX=10090 GN=Zcchc14 PE=2 SV=1	sp|Q8VIG0|ZCH14_MOUSE (57)(59)	SAPGPSGALPTCSACHKMAPR(15)(17)	NA	NA	NA	20	NA	NA	NA	NA	NA	NA	20	NA	20 ± NA	NA	NA	NA
A2ANX9_388-A2ANX9_390	ZN711_MOUSE Zinc finger protein 711 OS=Mus musculus OX=10090 GN=Znf711 PE=3 SV=1	sp|A2ANX9|ZN711_MOUSE (388)(390)	QWQTAVIIGPDGQPLTVYPCHICTKK(23)(25)	0.32	NA	NA	NA	NA	NA	NA	NA	NA	0.32	NA	NA	0.3200 ± NA	NA	NA	NA

## Sheet: 0H-Cross
Leading AA pair	Description	AA pairs	Peptides	Spectra_Count	Intensity_L_R1	Intensity_H_R1	Intensity_L_R2	Intensity_H_R2	Intensity_L_R3	Intensity_H_R3	Median_Intensity_L_All	Median_Intensity_H_All	Ratio_R1	Ratio_R2	Ratio_R3	Average_Ratio_All	Median_Ratio_All	Median_Ratio_All_SEM	Average_Intensity_S1_All	SD_Ratio_All	Repeats	CV
Q61233_42-Q61233_88	PLSL_MOUSE Plastin-2 OS=Mus musculus OX=10090 GN=Lcp1 PE=1 SV=4 | PLSL_MOUSE Plastin-2 OS=Mus musculus OX=10090 GN=Lcp1 PE=1 SV=4	sp|Q61233|PLSL_MOUSE (42)-sp|Q61233|PLSL_MOUSE (88)	AACLPLPGYR(3)-STEVAKTFR(6)	6	4.81245e+12	4.95131e+12	3.23569e+12	3.21177e+12	7.54647e+13	3.18807e+13	2.54857e+13	1.24426e+13	1.03	1.18	0.57	0.926667	0.99	0.9267 ± 0.1835	3.64243e+13	0.317857	3	0.343012
P37913_208-P37913_203	DNLI1_MOUSE DNA ligase 1 OS=Mus musculus OX=10090 GN=Lig1 PE=1 SV=2 | DNLI1_MOUSE DNA ligase 1 OS=Mus musculus OX=10090 GN=Lig1 PE=1 SV=2	sp|P37913|DNLI1_MOUSE (208)-sp|P37913|DNLI1_MOUSE (203)	AGVKLKPQEEEQSKPPAR(4)-TENIPVCK(7)	3	0	8.08774e+06	7227122	7.62436e+06	270340638455755	274654186892682	7227122	8.08774e+06	1024	1.05	1.02	342.023	1.035	1.0350 ± 0.0150	90113548560959	590.609	3	1.72681
P48678_522-P48678_420	LMNA_MOUSE Prelamin-A/C OS=Mus musculus OX=10090 GN=Lmna PE=1 SV=2 | LMNA_MOUSE Prelamin-A/C OS=Mus musculus OX=10090 GN=Lmna PE=1 SV=2	sp|P48678|LMNA_MOUSE (522)-sp|P48678|LMNA_MOUSE (420)	AQNTWGCGSSLR(7)-KLESSESR(1)	7	9.87906e+06	9253845	4.47972e+06	1.2722e+07	3.02784e+06	6.47705e+06	9.87906e+06	9253845	0.94	0.89	2.14	1.32333	0.94	1.3233 ± 0.4086	2.63281e+13	0.707696	3	0.534783
Q3U319_890-Q3U319_371	BRE1B_MOUSE E3 ubiquitin-protein ligase BRE1B OS=Mus musculus OX=10090 GN=Rnf40 PE=1 SV=2 | BRE1B_MOUSE E3 ubiquitin-protein ligase BRE1B OS=Mus musculus OX=10090 GN=Rnf40 PE=1 SV=2	sp|Q3U319|BRE1B_MOUSE (890)-sp|Q3U319|BRE1B_MOUSE (371)	EIQPCLAESR(5)-LKVALR(2)	4	5.00476e+13	4.06121e+13	3.49138e+06	2.0649e+06	1.49337e+12	1.3515e+12	1.49337e+12	1.3515e+12	0.81	0.59	2.14	1.18	0.955	1.1800 ± 0.4842	1.32586e+13	0.83863	3	0.710703
Q9WVA4_17-Q9WVA4_124	TAGL2_MOUSE Transgelin-2 OS=Mus musculus OX=10090 GN=Tagln2 PE=1 SV=4 | TAGL2_MOUSE Transgelin-2 OS=Mus musculus OX=10090 GN=Tagln2 PE=1 SV=4	sp|Q9WVA4|TAGL2_MOUSE (17)-sp|Q9WVA4|TAGL2_MOUSE (124)	EVQQKIEK(5)-NMACVQR(4)	12	7550908058681940	5806690487325930	1082956473178280	920654748734508	3.60049e+16	2.7569e+16	1929191343638135	1611045330719455	1.3	1.19	0.77	1.08667	1.185	1.0867 ± 0.1615	9480558193811230	0.279702	3	0.257395
Q8R081_490-Q8R081_578	HNRPL_MOUSE Heterogeneous nuclear ribonucleoprotein L OS=Mus musculus OX=10090 GN=Hnrnpl PE=1 SV=2 | HNRPL_MOUSE Heterogeneous nuclear ribonucleoprotein L OS=Mus musculus OX=10090 GN=Hnrnpl PE=1 SV=2	sp|Q8R081|HNRPL_MOUSE (490)-sp|Q8R081|HNRPL_MOUSE (578)	FSTPEQAAKNR(9)-LCFSTAQHAS(2)	8	2128040685083165	2086443375016935	433627132977406	3.83403e+14	1274962046288230	1270935019352070	1274962046288230	1270935019352070	0.975	1.13	0.955	1.02	1	1.0200 ± 0.0553	1316853459834676	0.0957862	3	0.0939081
P86048_121-P86048_105	RL10L_MOUSE 60S ribosomal protein L10-like OS=Mus musculus OX=10090 GN=Rpl10l PE=2 SV=1 | RL10L_MOUSE 60S ribosomal protein L10-like OS=Mus musculus OX=10090 GN=Rpl10l PE=2 SV=1	sp|P86048|RL10L_MOUSE (121)-sp|P86048|RL10L_MOUSE (105)/sp|P86048|RL10L_MOUSE (121)-sp|Q6ZWV3|RL10_MOUSE (105)/sp|Q6ZWV3|RL10_MOUSE (121)-sp|P86048|RL10L_MOUSE (105)/sp|Q6ZWV3|RL10_MOUSE (121)-sp|Q6ZWV3|RL10_MOUSE (105)	GAFGKPQGTVAR(5)-MLSCAGADR(4)	26	276943389826966	2.41284e+14	143449943844037	127353443085206	277500221743740	267529404652930	276943389826966	2.41284e+14	0.915	0.98	0.82	0.905	0.91	0.9050 ± 0.0465	6.66576e+14	0.0804674	3	0.0889142
P18760_139-P60710_328	COF1_MOUSE Cofilin-1 OS=Mus musculus OX=10090 GN=Cfl1 PE=1 SV=3 | ACTB_MOUSE Actin, cytoplasmic 1 OS=Mus musculus OX=10090 GN=Actb PE=1 SV=1	sp|P18760|COF1_MOUSE (139)-sp|P63260|ACTG_MOUSE (328)/sp|P18760|COF1_MOUSE (139)-sp|P68134|ACTS_MOUSE (330)/sp|P18760|COF1_MOUSE (139)-sp|P62737|ACTA_MOUSE (330)/sp|P18760|COF1_MOUSE (139)-sp|P60710|ACTB_MOUSE (328)/sp|P18760|COF1_MOUSE (139)-sp|P68033|ACTC_MOUSE (330)/sp|P18760|COF1_MOUSE (139)-sp|Q8BFZ3|ACTBL_MOUSE (329)/sp|P18760|COF1_MOUSE (139)-sp|P63268|ACTH_MOUSE (329)	HELQANCYEEVK(7)-IKIIAPPER(2)/HELQANCYEEVKDR(7)-IKIIAPPER(2)	60	1.81613e+16	1.69002e+16	4140080607746500	3584545590123080	1.31306e+16	1.06091e+16	1.07038e+16	1.0527e+16	1.07	1.135	0.81	1.005	1.06	1.0050 ± 0.0993	3.57861e+16	0.171974	3	0.171118
P35700_173-P35700_192	PRDX1_MOUSE Peroxiredoxin-1 OS=Mus musculus OX=10090 GN=Prdx1 PE=1 SV=1 | PRDX1_MOUSE Peroxiredoxin-1 OS=Mus musculus OX=10090 GN=Prdx1 PE=1 SV=1	sp|P35700|PRDX1_MOUSE (173)-sp|P35700|PRDX1_MOUSE (192)	HGEVCPAGWKPGSDTIKPDVNK(5)-SKEYFSK(2)	10	1.29947e+07	2.91562e+06	1.97175e+06	1.71072e+06	3.93545e+06	1.04581e+07	3.93545e+06	4.30125e+06	1.06	512.435	2.66	172.052	1.065	172.0517 ± 170.1923	2.65501e+13	294.782	3	1.71333
P80316_253-P80316_284	TCPE_MOUSE T-complex protein 1 subunit epsilon OS=Mus musculus OX=10090 GN=Cct5 PE=1 SV=1 | TCPE_MOUSE T-complex protein 1 subunit epsilon OS=Mus musculus OX=10090 GN=Cct5 PE=1 SV=1	sp|P80316|TCPE_MOUSE (253)-sp|P80316|TCPE_MOUSE (284)	IAILTCPFEPPKPK(6)-EKFEEMIK(2)/IAILTCPFEPPKPK(6)-YEKEKFEEMIK(5)	35	270206694400857	276160437390488	4.59089e+13	4.42176e+13	2.00477e+14	1.57597e+14	220955611458819	157924574677038	1	0.81	0.81	0.873333	0.86	0.8733 ± 0.0633	4.37158e+14	0.109697	3	0.125607
P51881_147-P51881_160	ADT2_MOUSE ADP/ATP translocase 2 OS=Mus musculus OX=10090 GN=Slc25a5 PE=1 SV=3 | ADT2_MOUSE ADP/ATP translocase 2 OS=Mus musculus OX=10090 GN=Slc25a5 PE=1 SV=3	sp|P51881|ADT2_MOUSE (147)-sp|P51881|ADT2_MOUSE (160)	LAADVGKAGAER(7)-GLGDCLVK(5)	6	4.98584e+13	3.34641e+13	7.39839e+12	8.2232e+12	7.76987e+06	3192199	7951566789416	9.5444e+12	1.61	0.9	0.78	1.09667	0.86	1.0967 ± 0.2590	1.927e+13	0.44859	3	0.409049
Q61656_234-Q61656_33	DDX5_MOUSE Probable ATP-dependent RNA helicase DDX5 OS=Mus musculus OX=10090 GN=Ddx5 PE=1 SV=2 | DDX5_MOUSE Probable ATP-dependent RNA helicase DDX5 OS=Mus musculus OX=10090 GN=Ddx5 PE=1 SV=2	sp|Q61656|DDX5_MOUSE (234)-sp|Q61656|DDX5_MOUSE (33)	LIDFLECGK(7)-KFGNPGEK(1)	5	7.77368e+13	6.94562e+13	187788301314593	1.56287e+14	5.2871e+06	8.50175e+06	126403858936499	8.35536e+13	1.275	1.3	1.61	1.395	1.43	1.3950 ± 0.1077	1.0621e+14	0.186615	3	0.133774
P39054_27-P39054_299	DYN2_MOUSE Dynamin-2 OS=Mus musculus OX=10090 GN=Dnm2 PE=1 SV=2 | DYN2_MOUSE Dynamin-2 OS=Mus musculus OX=10090 GN=Dnm2 PE=1 SV=2	sp|P39054|DYN2_MOUSE (27)-sp|P39054|DYN2_MOUSE (299)	LQDAFSSIGQSCHLDLPQIAVVGGQSAGK(12)-SKLQSQLLSLEK(2)	6	775101859986608	839073055811451	7.40382e+06	1.67677e+07	3.10432e+14	3.05951e+14	2.51122e+14	1.917e+14	0.92	2.26	1.43	1.53667	1.58	1.5367 ± 0.3905	3.16368e+14	0.676338	3	0.440133
Q8CG47_996-Q8CG48_893	SMC4_MOUSE Structural maintenance of chromosomes protein 4 OS=Mus musculus OX=10090 GN=Smc4 PE=1 SV=1 | SMC2_MOUSE Structural maintenance of chromosomes protein 2 OS=Mus musculus OX=10090 GN=Smc2 PE=1 SV=2	sp|Q8CG47|SMC4_MOUSE (996)-sp|Q8CG48|SMC2_MOUSE (893)	NLLQELKVIQENEHALQK(7)-CAEVAK(1)	5	5.50682e+13	5.77608e+13	5.35803e+13	5.98411e+13	6.38766e+06	5.24629e+06	6.38766e+06	6.17958e+06	1.17	1.12	0.825	1.03833	1.05	1.0383 ± 0.1076	3.27434e+13	0.186436	3	0.179553
Q00612_432-Q00612_13	G6PD1_MOUSE Glucose-6-phosphate 1-dehydrogenase X OS=Mus musculus OX=10090 GN=G6pdx PE=1 SV=3 | G6PD1_MOUSE Glucose-6-phosphate 1-dehydrogenase X OS=Mus musculus OX=10090 GN=G6pdx PE=1 SV=3	sp|Q00612|G6PD1_MOUSE (432)-sp|Q00612|G6PD1_MOUSE (13)/sp|Q00612|G6PD1_MOUSE (432)-sp|P97324|G6PD2_MOUSE (13)	NVKLPDAYER(3)-TQVCGILR(4)	6	89580875897988	6.48638e+13	6.37974e+06	2.62269e+06	2.2708e+13	1.54143e+13	4.38785e+13	3.36154e+13	0.81	0.41	0.61	0.61	0.7	0.6100 ± 0.1155	5.00556e+13	0.2	3	0.327869
Q9CY58_11-Q9CY58_39	PAIRB_MOUSE Plasminogen activator inhibitor 1 RNA-binding protein OS=Mus musculus OX=10090 GN=Serbp1 PE=1 SV=2 | PAIRB_MOUSE Plasminogen activator inhibitor 1 RNA-binding protein OS=Mus musculus OX=10090 GN=Serbp1 PE=1 SV=2	sp|Q9CY58|PAIRB_MOUSE (11)-sp|Q9CY58|PAIRB_MOUSE (39)	PGHLQEGFGCVVTNR(10)-KEAGGGGVGGPGAK(1)	12	5.40107e+13	6.56645e+13	1.32837e+07	7.17413e+06	1.14277e+07	1.10881e+07	1.74818e+13	1.59661e+13	0.98	0.875	0.97	0.941667	0.98	0.9417 ± 0.0335	3.07191e+13	0.0579511	3	0.061541
P51859_108-P51859_105	HDGF_MOUSE Hepatoma-derived growth factor OS=Mus musculus OX=10090 GN=Hdgf PE=1 SV=2 | HDGF_MOUSE Hepatoma-derived growth factor OS=Mus musculus OX=10090 GN=Hdgf PE=1 SV=2	sp|P51859|HDGF_MOUSE (108)-sp|P51859|HDGF_MOUSE (105)	SCAAEPEVEPEAHEGDGDKK(2)-ASGYQSSQKK(9)	6	3.43234e+14	3.67592e+14	3.96809e+06	2.26389e+07	4.58208e+07	17798312	2.74984e+07	3.12154e+07	1.62	5.71	0.39	2.57333	1.62	2.5733 ± 1.6080	2.28823e+14	2.78518	3	1.08232
P68368_347-P68368_336	TBA4A_MOUSE Tubulin alpha-4A chain OS=Mus musculus OX=10090 GN=Tuba4a PE=1 SV=1 | TBA4A_MOUSE Tubulin alpha-4A chain OS=Mus musculus OX=10090 GN=Tuba4a PE=1 SV=1	sp|P68368|TBA4A_MOUSE (347)-sp|P68368|TBA4A_MOUSE (336)/sp|P05213|TBA1B_MOUSE (347)-sp|P68368|TBA4A_MOUSE (336)	SIQFVDWCPTGFK(8)-DVNAAIAAIKTK(10)	4	144940396580231	127705540017920	4.73865e+13	3.78289e+13	1.07291e+07	3.12076e+06	4.73865e+13	3.78289e+13	1.13	0.54	0.29	0.653333	0.545	0.6533 ± 0.2490	5.99283e+13	0.431316	3	0.660177
P05213_347-P05213_336	TBA1B_MOUSE Tubulin alpha-1B chain OS=Mus musculus OX=10090 GN=Tuba1b PE=1 SV=2 | TBA1B_MOUSE Tubulin alpha-1B chain OS=Mus musculus OX=10090 GN=Tuba1b PE=1 SV=2	sp|P68368|TBA4A_MOUSE (347)-sp|P68373|TBA1C_MOUSE (336)/sp|P68368|TBA4A_MOUSE (347)-sp|P05214|TBA3_MOUSE (336)/sp|P68368|TBA4A_MOUSE (347)-sp|P68369|TBA1A_MOUSE (336)/sp|P68368|TBA4A_MOUSE (347)-sp|P05213|TBA1B_MOUSE (336)/sp|P05213|TBA1B_MOUSE (347)-sp|P68373|TBA1C_MOUSE (336)/sp|P05213|TBA1B_MOUSE (347)-sp|P05214|TBA3_MOUSE (336)/sp|P05213|TBA1B_MOUSE (347)-sp|P68369|TBA1A_MOUSE (336)/sp|P05213…	SIQFVDWCPTGFK(8)-DVNAAIATIKTK(10)	12	2.10187e+07	1.68408e+07	41415140067992	2.5661e+13	1.64644e+16	1.62858e+16	41415140067992	2.5661e+13	0.74	0.98	0.99	0.903333	0.86	0.9033 ± 0.0817	1999349592996638	0.141539	3	0.156685
P58252_41-P58252_61	EF2_MOUSE Elongation factor 2 OS=Mus musculus OX=10090 GN=Eef2 PE=1 SV=2 | EF2_MOUSE Elongation factor 2 OS=Mus musculus OX=10090 GN=Eef2 PE=1 SV=2	sp|P58252|EF2_MOUSE (41)-sp|P58252|EF2_MOUSE (61)	STLTDSLVCK(9)-KDEQER(1)	7	1.30014e+13	6.06588e+12	5.71586e+06	1.43053e+07	36770040826082	3.53941e+13	1.30014e+13	6.06588e+12	2.14	1.11	0.96	1.40333	1.11	1.4033 ± 0.3709	4.26798e+13	0.642365	3	0.457743
P68369_347-P68369_336	TBA1A_MOUSE Tubulin alpha-1A chain OS=Mus musculus OX=10090 GN=Tuba1a PE=1 SV=1 | TBA1A_MOUSE Tubulin alpha-1A chain OS=Mus musculus OX=10090 GN=Tuba1a PE=1 SV=1	sp|P68373|TBA1C_MOUSE (347)-sp|P68373|TBA1C_MOUSE (336)/sp|P68373|TBA1C_MOUSE (347)-sp|P05214|TBA3_MOUSE (336)/sp|P68373|TBA1C_MOUSE (347)-sp|P68369|TBA1A_MOUSE (336)/sp|P68373|TBA1C_MOUSE (347)-sp|P05213|TBA1B_MOUSE (336)/sp|P05214|TBA3_MOUSE (347)-sp|P68373|TBA1C_MOUSE (336)/sp|P05214|TBA3_MOUSE (347)-sp|P05214|TBA3_MOUSE (336)/sp|P05214|TBA3_MOUSE (347)-sp|P68369|TBA1A_MOUSE (336)/sp|P05214|TB…	TIQFVDWCPTGFK(8)-DVNAAIATIKTK(10)	11	1.0662e+08	9.92728e+07	4610439	8.1054e+06	4.42856e+07	2.05526e+07	8.19857e+07	3.48898e+07	0.96	1.76	0.685	1.135	0.94	1.1350 ± 0.3224	4.15083e+14	0.558458	3	0.492033
Q61233_82-Q61233_42	PLSL_MOUSE Plastin-2 OS=Mus musculus OX=10090 GN=Lcp1 PE=1 SV=4 | PLSL_MOUSE Plastin-2 OS=Mus musculus OX=10090 GN=Lcp1 PE=1 SV=4	sp|Q61233|PLSL_MOUSE (82)-sp|Q61233|PLSL_MOUSE (42)	VFHGLKSTEVAK(6)-AACLPLPGYR(3)	25	848734757865076	796520451573289	490210801644823	307564230080841	230056972867398	193301505068025	536496277698852	530185999059721	0.89	0.87	0.84	0.866667	0.87	0.8667 ± 0.0145	7.46098e+14	0.0251661	3	0.0290378
O88342_569-P18760_147	WDR1_MOUSE WD repeat-containing protein 1 OS=Mus musculus OX=10090 GN=Wdr1 PE=1 SV=3 | COF1_MOUSE Cofilin-1 OS=Mus musculus OX=10090 GN=Cfl1 PE=1 SV=3	sp|O88342|WDR1_MOUSE (569)-sp|P18760|COF1_MOUSE (147)	VKIQDAHR(2)-CTLAEK(1)	7	9522747286729000	8358143701932450	4322922759878670	4275955666569195	2.28901e+07	20509452	1218710306232260	1179741235898490	1.155	1.01	0.9	1.02167	1.03	1.0217 ± 0.0738	4021171241610240	0.1279	3	0.125187
A2ASS6_17689-A2ASS6_33564	TITIN_MOUSE Titin OS=Mus musculus OX=10090 GN=Ttn PE=1 SV=1 | TITIN_MOUSE Titin OS=Mus musculus OX=10090 GN=Ttn PE=1 SV=1	sp|A2ASS6|TITIN_MOUSE (17689)-sp|A2ASS6|TITIN_MOUSE (33564)	AGQKTANCR(4)-HGEDSCK(6)	3	4.32182e+07	1.36674e+06	NA	NA	7.90877e+07	1.59258e+06	5.99191e+07	1.59258e+06	0.0504883	NA	0.02	0.0352441	0.06	0.0352 ± 0.0152	5.51747e+07	0.0215585	2	0.611689
Q9D1R9_85-Q9D1R9_49	RL34_MOUSE 60S ribosomal protein L34 OS=Mus musculus OX=10090 GN=Rpl34 PE=1 SV=2 | RL34_MOUSE 60S ribosomal protein L34 OS=Mus musculus OX=10090 GN=Rpl34 PE=1 SV=2	sp|Q9D1R9|RL34_MOUSE (85)-sp|Q9D1R9|RL34_MOUSE (49)	AYGGSMCAKCVR(9)-SACGVCPGR(6)	2	2.33645e+13	2.05776e+13	NA	NA	8.98096e+06	3.58039e+06	1.16822e+13	1.02888e+13	0.88	NA	0.4	0.64	0.64	0.6400 ± 0.2400	1.16822e+13	0.339411	2	0.53033
Q8K1R3_668-Q8K1R3_616	PNPT1_MOUSE Polyribonucleotide nucleotidyltransferase 1, mitochondrial OS=Mus musculus OX=10090 GN=Pnpt1 PE=1 SV=1 | PNPT1_MOUSE Polyribonucleotide nucleotidyltransferase 1, mitochondrial OS=Mus musculus OX=10090 GN=Pnpt1 PE=1 SV=1	sp|Q8K1R3|PNPT1_MOUSE (668)-sp|Q8K1R3|PNPT1_MOUSE (616)	DFITEICR(7)-VPLSKR(5)	2	2.64948e+13	2.06259e+13	NA	NA	1.16089e+13	1.15452e+13	1.90519e+13	1.60856e+13	0.78	NA	0.99	0.885	0.885	0.8850 ± 0.1050	1.90519e+13	0.148492	2	0.167788
Q61233_101-Q61233_82	PLSL_MOUSE Plastin-2 OS=Mus musculus OX=10090 GN=Lcp1 PE=1 SV=4 | PLSL_MOUSE Plastin-2 OS=Mus musculus OX=10090 GN=Lcp1 PE=1 SV=4	sp|Q61233|PLSL_MOUSE (101)-sp|Q61233|PLSL_MOUSE (82)	EGICAIGGTSEQSSVGTQHSYSEEEK(4)-VFHGLKSTEVAK(6)	3	0	0	0	1.10948e+07	NA	NA	0	1.10948e+07	20	20	NA	20	20	NA	0	0	2	0
Q8C0I1_463-Q8C0I1_400	ADAS_MOUSE Alkyldihydroxyacetonephosphate synthase, peroxisomal OS=Mus musculus OX=10090 GN=Agps PE=1 SV=1 | ADAS_MOUSE Alkyldihydroxyacetonephosphate synthase, peroxisomal OS=Mus musculus OX=10090 GN=Agps PE=1 SV=1	sp|Q8C0I1|ADAS_MOUSE (463)-sp|Q8C0I1|ADAS_MOUSE (400)	EKVLQHEK(2)-CAPASIR(1)	2	1.8775e+13	1.89417e+13	5.38617e+06	5.63159e+06	NA	NA	9.38748e+12	9.47087e+12	0.99	1.05	NA	1.02	1.02	1.0200 ± 0.0300	9.38748e+12	0.0424264	2	0.0415945
Q8CGC7_744-Q8CGC7_794	SYEP_MOUSE Bifunctional glutamate/proline--tRNA ligase OS=Mus musculus OX=10090 GN=Eprs1 PE=1 SV=4 | SYEP_MOUSE Bifunctional glutamate/proline--tRNA ligase OS=Mus musculus OX=10090 GN=Eprs1 PE=1 SV=4	sp|Q8CGC7|SYEP_MOUSE (744)-sp|Q8CGC7|SYEP_MOUSE (794)	ERPAPAVSSTCATAEDSSVLYSR(11)-EKTGQEYKPGNPSAAAVQTVSTK(2)	9	7912860	1.41779e+07	1.06887e+07	2.41241e+07	NA	NA	8.11246e+06	20941133	3.19	2.84	NA	3.015	2.84	3.0150 ± 0.1750	8.66606e+06	0.247487	2	0.0820854
P24547_140-P24547_134	IMDH2_MOUSE Inosine-5'-monophosphate dehydrogenase 2 OS=Mus musculus OX=10090 GN=Impdh2 PE=1 SV=2 | IMDH2_MOUSE Inosine-5'-monophosphate dehydrogenase 2 OS=Mus musculus OX=10090 GN=Impdh2 PE=1 SV=2	sp|P24547|IMDH2_MOUSE (140)-sp|P24547|IMDH2_MOUSE (134)	HGFCGIPITDTGR(4)-DVFEAKAR(6)	2	351201552105580	340049185591513	NA	NA	7.06255e+13	101939237817751	2.10914e+14	220994211704632	1.03	NA	1.44	1.235	1.235	1.2350 ± 0.2050	2.10914e+14	0.289914	2	0.234748
Q9R0Q7_58-Q9R0Q7_33	TEBP_MOUSE Prostaglandin E synthase 3 OS=Mus musculus OX=10090 GN=Ptges3 PE=1 SV=1 | TEBP_MOUSE Prostaglandin E synthase 3 OS=Mus musculus OX=10090 GN=Ptges3 PE=1 SV=1	sp|Q9R0Q7|TEBP_MOUSE (58)-sp|Q9R0Q7|TEBP_MOUSE (33)	HLNEIDLFHCIDPNDSK(10)-DVNVNFEKSK(8)	5	7.44827e+06	9.67945e+06	2.48394e+06	5.96609e+06	NA	NA	7.44827e+06	7531977	1.3	2.365	NA	1.8325	1.3	1.8325 ± 0.5325	5.54906e+06	0.753069	2	0.410952
P80316_253-P80316_282	TCPE_MOUSE T-complex protein 1 subunit epsilon OS=Mus musculus OX=10090 GN=Cct5 PE=1 SV=1 | TCPE_MOUSE T-complex protein 1 subunit epsilon OS=Mus musculus OX=10090 GN=Cct5 PE=1 SV=1	sp|P80316|TCPE_MOUSE (253)-sp|P80316|TCPE_MOUSE (282)	IAILTCPFEPPKPK(6)-YEKEKFEEMIK(3)	2	NA	NA	4.64102e+13	4.13657e+13	2.70292e+06	1.61541e+06	2.32051e+13	2.06828e+13	NA	0.89	0.6	0.745	0.745	0.7450 ± 0.1450	2.32051e+13	0.205061	2	0.27525
P42932_244-P42932_318	TCPQ_MOUSE T-complex protein 1 subunit theta OS=Mus musculus OX=10090 GN=Cct8 PE=1 SV=3 | TCPQ_MOUSE T-complex protein 1 subunit theta OS=Mus musculus OX=10090 GN=Cct8 PE=1 SV=3	sp|P42932|TCPQ_MOUSE (244)-sp|P42932|TCPQ_MOUSE (318)	IAVYSCPFDGMITETK(6)-LNSKWDLR(4)	2	7.95928e+06	1.3074e+07	6.63578e+06	1.74335e+06	NA	NA	7.29753e+06	7.4087e+06	1.64	0.26	NA	0.95	0.95	0.9500 ± 0.6900	7.29753e+06	0.975807	2	1.02717
Q8C7R4_800-Q8C7R4_721	UBA6_MOUSE Ubiquitin-like modifier-activating enzyme 6 OS=Mus musculus OX=10090 GN=Uba6 PE=1 SV=1 | UBA6_MOUSE Ubiquitin-like modifier-activating enzyme 6 OS=Mus musculus OX=10090 GN=Uba6 PE=1 SV=1	sp|Q8C7R4|UBA6_MOUSE (800)-sp|Q8C7R4|UBA6_MOUSE (721)	IEEFKPSNKVVQTDETAR(9)-ALQLLHCFPLETR(7)	5	137075685031634	93067281718118	NA	NA	8.90465e+06	8.33832e+06	6.96667e+13	7.4609e+13	1.47	NA	1.145	1.3075	1.47	1.3075 ± 0.1625	68763627382341	0.22981	2	0.175763
P60710_291-Q61233_42	ACTB_MOUSE Actin, cytoplasmic 1 OS=Mus musculus OX=10090 GN=Actb PE=1 SV=1 | PLSL_MOUSE Plastin-2 OS=Mus musculus OX=10090 GN=Lcp1 PE=1 SV=4	sp|P63260|ACTG_MOUSE (291)-sp|Q61233|PLSL_MOUSE (42)/sp|P60710|ACTB_MOUSE (291)-sp|Q61233|PLSL_MOUSE (42)	KDLYANTVLSGGTTMYPGIADR(1)-AACLPLPGYR(3)	2	4.57907e+07	6.4915e+07	NA	NA	1.98288e+07	1.1699e+07	3.28097e+07	3.8307e+07	1.42	NA	0.59	1.005	1.005	1.0050 ± 0.4150	3.28097e+07	0.586899	2	0.583979
Q61656_234-Q61656_32	DDX5_MOUSE Probable ATP-dependent RNA helicase DDX5 OS=Mus musculus OX=10090 GN=Ddx5 PE=1 SV=2 | DDX5_MOUSE Probable ATP-dependent RNA helicase DDX5 OS=Mus musculus OX=10090 GN=Ddx5 PE=1 SV=2	sp|Q61656|DDX5_MOUSE (234)-sp|Q61656|DDX5_MOUSE (32)	LIDFLECGK(7)-TGPLSGKK(7)	5	521618681257295	516216580978497	131896703335859	9.34681e+13	NA	NA	139336710639891	108954668033475	0.98	0.705	NA	0.8425	0.95	0.8425 ± 0.1375	2.81286e+14	0.194454	2	0.230806
Q6NZJ6_666-Q6NZJ6_650	IF4G1_MOUSE Eukaryotic translation initiation factor 4 gamma 1 OS=Mus musculus OX=10090 GN=Eif4g1 PE=1 SV=1 | IF4G1_MOUSE Eukaryotic translation initiation factor 4 gamma 1 OS=Mus musculus OX=10090 GN=Eif4g1 PE=1 SV=1	sp|Q6NZJ6|IF4G1_MOUSE (666)-sp|Q6NZJ6|IF4G1_MOUSE (650)	LPGINCGPDFTPSFANLGR(6)-ANKTPLR(3)	3	4.50377e+14	3.88391e+14	221692020829581	265466416683205	NA	NA	221692020829581	265466416683205	0.430488	0.84	NA	0.635244	0.85	0.6352 ± 0.2048	3.74149e+14	0.289569	2	0.455838
Q9WVA4_171-Q9WVA4_124	TAGL2_MOUSE Transgelin-2 OS=Mus musculus OX=10090 GN=Tagln2 PE=1 SV=4 | TAGL2_MOUSE Transgelin-2 OS=Mus musculus OX=10090 GN=Tagln2 PE=1 SV=4	sp|Q9WVA4|TAGL2_MOUSE (171)-sp|Q9WVA4|TAGL2_MOUSE (124)	NFSDNQLQEGKNVIGLQMGTNR(11)-NMACVQR(4)	3	4.38636e+06	3.73159e+06	NA	NA	5.44861e+06	4.59645e+06	4.38636e+06	3.73159e+06	0.85	NA	0.84	0.845	0.85	0.8450 ± 0.0050	4.74044e+06	0.00707107	2	0.00836813
P10639_46-P10639_3	THIO_MOUSE Thioredoxin OS=Mus musculus OX=10090 GN=Txn PE=1 SV=3 | THIO_MOUSE Thioredoxin OS=Mus musculus OX=10090 GN=Txn PE=1 SV=3	sp|P10639|THIO_MOUSE (46)-sp|P10639|THIO_MOUSE (3)	PFFHSLCDK(7)-VKLIESK(2)/MIKPFFHSLCDK(10)-VKLIESK(2)	2	3.60344e+13	2.68986e+13	NA	NA	134088466069743	128864470974282	8.50614e+13	7.78815e+13	0.75	NA	1.04	0.895	0.895	0.8950 ± 0.1450	8.50614e+13	0.205061	2	0.229118
Q9CY58_11-P62889_9	PAIRB_MOUSE Plasminogen activator inhibitor 1 RNA-binding protein OS=Mus musculus OX=10090 GN=Serbp1 PE=1 SV=2 | RL30_MOUSE 60S ribosomal protein L30 OS=Mus musculus OX=10090 GN=Rpl30 PE=1 SV=2	sp|Q9CY58|PAIRB_MOUSE (11)-sp|P62889|RL30_MOUSE (9)	PGHLQEGFGCVVTNR(10)-KSLESINSR(1)	5	NA	NA	2.85412e+13	2.25229e+13	1.99262e+13	1.90032e+13	1.99262e+13	1.90032e+13	NA	0.79	0.95	0.87	0.95	0.8700 ± 0.0800	1.9387e+13	0.113137	2	0.130043
Q00612_97-Q00612_13	G6PD1_MOUSE Glucose-6-phosphate 1-dehydrogenase X OS=Mus musculus OX=10090 GN=G6pdx PE=1 SV=3 | G6PD1_MOUSE Glucose-6-phosphate 1-dehydrogenase X OS=Mus musculus OX=10090 GN=G6pdx PE=1 SV=3	sp|Q00612|G6PD1_MOUSE (97)-sp|Q00612|G6PD1_MOUSE (13)/sp|Q00612|G6PD1_MOUSE (97)-sp|P97324|G6PD2_MOUSE (13)	PKLEEFFAR(2)-TQVCGILR(4)	2	NA	NA	5.44297e+06	2.91731e+06	148143196526727	127450755157619	7.40716e+13	6.37254e+13	NA	0.54	0.86	0.7	0.7	0.7000 ± 0.1600	7.40716e+13	0.226274	2	0.323249
Q8BH74_645-Q8BH74_699	NU107_MOUSE Nuclear pore complex protein Nup107 OS=Mus musculus OX=10090 GN=Nup107 PE=1 SV=1 | NU107_MOUSE Nuclear pore complex protein Nup107 OS=Mus musculus OX=10090 GN=Nup107 PE=1 SV=1	sp|Q8BH74|NU107_MOUSE (645)-sp|Q8BH74|NU107_MOUSE (699)	TVVENICK(7)-KFLALK(1)	3	2.95901e+06	3.82858e+06	NA	NA	1.03241e+13	1.01223e+13	1.03241e+13	1.01223e+13	1.29	NA	0.98	1.135	0.98	1.1350 ± 0.1550	6.88271e+12	0.219203	2	0.19313
Q921F2_244-P29341_167	TADBP_MOUSE TAR DNA-binding protein 43 OS=Mus musculus OX=10090 GN=Tardbp PE=1 SV=1 | PABP1_MOUSE Polyadenylate-binding protein 1 OS=Mus musculus OX=10090 GN=Pabpc1 PE=1 SV=2	sp|Q921F2|TADBP_MOUSE (244)-sp|P29341|PABP1_MOUSE (167)/sp|Q921F2|TADBP_MOUSE (244)-sp|Q921F2|TADBP_MOUSE (192)	VAQSLCGEDLIIK(6)-KVFVGR(1)	5	4.80099e+13	4.19708e+13	NA	NA	1.23836e+07	9.21441e+06	4.80099e+13	4.19708e+13	1.14	NA	0.71	0.925	1.14	0.9250 ± 0.2150	2.88059e+13	0.304056	2	0.328709
Q61033_560-Q61033_664	LAP2A_MOUSE Lamina-associated polypeptide 2, isoforms alpha/zeta OS=Mus musculus OX=10090 GN=Tmpo PE=1 SV=4 | LAP2A_MOUSE Lamina-associated polypeptide 2, isoforms alpha/zeta OS=Mus musculus OX=10090 GN=Tmpo PE=1 SV=4	sp|Q61033|LAP2A_MOUSE (560)-sp|Q61033|LAP2A_MOUSE (664)	AATQASSTESCDK(11)-ISPASKNK(6)	1	NA	NA	NA	NA	7.70364e+13	6.36387e+13	7.70364e+13	6.36387e+13	NA	NA	0.83	0.83	0.83	0.8300 ± 0.0000	7.70364e+13	#DIV/0!	1	#DIV/0!
Q9CR16_349-Q8R2U0_315	PPID_MOUSE Peptidyl-prolyl cis-trans isomerase D OS=Mus musculus OX=10090 GN=Ppid PE=1 SV=3 | SEH1_MOUSE Nucleoporin SEH1 OS=Mus musculus OX=10090 GN=Seh1l PE=2 SV=1	sp|Q9CR16|PPID_MOUSE (349)-sp|Q8R2U0|SEH1_MOUSE (315)	AIQAELLKVK(8)-CTGILK(1)	2	NA	NA	NA	NA	2168252655097086	1879453734988268	2168252655097086	1879453734988268	NA	NA	0.96	0.96	0.96	0.9600 ± 0.0000	2168252655097086	#DIV/0!	1	#DIV/0!
P26039_1045-P26039_910	TLN1_MOUSE Talin-1 OS=Mus musculus OX=10090 GN=Tln1 PE=1 SV=2 | TLN1_MOUSE Talin-1 OS=Mus musculus OX=10090 GN=Tln1 PE=1 SV=2	sp|P26039|TLN1_MOUSE (1045)-sp|P26039|TLN1_MOUSE (910)	AQEACGPLEMDSALSVVQNLEK(5)-MATNAAAQNAIKK(12)	1	1.68884e+07	6.03736e+07	NA	NA	NA	NA	1.68884e+07	6.03736e+07	3.57	NA	NA	3.57	3.57	3.5700 ± 0.0000	1.68884e+07	#DIV/0!	1	#DIV/0!
P18760_147-P18760_127	COF1_MOUSE Cofilin-1 OS=Mus musculus OX=10090 GN=Cfl1 PE=1 SV=3 | COF1_MOUSE Cofilin-1 OS=Mus musculus OX=10090 GN=Cfl1 PE=1 SV=3	sp|P18760|COF1_MOUSE (147)-sp|P18760|COF1_MOUSE (127)	CTLAEK(1)-KLTGIK(1)	1	NA	NA	NA	NA	8.61909e+12	5.45973e+12	8.61909e+12	5.45973e+12	NA	NA	0.63	0.63	0.63	0.6300 ± 0.0000	8.61909e+12	#DIV/0!	1	#DIV/0!
Q61316_34-Q61098_164	HSP74_MOUSE Heat shock 70 kDa protein 4 OS=Mus musculus OX=10090 GN=Hspa4 PE=1 SV=1 | IL18R_MOUSE Interleukin-18 receptor 1 OS=Mus musculus OX=10090 GN=Il18r1 PE=1 SV=1	sp|Q61316|HSP74_MOUSE (34)-sp|Q61098|IL18R_MOUSE (164)	CTPACVSFGPK(1)-EISKTPR(4)	1	NA	NA	NA	NA	1050793	1.26496e+07	1050793	1.26496e+07	NA	NA	12.04	12.04	12.04	12.0400 ± 0.0000	1050793	#DIV/0!	1	#DIV/0!
Q6NV83_65-Q6NV83_80	SR140_MOUSE U2 snRNP-associated SURP motif-containing protein OS=Mus musculus OX=10090 GN=U2surp PE=1 SV=3 | SR140_MOUSE U2 snRNP-associated SURP motif-containing protein OS=Mus musculus OX=10090 GN=U2surp PE=1 SV=3	sp|Q6NV83|SR140_MOUSE (65)-sp|Q6NV83|SR140_MOUSE (80)	ESLCDSPHQNLSR(4)-PLLENKLK(6)	1	1.72692e+07	2.24394e+07	NA	NA	NA	NA	1.72692e+07	2.24394e+07	1.3	NA	NA	1.3	1.3	1.3000 ± 0.0000	1.72692e+07	#DIV/0!	1	#DIV/0!
Q8BKS9_609-Q8BKS9_568	PUM3_MOUSE Pumilio homolog 3 OS=Mus musculus OX=10090 GN=Pum3 PE=1 SV=2 | PUM3_MOUSE Pumilio homolog 3 OS=Mus musculus OX=10090 GN=Pum3 PE=1 SV=2	sp|Q8BKS9|PUM3_MOUSE (609)-sp|Q8BKS9|PUM3_MOUSE (568)	GAIILSSLLQSCDQEVVNK(12)-MKESGK(2)	1	NA	NA	NA	NA	5.09669e+06	3.93698e+06	5.09669e+06	3.93698e+06	NA	NA	0.77	0.77	0.77	0.7700 ± 0.0000	5.09669e+06	#DIV/0!	1	#DIV/0!
P35550_108-P35550_105	FBRL_MOUSE rRNA 2'-O-methyltransferase fibrillarin OS=Mus musculus OX=10090 GN=Fbl PE=1 SV=2 | FBRL_MOUSE rRNA 2'-O-methyltransferase fibrillarin OS=Mus musculus OX=10090 GN=Fbl PE=1 SV=2	sp|P35550|FBRL_MOUSE (108)-sp|P35550|FBRL_MOUSE (105)	GKEDALVTK(2)-HEGVFICR(7)	2	1.87867e+13	2.26307e+13	NA	NA	NA	NA	1.87867e+13	2.26307e+13	1.2	NA	NA	1.2	1.2	1.2000 ± 0.0000	1.87867e+13	#DIV/0!	1	#DIV/0!
Q60960_243-Q03146_305	IMA5_MOUSE Importin subunit alpha-5 OS=Mus musculus OX=10090 GN=Kpna1 PE=1 SV=2 | DDR1_MOUSE Epithelial discoidin domain-containing receptor 1 OS=Mus musculus OX=10090 GN=Ddr1 PE=2 SV=2	sp|Q60960|IMA5_MOUSE (243)-sp|Q03146|DDR1_MOUSE (305)	GKSPPPEFAK(2)-LPGGVECR(7)	1	NA	NA	NA	NA	2.02774e+06	1.76403e+06	2.02774e+06	1.76403e+06	NA	NA	0.87	0.87	0.87	0.8700 ± 0.0000	2.02774e+06	#DIV/0!	1	#DIV/0!
Q61990_181-Q61990_54	PCBP2_MOUSE Poly(rC)-binding protein 2 OS=Mus musculus OX=10090 GN=Pcbp2 PE=1 SV=1 | PCBP2_MOUSE Poly(rC)-binding protein 2 OS=Mus musculus OX=10090 GN=Pcbp2 PE=1 SV=1	sp|Q61990|PCBP2_MOUSE (181)-sp|P60335|PCBP1_MOUSE (54)/sp|Q61990|PCBP2_MOUSE (181)-sp|Q61990|PCBP2_MOUSE (54)/sp|Q61990|PCBP2_MOUSE (181)-sp|P57722|PCBP3_MOUSE (86)	GVTIPYRPKPSSSPVIFAGGQDR(9)-INISEGNCPER(8)	1	NA	NA	NA	NA	3.73857e+13	4.85599e+13	3.73857e+13	4.85599e+13	NA	NA	0.77	0.77	0.77	0.7700 ± 0.0000	3.73857e+13	#DIV/0!	1	#DIV/0!
P35700_173-P35700_120	PRDX1_MOUSE Peroxiredoxin-1 OS=Mus musculus OX=10090 GN=Prdx1 PE=1 SV=1 | PRDX1_MOUSE Peroxiredoxin-1 OS=Mus musculus OX=10090 GN=Prdx1 PE=1 SV=1	sp|P35700|PRDX1_MOUSE (173)-sp|P35700|PRDX1_MOUSE (120)	HGEVCPAGWKPGSDTIKPDVNK(5)-TIAQDYGVLKADEGISFR(10)	1	209361174936088	157831849924826	NA	NA	NA	NA	209361174936088	157831849924826	1.33	NA	NA	1.33	1.33	1.3300 ± 0.0000	209361174936088	#DIV/0!	1	#DIV/0!
Q61990_54-Q61990_32	PCBP2_MOUSE Poly(rC)-binding protein 2 OS=Mus musculus OX=10090 GN=Pcbp2 PE=1 SV=1 | PCBP2_MOUSE Poly(rC)-binding protein 2 OS=Mus musculus OX=10090 GN=Pcbp2 PE=1 SV=1	sp|P60335|PCBP1_MOUSE (54)-sp|P60335|PCBP1_MOUSE (32)/sp|P60335|PCBP1_MOUSE (54)-sp|Q61990|PCBP2_MOUSE (32)/sp|Q61990|PCBP2_MOUSE (54)-sp|P60335|PCBP1_MOUSE (32)/sp|Q61990|PCBP2_MOUSE (54)-sp|Q61990|PCBP2_MOUSE (32)/sp|P57722|PCBP3_MOUSE (86)-sp|P60335|PCBP1_MOUSE (32)/sp|P57722|PCBP3_MOUSE (86)-sp|Q61990|PCBP2_MOUSE (32)	INISEGNCPER(8)-KGESVK(1)	1	NA	NA	4.51203e+12	4997753918662	NA	NA	4.51203e+12	4997753918662	NA	1.11	NA	1.11	1.11	1.1100 ± 0.0000	4.51203e+12	#DIV/0!	1	#DIV/0!
Q9ES52_509-Q9ES52_571	SHIP1_MOUSE Phosphatidylinositol 3,4,5-trisphosphate 5-phosphatase 1 OS=Mus musculus OX=10090 GN=Inpp5d PE=1 SV=2 | SHIP1_MOUSE Phosphatidylinositol 3,4,5-trisphosphate 5-phosphatase 1 OS=Mus musculus OX=10090 GN=Inpp5d PE=1 SV=2	sp|Q9ES52|SHIP1_MOUSE (509)-sp|Q9ES52|SHIP1_MOUSE (571)	ISHICTDNVK(5)-FLALGDKK(7)	2	NA	NA	NA	NA	3.37167e+13	3.62389e+13	3.37167e+13	3.62389e+13	NA	NA	0.63	0.63	0.63	0.6300 ± 0.0000	3.37167e+13	#DIV/0!	1	#DIV/0!
P59511_1861-P59511_415	ATS20_MOUSE A disintegrin and metalloproteinase with thrombospondin motifs 20 OS=Mus musculus OX=10090 GN=Adamts20 PE=2 SV=2 | ATS20_MOUSE A disintegrin and metalloproteinase with thrombospondin motifs 20 OS=Mus musculus OX=10090 GN=Adamts20 PE=2 SV=2	sp|P59511|ATS20_MOUSE (1861)-sp|P59511|ATS20_MOUSE (415)	ISNTAKWLAQGR(6)-CKEAGIK(1)	1	0	2.98337e+06	NA	NA	NA	NA	0	2.98337e+06	20	NA	NA	20	20	NA	0	#DIV/0!	1	#DIV/0!
Q60864_78-Q60864_62	STIP1_MOUSE Stress-induced-phosphoprotein 1 OS=Mus musculus OX=10090 GN=Stip1 PE=1 SV=1 | STIP1_MOUSE Stress-induced-phosphoprotein 1 OS=Mus musculus OX=10090 GN=Stip1 PE=1 SV=1	sp|Q60864|STIP1_MOUSE (78)-sp|Q60864|STIP1_MOUSE (62)	KAAALEFLNR(1)-AYEDGCK(6)	5	NA	NA	1.62763e+07	1.47761e+07	NA	NA	1.62763e+07	1.47761e+07	NA	0.91	NA	0.91	0.91	0.9100 ± 0.0000	4.77685e+12	#DIV/0!	1	#DIV/0!
P20152_223-P20152_328	VIME_MOUSE Vimentin OS=Mus musculus OX=10090 GN=Vim PE=1 SV=3 | VIME_MOUSE Vimentin OS=Mus musculus OX=10090 GN=Vim PE=1 SV=3	sp|P20152|VIME_MOUSE (223)-sp|P20152|VIME_MOUSE (328)	KVESLQEEIAFLK(1)-QVQSLTCEVDALK(7)	5	9402864	9.69583e+06	NA	NA	NA	NA	9402864	9.69583e+06	1.02	NA	NA	1.02	1.02	1.0200 ± 0.0000	2.2139e+13	#DIV/0!	1	#DIV/0!
O35904_90-O35904_690	PK3CD_MOUSE Phosphatidylinositol 4,5-bisphosphate 3-kinase catalytic subunit delta isoform OS=Mus musculus OX=10090 GN=Pik3cd PE=1 SV=2 | PK3CD_MOUSE Phosphatidylinositol 4,5-bisphosphate 3-kinase catalytic subunit delta isoform OS=Mus musculus OX=10090 GN=Pik3cd PE=1 SV=2	sp|O35904|PK3CD_MOUSE (90)-sp|O35904|PK3CD_MOUSE (690)	LCDIQPFLPVLR(2)-QGEALSKLK(7)	1	1.43283e+13	9.28205e+12	NA	NA	NA	NA	1.43283e+13	9.28205e+12	1.54	NA	NA	1.54	1.54	1.5400 ± 0.0000	1.43283e+13	#DIV/0!	1	#DIV/0!
P40124_29-P40124_80	CAP1_MOUSE Adenylyl cyclase-associated protein 1 OS=Mus musculus OX=10090 GN=Cap1 PE=1 SV=4 | CAP1_MOUSE Adenylyl cyclase-associated protein 1 OS=Mus musculus OX=10090 GN=Cap1 PE=1 SV=4	sp|P40124|CAP1_MOUSE (29)-sp|P40124|CAP1_MOUSE (80)	LEAVSHTSDMHCGYGDSPSK(12)-HAEMVHTGLKLER(10)	2	6.42906e+06	7.70917e+06	NA	NA	NA	NA	6.42906e+06	7.70917e+06	1.19	NA	NA	1.19	1.19	1.1900 ± 0.0000	6.42906e+06	#DIV/0!	1	#DIV/0!
Q04899_162-Q04899_267	CDK18_MOUSE Cyclin-dependent kinase 18 OS=Mus musculus OX=10090 GN=Cdk18 PE=1 SV=1 | CDK18_MOUSE Cyclin-dependent kinase 18 OS=Mus musculus OX=10090 GN=Cdk18 PE=1 SV=1	sp|Q8K0D0|CDK17_MOUSE (233)-sp|Q8K0D0|CDK17_MOUSE (338)/sp|Q8K0D0|CDK17_MOUSE (233)-sp|Q04899|CDK18_MOUSE (267)/sp|Q04899|CDK18_MOUSE (162)-sp|Q8K0D0|CDK17_MOUSE (338)/sp|Q04899|CDK18_MOUSE (162)-sp|Q04899|CDK18_MOUSE (267)/sp|Q04735|CDK16_MOUSE (206)-sp|Q8K0D0|CDK17_MOUSE (338)/sp|Q04735|CDK16_MOUSE (206)-sp|Q04899|CDK18_MOUSE (267)	LEHEEGAPCTAIR(9)-AKSVPTK(2)	1	NA	NA	NA	NA	5.09631e+13	38539771646589	5.09631e+13	38539771646589	NA	NA	0.76	0.76	0.76	0.7600 ± 0.0000	5.09631e+13	#DIV/0!	1	#DIV/0!
Q02053_528-Q02053_632	UBA1_MOUSE Ubiquitin-like modifier-activating enzyme 1 OS=Mus musculus OX=10090 GN=Uba1 PE=1 SV=1 | UBA1_MOUSE Ubiquitin-like modifier-activating enzyme 1 OS=Mus musculus OX=10090 GN=Uba1 PE=1 SV=1	sp|Q02053|UBA1_MOUSE (528)-sp|Q02053|UBA1_MOUSE (632)/sp|Q02053|UBA1_MOUSE (528)-sp|P31254|UBA1Y_MOUSE (631)	LKSDTAAAAVR(2)-SIPICTLK(5)	2	NA	NA	NA	NA	1.34915e+13	1.27653e+13	1.34915e+13	1.27653e+13	NA	NA	0.945	0.945	0.945	0.9450 ± 0.0000	1.34915e+13	#DIV/0!	1	#DIV/0!
P10126_255-Q810T2_1392	EF1A1_MOUSE Elongation factor 1-alpha 1 OS=Mus musculus OX=10090 GN=Eef1a1 PE=1 SV=3 | CCNB3_MOUSE G2/mitotic-specific cyclin-B3 OS=Mus musculus OX=10090 GN=Ccnb3 PE=1 SV=2	sp|P62631|EF1A2_MOUSE (255)-sp|Q810T2|CCNB3_MOUSE (1392)/sp|P10126|EF1A1_MOUSE (255)-sp|Q810T2|CCNB3_MOUSE (1392)	LPLQDVYKIGGIGTVPVGR(8)-QDLENLLNCALFH(9)	1	NA	NA	NA	NA	7.02392e+06	4.76087e+06	7.02392e+06	4.76087e+06	NA	NA	0.68	0.68	0.68	0.6800 ± 0.0000	7.02392e+06	#DIV/0!	1	#DIV/0!
Q8R3C0_325-Q8R3C0_41	MCMBP_MOUSE Mini-chromosome maintenance complex-binding protein OS=Mus musculus OX=10090 GN=Mcmbp PE=1 SV=1 | MCMBP_MOUSE Mini-chromosome maintenance complex-binding protein OS=Mus musculus OX=10090 GN=Mcmbp PE=1 SV=1	sp|Q8R3C0|MCMBP_MOUSE (325)-sp|Q8R3C0|MCMBP_MOUSE (41)	LQHINPLLPTCLNK(11)-LKENNAPK(2)	4	NA	NA	NA	NA	6.2904e+12	6.97917e+12	6.2904e+12	6.97917e+12	NA	NA	0.89	0.89	0.89	0.8900 ± 0.0000	1.09884e+13	#DIV/0!	1	#DIV/0!
Q8CGC7_1395-Q8CGC7_1377	SYEP_MOUSE Bifunctional glutamate/proline--tRNA ligase OS=Mus musculus OX=10090 GN=Eprs1 PE=1 SV=4 | SYEP_MOUSE Bifunctional glutamate/proline--tRNA ligase OS=Mus musculus OX=10090 GN=Eprs1 PE=1 SV=4	sp|Q8CGC7|SYEP_MOUSE (1395)-sp|Q8CGC7|SYEP_MOUSE (1377)	LTIAEKEAEAK(6)-SCQFVAVR(2)	1	7.69939e+06	4.01095e+06	NA	NA	NA	NA	7.69939e+06	4.01095e+06	0.52	NA	NA	0.52	0.52	0.5200 ± 0.0000	7.69939e+06	#DIV/0!	1	#DIV/0!
Q9CY58_11-Q9CY58_37	PAIRB_MOUSE Plasminogen activator inhibitor 1 RNA-binding protein OS=Mus musculus OX=10090 GN=Serbp1 PE=1 SV=2 | PAIRB_MOUSE Plasminogen activator inhibitor 1 RNA-binding protein OS=Mus musculus OX=10090 GN=Serbp1 PE=1 SV=2	sp|Q9CY58|PAIRB_MOUSE (11)-sp|Q9CY58|PAIRB_MOUSE (37)	PGHLQEGFGCVVTNR(10)-AAENKK(5)	1	NA	NA	NA	NA	4.88452e+13	4.92546e+13	4.88452e+13	4.92546e+13	NA	NA	0.99	0.99	0.99	0.9900 ± 0.0000	4.88452e+13	#DIV/0!	1	#DIV/0!
Q9JJA4_376-Q80Y50_815	WDR12_MOUSE Ribosome biogenesis protein WDR12 OS=Mus musculus OX=10090 GN=Wdr12 PE=1 SV=1 | CMTA2_MOUSE Calmodulin-binding transcription activator 2 OS=Mus musculus OX=10090 GN=Camta2 PE=2 SV=1	sp|Q9JJA4|WDR12_MOUSE (376)-sp|Q80Y50|CMTA2_MOUSE (815)	SCKAPLYDLAAHEDK(3)-LARCLEELQR(4)	1	NA	NA	NA	NA	0	5.95854e+07	0	5.95854e+07	NA	NA	20	20	20	NA	0	#DIV/0!	1	#DIV/0!
Q8CGC7_974-Q8CGC7_910	SYEP_MOUSE Bifunctional glutamate/proline--tRNA ligase OS=Mus musculus OX=10090 GN=Eprs1 PE=1 SV=4 | SYEP_MOUSE Bifunctional glutamate/proline--tRNA ligase OS=Mus musculus OX=10090 GN=Eprs1 PE=1 SV=4	sp|Q8CGC7|SYEP_MOUSE (974)-sp|Q8CGC7|SYEP_MOUSE (910)	SEKQNKPQK(3)-VACQGEVVR(3)	1	0	4.03678e+06	NA	NA	NA	NA	0	4.03678e+06	20	NA	NA	20	20	NA	0	#DIV/0!	1	#DIV/0!
Q9CYN2_26-Q9CYN2_66	SPCS2_MOUSE Signal peptidase complex subunit 2 OS=Mus musculus OX=10090 GN=Spcs2 PE=1 SV=1 | SPCS2_MOUSE Signal peptidase complex subunit 2 OS=Mus musculus OX=10090 GN=Spcs2 PE=1 SV=1	sp|Q9CYN2|SPCS2_MOUSE (26)-sp|Q9CYN2|SPCS2_MOUSE (66)	SGGGGGSSGAGGGPSCGTSSSR(16)-KVLLEK(1)	3	4.20109e+06	13305244	NA	NA	NA	NA	4.20109e+06	13305244	1.16	NA	NA	1.16	1.16	1.1600 ± 0.0000	4.59313e+12	#DIV/0!	1	#DIV/0!
Q8K1X4_42-Q8K1X4_36	NCKPL_MOUSE Nck-associated protein 1-like OS=Mus musculus OX=10090 GN=Nckap1l PE=1 SV=1 | NCKPL_MOUSE Nck-associated protein 1-like OS=Mus musculus OX=10090 GN=Nckap1l PE=1 SV=1	sp|Q8K1X4|NCKPL_MOUSE (42)-sp|Q8K1X4|NCKPL_MOUSE (36)	SKPPFLLEK(2)-TCSDSK(2)	1	NA	NA	NA	NA	1.95158e+12	1.72556e+12	1.95158e+12	1.72556e+12	NA	NA	0.88	0.88	0.88	0.8800 ± 0.0000	1.95158e+12	#DIV/0!	1	#DIV/0!
P58058_57-P58058_69	NADK_MOUSE NAD kinase OS=Mus musculus OX=10090 GN=Nadk PE=1 SV=2 | NADK_MOUSE NAD kinase OS=Mus musculus OX=10090 GN=Nadk PE=1 SV=2	sp|P58058|NADK_MOUSE (57)-sp|P58058|NADK_MOUSE (69)	SLSASPALGSTKEFR(12)-SLHGPCPVTTFGPK(6)	1	NA	NA	NA	NA	1.21499e+06	0	1.21499e+06	0	NA	NA	0.05	0.05	0.05	NA	1.21499e+06	#DIV/0!	1	#DIV/0!
Q8CGC7_961-Q8CGC7_910	SYEP_MOUSE Bifunctional glutamate/proline--tRNA ligase OS=Mus musculus OX=10090 GN=Eprs1 PE=1 SV=4 | SYEP_MOUSE Bifunctional glutamate/proline--tRNA ligase OS=Mus musculus OX=10090 GN=Eprs1 PE=1 SV=4	sp|Q8CGC7|SYEP_MOUSE (961)-sp|Q8CGC7|SYEP_MOUSE (910)	SLTGIEYKPVSATGAEDKDKK(18)-VACQGEVVR(3)	1	0	1.40497e+07	NA	NA	NA	NA	0	1.40497e+07	20	NA	NA	20	20	NA	0	#DIV/0!	1	#DIV/0!
P16372_125-P16372_220	ZFP58_MOUSE Zinc finger protein 58 OS=Mus musculus OX=10090 GN=Zfp58 PE=2 SV=2 | ZFP58_MOUSE Zinc finger protein 58 OS=Mus musculus OX=10090 GN=Zfp58 PE=2 SV=2	sp|P16372|ZFP58_MOUSE (125)-sp|P16372|ZFP58_MOUSE (220)	SNLSEHKR(7)-CEECAK(1)	1	4.40886e+06	0	NA	NA	NA	NA	4.40886e+06	0	0.05	NA	NA	0.05	0.05	NA	4.40886e+06	#DIV/0!	1	#DIV/0!
Q91VJ1_113-Q91VJ1_103	AIM2_MOUSE Interferon-inducible protein AIM2 OS=Mus musculus OX=10090 GN=Aim2 PE=1 SV=2 | AIM2_MOUSE Interferon-inducible protein AIM2 OS=Mus musculus OX=10090 GN=Aim2 PE=1 SV=2	sp|Q91VJ1|AIM2_MOUSE (113)-sp|Q91VJ1|AIM2_MOUSE (103)	SQAENCSAASATR(6)-GTQKVENR(4)	1	4.66e+06	9271722	NA	NA	NA	NA	4.66e+06	9271722	1.99	NA	NA	1.99	1.99	1.9900 ± 0.0000	4.66e+06	#DIV/0!	1	#DIV/0!
Q9JL26_684-Q9JL26_719	FMNL1_MOUSE Formin-like protein 1 OS=Mus musculus OX=10090 GN=Fmnl1 PE=1 SV=1 | FMNL1_MOUSE Formin-like protein 1 OS=Mus musculus OX=10090 GN=Fmnl1 PE=1 SV=1	sp|Q9JL26|FMNL1_MOUSE (684)-sp|Q9JL26|FMNL1_MOUSE (719)	SQGPCLDISALK(5)-KGNLGADR(1)	1	1.87599e+13	25496009700929	NA	NA	NA	NA	1.87599e+13	25496009700929	0.74	NA	NA	0.74	0.74	0.7400 ± 0.0000	1.87599e+13	#DIV/0!	1	#DIV/0!
Q91VR5_281-Q91VR5_396	DDX1_MOUSE ATP-dependent RNA helicase DDX1 OS=Mus musculus OX=10090 GN=Ddx1 PE=1 SV=1 | DDX1_MOUSE ATP-dependent RNA helicase DDX1 OS=Mus musculus OX=10090 GN=Ddx1 PE=1 SV=1	sp|Q91VR5|DDX1_MOUSE (281)-sp|Q91VR5|DDX1_MOUSE (396)	SQHTGNAQVSQTKFLPNAPK(13)-MHNQIPQITCDGK(10)	1	7.92935e+06	1.57791e+07	NA	NA	NA	NA	7.92935e+06	1.57791e+07	1.99	NA	NA	1.99	1.99	1.9900 ± 0.0000	7.92935e+06	#DIV/0!	1	#DIV/0!
Q61656_207-Q61656_234	DDX5_MOUSE Probable ATP-dependent RNA helicase DDX5 OS=Mus musculus OX=10090 GN=Ddx5 PE=1 SV=2 | DDX5_MOUSE Probable ATP-dependent RNA helicase DDX5 OS=Mus musculus OX=10090 GN=Ddx5 PE=1 SV=2	sp|Q501J6|DDX17_MOUSE (205)-sp|Q61656|DDX5_MOUSE (234)/sp|Q61656|DDX5_MOUSE (207)-sp|Q61656|DDX5_MOUSE (234)	STCIYGGAPKGPQIR(10)-LIDFLECGK(7)	1	1.04695e+07	8.42071e+06	NA	NA	NA	NA	1.04695e+07	8.42071e+06	0.8	NA	NA	0.8	0.8	0.8000 ± 0.0000	1.04695e+07	#DIV/0!	1	#DIV/0!
Q9JKF1_1534-Q9JKF1_1546	IQGA1_MOUSE Ras GTPase-activating-like protein IQGAP1 OS=Mus musculus OX=10090 GN=Iqgap1 PE=1 SV=2 | IQGA1_MOUSE Ras GTPase-activating-like protein IQGAP1 OS=Mus musculus OX=10090 GN=Iqgap1 PE=1 SV=2	sp|Q9JKF1|IQGA1_MOUSE (1534)-sp|Q9JKF1|IQGA1_MOUSE (1546)	TCLDNLASK(2)-VSKKPR(3)	1	9.50092e+12	8.53417e+12	NA	NA	NA	NA	9.50092e+12	8.53417e+12	1.11	NA	NA	1.11	1.11	1.1100 ± 0.0000	9.50092e+12	#DIV/0!	1	#DIV/0!
P09405_478-P09405_544	NUCL_MOUSE Nucleolin OS=Mus musculus OX=10090 GN=Ncl PE=1 SV=2 | NUCL_MOUSE Nucleolin OS=Mus musculus OX=10090 GN=Ncl PE=1 SV=2	sp|P09405|NUCL_MOUSE (478)-sp|P09405|NUCL_MOUSE (544)	TGKTSTWSGESK(3)-EALNSCNK(6)	1	1.29954e+13	1.35804e+13	NA	NA	NA	NA	1.29954e+13	1.35804e+13	1.05	NA	NA	1.05	1.05	1.0500 ± 0.0000	1.29954e+13	#DIV/0!	1	#DIV/0!
Q8VDD5_91-Q8VDD5_74	MYH9_MOUSE Myosin-9 OS=Mus musculus OX=10090 GN=Myh9 PE=1 SV=4 | MYH9_MOUSE Myosin-9 OS=Mus musculus OX=10090 GN=Myh9 PE=1 SV=4	sp|Q61879|MYH10_MOUSE (95)-sp|Q8VDD5|MYH9_MOUSE (74)/sp|Q8VDD5|MYH9_MOUSE (91)-sp|Q8VDD5|MYH9_MOUSE (74)	VEDMAELTCLNEASVLHNLK(9)-VNKDDIQKMNPPK(8)	3	111221145774826	105871606299811	NA	NA	NA	NA	111221145774826	105871606299811	0.95	NA	NA	0.95	0.95	0.9500 ± 0.0000	7.41474e+13	#DIV/0!	1	#DIV/0!
P20152_235-P20152_328	VIME_MOUSE Vimentin OS=Mus musculus OX=10090 GN=Vim PE=1 SV=3 | VIME_MOUSE Vimentin OS=Mus musculus OX=10090 GN=Vim PE=1 SV=3	sp|P20152|VIME_MOUSE (235)-sp|P20152|VIME_MOUSE (328)	VESLQEEIAFLKK(12)-QVQSLTCEVDALK(7)	1	2.596e+07	9.69506e+06	NA	NA	NA	NA	2.596e+07	9.69506e+06	0.37	NA	NA	0.37	0.37	0.3700 ± 0.0000	2.596e+07	#DIV/0!	1	#DIV/0!
P11499_366-P11499_347	HS90B_MOUSE Heat shock protein HSP 90-beta OS=Mus musculus OX=10090 GN=Hsp90ab1 PE=1 SV=3 | HS90B_MOUSE Heat shock protein HSP 90-beta OS=Mus musculus OX=10090 GN=Hsp90ab1 PE=1 SV=3	sp|P11499|HS90B_MOUSE (366)-sp|P11499|HS90B_MOUSE (347)	VFIMDSCDELIPEYLNFIR(7)-APFDLFENKK(9)	1	9.8615e+13	6.39243e+13	NA	NA	NA	NA	9.8615e+13	6.39243e+13	1.54	NA	NA	1.54	1.54	1.5400 ± 0.0000	9.8615e+13	#DIV/0!	1	#DIV/0!
P16858_245-P16858_249	G3P_MOUSE Glyceraldehyde-3-phosphate dehydrogenase OS=Mus musculus OX=10090 GN=Gapdh PE=1 SV=2 | G3P_MOUSE Glyceraldehyde-3-phosphate dehydrogenase OS=Mus musculus OX=10090 GN=Gapdh PE=1 SV=2	sp|Q64467|G3PT_MOUSE (351)-sp|P16858|G3P_MOUSE (249)/sp|P16858|G3P_MOUSE (245)-sp|P16858|G3P_MOUSE (249)	VPTPNVSVVDLTCR(13)-LEKPAK(3)	1	NA	NA	NA	NA	3.19607e+13	3.60773e+13	3.19607e+13	3.60773e+13	NA	NA	1.13	1.13	1.13	1.1300 ± 0.0000	3.19607e+13	#DIV/0!	1	#DIV/0!
Q9DB29_63-Q9DBR1_29	IAH1_MOUSE Isoamyl acetate-hydrolyzing esterase 1 homolog OS=Mus musculus OX=10090 GN=Iah1 PE=1 SV=1 | XRN2_MOUSE 5'-3' exoribonuclease 2 OS=Mus musculus OX=10090 GN=Xrn2 PE=1 SV=1	sp|Q9DB29|IAH1_MOUSE (63)-sp|Q9DBR1|XRN2_MOUSE (29)	WAKIILPR(3)-ECNGVK(2)	1	NA	NA	NA	NA	1.14416e+13	8.42586e+12	1.14416e+13	8.42586e+12	NA	NA	0.74	0.74	0.74	0.7400 ± 0.0000	1.14416e+13	#DIV/0!	1	#DIV/0!

## Sheet: 1H-Cross
Leading AA pair	Description	AA pairs	Peptides	Spectra_Count	Intensity_L_R1	Intensity_H_R1	Intensity_L_R2	Intensity_H_R2	Intensity_L_R3	Intensity_H_R3	Median_Intensity_L_All	Median_Intensity_H_All	Ratio_R1	Ratio_R2	Ratio_R3	Average_Ratio_All	Median_Ratio_All	Median_Ratio_All_SEM	SD_Ratio_All	Repeats	CV
P09405_478-P09405_544	NUCL_MOUSE Nucleolin OS=Mus musculus OX=10090 GN=Ncl PE=1 SV=2 | NUCL_MOUSE Nucleolin OS=Mus musculus OX=10090 GN=Ncl PE=1 SV=2	sp|P09405|NUCL_MOUSE (478)-sp|P09405|NUCL_MOUSE (544)	TGKTSTWSGESK(3)-EALNSCNK(6)	4	1.04674e+07	1.49849e+06	9.81691e+12	13732468500486	7.36598e+06	2.43205e+06	8.91666e+06	2.43205e+06	0.14	1.4	0.33	0.623333	0.33	0.6233 ± 0.3922	0.679289	3	1.08977
P58252_41-P58252_61	EF2_MOUSE Elongation factor 2 OS=Mus musculus OX=10090 GN=Eef2 PE=1 SV=2 | EF2_MOUSE Elongation factor 2 OS=Mus musculus OX=10090 GN=Eef2 PE=1 SV=2	sp|P58252|EF2_MOUSE (41)-sp|P58252|EF2_MOUSE (61)	STLTDSLVCK(9)-KDEQER(1)	5	1.03423e+07	9.74247e+06	1.1095e+07	4.67546e+06	1.05002e+07	7.19636e+06	1.1095e+07	4.67546e+06	0.94	0.42	0.61	0.656667	0.42	0.6567 ± 0.1519	0.263122	3	0.400694
Q9WVA4_171-Q9WVA4_124	TAGL2_MOUSE Transgelin-2 OS=Mus musculus OX=10090 GN=Tagln2 PE=1 SV=4 | TAGL2_MOUSE Transgelin-2 OS=Mus musculus OX=10090 GN=Tagln2 PE=1 SV=4	sp|Q9WVA4|TAGL2_MOUSE (171)-sp|Q9WVA4|TAGL2_MOUSE (124)	NFSDNQLQEGKNVIGLQMGTNR(11)-NMACVQR(4)	7	7.39665e+06	4.48131e+06	4.28195e+13	3.26844e+13	1.42906e+07	3.42304e+06	1.42906e+07	4.48131e+06	0.61	0.76	0.24	0.536667	0.61	0.5367 ± 0.1545	0.267644	3	0.498716
Q8C7R4_800-Q8C7R4_721	UBA6_MOUSE Ubiquitin-like modifier-activating enzyme 6 OS=Mus musculus OX=10090 GN=Uba6 PE=1 SV=1 | UBA6_MOUSE Ubiquitin-like modifier-activating enzyme 6 OS=Mus musculus OX=10090 GN=Uba6 PE=1 SV=1	sp|Q8C7R4|UBA6_MOUSE (800)-sp|Q8C7R4|UBA6_MOUSE (721)	IEEFKPSNKVVQTDETAR(9)-ALQLLHCFPLETR(7)	4	1.1013e+07	5.44434e+06	115866308617622	9.66575e+13	9.40805e+06	3.8177e+06	1.24175e+07	5.44434e+06	0.63	1.2	0.41	0.746667	0.69	0.7467 ± 0.2354	0.407717	3	0.54605
P86048_121-P86048_105	RL10L_MOUSE 60S ribosomal protein L10-like OS=Mus musculus OX=10090 GN=Rpl10l PE=2 SV=1 | RL10L_MOUSE 60S ribosomal protein L10-like OS=Mus musculus OX=10090 GN=Rpl10l PE=2 SV=1	sp|P86048|RL10L_MOUSE (121)-sp|P86048|RL10L_MOUSE (105)/sp|P86048|RL10L_MOUSE (121)-sp|Q6ZWV3|RL10_MOUSE (105)/sp|Q6ZWV3|RL10_MOUSE (121)-sp|P86048|RL10L_MOUSE (105)/sp|Q6ZWV3|RL10_MOUSE (121)-sp|Q6ZWV3|RL10_MOUSE (105)	GAFGKPQGTVAR(5)-MLSCAGADR(4)	14	6.00898e+13	46019693161830	1.52829e+13	1.26202e+13	830081229315391	594155149670542	5.60263e+13	5.40359e+13	0.84	0.74	0.7	0.76	0.73	0.7600 ± 0.0416	0.072111	3	0.0948829
Q02053_528-Q02053_632	UBA1_MOUSE Ubiquitin-like modifier-activating enzyme 1 OS=Mus musculus OX=10090 GN=Uba1 PE=1 SV=1 | UBA1_MOUSE Ubiquitin-like modifier-activating enzyme 1 OS=Mus musculus OX=10090 GN=Uba1 PE=1 SV=1	sp|Q02053|UBA1_MOUSE (528)-sp|Q02053|UBA1_MOUSE (632)/sp|Q02053|UBA1_MOUSE (528)-sp|P31254|UBA1Y_MOUSE (631)	LKSDTAAAAVR(2)-SIPICTLK(5)	4	6.70363e+12	5.86809e+12	3.24203e+06	1.77419e+06	4.87222e+12	3.0724e+12	5.78793e+12	4.47025e+12	0.88	0.55	0.63	0.686667	0.755	0.6867 ± 0.0994	0.172143	3	0.250694
Q61656_234-Q61656_33	DDX5_MOUSE Probable ATP-dependent RNA helicase DDX5 OS=Mus musculus OX=10090 GN=Ddx5 PE=1 SV=2 | DDX5_MOUSE Probable ATP-dependent RNA helicase DDX5 OS=Mus musculus OX=10090 GN=Ddx5 PE=1 SV=2	sp|Q61656|DDX5_MOUSE (234)-sp|Q61656|DDX5_MOUSE (33)	LIDFLECGK(7)-KFGNPGEK(1)	7	8.14604e+06	7.06778e+06	4683993	7.76631e+06	1.25804e+07	6.6881e+06	1.25804e+07	7.06778e+06	0.87	1.66	0.505	1.01167	0.76	1.0117 ± 0.3409	0.590388	3	0.58358
Q61233_42-Q61233_88	PLSL_MOUSE Plastin-2 OS=Mus musculus OX=10090 GN=Lcp1 PE=1 SV=4 | PLSL_MOUSE Plastin-2 OS=Mus musculus OX=10090 GN=Lcp1 PE=1 SV=4	sp|Q61233|PLSL_MOUSE (42)-sp|Q61233|PLSL_MOUSE (88)	AACLPLPGYR(3)-STEVAKTFR(6)	10	4.81653e+12	5.85327e+12	6.68773e+12	1.00481e+13	3.39162e+13	2.89509e+13	8.16038e+12	1.08773e+13	1.22	0.67	0.69	0.86	0.77	0.8600 ± 0.1801	0.311929	3	0.362709
P42932_244-P42932_318	TCPQ_MOUSE T-complex protein 1 subunit theta OS=Mus musculus OX=10090 GN=Cct8 PE=1 SV=3 | TCPQ_MOUSE T-complex protein 1 subunit theta OS=Mus musculus OX=10090 GN=Cct8 PE=1 SV=3	sp|P42932|TCPQ_MOUSE (244)-sp|P42932|TCPQ_MOUSE (318)	IAVYSCPFDGMITETK(6)-LNSKWDLR(4)	7	109048484951637	100937961747582	7.75891e+13	53176575844368	3.79899e+13	3.01461e+13	109048484951637	9.10766e+13	1.08	0.69	0.79	0.853333	0.79	0.8533 ± 0.1170	0.202567	3	0.237383
Q61656_234-Q61656_32	DDX5_MOUSE Probable ATP-dependent RNA helicase DDX5 OS=Mus musculus OX=10090 GN=Ddx5 PE=1 SV=2 | DDX5_MOUSE Probable ATP-dependent RNA helicase DDX5 OS=Mus musculus OX=10090 GN=Ddx5 PE=1 SV=2	sp|Q61656|DDX5_MOUSE (234)-sp|Q61656|DDX5_MOUSE (32)	LIDFLECGK(7)-TGPLSGKK(7)	7	530260261362329	505853126958548	2.06722e+14	1.693e+14	4.56294e+14	322691944728992	386251207183345	313170862098457	0.95	0.875	0.71	0.845	0.81	0.8450 ± 0.0709	0.12278	3	0.145302
Q00612_432-Q00612_13	G6PD1_MOUSE Glucose-6-phosphate 1-dehydrogenase X OS=Mus musculus OX=10090 GN=G6pdx PE=1 SV=3 | G6PD1_MOUSE Glucose-6-phosphate 1-dehydrogenase X OS=Mus musculus OX=10090 GN=G6pdx PE=1 SV=3	sp|Q00612|G6PD1_MOUSE (432)-sp|Q00612|G6PD1_MOUSE (13)/sp|Q00612|G6PD1_MOUSE (432)-sp|P97324|G6PD2_MOUSE (13)	NVKLPDAYER(3)-TQVCGILR(4)	5	3.38114e+13	3.62822e+13	5.41962e+13	4.62709e+13	189574462807976	152742213677676	5.41962e+13	4.62709e+13	0.78	0.85	0.805	0.811667	0.81	0.8117 ± 0.0205	0.035473	3	0.0437039
Q9WVA4_17-Q9WVA4_124	TAGL2_MOUSE Transgelin-2 OS=Mus musculus OX=10090 GN=Tagln2 PE=1 SV=4 | TAGL2_MOUSE Transgelin-2 OS=Mus musculus OX=10090 GN=Tagln2 PE=1 SV=4	sp|Q9WVA4|TAGL2_MOUSE (17)-sp|Q9WVA4|TAGL2_MOUSE (124)	EVQQKIEK(5)-NMACVQR(4)	4	2.21843e+16	1.74741e+16	1507223084110820	1275389468893810	6.82964e+16	5.11457e+16	2.21843e+16	1.74741e+16	0.845	0.85	0.75	0.815	0.815	0.8150 ± 0.0325	0.0563471	3	0.0691376
P80316_253-P80316_284	TCPE_MOUSE T-complex protein 1 subunit epsilon OS=Mus musculus OX=10090 GN=Cct5 PE=1 SV=1 | TCPE_MOUSE T-complex protein 1 subunit epsilon OS=Mus musculus OX=10090 GN=Cct5 PE=1 SV=1	sp|P80316|TCPE_MOUSE (253)-sp|P80316|TCPE_MOUSE (284)	IAILTCPFEPPKPK(6)-EKFEEMIK(2)/IAILTCPFEPPKPK(6)-YEKEKFEEMIK(5)	30	395935471725293	383817299622252	366583089491491	259616241687072	9.50134e+07	2.54264e+07	3.38043e+14	259616241687072	0.97	1.01	0.65	0.876667	0.845	0.8767 ± 0.1139	0.197315	3	0.225075
Q8R081_490-Q8R081_578	HNRPL_MOUSE Heterogeneous nuclear ribonucleoprotein L OS=Mus musculus OX=10090 GN=Hnrnpl PE=1 SV=2 | HNRPL_MOUSE Heterogeneous nuclear ribonucleoprotein L OS=Mus musculus OX=10090 GN=Hnrnpl PE=1 SV=2	sp|Q8R081|HNRPL_MOUSE (490)-sp|Q8R081|HNRPL_MOUSE (578)	FSTPEQAAKNR(9)-LCFSTAQHAS(2)	6	2210711393451330	2002912237207990	1229447534880610	1119241524915630	2501785034202200	1611829264836390	2210711393451330	1611829264836390	0.91	0.915	0.64	0.821667	0.86	0.8217 ± 0.0908	0.157348	3	0.191498
Q61233_82-Q61233_42	PLSL_MOUSE Plastin-2 OS=Mus musculus OX=10090 GN=Lcp1 PE=1 SV=4 | PLSL_MOUSE Plastin-2 OS=Mus musculus OX=10090 GN=Lcp1 PE=1 SV=4	sp|Q61233|PLSL_MOUSE (82)-sp|Q61233|PLSL_MOUSE (42)	VFHGLKSTEVAK(6)-AACLPLPGYR(3)	39	1106629059207030	1148545199855220	8.19838e+14	631618221685623	812784354887571	5.9095e+14	908636418537075	677816328235851	1.17	0.88	0.695	0.915	0.88	0.9150 ± 0.1382	0.239426	3	0.261668
P48678_522-P48678_420	LMNA_MOUSE Prelamin-A/C OS=Mus musculus OX=10090 GN=Lmna PE=1 SV=2 | LMNA_MOUSE Prelamin-A/C OS=Mus musculus OX=10090 GN=Lmna PE=1 SV=2	sp|P48678|LMNA_MOUSE (522)-sp|P48678|LMNA_MOUSE (420)	AQNTWGCGSSLR(7)-KLESSESR(1)	7	1.20804e+07	1.0396e+07	6.51238e+06	6.55893e+06	8.21516e+06	6.85888e+06	1.05571e+07	9680689	0.92	1.01	0.79	0.906667	0.92	0.9067 ± 0.0639	0.110604	3	0.12199
P68368_347-P68368_336	TBA4A_MOUSE Tubulin alpha-4A chain OS=Mus musculus OX=10090 GN=Tuba4a PE=1 SV=1 | TBA4A_MOUSE Tubulin alpha-4A chain OS=Mus musculus OX=10090 GN=Tuba4a PE=1 SV=1	sp|P68368|TBA4A_MOUSE (347)-sp|P68368|TBA4A_MOUSE (336)/sp|P05213|TBA1B_MOUSE (347)-sp|P68368|TBA4A_MOUSE (336)	SIQFVDWCPTGFK(8)-DVNAAIAAIKTK(10)	7	150712186097990	101183589201690	1.38873e+14	120993162004297	9.42758e+13	9.18853e+13	145013229039060	101183589201690	1.49	1.085	0.97	1.18167	1.02	1.1817 ± 0.1577	0.273145	3	0.231153
Q00612_97-Q00612_13	G6PD1_MOUSE Glucose-6-phosphate 1-dehydrogenase X OS=Mus musculus OX=10090 GN=G6pdx PE=1 SV=3 | G6PD1_MOUSE Glucose-6-phosphate 1-dehydrogenase X OS=Mus musculus OX=10090 GN=G6pdx PE=1 SV=3	sp|Q00612|G6PD1_MOUSE (97)-sp|Q00612|G6PD1_MOUSE (13)/sp|Q00612|G6PD1_MOUSE (97)-sp|P97324|G6PD2_MOUSE (13)	PKLEEFFAR(2)-TQVCGILR(4)/ATPEERPKLEEFFAR(8)-TQVCGILR(4)	4	8.01263e+13	9.81259e+13	6.07728e+13	6.89956e+13	108253433734230	8.30917e+13	9.41898e+13	9.06088e+13	1.22	1.035	0.77	1.00833	1.035	1.0083 ± 0.1306	0.226182	3	0.224313
Q91VR5_281-Q91VR5_396	DDX1_MOUSE ATP-dependent RNA helicase DDX1 OS=Mus musculus OX=10090 GN=Ddx1 PE=1 SV=1 | DDX1_MOUSE ATP-dependent RNA helicase DDX1 OS=Mus musculus OX=10090 GN=Ddx1 PE=1 SV=1	sp|Q91VR5|DDX1_MOUSE (281)-sp|Q91VR5|DDX1_MOUSE (396)	SQHTGNAQVSQTKFLPNAPK(13)-MHNQIPQITCDGK(10)	3	2.41528e+07	1.61219e+07	5.61615e+06	5.94727e+06	137839611539041	156453677424452	2.41528e+07	1.61219e+07	0.67	1.06	1.14	0.956667	1.06	0.9567 ± 0.1452	0.251462	3	0.262853
Q9R0Q7_58-Q9R0Q7_33	TEBP_MOUSE Prostaglandin E synthase 3 OS=Mus musculus OX=10090 GN=Ptges3 PE=1 SV=1 | TEBP_MOUSE Prostaglandin E synthase 3 OS=Mus musculus OX=10090 GN=Ptges3 PE=1 SV=1	sp|Q9R0Q7|TEBP_MOUSE (58)-sp|Q9R0Q7|TEBP_MOUSE (33)	HLNEIDLFHCIDPNDSK(10)-DVNVNFEKSK(8)	6	3.51507e+06	1.07548e+07	1.5235e+06	1.6459e+06	2.69552e+13	23824549963345	2.51928e+06	4.87852e+06	3.06	1.08	0.515	1.55167	1.08	1.5517 ± 0.7716	1.33645	3	0.861302
Q60864_78-Q60864_62	STIP1_MOUSE Stress-induced-phosphoprotein 1 OS=Mus musculus OX=10090 GN=Stip1 PE=1 SV=1 | STIP1_MOUSE Stress-induced-phosphoprotein 1 OS=Mus musculus OX=10090 GN=Stip1 PE=1 SV=1	sp|Q60864|STIP1_MOUSE (78)-sp|Q60864|STIP1_MOUSE (62)	KAAALEFLNR(1)-AYEDGCK(6)	6	14866918497803	16822493063763	2.6995e+13	2.06115e+13	5.3086e+13	4.77856e+13	3.15506e+13	2.70122e+13	1.13	0.725	1.11	0.988333	1.105	0.9883 ± 0.1318	0.228272	3	0.230967
P39054_27-P39054_299	DYN2_MOUSE Dynamin-2 OS=Mus musculus OX=10090 GN=Dnm2 PE=1 SV=2 | DYN2_MOUSE Dynamin-2 OS=Mus musculus OX=10090 GN=Dnm2 PE=1 SV=2	sp|P39054|DYN2_MOUSE (27)-sp|P39054|DYN2_MOUSE (299)	LQDAFSSIGQSCHLDLPQIAVVGGQSAGK(12)-SKLQSQLLSLEK(2)	9	1.47461e+07	2.26069e+07	2.86287e+14	2.74415e+14	503444018305981	4.72416e+14	110976128117979	6.26075e+13	1.53	0.995	1.395	1.30667	1.11	1.3067 ± 0.1606	0.278224	3	0.212926
Q91VJ1_113-Q91VJ1_103	AIM2_MOUSE Interferon-inducible protein AIM2 OS=Mus musculus OX=10090 GN=Aim2 PE=1 SV=2 | AIM2_MOUSE Interferon-inducible protein AIM2 OS=Mus musculus OX=10090 GN=Aim2 PE=1 SV=2	sp|Q91VJ1|AIM2_MOUSE (113)-sp|Q91VJ1|AIM2_MOUSE (103)	SQAENCSAASATR(6)-GTQKVENR(4)	4	4.23402e+06	2.45884e+06	4.18829e+06	4.39093e+06	1.42126e+13	1.12874e+13	7.1063e+12	5.64369e+12	0.58	1.05	1.26	0.963333	1.155	0.9633 ± 0.2010	0.348186	3	0.361439
Q8K1R3_668-Q8K1R3_616	PNPT1_MOUSE Polyribonucleotide nucleotidyltransferase 1, mitochondrial OS=Mus musculus OX=10090 GN=Pnpt1 PE=1 SV=1 | PNPT1_MOUSE Polyribonucleotide nucleotidyltransferase 1, mitochondrial OS=Mus musculus OX=10090 GN=Pnpt1 PE=1 SV=1	sp|Q8K1R3|PNPT1_MOUSE (668)-sp|Q8K1R3|PNPT1_MOUSE (616)	DFITEICR(7)-VPLSKR(5)	4	5.52156e+06	14863383	2.51492e+13	3.07294e+13	1.37079e+12	1.47334e+12	1.37079e+12	1.47334e+12	2.69	1.22	1.135	1.68167	1.21	1.6817 ± 0.5048	0.874276	3	0.519887
Q9D1R9_85-Q9D1R9_49	RL34_MOUSE 60S ribosomal protein L34 OS=Mus musculus OX=10090 GN=Rpl34 PE=1 SV=2 | RL34_MOUSE 60S ribosomal protein L34 OS=Mus musculus OX=10090 GN=Rpl34 PE=1 SV=2	sp|Q9D1R9|RL34_MOUSE (85)-sp|Q9D1R9|RL34_MOUSE (49)	AYGGSMCAKCVR(9)-SACGVCPGR(6)	8	6.51798e+06	5.66675e+06	1.4462e+13	2.13671e+13	9.74751e+06	1.31935e+07	9.74751e+06	1.31935e+07	0.87	1.48	1.37	1.24	1.35	1.2400 ± 0.1877	0.325115	3	0.26219
P10639_46-P10639_3	THIO_MOUSE Thioredoxin OS=Mus musculus OX=10090 GN=Txn PE=1 SV=3 | THIO_MOUSE Thioredoxin OS=Mus musculus OX=10090 GN=Txn PE=1 SV=3	sp|P10639|THIO_MOUSE (46)-sp|P10639|THIO_MOUSE (3)	PFFHSLCDK(7)-VKLIESK(2)/MIKPFFHSLCDK(10)-VKLIESK(2)	7	6.52223e+12	3.8959e+12	186398645319426	186375015589129	7460703850424	6.20744e+12	7460703850424	6.20744e+12	1.67	1	0.86	1.17667	1.37	1.1767 ± 0.2500	0.432936	3	0.367934
P35700_173-P35700_120	PRDX1_MOUSE Peroxiredoxin-1 OS=Mus musculus OX=10090 GN=Prdx1 PE=1 SV=1 | PRDX1_MOUSE Peroxiredoxin-1 OS=Mus musculus OX=10090 GN=Prdx1 PE=1 SV=1	sp|P35700|PRDX1_MOUSE (173)-sp|P35700|PRDX1_MOUSE (120)	HGEVCPAGWKPGSDTIKPDVNK(5)-TIAQDYGVLKADEGISFR(10)	8	5.70011e+13	7.33183e+13	1.17868e+07	2.76474e+07	119566429601215	6.88064e+13	5.70011e+13	3.44032e+13	1.735	2.35	1.1	1.72833	1.42	1.7283 ± 0.3609	0.625027	3	0.361635
P20152_223-P20152_328	VIME_MOUSE Vimentin OS=Mus musculus OX=10090 GN=Vim PE=1 SV=3 | VIME_MOUSE Vimentin OS=Mus musculus OX=10090 GN=Vim PE=1 SV=3	sp|P20152|VIME_MOUSE (223)-sp|P20152|VIME_MOUSE (328)	KVESLQEEIAFLK(1)-QVQSLTCEVDALK(7)	9	4.66084e+13	3.14356e+13	4.37924e+13	3.40206e+13	3.53518e+06	8.50347e+06	4.37924e+13	3.14356e+13	1.48	1.29	2.41	1.72667	1.48	1.7267 ± 0.3460	0.599361	3	0.34712
P35700_173-P35700_192	PRDX1_MOUSE Peroxiredoxin-1 OS=Mus musculus OX=10090 GN=Prdx1 PE=1 SV=1 | PRDX1_MOUSE Peroxiredoxin-1 OS=Mus musculus OX=10090 GN=Prdx1 PE=1 SV=1	sp|P35700|PRDX1_MOUSE (173)-sp|P35700|PRDX1_MOUSE (192)	HGEVCPAGWKPGSDTIKPDVNK(5)-SKEYFSK(2)	17	7.49262e+06	1.13154e+07	8.53051e+06	8.00944e+06	9.09006e+06	1.12864e+07	8.53051e+06	1.11149e+07	2.58	1.39	1.265	1.745	1.495	1.7450 ± 0.4191	0.725827	3	0.415947
P51859_108-P51859_105	HDGF_MOUSE Hepatoma-derived growth factor OS=Mus musculus OX=10090 GN=Hdgf PE=1 SV=2 | HDGF_MOUSE Hepatoma-derived growth factor OS=Mus musculus OX=10090 GN=Hdgf PE=1 SV=2	sp|P51859|HDGF_MOUSE (108)-sp|P51859|HDGF_MOUSE (105)	SCAAEPEVEPEAHEGDGDKK(2)-ASGYQSSQKK(9)	9	8.84e+06	3.74566e+07	384608469747488	592878734961516	721490985120241	939826702986850	2.0203e+07	62188873	7.03	1.54	1.3	3.29	1.72	3.2900 ± 1.8713	3.24116	3	0.985154
Q8CGC7_744-Q8CGC7_794	SYEP_MOUSE Bifunctional glutamate/proline--tRNA ligase OS=Mus musculus OX=10090 GN=Eprs1 PE=1 SV=4 | SYEP_MOUSE Bifunctional glutamate/proline--tRNA ligase OS=Mus musculus OX=10090 GN=Eprs1 PE=1 SV=4	sp|Q8CGC7|SYEP_MOUSE (744)-sp|Q8CGC7|SYEP_MOUSE (794)	ERPAPAVSSTCATAEDSSVLYSR(11)-EKTGQEYKPGNPSAAAVQTVSTK(2)	10	9.37496e+06	3.13174e+07	5.76864e+06	1.30436e+07	1.24737e+07	1.62784e+07	9.37496e+06	1.62784e+07	3.34	2.26	2.555	2.71833	2.26	2.7183 ± 0.3223	0.558219	3	0.205353
Q8C0I1_463-Q8C0I1_400	ADAS_MOUSE Alkyldihydroxyacetonephosphate synthase, peroxisomal OS=Mus musculus OX=10090 GN=Agps PE=1 SV=1 | ADAS_MOUSE Alkyldihydroxyacetonephosphate synthase, peroxisomal OS=Mus musculus OX=10090 GN=Agps PE=1 SV=1	sp|Q8C0I1|ADAS_MOUSE (463)-sp|Q8C0I1|ADAS_MOUSE (400)	EKVLQHEK(2)-CAPASIR(1)	5	2.03607e+13	1.74258e+13	NA	NA	1.66409e+07	3.27201e+06	1.66409e+07	3.92345e+06	0.86	NA	0.2	0.53	0.24	0.5300 ± 0.3300	0.46669	2	0.880548
Q00612_408-Q00612_13	G6PD1_MOUSE Glucose-6-phosphate 1-dehydrogenase X OS=Mus musculus OX=10090 GN=G6pdx PE=1 SV=3 | G6PD1_MOUSE Glucose-6-phosphate 1-dehydrogenase X OS=Mus musculus OX=10090 GN=G6pdx PE=1 SV=3	sp|Q00612|G6PD1_MOUSE (408)-sp|Q00612|G6PD1_MOUSE (13)/sp|Q00612|G6PD1_MOUSE (408)-sp|P97324|G6PD2_MOUSE (13)	KPGMFFNPEESELDLTYGNR(1)-TQVCGILR(4)	3	NA	NA	5.06756e+06	1.69889e+06	1.56464e+06	10901893	5.06756e+06	1.69889e+06	NA	0.34	6.97	3.655	0.34	3.6550 ± 3.3150	4.68812	2	1.28266
Q8CGC7_1395-Q8CGC7_1377	SYEP_MOUSE Bifunctional glutamate/proline--tRNA ligase OS=Mus musculus OX=10090 GN=Eprs1 PE=1 SV=4 | SYEP_MOUSE Bifunctional glutamate/proline--tRNA ligase OS=Mus musculus OX=10090 GN=Eprs1 PE=1 SV=4	sp|Q8CGC7|SYEP_MOUSE (1395)-sp|Q8CGC7|SYEP_MOUSE (1377)	LTIAEKEAEAK(6)-SCQFVAVR(2)	5	8.87774e+06	3.58158e+06	NA	NA	7.54738e+06	2.69752e+06	8.87774e+06	3.58158e+06	0.4	NA	0.36	0.38	0.4	0.3800 ± 0.0200	0.0282843	2	0.0744323
P48678_417-P48678_522	LMNA_MOUSE Prelamin-A/C OS=Mus musculus OX=10090 GN=Lmna PE=1 SV=2 | LMNA_MOUSE Prelamin-A/C OS=Mus musculus OX=10090 GN=Lmna PE=1 SV=2	sp|P48678|LMNA_MOUSE (417)-sp|P48678|LMNA_MOUSE (522)	ASSHSSQSQGGGSVTKK(16)-AQNTWGCGSSLR(7)	2	7905624	1.35482e+06	NA	NA	3.67299e+06	2.85072e+06	5.7893e+06	2.10277e+06	0.17	NA	0.78	0.475	0.475	0.4750 ± 0.3050	0.431335	2	0.908074
Q8VDD5_91-Q8VDD5_74	MYH9_MOUSE Myosin-9 OS=Mus musculus OX=10090 GN=Myh9 PE=1 SV=4 | MYH9_MOUSE Myosin-9 OS=Mus musculus OX=10090 GN=Myh9 PE=1 SV=4	sp|Q61879|MYH10_MOUSE (95)-sp|Q8VDD5|MYH9_MOUSE (74)/sp|Q8VDD5|MYH9_MOUSE (91)-sp|Q8VDD5|MYH9_MOUSE (74)	VEDMAELTCLNEASVLHNLK(9)-VNKDDIQKMNPPK(8)	3	2.13662e+07	1.19868e+07	NA	NA	5.27371e+13	3.34269e+13	2.13662e+07	1.19868e+07	0.56	NA	0.555	0.5575	0.56	0.5575 ± 0.0025	0.00353553	2	0.00634176
Q9CY58_11-Q9CY58_37	PAIRB_MOUSE Plasminogen activator inhibitor 1 RNA-binding protein OS=Mus musculus OX=10090 GN=Serbp1 PE=1 SV=2 | PAIRB_MOUSE Plasminogen activator inhibitor 1 RNA-binding protein OS=Mus musculus OX=10090 GN=Serbp1 PE=1 SV=2	sp|Q9CY58|PAIRB_MOUSE (11)-sp|Q9CY58|PAIRB_MOUSE (37)	PGHLQEGFGCVVTNR(10)-AAENKK(5)	2	6.71272e+06	3.22844e+06	NA	NA	6.1933e+13	4.48597e+13	3.09665e+13	2.24298e+13	0.48	NA	0.72	0.6	0.6	0.6000 ± 0.1200	0.169706	2	0.282843
Q8CGC7_974-Q8CGC7_910	SYEP_MOUSE Bifunctional glutamate/proline--tRNA ligase OS=Mus musculus OX=10090 GN=Eprs1 PE=1 SV=4 | SYEP_MOUSE Bifunctional glutamate/proline--tRNA ligase OS=Mus musculus OX=10090 GN=Eprs1 PE=1 SV=4	sp|Q8CGC7|SYEP_MOUSE (974)-sp|Q8CGC7|SYEP_MOUSE (910)	SEKQNKPQK(3)-VACQGEVVR(3)	2	3.57987e+06	3.16412e+06	NA	NA	3.11342e+06	1.13003e+06	3.34664e+06	2.14708e+06	0.88	NA	0.36	0.62	0.62	0.6200 ± 0.2600	0.367696	2	0.593057
Q8R3C0_325-Q8R3C0_41	MCMBP_MOUSE Mini-chromosome maintenance complex-binding protein OS=Mus musculus OX=10090 GN=Mcmbp PE=1 SV=1 | MCMBP_MOUSE Mini-chromosome maintenance complex-binding protein OS=Mus musculus OX=10090 GN=Mcmbp PE=1 SV=1	sp|Q8R3C0|MCMBP_MOUSE (325)-sp|Q8R3C0|MCMBP_MOUSE (41)	LQHINPLLPTCLNK(11)-LKENNAPK(2)	2	1.95265e+07	1.22864e+07	NA	NA	1.98362e+13	1.31628e+13	9.91813e+12	6.58143e+12	0.63	NA	0.66	0.645	0.645	0.6450 ± 0.0150	0.0212132	2	0.0328887
Q3U319_890-Q3U319_371	BRE1B_MOUSE E3 ubiquitin-protein ligase BRE1B OS=Mus musculus OX=10090 GN=Rnf40 PE=1 SV=2 | BRE1B_MOUSE E3 ubiquitin-protein ligase BRE1B OS=Mus musculus OX=10090 GN=Rnf40 PE=1 SV=2	sp|Q3U319|BRE1B_MOUSE (890)-sp|Q3U319|BRE1B_MOUSE (371)	EIQPCLAESR(5)-LKVALR(2)	2	NA	NA	4.62405e+13	5.1525e+13	1.47952e+07	3.27887e+06	2.31203e+13	2.57625e+13	NA	1.11	0.22	0.665	0.665	0.6650 ± 0.4450	0.629325	2	0.946353
Q61033_560-Q61033_664	LAP2A_MOUSE Lamina-associated polypeptide 2, isoforms alpha/zeta OS=Mus musculus OX=10090 GN=Tmpo PE=1 SV=4 | LAP2A_MOUSE Lamina-associated polypeptide 2, isoforms alpha/zeta OS=Mus musculus OX=10090 GN=Tmpo PE=1 SV=4	sp|Q61033|LAP2A_MOUSE (560)-sp|Q61033|LAP2A_MOUSE (664)	AATQASSTESCDK(11)-ISPASKNK(6)	4	2.87976e+13	4.90963e+13	9.8163e+13	8.49993e+13	NA	NA	6.34803e+13	6.70478e+13	0.59	0.87	NA	0.73	0.73	0.7300 ± 0.1400	0.19799	2	0.271219
P51859_105-P51859_12	HDGF_MOUSE Hepatoma-derived growth factor OS=Mus musculus OX=10090 GN=Hdgf PE=1 SV=2 | HDGF_MOUSE Hepatoma-derived growth factor OS=Mus musculus OX=10090 GN=Hdgf PE=1 SV=2	sp|P51859|HDGF_MOUSE (105)-sp|P51859|HDGF_MOUSE (12)	ASGYQSSQKK(9)-CGDLVFAK(1)	5	NA	NA	3.38689e+13	2.42783e+13	4.97519e+06	4.64208e+06	1.81371e+13	10548000257439	NA	0.675	0.93	0.8025	0.77	0.8025 ± 0.1275	0.180312	2	0.224688
Q9JLV5_651-Q9JLV5_636	CUL3_MOUSE Cullin-3 OS=Mus musculus OX=10090 GN=Cul3 PE=1 SV=1 | CUL3_MOUSE Cullin-3 OS=Mus musculus OX=10090 GN=Cul3 PE=1 SV=1	sp|Q9JLV5|CUL3_MOUSE (651)-sp|Q9JLV5|CUL3_MOUSE (636)	SKEIESGHIFTVNDQFTSK(2)-ALQSLACGK(7)	3	1.63502e+06	0	2.79516e+13	2.14155e+13	NA	NA	2.79516e+13	2.14155e+13	0.000976562	0.77	NA	0.385488	0.77	0.7700 ± 0.0000	0.543782	2	1.41063
P68369_347-P68369_336	TBA1A_MOUSE Tubulin alpha-1A chain OS=Mus musculus OX=10090 GN=Tuba1a PE=1 SV=1 | TBA1A_MOUSE Tubulin alpha-1A chain OS=Mus musculus OX=10090 GN=Tuba1a PE=1 SV=1	sp|P68373|TBA1C_MOUSE (347)-sp|P68373|TBA1C_MOUSE (336)/sp|P68373|TBA1C_MOUSE (347)-sp|P05214|TBA3_MOUSE (336)/sp|P68373|TBA1C_MOUSE (347)-sp|P68369|TBA1A_MOUSE (336)/sp|P68373|TBA1C_MOUSE (347)-sp|P05213|TBA1B_MOUSE (336)/sp|P05214|TBA3_MOUSE (347)-sp|P68373|TBA1C_MOUSE (336)/sp|P05214|TBA3_MOUSE (347)-sp|P05214|TBA3_MOUSE (336)/sp|P05214|TBA3_MOUSE (347)-sp|P68369|TBA1A_MOUSE (336)/sp|P05214|TB…	TIQFVDWCPTGFK(8)-DVNAAIATIKTK(10)	10	NA	NA	1.84204e+07	1.46792e+07	1534113375065170	1215754315904430	3.53053e+07	3.27785e+07	NA	0.965	0.79	0.8775	0.85	0.8775 ± 0.0875	0.123744	2	0.141018
P60710_291-Q61233_42	ACTB_MOUSE Actin, cytoplasmic 1 OS=Mus musculus OX=10090 GN=Actb PE=1 SV=1 | PLSL_MOUSE Plastin-2 OS=Mus musculus OX=10090 GN=Lcp1 PE=1 SV=4	sp|P63260|ACTG_MOUSE (291)-sp|Q61233|PLSL_MOUSE (42)/sp|P60710|ACTB_MOUSE (291)-sp|Q61233|PLSL_MOUSE (42)	KDLYANTVLSGGTTMYPGIADR(1)-AACLPLPGYR(3)	2	1.12515e+07	8.64124e+06	109837446119913	109565196137819	NA	NA	5.49187e+13	5.47826e+13	0.77	1	NA	0.885	0.885	0.8850 ± 0.1150	0.162635	2	0.183768
Q9CR16_349-Q8R2U0_315	PPID_MOUSE Peptidyl-prolyl cis-trans isomerase D OS=Mus musculus OX=10090 GN=Ppid PE=1 SV=3 | SEH1_MOUSE Nucleoporin SEH1 OS=Mus musculus OX=10090 GN=Seh1l PE=2 SV=1	sp|Q9CR16|PPID_MOUSE (349)-sp|Q8R2U0|SEH1_MOUSE (315)	AIQAELLKVK(8)-CTGILK(1)	2	3.04601e+16	2.91482e+16	3143001937219290	2708828821183710	NA	NA	1.68015e+16	1.59285e+16	0.96	0.86	NA	0.91	0.91	0.9100 ± 0.0500	0.0707107	2	0.077704
Q9CYN2_26-Q9CYN2_66	SPCS2_MOUSE Signal peptidase complex subunit 2 OS=Mus musculus OX=10090 GN=Spcs2 PE=1 SV=1 | SPCS2_MOUSE Signal peptidase complex subunit 2 OS=Mus musculus OX=10090 GN=Spcs2 PE=1 SV=1	sp|Q9CYN2|SPCS2_MOUSE (26)-sp|Q9CYN2|SPCS2_MOUSE (66)	SGGGGGSSGAGGGPSCGTSSSR(16)-KVLLEK(1)	5	NA	NA	1.27176e+13	1.91665e+13	3.4875e+13	3.6547e+13	3.4875e+13	3.6547e+13	NA	0.66	0.96	0.81	0.95	0.8100 ± 0.1500	0.212132	2	0.261891
Q9CY58_11-Q9CY58_39	PAIRB_MOUSE Plasminogen activator inhibitor 1 RNA-binding protein OS=Mus musculus OX=10090 GN=Serbp1 PE=1 SV=2 | PAIRB_MOUSE Plasminogen activator inhibitor 1 RNA-binding protein OS=Mus musculus OX=10090 GN=Serbp1 PE=1 SV=2	sp|Q9CY58|PAIRB_MOUSE (11)-sp|Q9CY58|PAIRB_MOUSE (39)	PGHLQEGFGCVVTNR(10)-KEAGGGGVGGPGAK(1)	9	NA	NA	68249048673484	62370685333257	2.76331e+07	8.50189e+06	68249048673484	62370685333257	NA	1.09	0.715	0.9025	0.96	0.9025 ± 0.1875	0.265165	2	0.293812
P18760_139-P18760_127	COF1_MOUSE Cofilin-1 OS=Mus musculus OX=10090 GN=Cfl1 PE=1 SV=3 | COF1_MOUSE Cofilin-1 OS=Mus musculus OX=10090 GN=Cfl1 PE=1 SV=3	sp|P18760|COF1_MOUSE (139)-sp|P18760|COF1_MOUSE (127)	HELQANCYEEVK(7)-KLTGIK(1)	3	2.99846e+06	2.93215e+06	2117873	3.06041e+06	NA	NA	2.99846e+06	2.93215e+06	0.98	1.45	NA	1.215	0.98	1.2150 ± 0.2350	0.33234	2	0.273531
P24547_140-P24547_134	IMDH2_MOUSE Inosine-5'-monophosphate dehydrogenase 2 OS=Mus musculus OX=10090 GN=Impdh2 PE=1 SV=2 | IMDH2_MOUSE Inosine-5'-monophosphate dehydrogenase 2 OS=Mus musculus OX=10090 GN=Impdh2 PE=1 SV=2	sp|P24547|IMDH2_MOUSE (140)-sp|P24547|IMDH2_MOUSE (134)	HGFCGIPITDTGR(4)-DVFEAKAR(6)	3	NA	NA	279789334727889	263110478519263	199162983222920	178312832714790	267889331705383	259661415914439	NA	1.06	0.9	0.98	1	0.9800 ± 0.0800	0.113137	2	0.115446
O88342_569-P18760_147	WDR1_MOUSE WD repeat-containing protein 1 OS=Mus musculus OX=10090 GN=Wdr1 PE=1 SV=3 | COF1_MOUSE Cofilin-1 OS=Mus musculus OX=10090 GN=Cfl1 PE=1 SV=3	sp|O88342|WDR1_MOUSE (569)-sp|P18760|COF1_MOUSE (147)	VKIQDAHR(2)-CTLAEK(1)	2	3426838893589930	3345452558715430	1500018197681080	1482544112127870	NA	NA	2463428545635505	2413998335421650	1.02	0.99	NA	1.005	1.005	1.0050 ± 0.0150	0.0212132	2	0.0211077
P05213_347-P05213_336	TBA1B_MOUSE Tubulin alpha-1B chain OS=Mus musculus OX=10090 GN=Tuba1b PE=1 SV=2 | TBA1B_MOUSE Tubulin alpha-1B chain OS=Mus musculus OX=10090 GN=Tuba1b PE=1 SV=2	sp|P68368|TBA4A_MOUSE (347)-sp|P68373|TBA1C_MOUSE (336)/sp|P68368|TBA4A_MOUSE (347)-sp|P05214|TBA3_MOUSE (336)/sp|P68368|TBA4A_MOUSE (347)-sp|P68369|TBA1A_MOUSE (336)/sp|P68368|TBA4A_MOUSE (347)-sp|P05213|TBA1B_MOUSE (336)/sp|P05213|TBA1B_MOUSE (347)-sp|P68373|TBA1C_MOUSE (336)/sp|P05213|TBA1B_MOUSE (347)-sp|P05214|TBA3_MOUSE (336)/sp|P05213|TBA1B_MOUSE (347)-sp|P68369|TBA1A_MOUSE (336)/sp|P05213…	SIQFVDWCPTGFK(8)-DVNAAIATIKTK(10)	7	4.91442e+13	3.52163e+13	7.75108e+13	42440607839614	NA	NA	7.75108e+13	42440607839614	1.155	1.02	NA	1.0875	1.02	1.0875 ± 0.0675	0.0954594	2	0.0877788
Q8BH74_645-Q8BH74_699	NU107_MOUSE Nuclear pore complex protein Nup107 OS=Mus musculus OX=10090 GN=Nup107 PE=1 SV=1 | NU107_MOUSE Nuclear pore complex protein Nup107 OS=Mus musculus OX=10090 GN=Nup107 PE=1 SV=1	sp|Q8BH74|NU107_MOUSE (645)-sp|Q8BH74|NU107_MOUSE (699)	TVVENICK(7)-KFLALK(1)	4	5.31041e+12	5.00146e+12	NA	NA	8.9492e+12	9.18995e+12	5.31041e+12	5.02762e+12	1.06	NA	1.03	1.045	1.055	1.0450 ± 0.0150	0.0212132	2	0.0202997
P18760_139-P60710_328	COF1_MOUSE Cofilin-1 OS=Mus musculus OX=10090 GN=Cfl1 PE=1 SV=3 | ACTB_MOUSE Actin, cytoplasmic 1 OS=Mus musculus OX=10090 GN=Actb PE=1 SV=1	sp|P18760|COF1_MOUSE (139)-sp|P63260|ACTG_MOUSE (328)/sp|P18760|COF1_MOUSE (139)-sp|P68134|ACTS_MOUSE (330)/sp|P18760|COF1_MOUSE (139)-sp|P62737|ACTA_MOUSE (330)/sp|P18760|COF1_MOUSE (139)-sp|P60710|ACTB_MOUSE (328)/sp|P18760|COF1_MOUSE (139)-sp|P68033|ACTC_MOUSE (330)/sp|P18760|COF1_MOUSE (139)-sp|Q8BFZ3|ACTBL_MOUSE (329)/sp|P18760|COF1_MOUSE (139)-sp|P63268|ACTH_MOUSE (329)	HELQANCYEEVK(7)-IKIIAPPER(2)/HELQANCYEEVKDR(7)-IKIIAPPER(2)	53	6979322621617125	6035785835840625	7131875242062410	5596451930898960	NA	NA	7131875242062410	5596451930898960	1.165	0.88	NA	1.0225	1.08	1.0225 ± 0.1425	0.201525	2	0.197091
Q6NV83_65-Q6NV83_80	SR140_MOUSE U2 snRNP-associated SURP motif-containing protein OS=Mus musculus OX=10090 GN=U2surp PE=1 SV=3 | SR140_MOUSE U2 snRNP-associated SURP motif-containing protein OS=Mus musculus OX=10090 GN=U2surp PE=1 SV=3	sp|Q6NV83|SR140_MOUSE (65)-sp|Q6NV83|SR140_MOUSE (80)	ESLCDSPHQNLSR(4)-PLLENKLK(6)	3	NA	NA	1.03151e+13	1.22617e+13	1.76419e+13	1.63107e+13	1.76419e+13	1.63107e+13	NA	1.36	0.92	1.14	1.19	1.1400 ± 0.2200	0.311127	2	0.272918
Q61990_181-Q61990_54	PCBP2_MOUSE Poly(rC)-binding protein 2 OS=Mus musculus OX=10090 GN=Pcbp2 PE=1 SV=1 | PCBP2_MOUSE Poly(rC)-binding protein 2 OS=Mus musculus OX=10090 GN=Pcbp2 PE=1 SV=1	sp|Q61990|PCBP2_MOUSE (181)-sp|P60335|PCBP1_MOUSE (54)/sp|Q61990|PCBP2_MOUSE (181)-sp|Q61990|PCBP2_MOUSE (54)/sp|Q61990|PCBP2_MOUSE (181)-sp|P57722|PCBP3_MOUSE (86)	GVTIPYRPKPSSSPVIFAGGQDR(9)-INISEGNCPER(8)	2	1.09905e+07	1.31962e+07	NA	NA	0	5.02712e+06	5.49524e+06	9.11168e+06	1.2	NA	1024	512.6	1.2	1.2000 ± 0.0000	723.229	2	1.4109
P80316_253-P80316_282	TCPE_MOUSE T-complex protein 1 subunit epsilon OS=Mus musculus OX=10090 GN=Cct5 PE=1 SV=1 | TCPE_MOUSE T-complex protein 1 subunit epsilon OS=Mus musculus OX=10090 GN=Cct5 PE=1 SV=1	sp|P80316|TCPE_MOUSE (253)-sp|P80316|TCPE_MOUSE (282)	IAILTCPFEPPKPK(6)-YEKEKFEEMIK(3)	2	3.96596e+06	6.60714e+06	154121180480119	114836929414983	NA	NA	7.70606e+13	5.74185e+13	1.67	0.75	NA	1.21	1.21	1.2100 ± 0.4600	0.650538	2	0.537635
Q64337_113-Q64337_13	SQSTM_MOUSE Sequestosome-1 OS=Mus musculus OX=10090 GN=Sqstm1 PE=1 SV=1 | SQSTM_MOUSE Sequestosome-1 OS=Mus musculus OX=10090 GN=Sqstm1 PE=1 SV=1	sp|Q64337|SQSTM_MOUSE (113)-sp|Q64337|SQSTM_MOUSE (13)	EHRPPCAQEAPR(6)-AYLLGKEEATR(6)	2	108174480676395	7.06519e+13	NA	NA	5.65305e+13	5.78169e+13	8.23525e+13	6.42344e+13	1.53	NA	0.98	1.255	1.255	1.2550 ± 0.2750	0.388909	2	0.309887
P20152_235-P20152_328	VIME_MOUSE Vimentin OS=Mus musculus OX=10090 GN=Vim PE=1 SV=3 | VIME_MOUSE Vimentin OS=Mus musculus OX=10090 GN=Vim PE=1 SV=3	sp|P20152|VIME_MOUSE (235)-sp|P20152|VIME_MOUSE (328)	VESLQEEIAFLKK(12)-QVQSLTCEVDALK(7)	4	NA	NA	4.0504e+06	14118589	7.96118e+06	1.59911e+07	7.96118e+06	1.59911e+07	NA	3.49	2.01	2.75	2.01	2.7500 ± 0.7400	1.04652	2	0.380552
Q6P4S6_1168-Q8K1K9_367	SIK3_MOUSE Serine/threonine-protein kinase SIK3 OS=Mus musculus OX=10090 GN=Sik3 PE=1 SV=3 | HINFP_MOUSE Histone H4 transcription factor OS=Mus musculus OX=10090 GN=Hinfp PE=2 SV=3	sp|Q6P4S6|SIK3_MOUSE (1168)-sp|Q8K1K9|HINFP_MOUSE (367)	VPSRESVLGNCLER(11)-HQFKWPSGHPR(4)	1	NA	NA	NA	NA	1.95118e+09	1.16479e+07	1.95118e+09	1.16479e+07	NA	NA	0.00596964	0.00596964	0.00596964	0.0060 ± 0.0000	#DIV/0!	1	#DIV/0!
Q8CCK0_138-P28301_21	H2AW_MOUSE Core histone macro-H2A.2 OS=Mus musculus OX=10090 GN=Macroh2a2 PE=1 SV=3 | LYOX_MOUSE Protein-lysine 6-oxidase OS=Mus musculus OX=10090 GN=Lox PE=1 SV=1	sp|Q8CCK0|H2AW_MOUSE (138)-sp|P28301|LYOX_MOUSE (21)	KAASGKKGGK(1)-CAPQTPR(1)	1	NA	NA	NA	NA	1.6679e+08	2.2464e+06	1.6679e+08	2.2464e+06	NA	NA	0.01	0.01	0.01	0.0100 ± 0.0000	#DIV/0!	1	#DIV/0!
P62746_7-Q4U2R1_3880	RHOB_MOUSE Rho-related GTP-binding protein RhoB OS=Mus musculus OX=10090 GN=Rhob PE=1 SV=1 | HERC2_MOUSE E3 ubiquitin-protein ligase HERC2 OS=Mus musculus OX=10090 GN=Herc2 PE=1 SV=3	sp|P62746|RHOB_MOUSE (7)-sp|Q4U2R1|HERC2_MOUSE (3880)	KKLVVVGDGACGK(2)-WAWFRRYCMASR(8)	1	1.02243e+09	28580020	NA	NA	NA	NA	1.02243e+09	28580020	0.03	NA	NA	0.03	0.03	0.0300 ± 0.0000	#DIV/0!	1	#DIV/0!
Q9QZM9_76-B2RVL6_166	FBX16_MOUSE F-box only protein 16 OS=Mus musculus OX=10090 GN=Fbxo16 PE=2 SV=1 | ZCH24_MOUSE Zinc finger CCHC domain-containing protein 24 OS=Mus musculus OX=10090 GN=Zcchc24 PE=1 SV=1	sp|Q9QZM9|FBX16_MOUSE (76)-sp|B2RVL6|ZCH24_MOUSE (166)	KLQEKIPAEALDFTTK(1)-CFGEYKCPK(1)	1	NA	NA	NA	NA	8.36562e+08	3.60191e+07	8.36562e+08	3.60191e+07	NA	NA	0.04	0.04	0.04	0.0400 ± 0.0000	#DIV/0!	1	#DIV/0!
A2ASS6_20340-A2ASS6_9320	TITIN_MOUSE Titin OS=Mus musculus OX=10090 GN=Ttn PE=1 SV=1 | TITIN_MOUSE Titin OS=Mus musculus OX=10090 GN=Ttn PE=1 SV=1	sp|A2ASS6|TITIN_MOUSE (20340)-sp|A2ASS6|TITIN_MOUSE (9320)	CNAAAQLIR(1)-CKVTIK(2)	1	NA	NA	NA	NA	5.73912e+06	265630	5.73912e+06	265630	NA	NA	0.05	0.05	0.05	0.0500 ± 0.0000	#DIV/0!	1	#DIV/0!
Q8VDD5_988-Q8VDD5_1324	MYH9_MOUSE Myosin-9 OS=Mus musculus OX=10090 GN=Myh9 PE=1 SV=4 | MYH9_MOUSE Myosin-9 OS=Mus musculus OX=10090 GN=Myh9 PE=1 SV=4	sp|Q8VDD5|MYH9_MOUSE (988)-sp|Q8VDD5|MYH9_MOUSE (1324)	KLEEDQIIMEDQNCK(14)-QKLSLSTK(2)	1	NA	NA	1602158	0	NA	NA	1602158	0	NA	0.05	NA	0.05	0.05	NA	#DIV/0!	1	#DIV/0!
Q9Z204_30-Q9Z204_46	HNRPC_MOUSE Heterogeneous nuclear ribonucleoproteins C1/C2 OS=Mus musculus OX=10090 GN=Hnrnpc PE=1 SV=1 | HNRPC_MOUSE Heterogeneous nuclear ribonucleoproteins C1/C2 OS=Mus musculus OX=10090 GN=Hnrnpc PE=1 SV=1	sp|Q9Z204|HNRPC_MOUSE (30)-sp|Q9Z204|HNRPC_MOUSE (46)/sp|Q9Z204|HNRPC_MOUSE (30)-sp|Q8BTF8|RALYL_MOUSE (51)	KSDVEAIFSK(1)-IVGCSVHK(4)	1	NA	NA	NA	NA	2.12248e+06	0	2.12248e+06	0	NA	NA	0.05	0.05	0.05	NA	#DIV/0!	1	#DIV/0!
Q6PGC1_498-P56671_312	DHX29_MOUSE ATP-dependent RNA helicase DHX29 OS=Mus musculus OX=10090 GN=Dhx29 PE=1 SV=1 | MAZ_MOUSE Myc-associated zinc finger protein OS=Mus musculus OX=10090 GN=Maz PE=1 SV=1	sp|Q6PGC1|DHX29_MOUSE (498)-sp|P56671|MAZ_MOUSE (312)	LKQQQQQQQQQR(2)-PYQCPVCQQR(7)	1	NA	NA	1.07719e+06	0	NA	NA	1.07719e+06	0	NA	0.05	NA	0.05	0.05	NA	#DIV/0!	1	#DIV/0!
P59708_114-Q8C8U0_140	SF3B6_MOUSE Splicing factor 3B subunit 6 OS=Mus musculus OX=10090 GN=Sf3b6 PE=1 SV=1 | LIPB1_MOUSE Liprin-beta-1 OS=Mus musculus OX=10090 GN=Ppfibp1 PE=1 SV=3	sp|P59708|SF3B6_MOUSE (114)-sp|Q8C8U0|LIPB1_MOUSE (140)	LLKEKYGINTDPPK(3)-DLEFCLEEHR(5)	1	NA	NA	NA	NA	188893769	1.28978e+07	188893769	1.28978e+07	NA	NA	0.07	0.07	0.07	0.0700 ± 0.0000	#DIV/0!	1	#DIV/0!
Q9QXS1_3060-Q9QXS1_3117	PLEC_MOUSE Plectin OS=Mus musculus OX=10090 GN=Plec PE=1 SV=3 | PLEC_MOUSE Plectin OS=Mus musculus OX=10090 GN=Plec PE=1 SV=3	sp|Q9QXS1|PLEC_MOUSE (3060)-sp|Q9QXS1|PLEC_MOUSE (3117)	ATVSAPFGKFQGR(9)-GQLCFEGLR(4)	1	NA	NA	NA	NA	6040247	1.27572e+06	6040247	1.27572e+06	NA	NA	0.21	0.21	0.21	0.2100 ± 0.0000	#DIV/0!	1	#DIV/0!
Q9D8N0_266-Q9D8N0_277	EF1G_MOUSE Elongation factor 1-gamma OS=Mus musculus OX=10090 GN=Eef1g PE=1 SV=3 | EF1G_MOUSE Elongation factor 1-gamma OS=Mus musculus OX=10090 GN=Eef1g PE=1 SV=3	sp|Q9D8N0|EF1G_MOUSE (266)-sp|Q9D8N0|EF1G_MOUSE (277)	AAAPAPEEEMDECEQALAAEPK(13)-AKDPFAHLPK(2)	1	NA	NA	1.33793e+07	3.63716e+06	NA	NA	1.33793e+07	3.63716e+06	NA	0.27	NA	0.27	0.27	0.2700 ± 0.0000	#DIV/0!	1	#DIV/0!
Q9CYN2_26-Q9CYN2_40	SPCS2_MOUSE Signal peptidase complex subunit 2 OS=Mus musculus OX=10090 GN=Spcs2 PE=1 SV=1 | SPCS2_MOUSE Signal peptidase complex subunit 2 OS=Mus musculus OX=10090 GN=Spcs2 PE=1 SV=1	sp|Q9CYN2|SPCS2_MOUSE (26)-sp|Q9CYN2|SPCS2_MOUSE (40)	SGGGGGSSGAGGGPSCGTSSSR(16)-WKIDDKPVK(2)	1	1.07602e+07	2.97036e+06	NA	NA	NA	NA	1.07602e+07	2.97036e+06	0.28	NA	NA	0.28	0.28	0.2800 ± 0.0000	#DIV/0!	1	#DIV/0!
Q8CG47_996-Q8CG48_893	SMC4_MOUSE Structural maintenance of chromosomes protein 4 OS=Mus musculus OX=10090 GN=Smc4 PE=1 SV=1 | SMC2_MOUSE Structural maintenance of chromosomes protein 2 OS=Mus musculus OX=10090 GN=Smc2 PE=1 SV=2	sp|Q8CG47|SMC4_MOUSE (996)-sp|Q8CG48|SMC2_MOUSE (893)	NLLQELKVIQENEHALQK(7)-CAEVAK(1)	2	6.204e+06	2829745	NA	NA	NA	NA	6.204e+06	2829745	0.46	NA	NA	0.46	0.46	0.4600 ± 0.0000	#DIV/0!	1	#DIV/0!
Q80TP3_2261-Q80TP3_2649	UBR5_MOUSE E3 ubiquitin-protein ligase UBR5 OS=Mus musculus OX=10090 GN=Ubr5 PE=1 SV=2 | UBR5_MOUSE E3 ubiquitin-protein ligase UBR5 OS=Mus musculus OX=10090 GN=Ubr5 PE=1 SV=2	sp|Q80TP3|UBR5_MOUSE (2261)-sp|Q80TP3|UBR5_MOUSE (2649)	CATTPMAVHR(1)-KGLLDVLPK(1)	1	NA	NA	2.06783e+06	1.05714e+06	NA	NA	2.06783e+06	1.05714e+06	NA	0.51	NA	0.51	0.51	0.5100 ± 0.0000	#DIV/0!	1	#DIV/0!
Q99MZ3_143-Q692V3_1179	MLXPL_MOUSE Carbohydrate-responsive element-binding protein OS=Mus musculus OX=10090 GN=Mlxipl PE=1 SV=1 | TTC41_MOUSE Tetratricopeptide repeat protein 41 OS=Mus musculus OX=10090 GN=Ttc41 PE=1 SV=1	sp|Q99MZ3|MLXPL_MOUSE (143)-sp|Q692V3|TTC41_MOUSE (1179)	KSPVCGFVTPLQGSEADEHR(5)-YVPGKGK(5)	1	NA	NA	NA	NA	9.47905e+06	4.84713e+06	9.47905e+06	4.84713e+06	NA	NA	0.51	0.51	0.51	0.5100 ± 0.0000	#DIV/0!	1	#DIV/0!
Q6NZJ6_666-Q6NZJ6_650	IF4G1_MOUSE Eukaryotic translation initiation factor 4 gamma 1 OS=Mus musculus OX=10090 GN=Eif4g1 PE=1 SV=1 | IF4G1_MOUSE Eukaryotic translation initiation factor 4 gamma 1 OS=Mus musculus OX=10090 GN=Eif4g1 PE=1 SV=1	sp|Q6NZJ6|IF4G1_MOUSE (666)-sp|Q6NZJ6|IF4G1_MOUSE (650)	LPGINCGPDFTPSFANLGR(6)-ANKTPLR(3)	3	NA	NA	NA	NA	2.43002e+07	4.99937e+06	2.43002e+07	4.99937e+06	NA	NA	0.21	0.21	0.525	0.2100 ± 0.0000	#DIV/0!	1	#DIV/0!
Q8VDJ3_745-Q8VDJ3_855	VIGLN_MOUSE Vigilin OS=Mus musculus OX=10090 GN=Hdlbp PE=1 SV=1 | VIGLN_MOUSE Vigilin OS=Mus musculus OX=10090 GN=Hdlbp PE=1 SV=1	sp|Q8VDJ3|VIGLN_MOUSE (745)-sp|Q8VDJ3|VIGLN_MOUSE (855)	FLIGKGGGK(5)-DCVEAAK(2)	1	NA	NA	NA	NA	4.39838e+12	2.87849e+12	4.39838e+12	2.87849e+12	NA	NA	0.65	0.65	0.65	0.6500 ± 0.0000	#DIV/0!	1	#DIV/0!
P62918_46-Q9D1R9_46	RL8_MOUSE 60S ribosomal protein L8 OS=Mus musculus OX=10090 GN=Rpl8 PE=1 SV=2 | RL34_MOUSE 60S ribosomal protein L34 OS=Mus musculus OX=10090 GN=Rpl34 PE=1 SV=2	sp|P62918|RL8_MOUSE (46)-sp|Q9D1R9|RL34_MOUSE (46)	GIVKDIIHDPGR(4)-SACGVCPGR(3)	1	1.28673e+07	8636573	NA	NA	NA	NA	1.28673e+07	8636573	0.67	NA	NA	0.67	0.67	0.6700 ± 0.0000	#DIV/0!	1	#DIV/0!
Q9CY58_11-P62889_9	PAIRB_MOUSE Plasminogen activator inhibitor 1 RNA-binding protein OS=Mus musculus OX=10090 GN=Serbp1 PE=1 SV=2 | RL30_MOUSE 60S ribosomal protein L30 OS=Mus musculus OX=10090 GN=Rpl30 PE=1 SV=2	sp|Q9CY58|PAIRB_MOUSE (11)-sp|P62889|RL30_MOUSE (9)	PGHLQEGFGCVVTNR(10)-KSLESINSR(1)	2	1.67046e+13	1.56748e+13	NA	NA	NA	NA	1.67046e+13	1.56748e+13	0.695	NA	NA	0.695	0.695	0.6950 ± 0.0000	#DIV/0!	1	#DIV/0!
P37913_208-P37913_203	DNLI1_MOUSE DNA ligase 1 OS=Mus musculus OX=10090 GN=Lig1 PE=1 SV=2 | DNLI1_MOUSE DNA ligase 1 OS=Mus musculus OX=10090 GN=Lig1 PE=1 SV=2	sp|P37913|DNLI1_MOUSE (208)-sp|P37913|DNLI1_MOUSE (203)	AGVKLKPQEEEQSKPPAR(4)-TENIPVCK(7)	3	7.87501e+06	5.89836e+06	NA	NA	NA	NA	7.87501e+06	5.89836e+06	0.75	NA	NA	0.75	0.75	0.7500 ± 0.0000	#DIV/0!	1	#DIV/0!
Q61234_207-Q61234_17	SNTA1_MOUSE Alpha-1-syntrophin OS=Mus musculus OX=10090 GN=Snta1 PE=1 SV=1 | SNTA1_MOUSE Alpha-1-syntrophin OS=Mus musculus OX=10090 GN=Snta1 PE=1 SV=1	sp|Q61234|SNTA1_MOUSE (207)-sp|Q61234|SNTA1_MOUSE (17)	NLSEAKHVSLK(6)-CGAGSGAGGER(1)	1	4.28272e+06	3.28541e+06	NA	NA	NA	NA	4.28272e+06	3.28541e+06	0.77	NA	NA	0.77	0.77	0.7700 ± 0.0000	#DIV/0!	1	#DIV/0!
P47713_725-A2AGL3_4281	PA24A_MOUSE Cytosolic phospholipase A2 OS=Mus musculus OX=10090 GN=Pla2g4a PE=1 SV=1 | RYR3_MOUSE Ryanodine receptor 3 OS=Mus musculus OX=10090 GN=Ryr3 PE=1 SV=1	sp|P47713|PA24A_MOUSE (725)-sp|A2AGL3|RYR3_MOUSE (4281)	CSVSLSNVEAR(1)-KEGGLK(1)	1	201887080830440	157156680373983	NA	NA	NA	NA	201887080830440	157156680373983	0.78	NA	NA	0.78	0.78	0.7800 ± 0.0000	#DIV/0!	1	#DIV/0!
Q8BKS9_568-Q8BKS9_575	PUM3_MOUSE Pumilio homolog 3 OS=Mus musculus OX=10090 GN=Pum3 PE=1 SV=2 | PUM3_MOUSE Pumilio homolog 3 OS=Mus musculus OX=10090 GN=Pum3 PE=1 SV=2	sp|Q8BKS9|PUM3_MOUSE (568)-sp|Q8BKS9|PUM3_MOUSE (575)	MKESGK(2)-EGCFAK(3)	1	NA	NA	NA	NA	3919637413691	3.25503e+12	3919637413691	3.25503e+12	NA	NA	0.83	0.83	0.83	0.8300 ± 0.0000	#DIV/0!	1	#DIV/0!
Q9JL26_684-Q9JL26_719	FMNL1_MOUSE Formin-like protein 1 OS=Mus musculus OX=10090 GN=Fmnl1 PE=1 SV=1 | FMNL1_MOUSE Formin-like protein 1 OS=Mus musculus OX=10090 GN=Fmnl1 PE=1 SV=1	sp|Q9JL26|FMNL1_MOUSE (684)-sp|Q9JL26|FMNL1_MOUSE (719)	SQGPCLDISALK(5)-KGNLGADR(1)	3	NA	NA	NA	NA	5.63654e+12	3.90926e+12	5.63654e+12	3.90926e+12	NA	NA	0.87	0.87	0.87	0.8700 ± 0.0000	#DIV/0!	1	#DIV/0!
P35550_108-P35550_105	FBRL_MOUSE rRNA 2'-O-methyltransferase fibrillarin OS=Mus musculus OX=10090 GN=Fbl PE=1 SV=2 | FBRL_MOUSE rRNA 2'-O-methyltransferase fibrillarin OS=Mus musculus OX=10090 GN=Fbl PE=1 SV=2	sp|P35550|FBRL_MOUSE (108)-sp|P35550|FBRL_MOUSE (105)	GKEDALVTK(2)-HEGVFICR(7)	1	NA	NA	NA	NA	1.27101e+13	1.10966e+13	1.27101e+13	1.10966e+13	NA	NA	0.87	0.87	0.87	0.8700 ± 0.0000	#DIV/0!	1	#DIV/0!
Q9CPT5_64-Q9CPT5_36	NOP16_MOUSE Nucleolar protein 16 OS=Mus musculus OX=10090 GN=Nop16 PE=1 SV=1 | NOP16_MOUSE Nucleolar protein 16 OS=Mus musculus OX=10090 GN=Nop16 PE=1 SV=1	sp|Q9CPT5|NOP16_MOUSE (64)-sp|Q9CPT5|NOP16_MOUSE (36)	QNLAEMGLAMDPNKAVPLR(14)-IECSHIR(3)	1	NA	NA	NA	NA	7.58248e+06	6.59423e+06	7.58248e+06	6.59423e+06	NA	NA	0.87	0.87	0.87	0.8700 ± 0.0000	#DIV/0!	1	#DIV/0!
P40124_29-P40124_62	CAP1_MOUSE Adenylyl cyclase-associated protein 1 OS=Mus musculus OX=10090 GN=Cap1 PE=1 SV=4 | CAP1_MOUSE Adenylyl cyclase-associated protein 1 OS=Mus musculus OX=10090 GN=Cap1 PE=1 SV=4	sp|P40124|CAP1_MOUSE (29)-sp|P40124|CAP1_MOUSE (62)	LEAVSHTSDMHCGYGDSPSK(12)-MSKEIGGDVQK(3)	1	NA	NA	NA	NA	5.61003e+06	4972599	5.61003e+06	4972599	NA	NA	0.89	0.89	0.89	0.8900 ± 0.0000	#DIV/0!	1	#DIV/0!
Q68FG3_333-Q6DFV3_466	SPT2_MOUSE Protein SPT2 homolog OS=Mus musculus OX=10090 GN=Spty2d1 PE=2 SV=1 | RHG21_MOUSE Rho GTPase-activating protein 21 OS=Mus musculus OX=10090 GN=Arhgap21 PE=1 SV=1	sp|Q68FG3|SPT2_MOUSE (333)-sp|Q6DFV3|RHG21_MOUSE (466)	TPASGTQKSASEHK(8)-LEDSVLMKYCPR(10)	1	NA	NA	1.11698e+07	1.01354e+07	NA	NA	1.11698e+07	1.01354e+07	NA	0.91	NA	0.91	0.91	0.9100 ± 0.0000	#DIV/0!	1	#DIV/0!
P18760_147-P18760_127	COF1_MOUSE Cofilin-1 OS=Mus musculus OX=10090 GN=Cfl1 PE=1 SV=3 | COF1_MOUSE Cofilin-1 OS=Mus musculus OX=10090 GN=Cfl1 PE=1 SV=3	sp|P18760|COF1_MOUSE (147)-sp|P18760|COF1_MOUSE (127)	CTLAEK(1)-KLTGIK(1)	1	NA	NA	3.54463e+13	3.28416e+13	NA	NA	3.54463e+13	3.28416e+13	NA	0.93	NA	0.93	0.93	0.9300 ± 0.0000	#DIV/0!	1	#DIV/0!
Q9CYN2_26-Q9CYN2_71	SPCS2_MOUSE Signal peptidase complex subunit 2 OS=Mus musculus OX=10090 GN=Spcs2 PE=1 SV=1 | SPCS2_MOUSE Signal peptidase complex subunit 2 OS=Mus musculus OX=10090 GN=Spcs2 PE=1 SV=1	sp|Q9CYN2|SPCS2_MOUSE (26)-sp|Q9CYN2|SPCS2_MOUSE (71)	SGGGGGSSGAGGGPSCGTSSSR(16)-VLLEKYK(5)	1	3.37272e+06	3.12241e+06	NA	NA	NA	NA	3.37272e+06	3.12241e+06	0.93	NA	NA	0.93	0.93	0.9300 ± 0.0000	#DIV/0!	1	#DIV/0!
P35700_173-P35700_136	PRDX1_MOUSE Peroxiredoxin-1 OS=Mus musculus OX=10090 GN=Prdx1 PE=1 SV=1 | PRDX1_MOUSE Peroxiredoxin-1 OS=Mus musculus OX=10090 GN=Prdx1 PE=1 SV=1	sp|P35700|PRDX1_MOUSE (173)-sp|P35700|PRDX1_MOUSE (136)	HGEVCPAGWKPGSDTIKPDVNK(5)-GLFIIDDKGILR(8)	1	NA	NA	3.11441e+07	3.08426e+07	NA	NA	3.11441e+07	3.08426e+07	NA	0.99	NA	0.99	0.99	0.9900 ± 0.0000	#DIV/0!	1	#DIV/0!
Q9ES52_509-Q9ES52_571	SHIP1_MOUSE Phosphatidylinositol 3,4,5-trisphosphate 5-phosphatase 1 OS=Mus musculus OX=10090 GN=Inpp5d PE=1 SV=2 | SHIP1_MOUSE Phosphatidylinositol 3,4,5-trisphosphate 5-phosphatase 1 OS=Mus musculus OX=10090 GN=Inpp5d PE=1 SV=2	sp|Q9ES52|SHIP1_MOUSE (509)-sp|Q9ES52|SHIP1_MOUSE (571)	ISHICTDNVK(5)-FLALGDKK(7)	1	7.19329e+06	7.15448e+06	NA	NA	NA	NA	7.19329e+06	7.15448e+06	0.99	NA	NA	0.99	0.99	0.9900 ± 0.0000	#DIV/0!	1	#DIV/0!
O88342_569-Q9R0P5_147	WDR1_MOUSE WD repeat-containing protein 1 OS=Mus musculus OX=10090 GN=Wdr1 PE=1 SV=3 | DEST_MOUSE Destrin OS=Mus musculus OX=10090 GN=Dstn PE=1 SV=3	sp|O88342|WDR1_MOUSE (569)-sp|Q9R0P5|DEST_MOUSE (147)	VKIQDAHR(2)-TCIAEK(2)	1	2.12692e+16	2.11296e+16	NA	NA	NA	NA	2.12692e+16	2.11296e+16	0.99	NA	NA	0.99	0.99	0.9900 ± 0.0000	#DIV/0!	1	#DIV/0!
P24547_109-P24547_140	IMDH2_MOUSE Inosine-5'-monophosphate dehydrogenase 2 OS=Mus musculus OX=10090 GN=Impdh2 PE=1 SV=2 | IMDH2_MOUSE Inosine-5'-monophosphate dehydrogenase 2 OS=Mus musculus OX=10090 GN=Impdh2 PE=1 SV=2	sp|P24547|IMDH2_MOUSE (109)-sp|P24547|IMDH2_MOUSE (140)	KYEQGFITDPVVLSPK(1)-HGFCGIPITDTGR(4)	1	NA	NA	NA	NA	1.12838e+07	1.12958e+07	1.12838e+07	1.12958e+07	NA	NA	1	1	1	1.0000 ± 0.0000	#DIV/0!	1	#DIV/0!
Q9WUM4_424-Q9WUM4_418	COR1C_MOUSE Coronin-1C OS=Mus musculus OX=10090 GN=Coro1c PE=1 SV=2 | COR1C_MOUSE Coronin-1C OS=Mus musculus OX=10090 GN=Coro1c PE=1 SV=2	sp|Q9WUM4|COR1C_MOUSE (424)-sp|Q9WUM4|COR1C_MOUSE (418)	SELSCAPK(5)-PAANKK(5)	1	NA	NA	4.95046e+06	5.19268e+06	NA	NA	4.95046e+06	5.19268e+06	NA	1.05	NA	1.05	1.05	1.0500 ± 0.0000	#DIV/0!	1	#DIV/0!
Q61233_101-Q61233_82	PLSL_MOUSE Plastin-2 OS=Mus musculus OX=10090 GN=Lcp1 PE=1 SV=4 | PLSL_MOUSE Plastin-2 OS=Mus musculus OX=10090 GN=Lcp1 PE=1 SV=4	sp|Q61233|PLSL_MOUSE (101)-sp|Q61233|PLSL_MOUSE (82)	EGICAIGGTSEQSSVGTQHSYSEEEK(4)-VFHGLKSTEVAK(6)	2	NA	NA	NA	NA	9.9105e+13	7.99333e+13	9.9105e+13	7.99333e+13	NA	NA	1.24	1.24	1.24	1.2400 ± 0.0000	#DIV/0!	1	#DIV/0!
P35700_173-P35700_197	PRDX1_MOUSE Peroxiredoxin-1 OS=Mus musculus OX=10090 GN=Prdx1 PE=1 SV=1 | PRDX1_MOUSE Peroxiredoxin-1 OS=Mus musculus OX=10090 GN=Prdx1 PE=1 SV=1	sp|P35700|PRDX1_MOUSE (173)-sp|P35700|PRDX1_MOUSE (197)	HGEVCPAGWKPGSDTIKPDVNK(5)-EYFSKQK(5)	1	NA	NA	NA	NA	7.08959e+06	9.14649e+06	7.08959e+06	9.14649e+06	NA	NA	1.29	1.29	1.29	1.2900 ± 0.0000	#DIV/0!	1	#DIV/0!
P11499_577-P11499_564	HS90B_MOUSE Heat shock protein HSP 90-beta OS=Mus musculus OX=10090 GN=Hsp90ab1 PE=1 SV=3 | HS90B_MOUSE Heat shock protein HSP 90-beta OS=Mus musculus OX=10090 GN=Hsp90ab1 PE=1 SV=3	sp|P11499|HS90B_MOUSE (577)-sp|P11499|HS90B_MOUSE (564)/sp|P11499|HS90B_MOUSE (577)-sp|P07901|HS90A_MOUSE (573)	VEKVTISNR(3)-FENLCK(5)	1	3.52415e+12	4639997688168	NA	NA	NA	NA	3.52415e+12	4639997688168	1.32	NA	NA	1.32	1.32	1.3200 ± 0.0000	#DIV/0!	1	#DIV/0!
Q921F2_244-P29341_167	TADBP_MOUSE TAR DNA-binding protein 43 OS=Mus musculus OX=10090 GN=Tardbp PE=1 SV=1 | PABP1_MOUSE Polyadenylate-binding protein 1 OS=Mus musculus OX=10090 GN=Pabpc1 PE=1 SV=2	sp|Q921F2|TADBP_MOUSE (244)-sp|P29341|PABP1_MOUSE (167)/sp|Q921F2|TADBP_MOUSE (244)-sp|Q921F2|TADBP_MOUSE (192)	VAQSLCGEDLIIK(6)-KVFVGR(1)	2	NA	NA	NA	NA	4.40843e+13	3.79533e+13	4.40843e+13	3.79533e+13	NA	NA	1.39	1.39	1.39	1.3900 ± 0.0000	#DIV/0!	1	#DIV/0!
P51881_147-P51881_160	ADT2_MOUSE ADP/ATP translocase 2 OS=Mus musculus OX=10090 GN=Slc25a5 PE=1 SV=3 | ADT2_MOUSE ADP/ATP translocase 2 OS=Mus musculus OX=10090 GN=Slc25a5 PE=1 SV=3	sp|P51881|ADT2_MOUSE (147)-sp|P51881|ADT2_MOUSE (160)	LAADVGKAGAER(7)-GLGDCLVK(5)	2	NA	NA	NA	NA	3.71176e+06	5.85874e+06	3.71176e+06	5.85874e+06	NA	NA	1.63	1.63	1.63	1.6300 ± 0.0000	#DIV/0!	1	#DIV/0!
P26039_1045-P26039_910	TLN1_MOUSE Talin-1 OS=Mus musculus OX=10090 GN=Tln1 PE=1 SV=2 | TLN1_MOUSE Talin-1 OS=Mus musculus OX=10090 GN=Tln1 PE=1 SV=2	sp|P26039|TLN1_MOUSE (1045)-sp|P26039|TLN1_MOUSE (910)	AQEACGPLEMDSALSVVQNLEK(5)-MATNAAAQNAIKK(12)	2	NA	NA	NA	NA	9.50578e+06	2.03985e+07	9.50578e+06	2.03985e+07	NA	NA	2.15	2.15	2.15	2.1500 ± 0.0000	#DIV/0!	1	#DIV/0!
P20108_230-P20108_254	PRDX3_MOUSE Thioredoxin-dependent peroxide reductase, mitochondrial OS=Mus musculus OX=10090 GN=Prdx3 PE=1 SV=1 | PRDX3_MOUSE Thioredoxin-dependent peroxide reductase, mitochondrial OS=Mus musculus OX=10090 GN=Prdx3 PE=1 SV=1	sp|P20108|PRDX3_MOUSE (230)-sp|P20108|PRDX3_MOUSE (254)	AFQFVETHGEVCPANWTPESPTIKPSPTASK(12)-EYFEKVHQ(5)	1	3.43767e+06	7.56867e+06	NA	NA	NA	NA	3.43767e+06	7.56867e+06	2.2	NA	NA	2.2	2.2	2.2000 ± 0.0000	#DIV/0!	1	#DIV/0!
P40124_29-P40124_80	CAP1_MOUSE Adenylyl cyclase-associated protein 1 OS=Mus musculus OX=10090 GN=Cap1 PE=1 SV=4 | CAP1_MOUSE Adenylyl cyclase-associated protein 1 OS=Mus musculus OX=10090 GN=Cap1 PE=1 SV=4	sp|P40124|CAP1_MOUSE (29)-sp|P40124|CAP1_MOUSE (80)	LEAVSHTSDMHCGYGDSPSK(12)-HAEMVHTGLKLER(10)	1	NA	NA	NA	NA	7465434	1.97826e+07	7465434	1.97826e+07	NA	NA	2.65	2.65	2.65	2.6500 ± 0.0000	#DIV/0!	1	#DIV/0!
Q04899_162-Q04899_267	CDK18_MOUSE Cyclin-dependent kinase 18 OS=Mus musculus OX=10090 GN=Cdk18 PE=1 SV=1 | CDK18_MOUSE Cyclin-dependent kinase 18 OS=Mus musculus OX=10090 GN=Cdk18 PE=1 SV=1	sp|Q8K0D0|CDK17_MOUSE (233)-sp|Q8K0D0|CDK17_MOUSE (338)/sp|Q8K0D0|CDK17_MOUSE (233)-sp|Q04899|CDK18_MOUSE (267)/sp|Q04899|CDK18_MOUSE (162)-sp|Q8K0D0|CDK17_MOUSE (338)/sp|Q04899|CDK18_MOUSE (162)-sp|Q04899|CDK18_MOUSE (267)/sp|Q04735|CDK16_MOUSE (206)-sp|Q8K0D0|CDK17_MOUSE (338)/sp|Q04735|CDK16_MOUSE (206)-sp|Q04899|CDK18_MOUSE (267)	LEHEEGAPCTAIR(9)-AKSVPTK(2)	1	1.40111e+06	4.17068e+06	NA	NA	NA	NA	1.40111e+06	4.17068e+06	2.98	NA	NA	2.98	2.98	2.9800 ± 0.0000	#DIV/0!	1	#DIV/0!
P35700_173-Q61171_119	PRDX1_MOUSE Peroxiredoxin-1 OS=Mus musculus OX=10090 GN=Prdx1 PE=1 SV=1 | PRDX2_MOUSE Peroxiredoxin-2 OS=Mus musculus OX=10090 GN=Prdx2 PE=1 SV=3	sp|P35700|PRDX1_MOUSE (173)-sp|Q61171|PRDX2_MOUSE (119)	HGEVCPAGWKPGSDTIKPDVNK(5)-SLSQNYGVLKNDEGIAYR(10)	1	3.83504e+06	1.67525e+07	NA	NA	NA	NA	3.83504e+06	1.67525e+07	4.37	NA	NA	4.37	4.37	4.3700 ± 0.0000	#DIV/0!	1	#DIV/0!
Q8K339_253-Q68FH4_113	KIN17_MOUSE DNA/RNA-binding protein KIN17 OS=Mus musculus OX=10090 GN=Kin PE=1 SV=1 | GALK2_MOUSE N-acetylgalactosamine kinase OS=Mus musculus OX=10090 GN=Galk2 PE=1 SV=1	sp|Q8K339|KIN17_MOUSE (253)-sp|Q68FH4|GALK2_MOUSE (113)	KESSQSSAQPAKK(12)-PLWHNYFLCGFK(9)	1	NA	NA	NA	NA	62301706	3.28465e+08	62301706	3.28465e+08	NA	NA	5.27	5.27	5.27	5.2700 ± 0.0000	#DIV/0!	1	#DIV/0!
Q99JX4_175-Q99JX4_177	EIF3M_MOUSE Eukaryotic translation initiation factor 3 subunit M OS=Mus musculus OX=10090 GN=Eif3m PE=1 SV=1 | EIF3M_MOUSE Eukaryotic translation initiation factor 3 subunit M OS=Mus musculus OX=10090 GN=Eif3m PE=1 SV=1	sp|Q99JX4|EIF3M_MOUSE (175)-sp|Q99JX4|EIF3M_MOUSE (177)	LLYEALVDCK(9)-KSDAASK(1)	1	NA	NA	NA	NA	1208771	7709354	1208771	7709354	NA	NA	6.38	6.38	6.38	6.3800 ± 0.0000	#DIV/0!	1	#DIV/0!
Q8R3P9_782-Q9QY06_974	SLF1_MOUSE SMC5-SMC6 complex localization factor protein 1 OS=Mus musculus OX=10090 GN=Slf1 PE=1 SV=3 | MYO9B_MOUSE Unconventional myosin-IXb OS=Mus musculus OX=10090 GN=Myo9b PE=1 SV=2	sp|Q8R3P9|SLF1_MOUSE (782)-sp|Q9QY06|MYO9B_MOUSE (974)	KSEELSCSKENCPSLVTK(7)-KHFVQMK(1)	1	NA	NA	NA	NA	4.31572e+07	3.59592e+08	4.31572e+07	3.59592e+08	NA	NA	8.33	8.33	8.33	8.3300 ± 0.0000	#DIV/0!	1	#DIV/0!
Q8VDJ3_714-Q04690_606	VIGLN_MOUSE Vigilin OS=Mus musculus OX=10090 GN=Hdlbp PE=1 SV=1 | NF1_MOUSE Neurofibromin OS=Mus musculus OX=10090 GN=Nf1 PE=1 SV=1	sp|Q8VDJ3|VIGLN_MOUSE (714)-sp|Q04690|NF1_MOUSE (606)	GPSSDVEKAKKQLLHLAEEK(11)-WLREILICRNKFLLK(8)	1	NA	NA	NA	NA	1994308025475850	199148911682191	1994308025475850	199148911682191	NA	NA	10.01	10.01	10.01	10.0100 ± 0.0000	#DIV/0!	1	#DIV/0!
P25206_207-P25206_360	MCM3_MOUSE DNA replication licensing factor MCM3 OS=Mus musculus OX=10090 GN=Mcm3 PE=1 SV=2 | MCM3_MOUSE DNA replication licensing factor MCM3 OS=Mus musculus OX=10090 GN=Mcm3 PE=1 SV=2	sp|P25206|MCM3_MOUSE (207)-sp|P25206|MCM3_MOUSE (360)	DHQTITIQEMPEKAPAGQLPR(13)-YVLCTAPR(4)	1	NA	NA	NA	NA	0	5.49567e+06	0	5.49567e+06	NA	NA	20	20	20	NA	#DIV/0!	1	#DIV/0!
A0JLY1_174-Q8R010_168	CC173_MOUSE Coiled-coil domain-containing protein 173 OS=Mus musculus OX=10090 GN=Ccdc173 PE=2 SV=1 | AIMP2_MOUSE Aminoacyl tRNA synthase complex-interacting multifunctional protein 2 OS=Mus musculus OX=10090 GN=Aimp2 PE=1 SV=2	sp|A0JLY1|CC173_MOUSE (174)-sp|Q8R010|AIMP2_MOUSE (168)	NAVKSDKK(4)-CFGEQAR(1)	1	NA	NA	NA	NA	0	2.7761e+09	0	2.7761e+09	NA	NA	20	20	20	NA	#DIV/0!	1	#DIV/0!
P70257_332-Q6ZPV2_354	NFIX_MOUSE Nuclear factor 1 X-type OS=Mus musculus OX=10090 GN=Nfix PE=1 SV=2 | INO80_MOUSE Chromatin-remodeling ATPase INO80 OS=Mus musculus OX=10090 GN=Ino80 PE=1 SV=2	sp|P70257|NFIX_MOUSE (332)-sp|Q6ZPV2|INO80_MOUSE (354)	LDFCSALSSQGSSPR(4)-KYEKVEKEHR(4)	1	NA	NA	NA	NA	2.58149e+07	6.40177e+08	2.58149e+07	6.40177e+08	NA	NA	24.8	24.8	24.8	24.8000 ± 0.0000	#DIV/0!	1	#DIV/0!
Q9DD03_138-P97315_143	RAB13_MOUSE Ras-related protein Rab-13 OS=Mus musculus OX=10090 GN=Rab13 PE=1 SV=1 | CSRP1_MOUSE Cysteine and glycine-rich protein 1 OS=Mus musculus OX=10090 GN=Csrp1 PE=1 SV=3	sp|Q9DD03|RAB13_MOUSE (138)-sp|P97315|CSRP1_MOUSE (143)	QVQREQAEKLAREHR(9)-SWHKSCFR(6)	1	NA	NA	NA	NA	4.99826e+06	2.54744e+09	4.99826e+06	2.54744e+09	NA	NA	509.67	509.67	509.67	509.6700 ± 0.0000	#DIV/0!	1	#DIV/0!

## Sheet: 4H-Cross
Leading AA pair	Description	AA pairs	Peptides	Spctra_Count	Intensity_L_R1	Intensity_H_R1	Intensity_L_R2	Intensity_H_R2	Intensity_L_R3	Intensity_H_R3	Median_Intensity_L_All	Median_Intensity_H_All	Ratio_R1	Ratio_R2	Ratio_R3	Average_Ratio_All	Median_Ratio_All	Median_Ratio_All_SEM	SD_Ratio_All	Repeats	CV
Q6S5J6_593-Q8BGR5_147	KRIT1_MOUSE Krev interaction trapped protein 1 OS=Mus musculus OX=10090 GN=Krit1 PE=1 SV=1 | FA53B_MOUSE Protein FAM53B OS=Mus musculus OX=10090 GN=Fam53b PE=1 SV=1	sp|Q6S5J6|KRIT1_MOUSE (593)-sp|Q8BGR5|FA53B_MOUSE (147)	LKSKAPHWINR(4)-RCYSGGSVQR(2)	1	1.88658e+07	92007.9	NA	NA	NA	NA	1.88658e+07	92007.9	0.00487697	NA	NA	0.00487697	0.00487697	0.0049 ± 0.0000	#DIV/0!	1	#DIV/0!
P58058_69-Q91XZ2_11	NADK_MOUSE NAD kinase OS=Mus musculus OX=10090 GN=Nadk PE=1 SV=2 | PCDB8_MOUSE Protocadherin beta-8 OS=Mus musculus OX=10090 GN=Pcdhb8 PE=1 SV=1	sp|P58058|NADK_MOUSE (69)-sp|Q91XZ2|PCDB8_MOUSE (11)	SLHGPCPVTTFGPK(6)-ETALTKTPEKR(10)	1	NA	NA	1.57155e+08	1.5902e+06	NA	NA	1.57155e+08	1.5902e+06	NA	0.01	NA	0.01	0.01	0.0100 ± 0.0000	#DIV/0!	1	#DIV/0!
P70452_102-Q3V3E1_331	STX4_MOUSE Syntaxin-4 OS=Mus musculus OX=10090 GN=Stx4 PE=1 SV=1 | UBS3A_MOUSE Ubiquitin-associated and SH3 domain-containing protein A OS=Mus musculus OX=10090 GN=Ubash3a PE=1 SV=1	sp|P70452|STX4_MOUSE (102)-sp|Q3V3E1|UBS3A_MOUSE (331)	EVRAQLKAIEPQK(7)-KDFEASCR(7)	1	1057450	0	NA	NA	NA	NA	1057450	0	0.05	NA	NA	0.05	0.05	NA	#DIV/0!	1	#DIV/0!
P54276_830-P54276_1035	MSH6_MOUSE DNA mismatch repair protein Msh6 OS=Mus musculus OX=10090 GN=Msh6 PE=1 SV=3 | MSH6_MOUSE DNA mismatch repair protein Msh6 OS=Mus musculus OX=10090 GN=Msh6 PE=1 SV=3	sp|P54276|MSH6_MOUSE (830)-sp|P54276|MSH6_MOUSE (1035)	IHNVGSPLKSQNHPDSR(9)-LFCNFDK(3)	1	NA	NA	1.64507e+06	0	NA	NA	1.64507e+06	0	NA	0.05	NA	0.05	0.05	NA	#DIV/0!	1	#DIV/0!
O35904_90-Q6NXK8_390	PK3CD_MOUSE Phosphatidylinositol 4,5-bisphosphate 3-kinase catalytic subunit delta isoform OS=Mus musculus OX=10090 GN=Pik3cd PE=1 SV=2 | ASIC1_MOUSE Acid-sensing ion channel 1 OS=Mus musculus OX=10090 GN=Asic1 PE=1 SV=1	sp|O35904|PK3CD_MOUSE (90)-sp|Q6NXK8|ASIC1_MOUSE (390)	LCDIQPFLPVLR(2)-ASAKYLAKK(8)	1	NA	NA	NA	NA	2.6956e+06	0	2.6956e+06	0	NA	NA	0.05	0.05	0.05	NA	#DIV/0!	1	#DIV/0!
Q6P5D8_1368-Q6P5D8_1334	SMHD1_MOUSE Structural maintenance of chromosomes flexible hinge domain-containing protein 1 OS=Mus musculus OX=10090 GN=Smchd1 PE=1 SV=2 | SMHD1_MOUSE Structural maintenance of chromosomes flexible hinge domain-containing protein 1 OS=Mus musculus OX=10090 GN=Smchd1 PE=1 SV=2	sp|Q6P5D8|SMHD1_MOUSE (1368)-sp|Q6P5D8|SMHD1_MOUSE (1334)	LTILPDPEKPIR(9)-ANLGVFTVCAPR(9)	1	NA	NA	12975460	0	NA	NA	12975460	0	NA	0.05	NA	0.05	0.05	NA	#DIV/0!	1	#DIV/0!
P35550_127-P35550_105	FBRL_MOUSE rRNA 2'-O-methyltransferase fibrillarin OS=Mus musculus OX=10090 GN=Fbl PE=1 SV=2 | FBRL_MOUSE rRNA 2'-O-methyltransferase fibrillarin OS=Mus musculus OX=10090 GN=Fbl PE=1 SV=2	sp|P35550|FBRL_MOUSE (127)-sp|P35550|FBRL_MOUSE (105)	NLVPGESVYGEKR(12)-HEGVFICR(7)	1	4.42509e+06	0	NA	NA	NA	NA	4.42509e+06	0	0.05	NA	NA	0.05	0.05	NA	#DIV/0!	1	#DIV/0!
Q91V88_75-P60710_328	NPNT_MOUSE Nephronectin OS=Mus musculus OX=10090 GN=Npnt PE=1 SV=1 | ACTB_MOUSE Actin, cytoplasmic 1 OS=Mus musculus OX=10090 GN=Actb PE=1 SV=1	sp|Q91V88|NPNT_MOUSE (75)-sp|P63260|ACTG_MOUSE (328)/sp|Q91V88|NPNT_MOUSE (75)-sp|P68134|ACTS_MOUSE (330)/sp|Q91V88|NPNT_MOUSE (75)-sp|P62737|ACTA_MOUSE (330)/sp|Q91V88|NPNT_MOUSE (75)-sp|P60710|ACTB_MOUSE (328)/sp|Q91V88|NPNT_MOUSE (75)-sp|P68033|ACTC_MOUSE (330)/sp|Q91V88|NPNT_MOUSE (75)-sp|Q8BFZ3|ACTBL_MOUSE (329)/sp|Q91V88|NPNT_MOUSE (75)-sp|P63268|ACTH_MOUSE (329)	CKCHPGFAGK(1)-IKIIAPPER(2)	1	NA	NA	1.74057e+07	1.6001e+06	NA	NA	1.74057e+07	1.6001e+06	NA	0.09	NA	0.09	0.09	0.0900 ± 0.0000	#DIV/0!	1	#DIV/0!
F6ZDS4_829-F6ZDS4_298	TPR_MOUSE Nucleoprotein TPR OS=Mus musculus OX=10090 GN=Tpr PE=1 SV=1 | TPR_MOUSE Nucleoprotein TPR OS=Mus musculus OX=10090 GN=Tpr PE=1 SV=1	sp|F6ZDS4|TPR_MOUSE (829)-sp|F6ZDS4|TPR_MOUSE (298)	LTATTQKQEQIINTMTQDLR(7)-CNLENK(1)	2	0	3.12257e+06	NA	NA	2.76059e+07	2.84134e+06	1.38029e+07	2.98196e+06	1024	NA	0.1	512.05	0.1	0.1000 ± 0.0000	724.007	2	1.41394
Q9QUG3_62-Q2TL60_359	PRND_MOUSE Prion-like protein doppel OS=Mus musculus OX=10090 GN=Prnd PE=1 SV=1 | ZN667_MOUSE Zinc finger protein 667 OS=Mus musculus OX=10090 GN=Znf667 PE=2 SV=1	sp|Q9QUG3|PRND_MOUSE (62)-sp|Q2TL60|ZN667_MOUSE (359)	VAENRPGAFIKQGR(11)-IHTSGNPYKCDK(10)	1	1.05495e+08	1.08332e+07	NA	NA	NA	NA	1.05495e+08	1.08332e+07	0.1	NA	NA	0.1	0.1	0.1000 ± 0.0000	#DIV/0!	1	#DIV/0!
Q6NV83_65-E9Q0C6_1535	SR140_MOUSE U2 snRNP-associated SURP motif-containing protein OS=Mus musculus OX=10090 GN=U2surp PE=1 SV=3 | K1210_MOUSE Acrosomal protein KIAA1210 OS=Mus musculus OX=10090 GN=Kiaa1210 PE=1 SV=1	sp|Q6NV83|SR140_MOUSE (65)-sp|E9Q0C6|K1210_MOUSE (1535)	ESLCDSPHQNLSR(4)-KEQANK(1)	1	NA	NA	1.40991e+07	1.51439e+06	NA	NA	1.40991e+07	1.51439e+06	NA	0.11	NA	0.11	0.11	0.1100 ± 0.0000	#DIV/0!	1	#DIV/0!
P09405_478-P09405_544	NUCL_MOUSE Nucleolin OS=Mus musculus OX=10090 GN=Ncl PE=1 SV=2 | NUCL_MOUSE Nucleolin OS=Mus musculus OX=10090 GN=Ncl PE=1 SV=2	sp|P09405|NUCL_MOUSE (478)-sp|P09405|NUCL_MOUSE (544)	TGKTSTWSGESK(3)-EALNSCNK(6)	1	NA	NA	1.23862e+07	1.93775e+06	NA	NA	1.23862e+07	1.93775e+06	NA	0.16	NA	0.16	0.16	0.1600 ± 0.0000	#DIV/0!	1	#DIV/0!
P57780_500-P40124_286	ACTN4_MOUSE Alpha-actinin-4 OS=Mus musculus OX=10090 GN=Actn4 PE=1 SV=1 | CAP1_MOUSE Adenylyl cyclase-associated protein 1 OS=Mus musculus OX=10090 GN=Cap1 PE=1 SV=4	sp|P57780|ACTN4_MOUSE (500)-sp|P40124|CAP1_MOUSE (286)	ICDQWDNLGSLTHSR(2)-NPALKAQSGPVR(5)	1	NA	NA	2.81419e+07	4.77113e+06	NA	NA	2.81419e+07	4.77113e+06	NA	0.17	NA	0.17	0.17	0.1700 ± 0.0000	#DIV/0!	1	#DIV/0!
Q9CY58_11-P62889_57	PAIRB_MOUSE Plasminogen activator inhibitor 1 RNA-binding protein OS=Mus musculus OX=10090 GN=Serbp1 PE=1 SV=2 | RL30_MOUSE 60S ribosomal protein L30 OS=Mus musculus OX=10090 GN=Rpl30 PE=1 SV=2	sp|Q9CY58|PAIRB_MOUSE (11)-sp|P62889|RL30_MOUSE (57)	PGHLQEGFGCVVTNR(10)-KSEIEYYAMLAK(1)	1	7.16072e+06	1.31619e+06	NA	NA	NA	NA	7.16072e+06	1.31619e+06	0.18	NA	NA	0.18	0.18	0.1800 ± 0.0000	#DIV/0!	1	#DIV/0!
Q9JL26_77-Q9JL26_45	FMNL1_MOUSE Formin-like protein 1 OS=Mus musculus OX=10090 GN=Fmnl1 PE=1 SV=1 | FMNL1_MOUSE Formin-like protein 1 OS=Mus musculus OX=10090 GN=Fmnl1 PE=1 SV=1	sp|Q9JL26|FMNL1_MOUSE (77)-sp|Q9JL26|FMNL1_MOUSE (45)	FQVKNPPAAYIQK(4)-VLNCMNLPPDK(4)	2	NA	NA	6.10724e+06	1236252	1.13125e+06	0	3.61924e+06	618126	NA	0.2	0.000976562	0.100488	0.2	0.2000 ± 0.0000	0.140731	2	1.40047
Q9CYN2_26-Q9CYN2_40	SPCS2_MOUSE Signal peptidase complex subunit 2 OS=Mus musculus OX=10090 GN=Spcs2 PE=1 SV=1 | SPCS2_MOUSE Signal peptidase complex subunit 2 OS=Mus musculus OX=10090 GN=Spcs2 PE=1 SV=1	sp|Q9CYN2|SPCS2_MOUSE (26)-sp|Q9CYN2|SPCS2_MOUSE (40)	SGGGGGSSGAGGGPSCGTSSSR(16)-WKIDDKPVK(2)	4	NA	NA	3.14257e+06	1.09294e+06	6.39807e+06	1.32278e+06	4.77032e+06	1.20786e+06	NA	0.11	0.21	0.16	0.21	0.1600 ± 0.0500	0.0707107	2	0.441942
Q91VU7_185-Q91VU7_318	PUS7_MOUSE Pseudouridylate synthase 7 homolog OS=Mus musculus OX=10090 GN=Pus7 PE=2 SV=2 | PUS7_MOUSE Pseudouridylate synthase 7 homolog OS=Mus musculus OX=10090 GN=Pus7 PE=2 SV=2	sp|Q91VU7|PUS7_MOUSE (185)-sp|Q91VU7|PUS7_MOUSE (318)	QQLEELQLFKNK(10)-CLMNLK(1)	1	NA	NA	NA	NA	3.74582e+06	780108	3.74582e+06	780108	NA	NA	0.21	0.21	0.21	0.2100 ± 0.0000	#DIV/0!	1	#DIV/0!
Q9CU62_1210-Q9CU62_72	SMC1A_MOUSE Structural maintenance of chromosomes protein 1A OS=Mus musculus OX=10090 GN=Smc1a PE=1 SV=4 | SMC1A_MOUSE Structural maintenance of chromosomes protein 1A OS=Mus musculus OX=10090 GN=Smc1a PE=1 SV=4	sp|Q9CU62|SMC1A_MOUSE (1210)-sp|Q9CU62|SMC1A_MOUSE (72)	AESLIGVYPEQGDCVISK(14)-DLIHGAPVGKPAANR(10)	2	NA	NA	NA	NA	9.03943e+06	2.11287e+06	9.03943e+06	2.11287e+06	NA	NA	0.235	0.235	0.235	0.2350 ± 0.0000	#DIV/0!	1	#DIV/0!
Q02053_528-Q02053_632	UBA1_MOUSE Ubiquitin-like modifier-activating enzyme 1 OS=Mus musculus OX=10090 GN=Uba1 PE=1 SV=1 | UBA1_MOUSE Ubiquitin-like modifier-activating enzyme 1 OS=Mus musculus OX=10090 GN=Uba1 PE=1 SV=1	sp|Q02053|UBA1_MOUSE (528)-sp|Q02053|UBA1_MOUSE (632)/sp|Q02053|UBA1_MOUSE (528)-sp|P31254|UBA1Y_MOUSE (631)	LKSDTAAAAVR(2)-SIPICTLK(5)	1	5.7032e+06	1.42277e+06	NA	NA	NA	NA	5.7032e+06	1.42277e+06	0.25	NA	NA	0.25	0.25	0.2500 ± 0.0000	#DIV/0!	1	#DIV/0!
Q9CY58_11-P62889_9	PAIRB_MOUSE Plasminogen activator inhibitor 1 RNA-binding protein OS=Mus musculus OX=10090 GN=Serbp1 PE=1 SV=2 | RL30_MOUSE 60S ribosomal protein L30 OS=Mus musculus OX=10090 GN=Rpl30 PE=1 SV=2	sp|Q9CY58|PAIRB_MOUSE (11)-sp|P62889|RL30_MOUSE (9)	PGHLQEGFGCVVTNR(10)-KSLESINSR(1)	2	NA	NA	4.79718e+06	1.23912e+06	NA	NA	4.79718e+06	1.23912e+06	NA	0.26	NA	0.26	0.26	0.2600 ± 0.0000	#DIV/0!	1	#DIV/0!
P40124_29-P40124_80	CAP1_MOUSE Adenylyl cyclase-associated protein 1 OS=Mus musculus OX=10090 GN=Cap1 PE=1 SV=4 | CAP1_MOUSE Adenylyl cyclase-associated protein 1 OS=Mus musculus OX=10090 GN=Cap1 PE=1 SV=4	sp|P40124|CAP1_MOUSE (29)-sp|P40124|CAP1_MOUSE (80)	LEAVSHTSDMHCGYGDSPSK(12)-HAEMVHTGLKLER(10)	3	NA	NA	8.67541e+06	4.19095e+06	NA	NA	8.67541e+06	4.19095e+06	NA	0.28	NA	0.28	0.28	0.2800 ± 0.0000	#DIV/0!	1	#DIV/0!
Q9WVA4_171-Q9WVA4_124	TAGL2_MOUSE Transgelin-2 OS=Mus musculus OX=10090 GN=Tagln2 PE=1 SV=4 | TAGL2_MOUSE Transgelin-2 OS=Mus musculus OX=10090 GN=Tagln2 PE=1 SV=4	sp|Q9WVA4|TAGL2_MOUSE (171)-sp|Q9WVA4|TAGL2_MOUSE (124)	NFSDNQLQEGKNVIGLQMGTNR(11)-NMACVQR(4)	7	6.19176e+06	0	1.24693e+07	2755138	7.29444e+06	3.20928e+06	6.679e+06	2.04034e+06	0.000976562	0.22	0.4	0.206992	0.3	0.3100 ± 0.0900	0.199829	3	0.965396
Q8VDD5_988-Q8VDD5_1324	MYH9_MOUSE Myosin-9 OS=Mus musculus OX=10090 GN=Myh9 PE=1 SV=4 | MYH9_MOUSE Myosin-9 OS=Mus musculus OX=10090 GN=Myh9 PE=1 SV=4	sp|Q8VDD5|MYH9_MOUSE (988)-sp|Q8VDD5|MYH9_MOUSE (1324)	KLEEDQIIMEDQNCK(14)-QKLSLSTK(2)	2	3.14723e+06	957402	1.92539e+06	0	NA	NA	2.53631e+06	478701	0.3	0.000976562	NA	0.150488	0.3	0.3000 ± 0.0000	0.211442	2	1.40504
P48678_417-P48678_522	LMNA_MOUSE Prelamin-A/C OS=Mus musculus OX=10090 GN=Lmna PE=1 SV=2 | LMNA_MOUSE Prelamin-A/C OS=Mus musculus OX=10090 GN=Lmna PE=1 SV=2	sp|P48678|LMNA_MOUSE (417)-sp|P48678|LMNA_MOUSE (522)	ASSHSSQSQGGGSVTKK(16)-AQNTWGCGSSLR(7)	3	NA	NA	2.70567e+06	0	9.76372e+06	2.75181e+06	2.70567e+06	0	NA	0.000976562	0.155488	0.0782324	0.31	0.1555 ± 0.0000	0.109256	2	1.39656
Q9QZR9_1399-Q5RJH3_342	CO4A4_MOUSE Collagen alpha-4(IV) chain OS=Mus musculus OX=10090 GN=Col4a4 PE=1 SV=1 | CAD12_MOUSE Cadherin-12 OS=Mus musculus OX=10090 GN=Cdh12 PE=2 SV=1	sp|Q9QZR9|CO4A4_MOUSE (1399)-sp|Q5RJH3|CAD12_MOUSE (342)	GLPGPGCK(7)-KAYTFK(1)	1	NA	NA	3.27706e+06	1.01717e+06	NA	NA	3.27706e+06	1.01717e+06	NA	0.31	NA	0.31	0.31	0.3100 ± 0.0000	#DIV/0!	1	#DIV/0!
O09172_35-O09172_263	GSH0_MOUSE Glutamate--cysteine ligase regulatory subunit OS=Mus musculus OX=10090 GN=Gclm PE=1 SV=1 | GSH0_MOUSE Glutamate--cysteine ligase regulatory subunit OS=Mus musculus OX=10090 GN=Gclm PE=1 SV=1	sp|O09172|GSH0_MOUSE (35)-sp|O09172|GSH0_MOUSE (263)	CPSTHSEELR(1)-SKGYILQAK(2)	1	NA	NA	NA	NA	2.58739e+06	892558	2.58739e+06	892558	NA	NA	0.34	0.34	0.34	0.3400 ± 0.0000	#DIV/0!	1	#DIV/0!
P58252_41-P58252_61	EF2_MOUSE Elongation factor 2 OS=Mus musculus OX=10090 GN=Eef2 PE=1 SV=2 | EF2_MOUSE Elongation factor 2 OS=Mus musculus OX=10090 GN=Eef2 PE=1 SV=2	sp|P58252|EF2_MOUSE (41)-sp|P58252|EF2_MOUSE (61)	STLTDSLVCK(9)-KDEQER(1)	4	126993190158439	6.63812e+13	NA	NA	9.90572e+06	2.7542e+06	1.23179e+07	3.96913e+06	0.52	NA	0.35	0.435	0.36	0.4350 ± 0.0850	0.120208	2	0.276341
Q8C0I1_463-Q8C0I1_400	ADAS_MOUSE Alkyldihydroxyacetonephosphate synthase, peroxisomal OS=Mus musculus OX=10090 GN=Agps PE=1 SV=1 | ADAS_MOUSE Alkyldihydroxyacetonephosphate synthase, peroxisomal OS=Mus musculus OX=10090 GN=Agps PE=1 SV=1	sp|Q8C0I1|ADAS_MOUSE (463)-sp|Q8C0I1|ADAS_MOUSE (400)	EKVLQHEK(2)-CAPASIR(1)	3	NA	NA	4.66129e+06	1.76161e+06	67583981251870	3.16375e+13	5.24117e+13	3.13192e+13	NA	0.38	0.495	0.4375	0.39	0.4375 ± 0.0575	0.0813173	2	0.185868
P10639_46-P10639_3	THIO_MOUSE Thioredoxin OS=Mus musculus OX=10090 GN=Txn PE=1 SV=3 | THIO_MOUSE Thioredoxin OS=Mus musculus OX=10090 GN=Txn PE=1 SV=3	sp|P10639|THIO_MOUSE (46)-sp|P10639|THIO_MOUSE (3)	PFFHSLCDK(7)-VKLIESK(2)	4	NA	NA	3.72035e+06	1.2462e+06	7772209	3.40911e+06	5.74628e+06	2327651	NA	0.38	0.44	0.41	0.41	0.4100 ± 0.0300	0.0424264	2	0.103479
Q8BKS9_609-Q8BKS9_568	PUM3_MOUSE Pumilio homolog 3 OS=Mus musculus OX=10090 GN=Pum3 PE=1 SV=2 | PUM3_MOUSE Pumilio homolog 3 OS=Mus musculus OX=10090 GN=Pum3 PE=1 SV=2	sp|Q8BKS9|PUM3_MOUSE (609)-sp|Q8BKS9|PUM3_MOUSE (568)	GAIILSSLLQSCDQEVVNK(12)-MKESGK(2)	2	NA	NA	4.02044e+06	1.59253e+06	7.65523e+06	3447874	5.83784e+06	2.5202e+06	NA	0.4	0.45	0.425	0.425	0.4250 ± 0.0250	0.0353553	2	0.083189
P48678_522-P48678_420	LMNA_MOUSE Prelamin-A/C OS=Mus musculus OX=10090 GN=Lmna PE=1 SV=2 | LMNA_MOUSE Prelamin-A/C OS=Mus musculus OX=10090 GN=Lmna PE=1 SV=2	sp|P48678|LMNA_MOUSE (522)-sp|P48678|LMNA_MOUSE (420)	AQNTWGCGSSLR(7)-KLESSESR(1)	5	8.10436e+06	5.66446e+06	NA	NA	10479255	3.12086e+06	10479255	4.73384e+06	0.7	NA	0.3	0.5	0.43	0.5000 ± 0.2000	0.282843	2	0.565685
Q8CGC7_974-Q8CGC7_910	SYEP_MOUSE Bifunctional glutamate/proline--tRNA ligase OS=Mus musculus OX=10090 GN=Eprs1 PE=1 SV=4 | SYEP_MOUSE Bifunctional glutamate/proline--tRNA ligase OS=Mus musculus OX=10090 GN=Eprs1 PE=1 SV=4	sp|Q8CGC7|SYEP_MOUSE (974)-sp|Q8CGC7|SYEP_MOUSE (910)	SEKQNKPQK(3)-VACQGEVVR(3)	2	1.23497e+06	0	NA	NA	8.96019e+06	3958280	5097578	1979140	0.000976562	NA	0.44	0.220488	0.44	0.4400 ± 0.0000	0.310436	2	1.40795
Q8BHK0_233-Q8BHK0_316	PNMA2_MOUSE Paraneoplastic antigen Ma2 homolog OS=Mus musculus OX=10090 GN=Pnma2 PE=2 SV=1 | PNMA2_MOUSE Paraneoplastic antigen Ma2 homolog OS=Mus musculus OX=10090 GN=Pnma2 PE=2 SV=1	sp|Q8BHK0|PNMA2_MOUSE (233)-sp|Q8BHK0|PNMA2_MOUSE (316)	GPALDLMHIVQADNPSISVGECLEAFK(22)-LQELKDQGPLPTFLQLMK(5)	1	3.41358e+07	1.50145e+07	NA	NA	NA	NA	3.41358e+07	1.50145e+07	0.44	NA	NA	0.44	0.44	0.4400 ± 0.0000	#DIV/0!	1	#DIV/0!
P39054_27-P39054_299	DYN2_MOUSE Dynamin-2 OS=Mus musculus OX=10090 GN=Dnm2 PE=1 SV=2 | DYN2_MOUSE Dynamin-2 OS=Mus musculus OX=10090 GN=Dnm2 PE=1 SV=2	sp|P39054|DYN2_MOUSE (27)-sp|P39054|DYN2_MOUSE (299)	LQDAFSSIGQSCHLDLPQIAVVGGQSAGK(12)-SKLQSQLLSLEK(2)	11	42933905	2.2293e+07	2.50587e+13	1.56054e+13	3.03817e+07	6.73294e+06	42933905	2.2293e+07	0.52	1.25	0.22	0.663333	0.52	0.6633 ± 0.3059	0.529748	3	0.798616
Q9CY58_11-Q9CY58_39	PAIRB_MOUSE Plasminogen activator inhibitor 1 RNA-binding protein OS=Mus musculus OX=10090 GN=Serbp1 PE=1 SV=2 | PAIRB_MOUSE Plasminogen activator inhibitor 1 RNA-binding protein OS=Mus musculus OX=10090 GN=Serbp1 PE=1 SV=2	sp|Q9CY58|PAIRB_MOUSE (11)-sp|Q9CY58|PAIRB_MOUSE (39)	PGHLQEGFGCVVTNR(10)-KEAGGGGVGGPGAK(1)	7	11653323	4.47549e+06	1.61385e+07	4.08397e+06	1.07686e+07	1.30615e+07	1.09752e+07	6.30984e+06	0.375	0.23	1.21	0.605	0.52	0.6050 ± 0.3054	0.528938	3	0.874277
Q9ES52_509-Q9ES52_571	SHIP1_MOUSE Phosphatidylinositol 3,4,5-trisphosphate 5-phosphatase 1 OS=Mus musculus OX=10090 GN=Inpp5d PE=1 SV=2 | SHIP1_MOUSE Phosphatidylinositol 3,4,5-trisphosphate 5-phosphatase 1 OS=Mus musculus OX=10090 GN=Inpp5d PE=1 SV=2	sp|Q9ES52|SHIP1_MOUSE (509)-sp|Q9ES52|SHIP1_MOUSE (571)	ISHICTDNVK(5)-FLALGDKK(7)	4	8.87233e+06	3.04525e+06	5.79245e+06	3.0206e+06	NA	NA	5.925e+06	3.03292e+06	0.34	0.52	NA	0.43	0.52	0.4300 ± 0.0900	0.127279	2	0.295998
P37913_210-P37913_203	DNLI1_MOUSE DNA ligase 1 OS=Mus musculus OX=10090 GN=Lig1 PE=1 SV=2 | DNLI1_MOUSE DNA ligase 1 OS=Mus musculus OX=10090 GN=Lig1 PE=1 SV=2	sp|P37913|DNLI1_MOUSE (210)-sp|P37913|DNLI1_MOUSE (203)	LKPQEEEQSKPPAR(2)-TENIPVCKAGVK(7)	2	5.35642e+06	0	7.22914e+06	3841263	NA	NA	6.29278e+06	1.92063e+06	0.000976562	0.53	NA	0.265488	0.53	0.5300 ± 0.0000	0.374076	2	1.40901
Q8K396_147-O35047_159	MND1_MOUSE Meiotic nuclear division protein 1 homolog OS=Mus musculus OX=10090 GN=Mnd1 PE=1 SV=1 | HOP2_MOUSE Homologous-pairing protein 2 homolog OS=Mus musculus OX=10090 GN=Psmc3ip PE=1 SV=1	sp|Q8K396|MND1_MOUSE (147)-sp|O35047|HOP2_MOUSE (159)	YRECDPQVVEEIR(4)-AATNHVTPEEKEK(11)	1	1.12943e+07	5937500	NA	NA	NA	NA	1.12943e+07	5937500	0.53	NA	NA	0.53	0.53	0.5300 ± 0.0000	#DIV/0!	1	#DIV/0!
Q91VJ1_113-Q91VJ1_103	AIM2_MOUSE Interferon-inducible protein AIM2 OS=Mus musculus OX=10090 GN=Aim2 PE=1 SV=2 | AIM2_MOUSE Interferon-inducible protein AIM2 OS=Mus musculus OX=10090 GN=Aim2 PE=1 SV=2	sp|Q91VJ1|AIM2_MOUSE (113)-sp|Q91VJ1|AIM2_MOUSE (103)	SQAENCSAASATR(6)-GTQKVENR(4)	2	NA	NA	NA	NA	6.18103e+12	4.60731e+12	6.18103e+12	4.60731e+12	NA	NA	0.545	0.545	0.545	0.5450 ± 0.0000	#DIV/0!	1	#DIV/0!
Q61233_42-Q61233_88	PLSL_MOUSE Plastin-2 OS=Mus musculus OX=10090 GN=Lcp1 PE=1 SV=4 | PLSL_MOUSE Plastin-2 OS=Mus musculus OX=10090 GN=Lcp1 PE=1 SV=4	sp|Q61233|PLSL_MOUSE (42)-sp|Q61233|PLSL_MOUSE (88)	AACLPLPGYR(3)-STEVAKTFR(6)	7	NA	NA	103352211279827	4.19396e+13	2.46569e+13	1.81132e+13	57826591422614	3.62264e+13	NA	0.41	0.65	0.53	0.57	0.5300 ± 0.1200	0.169706	2	0.320199
Q61033_560-Q61033_664	LAP2A_MOUSE Lamina-associated polypeptide 2, isoforms alpha/zeta OS=Mus musculus OX=10090 GN=Tmpo PE=1 SV=4 | LAP2A_MOUSE Lamina-associated polypeptide 2, isoforms alpha/zeta OS=Mus musculus OX=10090 GN=Tmpo PE=1 SV=4	sp|Q61033|LAP2A_MOUSE (560)-sp|Q61033|LAP2A_MOUSE (664)	AATQASSTESCDK(11)-ISPASKNK(6)	2	128039577330970	7.24871e+13	NA	NA	NA	NA	128039577330970	7.24871e+13	0.57	NA	NA	0.57	0.57	0.5700 ± 0.0000	#DIV/0!	1	#DIV/0!
Q00612_432-Q00612_13	G6PD1_MOUSE Glucose-6-phosphate 1-dehydrogenase X OS=Mus musculus OX=10090 GN=G6pdx PE=1 SV=3 | G6PD1_MOUSE Glucose-6-phosphate 1-dehydrogenase X OS=Mus musculus OX=10090 GN=G6pdx PE=1 SV=3	sp|Q00612|G6PD1_MOUSE (432)-sp|Q00612|G6PD1_MOUSE (13)/sp|Q00612|G6PD1_MOUSE (432)-sp|P97324|G6PD2_MOUSE (13)	NVKLPDAYER(3)-TQVCGILR(4)	3	NA	NA	NA	NA	29760071633339	1.7476e+13	29760071633339	1.7476e+13	NA	NA	0.59	0.59	0.59	0.5900 ± 0.0000	#DIV/0!	1	#DIV/0!
Q9WVA4_17-Q9WVA4_124	TAGL2_MOUSE Transgelin-2 OS=Mus musculus OX=10090 GN=Tagln2 PE=1 SV=4 | TAGL2_MOUSE Transgelin-2 OS=Mus musculus OX=10090 GN=Tagln2 PE=1 SV=4	sp|Q9WVA4|TAGL2_MOUSE (17)-sp|Q9WVA4|TAGL2_MOUSE (124)	EVQQKIEK(5)-NMACVQR(4)	9	1264582823973216	6.21016e+14	1.79711e+16	1.10956e+16	3.91957e+16	2.35019e+16	3684148562972810	2634429954547370	0.51	0.65	0.6	0.586667	0.6	0.5867 ± 0.0410	0.070946	3	0.120931
Q61990_181-P60335_54	PCBP2_MOUSE Poly(rC)-binding protein 2 OS=Mus musculus OX=10090 GN=Pcbp2 PE=1 SV=1 | PCBP1_MOUSE Poly(rC)-binding protein 1 OS=Mus musculus OX=10090 GN=Pcbp1 PE=1 SV=1	sp|Q61990|PCBP2_MOUSE (181)-sp|P60335|PCBP1_MOUSE (54)/sp|Q61990|PCBP2_MOUSE (181)-sp|Q61990|PCBP2_MOUSE (54)/sp|Q61990|PCBP2_MOUSE (181)-sp|P57722|PCBP3_MOUSE (86)	GVTIPYRPKPSSSPVIFAGGQDR(9)-INISEGNCPER(8)	5	3.34177e+07	1.35568e+07	8.79775e+06	6.58985e+06	6.1907e+06	3.90372e+06	8.79775e+06	6.58985e+06	0.41	0.57	0.63	0.536667	0.6	0.5367 ± 0.0657	0.113725	3	0.21191
Q61233_82-Q61233_42	PLSL_MOUSE Plastin-2 OS=Mus musculus OX=10090 GN=Lcp1 PE=1 SV=4 | PLSL_MOUSE Plastin-2 OS=Mus musculus OX=10090 GN=Lcp1 PE=1 SV=4	sp|Q61233|PLSL_MOUSE (82)-sp|Q61233|PLSL_MOUSE (42)	VFHGLKSTEVAK(6)-AACLPLPGYR(3)	27	768343947296409	3.38228e+14	231906519710210	114637838029035	309570116802308	2.35553e+14	370587832908958	174237464984358	0.445	0.5	0.76	0.568333	0.6	0.5683 ± 0.0971	0.168251	3	0.296042
O88342_569-P18760_147	WDR1_MOUSE WD repeat-containing protein 1 OS=Mus musculus OX=10090 GN=Wdr1 PE=1 SV=3 | COF1_MOUSE Cofilin-1 OS=Mus musculus OX=10090 GN=Cfl1 PE=1 SV=3	sp|O88342|WDR1_MOUSE (569)-sp|P18760|COF1_MOUSE (147)	VKIQDAHR(2)-CTLAEK(1)	13	1130954197699230	861128214927111	3477095928183255	2334404752113955	1.341e+16	6930475595096975	4052709575301260	2955147147834810	0.71	0.595	0.52	0.608333	0.6	0.6083 ± 0.0553	0.0956992	3	0.157314
Q3U1N2_310-E9PZQ0_2566	SRBP2_MOUSE Sterol regulatory element-binding protein 2 OS=Mus musculus OX=10090 GN=Srebf2 PE=1 SV=2 | RYR1_MOUSE Ryanodine receptor 1 OS=Mus musculus OX=10090 GN=Ryr1 PE=1 SV=1	sp|Q3U1N2|SRBP2_MOUSE (310)-sp|E9PZQ0|RYR1_MOUSE (2566)	QVPGGVKQLDPPK(7)-CAPLFAGTEHR(1)	1	NA	NA	4.64527e+12	2.86712e+12	NA	NA	4.64527e+12	2.86712e+12	NA	0.62	NA	0.62	0.62	0.6200 ± 0.0000	#DIV/0!	1	#DIV/0!
P86048_121-P86048_105	RL10L_MOUSE 60S ribosomal protein L10-like OS=Mus musculus OX=10090 GN=Rpl10l PE=2 SV=1 | RL10L_MOUSE 60S ribosomal protein L10-like OS=Mus musculus OX=10090 GN=Rpl10l PE=2 SV=1	sp|P86048|RL10L_MOUSE (121)-sp|P86048|RL10L_MOUSE (105)/sp|P86048|RL10L_MOUSE (121)-sp|Q6ZWV3|RL10_MOUSE (105)/sp|Q6ZWV3|RL10_MOUSE (121)-sp|P86048|RL10L_MOUSE (105)/sp|Q6ZWV3|RL10_MOUSE (121)-sp|Q6ZWV3|RL10_MOUSE (105)	GAFGKPQGTVAR(5)-MLSCAGADR(4)	23	1.42776e+13	1.8342e+13	3.55255e+13	3.6173e+13	8.85925e+06	7.39161e+06	2.86019e+13	2.94072e+13	0.63	0.65	0.73	0.67	0.63	0.6700 ± 0.0306	0.052915	3	0.0789777
Q9QXS1_3060-Q9QXS1_3117	PLEC_MOUSE Plectin OS=Mus musculus OX=10090 GN=Plec PE=1 SV=3 | PLEC_MOUSE Plectin OS=Mus musculus OX=10090 GN=Plec PE=1 SV=3	sp|Q9QXS1|PLEC_MOUSE (3060)-sp|Q9QXS1|PLEC_MOUSE (3117)	ATVSAPFGKFQGR(9)-GQLCFEGLR(4)	1	NA	NA	2.59642e+12	1.64068e+12	NA	NA	2.59642e+12	1.64068e+12	NA	0.63	NA	0.63	0.63	0.6300 ± 0.0000	#DIV/0!	1	#DIV/0!
P26039_1045-P26039_910	TLN1_MOUSE Talin-1 OS=Mus musculus OX=10090 GN=Tln1 PE=1 SV=2 | TLN1_MOUSE Talin-1 OS=Mus musculus OX=10090 GN=Tln1 PE=1 SV=2	sp|P26039|TLN1_MOUSE (1045)-sp|P26039|TLN1_MOUSE (910)	AQEACGPLEMDSALSVVQNLEK(5)-MATNAAAQNAIKK(12)	10	NA	NA	1.79448e+07	4.01387e+06	4.07707e+14	2.43936e+14	2.49586e+07	9.33051e+06	NA	0.725	0.6	0.6625	0.64	0.6625 ± 0.0625	0.0883883	2	0.133416
Q8R081_490-Q8R081_578	HNRPL_MOUSE Heterogeneous nuclear ribonucleoprotein L OS=Mus musculus OX=10090 GN=Hnrnpl PE=1 SV=2 | HNRPL_MOUSE Heterogeneous nuclear ribonucleoprotein L OS=Mus musculus OX=10090 GN=Hnrnpl PE=1 SV=2	sp|Q8R081|HNRPL_MOUSE (490)-sp|Q8R081|HNRPL_MOUSE (578)	FSTPEQAAKNR(9)-LCFSTAQHAS(2)	3	NA	NA	763150656189562	526660048119046	1324015051979530	8.15864e+14	1015657707763030	658813612115211	NA	0.69	0.625	0.6575	0.65	0.6575 ± 0.0325	0.0459619	2	0.0699041
Q61233_101-Q61233_82	PLSL_MOUSE Plastin-2 OS=Mus musculus OX=10090 GN=Lcp1 PE=1 SV=4 | PLSL_MOUSE Plastin-2 OS=Mus musculus OX=10090 GN=Lcp1 PE=1 SV=4	sp|Q61233|PLSL_MOUSE (101)-sp|Q61233|PLSL_MOUSE (82)	EGICAIGGTSEQSSVGTQHSYSEEEK(4)-VFHGLKSTEVAK(6)	1	NA	NA	1.4381e+07	9.51226e+06	NA	NA	1.4381e+07	9.51226e+06	NA	0.66	NA	0.66	0.66	0.6600 ± 0.0000	#DIV/0!	1	#DIV/0!
Q8C7R4_800-Q8C7R4_721	UBA6_MOUSE Ubiquitin-like modifier-activating enzyme 6 OS=Mus musculus OX=10090 GN=Uba6 PE=1 SV=1 | UBA6_MOUSE Ubiquitin-like modifier-activating enzyme 6 OS=Mus musculus OX=10090 GN=Uba6 PE=1 SV=1	sp|Q8C7R4|UBA6_MOUSE (800)-sp|Q8C7R4|UBA6_MOUSE (721)	IEEFKPSNKVVQTDETAR(9)-ALQLLHCFPLETR(7)	7	6.81016e+06	5.61243e+06	8.75642e+06	3.61396e+06	4.08243e+13	4.40962e+13	8.96514e+06	6102857	0.77	0.72	0.85	0.78	0.67	0.7800 ± 0.0379	0.0655744	3	0.0840697
Q8CGC7_1395-Q8CGC7_1377	SYEP_MOUSE Bifunctional glutamate/proline--tRNA ligase OS=Mus musculus OX=10090 GN=Eprs1 PE=1 SV=4 | SYEP_MOUSE Bifunctional glutamate/proline--tRNA ligase OS=Mus musculus OX=10090 GN=Eprs1 PE=1 SV=4	sp|Q8CGC7|SYEP_MOUSE (1395)-sp|Q8CGC7|SYEP_MOUSE (1377)	LTIAEKEAEAK(6)-SCQFVAVR(2)	2	6.74792e+06	4.40495e+06	NA	NA	4.34431e+12	3.14069e+12	2.17216e+12	1.57035e+12	0.65	NA	0.72	0.685	0.685	0.6850 ± 0.0350	0.0494975	2	0.0722591
P24547_140-P24547_134	IMDH2_MOUSE Inosine-5'-monophosphate dehydrogenase 2 OS=Mus musculus OX=10090 GN=Impdh2 PE=1 SV=2 | IMDH2_MOUSE Inosine-5'-monophosphate dehydrogenase 2 OS=Mus musculus OX=10090 GN=Impdh2 PE=1 SV=2	sp|P24547|IMDH2_MOUSE (140)-sp|P24547|IMDH2_MOUSE (134)	HGFCGIPITDTGR(4)-DVFEAKAR(6)	3	6.98827e+13	4.43779e+13	1.07985e+14	7.85428e+13	NA	NA	6.98827e+13	5.29861e+13	0.64	0.755	NA	0.6975	0.69	0.6975 ± 0.0575	0.0813173	2	0.116584
P60710_291-Q61233_42	ACTB_MOUSE Actin, cytoplasmic 1 OS=Mus musculus OX=10090 GN=Actb PE=1 SV=1 | PLSL_MOUSE Plastin-2 OS=Mus musculus OX=10090 GN=Lcp1 PE=1 SV=4	sp|P63260|ACTG_MOUSE (291)-sp|Q61233|PLSL_MOUSE (42)/sp|P60710|ACTB_MOUSE (291)-sp|Q61233|PLSL_MOUSE (42)	KDLYANTVLSGGTTMYPGIADR(1)-AACLPLPGYR(3)	6	7.5937e+06	1.01312e+07	82667212849849	5.77163e+13	1.61254e+07	1.86675e+06	1.18595e+07	4.15765e+06	1.33	0.705	0.08	0.705	0.7	0.7050 ± 0.3608	0.625	3	0.886525
Q9JL26_684-Q9JL26_719	FMNL1_MOUSE Formin-like protein 1 OS=Mus musculus OX=10090 GN=Fmnl1 PE=1 SV=1 | FMNL1_MOUSE Formin-like protein 1 OS=Mus musculus OX=10090 GN=Fmnl1 PE=1 SV=1	sp|Q9JL26|FMNL1_MOUSE (684)-sp|Q9JL26|FMNL1_MOUSE (719)	SQGPCLDISALK(5)-KGNLGADR(1)	3	NA	NA	3829117	2.02498e+06	1.28024e+13	16836575420247	3829117	2.24323e+06	NA	0.53	0.73	0.63	0.7	0.6300 ± 0.1000	0.141421	2	0.224478
P80316_253-P80316_284	TCPE_MOUSE T-complex protein 1 subunit epsilon OS=Mus musculus OX=10090 GN=Cct5 PE=1 SV=1 | TCPE_MOUSE T-complex protein 1 subunit epsilon OS=Mus musculus OX=10090 GN=Cct5 PE=1 SV=1	sp|P80316|TCPE_MOUSE (253)-sp|P80316|TCPE_MOUSE (284)	IAILTCPFEPPKPK(6)-EKFEEMIK(2)/IAILTCPFEPPKPK(6)-YEKEKFEEMIK(5)	17	5.03866e+14	4.19294e+14	4.65662e+13	3.36671e+13	2.25006e+14	220397448229128	209957570133680	117018770245082	0.64	0.72	1.105	0.821667	0.72	0.8217 ± 0.1435	0.248613	3	0.302571
P51859_108-P51859_105	HDGF_MOUSE Hepatoma-derived growth factor OS=Mus musculus OX=10090 GN=Hdgf PE=1 SV=2 | HDGF_MOUSE Hepatoma-derived growth factor OS=Mus musculus OX=10090 GN=Hdgf PE=1 SV=2	sp|P51859|HDGF_MOUSE (108)-sp|P51859|HDGF_MOUSE (105)	SCAAEPEVEPEAHEGDGDKK(2)-ASGYQSSQKK(9)	12	4.94485e+07	2.9051e+07	5.75941e+07	3.76891e+07	3.25918e+07	2.61778e+07	3.25918e+07	2.85518e+07	0.52	0.53	0.875	0.641667	0.72	0.6417 ± 0.1167	0.202134	3	0.315015
Q9CR16_349-Q8R2U0_315	PPID_MOUSE Peptidyl-prolyl cis-trans isomerase D OS=Mus musculus OX=10090 GN=Ppid PE=1 SV=3 | SEH1_MOUSE Nucleoporin SEH1 OS=Mus musculus OX=10090 GN=Seh1l PE=2 SV=1	sp|Q9CR16|PPID_MOUSE (349)-sp|Q8R2U0|SEH1_MOUSE (315)	AIQAELLKVK(8)-CTGILK(1)	4	1.42095e+16	1.32396e+16	3231750028169290	2282883642021830	2192513114380920	1590582843486072	3283274399620160	2335306675023960	0.93	0.71	0.74	0.793333	0.74	0.7933 ± 0.0689	0.119304	3	0.150383
Q61656_234-Q61656_32	DDX5_MOUSE Probable ATP-dependent RNA helicase DDX5 OS=Mus musculus OX=10090 GN=Ddx5 PE=1 SV=2 | DDX5_MOUSE Probable ATP-dependent RNA helicase DDX5 OS=Mus musculus OX=10090 GN=Ddx5 PE=1 SV=2	sp|Q61656|DDX5_MOUSE (234)-sp|Q61656|DDX5_MOUSE (32)	LIDFLECGK(7)-TGPLSGKK(7)	7	3.58311e+14	2.49356e+14	101011307792482	9.64225e+13	4.39424e+13	3.17032e+13	111764515396201	135377384649757	0.73	1.05	0.725	0.835	0.74	0.8350 ± 0.1075	0.186212	3	0.223009
P97311_611-P97311_721	MCM6_MOUSE DNA replication licensing factor MCM6 OS=Mus musculus OX=10090 GN=Mcm6 PE=1 SV=1 | MCM6_MOUSE DNA replication licensing factor MCM6 OS=Mus musculus OX=10090 GN=Mcm6 PE=1 SV=1	sp|P97311|MCM6_MOUSE (611)-sp|P97311|MCM6_MOUSE (721)	DGSGVTKSSWR(7)-LGFAEYCR(7)	1	5111615	3.78601e+06	NA	NA	NA	NA	5111615	3.78601e+06	0.74	NA	NA	0.74	0.74	0.7400 ± 0.0000	#DIV/0!	1	#DIV/0!
Q9CQS8_20-Q9CQS8_39	SC61B_MOUSE Protein transport protein Sec61 subunit beta OS=Mus musculus OX=10090 GN=Sec61b PE=1 SV=3 | SC61B_MOUSE Protein transport protein Sec61 subunit beta OS=Mus musculus OX=10090 GN=Sec61b PE=1 SV=3	sp|Q9CQS8|SC61B_MOUSE (20)-sp|Q9CQS8|SC61B_MOUSE (39)	SPSKAVAAR(4)-NASCGTR(4)	1	NA	NA	NA	NA	8.0599e+12	1.09452e+13	8.0599e+12	1.09452e+13	NA	NA	0.74	0.74	0.74	0.7400 ± 0.0000	#DIV/0!	1	#DIV/0!
P35700_173-P35700_192	PRDX1_MOUSE Peroxiredoxin-1 OS=Mus musculus OX=10090 GN=Prdx1 PE=1 SV=1 | PRDX1_MOUSE Peroxiredoxin-1 OS=Mus musculus OX=10090 GN=Prdx1 PE=1 SV=1	sp|P35700|PRDX1_MOUSE (173)-sp|P35700|PRDX1_MOUSE (192)	HGEVCPAGWKPGSDTIKPDVNK(5)-SKEYFSK(2)	16	2.78249e+07	1.2191e+07	5.07026e+06	8.46454e+06	162734119683130	131592683231984	1.88685e+07	1.19886e+07	0.585	0.99	0.63	0.735	0.745	0.7350 ± 0.1282	0.22198	3	0.302013
Q9DB27_14-Q9CQ21_51	MCTS1_MOUSE Malignant T-cell-amplified sequence 1 OS=Mus musculus OX=10090 GN=Mcts1 PE=1 SV=1 | MCTS2_MOUSE Malignant T-cell-amplified sequence 2 OS=Mus musculus OX=10090 GN=Mcts2 PE=1 SV=1	sp|Q9DB27|MCTS1_MOUSE (14)-sp|Q9CQ21|MCTS2_MOUSE (51)/sp|Q9DB27|MCTS1_MOUSE (14)-sp|Q9DB27|MCTS1_MOUSE (51)	ENVSNCIQLK(6)-KDPVKIVR(5)	1	NA	NA	4.76777e+06	3.57641e+06	NA	NA	4.76777e+06	3.57641e+06	NA	0.75	NA	0.75	0.75	0.7500 ± 0.0000	#DIV/0!	1	#DIV/0!
P42932_244-P42932_318	TCPQ_MOUSE T-complex protein 1 subunit theta OS=Mus musculus OX=10090 GN=Cct8 PE=1 SV=3 | TCPQ_MOUSE T-complex protein 1 subunit theta OS=Mus musculus OX=10090 GN=Cct8 PE=1 SV=3	sp|P42932|TCPQ_MOUSE (244)-sp|P42932|TCPQ_MOUSE (318)	IAVYSCPFDGMITETK(6)-LNSKWDLR(4)	6	8.70312e+06	2.90212e+06	8.27905e+12	6.87085e+12	7.49243e+06	5.33562e+06	8.09778e+06	7.48645e+06	0.33	0.815	0.71	0.618333	0.755	0.6183 ± 0.1473	0.255163	3	0.412663
P18760_139-P60710_328	COF1_MOUSE Cofilin-1 OS=Mus musculus OX=10090 GN=Cfl1 PE=1 SV=3 | ACTB_MOUSE Actin, cytoplasmic 1 OS=Mus musculus OX=10090 GN=Actb PE=1 SV=1	sp|P18760|COF1_MOUSE (139)-sp|P63260|ACTG_MOUSE (328)/sp|P18760|COF1_MOUSE (139)-sp|P68134|ACTS_MOUSE (330)/sp|P18760|COF1_MOUSE (139)-sp|P62737|ACTA_MOUSE (330)/sp|P18760|COF1_MOUSE (139)-sp|P60710|ACTB_MOUSE (328)/sp|P18760|COF1_MOUSE (139)-sp|P68033|ACTC_MOUSE (330)/sp|P18760|COF1_MOUSE (139)-sp|Q8BFZ3|ACTBL_MOUSE (329)/sp|P18760|COF1_MOUSE (139)-sp|P63268|ACTH_MOUSE (329)	HELQANCYEEVK(7)-IKIIAPPER(2)/HELQANCYEEVKDR(7)-IKIIAPPER(2)	65	1.72982e+16	1.13382e+16	1.12222e+16	8638519817531580	1.38359e+16	1.21396e+16	1.24023e+16	9924982586236960	0.66	0.77	1.02	0.816667	0.77	0.8167 ± 0.1065	0.184481	3	0.225895
Q921F2_244-P29341_167	TADBP_MOUSE TAR DNA-binding protein 43 OS=Mus musculus OX=10090 GN=Tardbp PE=1 SV=1 | PABP1_MOUSE Polyadenylate-binding protein 1 OS=Mus musculus OX=10090 GN=Pabpc1 PE=1 SV=2	sp|Q921F2|TADBP_MOUSE (244)-sp|P29341|PABP1_MOUSE (167)/sp|Q921F2|TADBP_MOUSE (244)-sp|Q921F2|TADBP_MOUSE (192)	VAQSLCGEDLIIK(6)-KVFVGR(1)	2	NA	NA	1.75064e+13	1.33853e+13	NA	NA	1.75064e+13	1.33853e+13	NA	0.77	NA	0.77	0.77	0.7700 ± 0.0000	#DIV/0!	1	#DIV/0!
P68368_347-P68368_336	TBA4A_MOUSE Tubulin alpha-4A chain OS=Mus musculus OX=10090 GN=Tuba4a PE=1 SV=1 | TBA4A_MOUSE Tubulin alpha-4A chain OS=Mus musculus OX=10090 GN=Tuba4a PE=1 SV=1	sp|P68368|TBA4A_MOUSE (347)-sp|P68368|TBA4A_MOUSE (336)/sp|P05213|TBA1B_MOUSE (347)-sp|P68368|TBA4A_MOUSE (336)	SIQFVDWCPTGFK(8)-DVNAAIAAIKTK(10)	8	NA	NA	3.69299e+13	2.41438e+13	8.24061e+13	74208970233433	5.9668e+13	3.63767e+13	NA	0.65	0.9	0.775	0.775	0.7750 ± 0.1250	0.176777	2	0.228099
Q9D1R9_85-Q9D1R9_49	RL34_MOUSE 60S ribosomal protein L34 OS=Mus musculus OX=10090 GN=Rpl34 PE=1 SV=2 | RL34_MOUSE 60S ribosomal protein L34 OS=Mus musculus OX=10090 GN=Rpl34 PE=1 SV=2	sp|Q9D1R9|RL34_MOUSE (85)-sp|Q9D1R9|RL34_MOUSE (49)	AYGGSMCAKCVR(9)-SACGVCPGR(6)	7	6.38463e+13	4.97079e+13	6.95905e+06	2.30723e+06	5.38177e+13	6.07809e+13	2.95592e+13	2.69896e+13	0.78	0.33	1.13	0.746667	0.78	0.7467 ± 0.2315	0.40104	3	0.537108
Q00612_97-Q00612_13	G6PD1_MOUSE Glucose-6-phosphate 1-dehydrogenase X OS=Mus musculus OX=10090 GN=G6pdx PE=1 SV=3 | G6PD1_MOUSE Glucose-6-phosphate 1-dehydrogenase X OS=Mus musculus OX=10090 GN=G6pdx PE=1 SV=3	sp|Q00612|G6PD1_MOUSE (97)-sp|Q00612|G6PD1_MOUSE (13)/sp|Q00612|G6PD1_MOUSE (97)-sp|P97324|G6PD2_MOUSE (13)	PKLEEFFAR(2)-TQVCGILR(4)	4	1.92454e+07	1.83185e+07	5.86365e+13	3.56672e+13	2.45791e+13	2.04669e+13	2.93983e+13	2.09967e+13	0.95	0.615	1.2	0.921667	0.79	0.9217 ± 0.1695	0.293527	3	0.318475
Q9JLV5_651-Q9JLV5_636	CUL3_MOUSE Cullin-3 OS=Mus musculus OX=10090 GN=Cul3 PE=1 SV=1 | CUL3_MOUSE Cullin-3 OS=Mus musculus OX=10090 GN=Cul3 PE=1 SV=1	sp|Q9JLV5|CUL3_MOUSE (651)-sp|Q9JLV5|CUL3_MOUSE (636)	SKEIESGHIFTVNDQFTSK(2)-ALQSLACGK(7)	5	4.73102e+13	2.91462e+13	6.19729e+06	6.52154e+06	2.50258e+13	2.43771e+13	6.22125e+06	1.04901e+07	0.62	1.05	0.485488	0.718496	0.795	0.7185 ± 0.1702	0.294863	3	0.41039
Q91VR5_281-Q91VR5_396	DDX1_MOUSE ATP-dependent RNA helicase DDX1 OS=Mus musculus OX=10090 GN=Ddx1 PE=1 SV=1 | DDX1_MOUSE ATP-dependent RNA helicase DDX1 OS=Mus musculus OX=10090 GN=Ddx1 PE=1 SV=1	sp|Q91VR5|DDX1_MOUSE (281)-sp|Q91VR5|DDX1_MOUSE (396)	SQHTGNAQVSQTKFLPNAPK(13)-MHNQIPQITCDGK(10)	4	NA	NA	7.31304e+06	5.01513e+06	1.30477e+07	5.66366e+06	7.47751e+06	5.33939e+06	NA	0.91	0.43	0.67	0.795	0.6700 ± 0.2400	0.339411	2	0.506584
Q3U319_890-Q3U319_371	BRE1B_MOUSE E3 ubiquitin-protein ligase BRE1B OS=Mus musculus OX=10090 GN=Rnf40 PE=1 SV=2 | BRE1B_MOUSE E3 ubiquitin-protein ligase BRE1B OS=Mus musculus OX=10090 GN=Rnf40 PE=1 SV=2	sp|Q3U319|BRE1B_MOUSE (890)-sp|Q3U319|BRE1B_MOUSE (371)	EIQPCLAESR(5)-LKVALR(2)	5	7.3716e+06	4.03202e+06	11161209153865	1.35677e+13	2299043	7.4462e+06	7.3716e+06	7.4462e+06	0.55	0.82	3.24	1.53667	0.82	1.5367 ± 0.8552	1.48129	3	0.963966
P51859_105-P51859_12	HDGF_MOUSE Hepatoma-derived growth factor OS=Mus musculus OX=10090 GN=Hdgf PE=1 SV=2 | HDGF_MOUSE Hepatoma-derived growth factor OS=Mus musculus OX=10090 GN=Hdgf PE=1 SV=2	sp|P51859|HDGF_MOUSE (105)-sp|P51859|HDGF_MOUSE (12)	ASGYQSSQKK(9)-CGDLVFAK(1)	4	7.56346e+13	7.65709e+13	2.40974e+13	15296989799322	NA	NA	4.9866e+13	4.59339e+13	1.01	0.63	NA	0.82	0.82	0.8200 ± 0.1900	0.268701	2	0.327684
P68369_347-P68369_336	TBA1A_MOUSE Tubulin alpha-1A chain OS=Mus musculus OX=10090 GN=Tuba1a PE=1 SV=1 | TBA1A_MOUSE Tubulin alpha-1A chain OS=Mus musculus OX=10090 GN=Tuba1a PE=1 SV=1	sp|P68373|TBA1C_MOUSE (347)-sp|P68373|TBA1C_MOUSE (336)/sp|P68373|TBA1C_MOUSE (347)-sp|P05214|TBA3_MOUSE (336)/sp|P68373|TBA1C_MOUSE (347)-sp|P68369|TBA1A_MOUSE (336)/sp|P68373|TBA1C_MOUSE (347)-sp|P05213|TBA1B_MOUSE (336)/sp|P05214|TBA3_MOUSE (347)-sp|P68373|TBA1C_MOUSE (336)/sp|P05214|TBA3_MOUSE (347)-sp|P05214|TBA3_MOUSE (336)/sp|P05214|TBA3_MOUSE (347)-sp|P68369|TBA1A_MOUSE (336)/sp|P05214|TB…	TIQFVDWCPTGFK(8)-DVNAAIATIKTK(10)	8	124015476132533	6.46489e+13	1.61817e+07	1.15742e+07	2.09033e+07	4.388e+07	2.09033e+07	4.388e+07	0.52	0.72	1.515	0.918333	0.825	0.9183 ± 0.3039	0.526316	3	0.573121
Q9CYN2_26-Q9CYN2_66	SPCS2_MOUSE Signal peptidase complex subunit 2 OS=Mus musculus OX=10090 GN=Spcs2 PE=1 SV=1 | SPCS2_MOUSE Signal peptidase complex subunit 2 OS=Mus musculus OX=10090 GN=Spcs2 PE=1 SV=1	sp|Q9CYN2|SPCS2_MOUSE (26)-sp|Q9CYN2|SPCS2_MOUSE (66)	SGGGGGSSGAGGGPSCGTSSSR(16)-KVLLEK(1)	4	NA	NA	3035774	5.28164e+06	1.14745e+13	9.67693e+12	6.50036e+06	5.72648e+06	NA	1.53049	0.465	0.997744	0.84	0.9977 ± 0.5327	0.753414	2	0.755117
Q61656_234-Q61656_33	DDX5_MOUSE Probable ATP-dependent RNA helicase DDX5 OS=Mus musculus OX=10090 GN=Ddx5 PE=1 SV=2 | DDX5_MOUSE Probable ATP-dependent RNA helicase DDX5 OS=Mus musculus OX=10090 GN=Ddx5 PE=1 SV=2	sp|Q61656|DDX5_MOUSE (234)-sp|Q61656|DDX5_MOUSE (33)	LIDFLECGK(7)-KFGNPGEK(1)	3	10409159	7.15979e+06	NA	NA	110620649380991	1.09125e+14	103828136545462	8.82559e+13	0.69	NA	0.98	0.835	0.85	0.8350 ± 0.1450	0.205061	2	0.245582
P05213_347-P05213_336	TBA1B_MOUSE Tubulin alpha-1B chain OS=Mus musculus OX=10090 GN=Tuba1b PE=1 SV=2 | TBA1B_MOUSE Tubulin alpha-1B chain OS=Mus musculus OX=10090 GN=Tuba1b PE=1 SV=2	sp|P68368|TBA4A_MOUSE (347)-sp|P68373|TBA1C_MOUSE (336)/sp|P68368|TBA4A_MOUSE (347)-sp|P05214|TBA3_MOUSE (336)/sp|P68368|TBA4A_MOUSE (347)-sp|P68369|TBA1A_MOUSE (336)/sp|P68368|TBA4A_MOUSE (347)-sp|P05213|TBA1B_MOUSE (336)/sp|P05213|TBA1B_MOUSE (347)-sp|P68373|TBA1C_MOUSE (336)/sp|P05213|TBA1B_MOUSE (347)-sp|P05214|TBA3_MOUSE (336)/sp|P05213|TBA1B_MOUSE (347)-sp|P68369|TBA1A_MOUSE (336)/sp|P05213…	SIQFVDWCPTGFK(8)-DVNAAIATIKTK(10)	11	NA	NA	2.21399e+07	1.42465e+07	2.34006e+07	1.66885e+07	2.28767e+07	1.6522e+07	NA	0.895	0.85	0.8725	0.85	0.8725 ± 0.0225	0.0318198	2	0.0364697
Q9Z110_149-Q9Z110_88	P5CS_MOUSE Delta-1-pyrroline-5-carboxylate synthase OS=Mus musculus OX=10090 GN=Aldh18a1 PE=1 SV=2 | P5CS_MOUSE Delta-1-pyrroline-5-carboxylate synthase OS=Mus musculus OX=10090 GN=Aldh18a1 PE=1 SV=2	sp|Q9Z110|P5CS_MOUSE (149)-sp|Q9Z110|P5CS_MOUSE (88)	QALHSGQNHLKEMAIPVLEAR(11)-GDECGLALGR(4)	1	NA	NA	3.93334e+06	3.35702e+06	NA	NA	3.93334e+06	3.35702e+06	NA	0.85	NA	0.85	0.85	0.8500 ± 0.0000	#DIV/0!	1	#DIV/0!
Q6NV83_65-Q6NV83_80	SR140_MOUSE U2 snRNP-associated SURP motif-containing protein OS=Mus musculus OX=10090 GN=U2surp PE=1 SV=3 | SR140_MOUSE U2 snRNP-associated SURP motif-containing protein OS=Mus musculus OX=10090 GN=U2surp PE=1 SV=3	sp|Q6NV83|SR140_MOUSE (65)-sp|Q6NV83|SR140_MOUSE (80)	ESLCDSPHQNLSR(4)-PLLENKLK(6)	2	NA	NA	3.39818e+13	2.699e+13	1.36039e+13	1.4872e+13	2.37928e+13	2.0931e+13	NA	0.79	0.91	0.85	0.85	0.8500 ± 0.0600	0.0848528	2	0.0998268
P20152_223-P20152_328	VIME_MOUSE Vimentin OS=Mus musculus OX=10090 GN=Vim PE=1 SV=3 | VIME_MOUSE Vimentin OS=Mus musculus OX=10090 GN=Vim PE=1 SV=3	sp|P20152|VIME_MOUSE (223)-sp|P20152|VIME_MOUSE (328)	KVESLQEEIAFLK(1)-QVQSLTCEVDALK(7)	14	5.5959e+13	4.98436e+13	219834972174448	222853757796993	1.34234e+07	1.02551e+07	6.92122e+13	5.8972e+13	1.12	0.975	0.76	0.951667	0.94	0.9517 ± 0.1046	0.181131	3	0.19033
Q8CG47_996-Q8CG48_893	SMC4_MOUSE Structural maintenance of chromosomes protein 4 OS=Mus musculus OX=10090 GN=Smc4 PE=1 SV=1 | SMC2_MOUSE Structural maintenance of chromosomes protein 2 OS=Mus musculus OX=10090 GN=Smc2 PE=1 SV=2	sp|Q8CG47|SMC4_MOUSE (996)-sp|Q8CG48|SMC2_MOUSE (893)	NLLQELKVIQENEHALQK(7)-CAEVAK(1)	4	6.88018e+06	0	2.33818e+13	2.14186e+13	2.45431e+06	4089683	4.9899e+06	3.50223e+06	0.000976562	0.93	1.67	0.866992	0.94	1.3000 ± 0.3700	0.836294	3	0.964592
Q8K1X4_42-Q8K1X4_36	NCKPL_MOUSE Nck-associated protein 1-like OS=Mus musculus OX=10090 GN=Nckap1l PE=1 SV=1 | NCKPL_MOUSE Nck-associated protein 1-like OS=Mus musculus OX=10090 GN=Nckap1l PE=1 SV=1	sp|Q8K1X4|NCKPL_MOUSE (42)-sp|Q8K1X4|NCKPL_MOUSE (36)	SKPPFLLEK(2)-TCSDSK(2)	1	NA	NA	2.78631e+12	2.65569e+12	NA	NA	2.78631e+12	2.65569e+12	NA	0.95	NA	0.95	0.95	0.9500 ± 0.0000	#DIV/0!	1	#DIV/0!
Q3UHX9_244-Q3UHX9_240	CI114_MOUSE Putative methyltransferase C9orf114 homolog OS=Mus musculus OX=10090 GN=Spout1 PE=1 SV=1 | CI114_MOUSE Putative methyltransferase C9orf114 homolog OS=Mus musculus OX=10090 GN=Spout1 PE=1 SV=1	sp|Q3UHX9|CI114_MOUSE (244)-sp|Q3UHX9|CI114_MOUSE (240)	TYKGTVVSSQDPR(3)-LNQQQLPECK(9)	1	NA	NA	NA	NA	8480655755961	8.01528e+12	8480655755961	8.01528e+12	NA	NA	0.95	0.95	0.95	0.9500 ± 0.0000	#DIV/0!	1	#DIV/0!
Q61656_207-Q61656_234	DDX5_MOUSE Probable ATP-dependent RNA helicase DDX5 OS=Mus musculus OX=10090 GN=Ddx5 PE=1 SV=2 | DDX5_MOUSE Probable ATP-dependent RNA helicase DDX5 OS=Mus musculus OX=10090 GN=Ddx5 PE=1 SV=2	sp|Q501J6|DDX17_MOUSE (205)-sp|Q61656|DDX5_MOUSE (234)/sp|Q61656|DDX5_MOUSE (207)-sp|Q61656|DDX5_MOUSE (234)	STCIYGGAPKGPQIR(10)-LIDFLECGK(7)	6	NA	NA	3.60538e+13	32807007730838	1.16028e+13	1.22163e+13	1.6788e+13	1.54616e+13	NA	1.1	0.95	1.025	1.025	1.0250 ± 0.0750	0.106066	2	0.103479
Q8R1F1_507-Q8R1F1_334	NIBA2_MOUSE Protein Niban 2 OS=Mus musculus OX=10090 GN=Niban2 PE=1 SV=2 | NIBA2_MOUSE Protein Niban 2 OS=Mus musculus OX=10090 GN=Niban2 PE=1 SV=2	sp|Q8R1F1|NIBA2_MOUSE (507)-sp|Q8R1F1|NIBA2_MOUSE (334)	KLAPTCK(1)-AEVCVR(4)	5	26496446822904	2.49862e+13	NA	NA	6402640	5.59174e+06	6402640	7.89425e+06	1.06	NA	0.87	0.965	1.04	0.9650 ± 0.0950	0.13435	2	0.139223
P51881_147-P51881_160	ADT2_MOUSE ADP/ATP translocase 2 OS=Mus musculus OX=10090 GN=Slc25a5 PE=1 SV=3 | ADT2_MOUSE ADP/ATP translocase 2 OS=Mus musculus OX=10090 GN=Slc25a5 PE=1 SV=3	sp|P51881|ADT2_MOUSE (147)-sp|P51881|ADT2_MOUSE (160)	LAADVGKAGAER(7)-GLGDCLVK(5)	3	8.93001e+12	9.32942e+12	NA	NA	NA	NA	8.93001e+12	9.32942e+12	1.04	NA	NA	1.04	1.04	1.0400 ± 0.0000	#DIV/0!	1	#DIV/0!
P35700_173-P35700_120	PRDX1_MOUSE Peroxiredoxin-1 OS=Mus musculus OX=10090 GN=Prdx1 PE=1 SV=1 | PRDX1_MOUSE Peroxiredoxin-1 OS=Mus musculus OX=10090 GN=Prdx1 PE=1 SV=1	sp|P35700|PRDX1_MOUSE (173)-sp|P35700|PRDX1_MOUSE (120)	HGEVCPAGWKPGSDTIKPDVNK(5)-TIAQDYGVLKADEGISFR(10)	2	9.06207e+06	12582601	NA	NA	1.07867e+07	8.39174e+06	9.92438e+06	1.04872e+07	1.39	NA	0.78	1.085	1.085	1.0850 ± 0.3050	0.431335	2	0.397544
Q8R3C0_325-Q8R3C0_41	MCMBP_MOUSE Mini-chromosome maintenance complex-binding protein OS=Mus musculus OX=10090 GN=Mcmbp PE=1 SV=1 | MCMBP_MOUSE Mini-chromosome maintenance complex-binding protein OS=Mus musculus OX=10090 GN=Mcmbp PE=1 SV=1	sp|Q8R3C0|MCMBP_MOUSE (325)-sp|Q8R3C0|MCMBP_MOUSE (41)	LQHINPLLPTCLNK(11)-LKENNAPK(2)	5	8.3929e+06	1.14098e+07	NA	NA	4.05087e+06	4.40915e+06	4.05087e+06	4.40915e+06	1.47	NA	1.09	1.28	1.09	1.2800 ± 0.1900	0.268701	2	0.209922
Q60864_78-Q60864_62	STIP1_MOUSE Stress-induced-phosphoprotein 1 OS=Mus musculus OX=10090 GN=Stip1 PE=1 SV=1 | STIP1_MOUSE Stress-induced-phosphoprotein 1 OS=Mus musculus OX=10090 GN=Stip1 PE=1 SV=1	sp|Q60864|STIP1_MOUSE (78)-sp|Q60864|STIP1_MOUSE (62)	KAAALEFLNR(1)-AYEDGCK(6)	8	5.08343e+13	5.85967e+13	3.93083e+06	1.45406e+07	NA	NA	2.39202e+13	1.9906e+13	1.15	1.12	NA	1.135	1.135	1.1350 ± 0.0150	0.0212132	2	0.01869
Q8CGC7_744-Q8CGC7_794	SYEP_MOUSE Bifunctional glutamate/proline--tRNA ligase OS=Mus musculus OX=10090 GN=Eprs1 PE=1 SV=4 | SYEP_MOUSE Bifunctional glutamate/proline--tRNA ligase OS=Mus musculus OX=10090 GN=Eprs1 PE=1 SV=4	sp|Q8CGC7|SYEP_MOUSE (744)-sp|Q8CGC7|SYEP_MOUSE (794)	ERPAPAVSSTCATAEDSSVLYSR(11)-EKTGQEYKPGNPSAAAVQTVSTK(2)	7	292840786589096	256645292861719	8.6653e+06	1.74312e+07	1.55522e+07	1.05082e+07	1.55522e+07	2.83796e+07	1.14	2.015	0.86	1.33833	1.14	1.3383 ± 0.3479	0.602502	3	0.450188
P70460_332-P70460_307	VASP_MOUSE Vasodilator-stimulated phosphoprotein OS=Mus musculus OX=10090 GN=Vasp PE=1 SV=4 | VASP_MOUSE Vasodilator-stimulated phosphoprotein OS=Mus musculus OX=10090 GN=Vasp PE=1 SV=4	sp|P70460|VASP_MOUSE (332)-sp|P70460|VASP_MOUSE (307)	SSSSVTTSEAHPSTPCSSDDSDLER(16)-RPWEKNSTTLPR(5)	3	NA	NA	13221733	5.15138e+06	1.25369e+06	4.23445e+06	2.50737e+06	5.05209e+06	NA	0.39	513.005	256.697	1.2	256.6975 ± 256.3075	362.474	2	1.41206
P35700_173-P35700_197	PRDX1_MOUSE Peroxiredoxin-1 OS=Mus musculus OX=10090 GN=Prdx1 PE=1 SV=1 | PRDX1_MOUSE Peroxiredoxin-1 OS=Mus musculus OX=10090 GN=Prdx1 PE=1 SV=1	sp|P35700|PRDX1_MOUSE (173)-sp|P35700|PRDX1_MOUSE (197)	HGEVCPAGWKPGSDTIKPDVNK(5)-EYFSKQK(5)	2	NA	NA	5.43246e+06	8.08098e+06	5.03975e+06	4.92375e+06	5.23611e+06	6.50237e+06	NA	1.49	0.98	1.235	1.235	1.2350 ± 0.2550	0.360624	2	0.292004
Q64337_113-Q64337_13	SQSTM_MOUSE Sequestosome-1 OS=Mus musculus OX=10090 GN=Sqstm1 PE=1 SV=1 | SQSTM_MOUSE Sequestosome-1 OS=Mus musculus OX=10090 GN=Sqstm1 PE=1 SV=1	sp|Q64337|SQSTM_MOUSE (113)-sp|Q64337|SQSTM_MOUSE (13)	EHRPPCAQEAPR(6)-AYLLGKEEATR(6)	3	111799983676257	4.51784e+13	2.77472e+13	2.38824e+13	NA	NA	4.1566e+13	3.28362e+13	2.47	1.1	NA	1.785	1.27	1.7850 ± 0.6850	0.968736	2	0.542709
P35700_173-P35700_136	PRDX1_MOUSE Peroxiredoxin-1 OS=Mus musculus OX=10090 GN=Prdx1 PE=1 SV=1 | PRDX1_MOUSE Peroxiredoxin-1 OS=Mus musculus OX=10090 GN=Prdx1 PE=1 SV=1	sp|P35700|PRDX1_MOUSE (173)-sp|P35700|PRDX1_MOUSE (136)	HGEVCPAGWKPGSDTIKPDVNK(5)-GLFIIDDKGILR(8)	1	NA	NA	9892599	1.30232e+07	NA	NA	9892599	1.30232e+07	NA	1.32	NA	1.32	1.32	1.3200 ± 0.0000	#DIV/0!	1	#DIV/0!
Q31125_288-Q31125_276	S39A7_MOUSE Zinc transporter SLC39A7 OS=Mus musculus OX=10090 GN=Slc39a7 PE=1 SV=2 | S39A7_MOUSE Zinc transporter SLC39A7 OS=Mus musculus OX=10090 GN=Slc39a7 PE=1 SV=2	sp|Q31125|S39A7_MOUSE (288)-sp|Q31125|S39A7_MOUSE (276)	EKPSTEEEKEVGGLR(9)-HECSSK(3)	1	NA	NA	4.95032e+06	7.30619e+06	NA	NA	4.95032e+06	7.30619e+06	NA	1.48	NA	1.48	1.48	1.4800 ± 0.0000	#DIV/0!	1	#DIV/0!
Q8BH74_645-Q8BH74_699	NU107_MOUSE Nuclear pore complex protein Nup107 OS=Mus musculus OX=10090 GN=Nup107 PE=1 SV=1 | NU107_MOUSE Nuclear pore complex protein Nup107 OS=Mus musculus OX=10090 GN=Nup107 PE=1 SV=1	sp|Q8BH74|NU107_MOUSE (645)-sp|Q8BH74|NU107_MOUSE (699)	TVVENICK(7)-KFLALK(1)	1	NA	NA	NA	NA	2.83603e+06	4.57082e+06	2.83603e+06	4.57082e+06	NA	NA	1.61	1.61	1.61	1.6100 ± 0.0000	#DIV/0!	1	#DIV/0!
Q6NZJ6_666-Q6NZJ6_650	IF4G1_MOUSE Eukaryotic translation initiation factor 4 gamma 1 OS=Mus musculus OX=10090 GN=Eif4g1 PE=1 SV=1 | IF4G1_MOUSE Eukaryotic translation initiation factor 4 gamma 1 OS=Mus musculus OX=10090 GN=Eif4g1 PE=1 SV=1	sp|Q6NZJ6|IF4G1_MOUSE (666)-sp|Q6NZJ6|IF4G1_MOUSE (650)	LPGINCGPDFTPSFANLGR(6)-ANKTPLR(3)	4	NA	NA	3.63419e+14	247329770908457	1.03036e+07	6.35017e+06	1.18938e+07	6.35017e+06	NA	0.340488	1.33049	0.835488	1.67	0.8355 ± 0.4950	0.700036	2	0.837876
P20152_235-P20152_328	VIME_MOUSE Vimentin OS=Mus musculus OX=10090 GN=Vim PE=1 SV=3 | VIME_MOUSE Vimentin OS=Mus musculus OX=10090 GN=Vim PE=1 SV=3	sp|P20152|VIME_MOUSE (235)-sp|P20152|VIME_MOUSE (328)	VESLQEEIAFLKK(12)-QVQSLTCEVDALK(7)	4	2.99727e+06	4.73398e+06	1.05488e+07	1.07662e+07	5.78842e+06	1.15971e+07	5.78842e+06	1.11817e+07	1.58	1.02	2	1.53333	1.79	1.5333 ± 0.2839	0.491664	3	0.32065
P60843_146-Q9JLV5_636	IF4A1_MOUSE Eukaryotic initiation factor 4A-I OS=Mus musculus OX=10090 GN=Eif4a1 PE=1 SV=1 | CUL3_MOUSE Cullin-3 OS=Mus musculus OX=10090 GN=Cul3 PE=1 SV=1	sp|P60843|IF4A1_MOUSE (146)-sp|Q9JLV5|CUL3_MOUSE (636)	AEVQKLQMEAPHIIVGTPGR(5)-ALQSLACGK(7)	2	1.92721e+06	6.44447e+06	NA	NA	4.01315e+06	5.83272e+06	2.97018e+06	6.1386e+06	3.34	NA	1.45	2.395	2.395	2.3950 ± 0.9450	1.33643	2	0.558009
Q8VDD5_91-Q8VDD5_74	MYH9_MOUSE Myosin-9 OS=Mus musculus OX=10090 GN=Myh9 PE=1 SV=4 | MYH9_MOUSE Myosin-9 OS=Mus musculus OX=10090 GN=Myh9 PE=1 SV=4	sp|Q61879|MYH10_MOUSE (95)-sp|Q8VDD5|MYH9_MOUSE (74)/sp|Q8VDD5|MYH9_MOUSE (91)-sp|Q8VDD5|MYH9_MOUSE (74)	VEDMAELTCLNEASVLHNLK(9)-VNKDDIQKMNPPK(8)	11	9.54368e+13	9.56486e+13	6.96012e+06	1.94608e+07	4.62124e+06	9.71356e+06	6.96012e+06	1.73746e+07	0.985	2.8	3.41	2.39833	2.8	2.3983 ± 0.7283	1.26141	3	0.525953
P97792_162-P14231_276	CXAR_MOUSE Coxsackievirus and adenovirus receptor homolog OS=Mus musculus OX=10090 GN=Cxadr PE=1 SV=1 | AT1B2_MOUSE Sodium/potassium-transporting ATPase subunit beta-2 OS=Mus musculus OX=10090 GN=Atp1b2 PE=1 SV=2	sp|P97792|CXAR_MOUSE (162)-sp|P14231|AT1B2_MOUSE (276)	LKCEPK(3)-DKFAGR(2)	1	NA	NA	1.02518e+06	3.24575e+06	NA	NA	1.02518e+06	3.24575e+06	NA	3.17	NA	3.17	3.17	3.1700 ± 0.0000	#DIV/0!	1	#DIV/0!
Q9QUJ7_552-Q9QUJ7_500	ACSL4_MOUSE Long-chain-fatty-acid--CoA ligase 4 OS=Mus musculus OX=10090 GN=Acsl4 PE=1 SV=2 | ACSL4_MOUSE Long-chain-fatty-acid--CoA ligase 4 OS=Mus musculus OX=10090 GN=Acsl4 PE=1 SV=2	sp|Q9QUJ7|ACSL4_MOUSE (552)-sp|Q9QUJ7|ACSL4_MOUSE (500)	WFCTGDIGEFHPDGCLQIIDR(3)-LKDWQEGGYTVHDKPNPR(2)	2	NA	NA	NA	NA	5.27961e+06	1.5388e+07	5.27961e+06	1.5388e+07	NA	NA	3.41	3.41	3.41	3.4100 ± 0.0000	#DIV/0!	1	#DIV/0!
P62918_46-Q9D1R9_46	RL8_MOUSE 60S ribosomal protein L8 OS=Mus musculus OX=10090 GN=Rpl8 PE=1 SV=2 | RL34_MOUSE 60S ribosomal protein L34 OS=Mus musculus OX=10090 GN=Rpl34 PE=1 SV=2	sp|P62918|RL8_MOUSE (46)-sp|Q9D1R9|RL34_MOUSE (46)	GIVKDIIHDPGR(4)-SACGVCPGR(3)	1	3.721e+06	1.36712e+07	NA	NA	NA	NA	3.721e+06	1.36712e+07	3.67	NA	NA	3.67	3.67	3.6700 ± 0.0000	#DIV/0!	1	#DIV/0!
Q9R0Q7_58-Q9R0Q7_33	TEBP_MOUSE Prostaglandin E synthase 3 OS=Mus musculus OX=10090 GN=Ptges3 PE=1 SV=1 | TEBP_MOUSE Prostaglandin E synthase 3 OS=Mus musculus OX=10090 GN=Ptges3 PE=1 SV=1	sp|Q9R0Q7|TEBP_MOUSE (58)-sp|Q9R0Q7|TEBP_MOUSE (33)	HLNEIDLFHCIDPNDSK(10)-DVNVNFEKSK(8)	4	3.14166e+13	2.31478e+13	1.75627e+06	9.85695e+06	NA	NA	1.78458e+06	9.85695e+06	2.79	5.61	NA	4.2	4.915	4.2000 ± 1.4100	1.99404	2	0.474772
P34022_132-Q5DTW7_1047	RANG_MOUSE Ran-specific GTPase-activating protein OS=Mus musculus OX=10090 GN=Ranbp1 PE=1 SV=2 | RESF1_MOUSE Retroelement silencing factor 1 OS=Mus musculus OX=10090 GN=Resf1 PE=1 SV=2	sp|P34022|RANG_MOUSE (132)-sp|Q5DTW7|RESF1_MOUSE (1047)	AWVWNTHADFADECPK(14)-KGNFKIR(5)	1	NA	NA	NA	NA	1.82868e+06	2.25025e+07	1.82868e+06	2.25025e+07	NA	NA	12.31	12.31	12.31	12.3100 ± 0.0000	#DIV/0!	1	#DIV/0!
P20108_230-P20108_254	PRDX3_MOUSE Thioredoxin-dependent peroxide reductase, mitochondrial OS=Mus musculus OX=10090 GN=Prdx3 PE=1 SV=1 | PRDX3_MOUSE Thioredoxin-dependent peroxide reductase, mitochondrial OS=Mus musculus OX=10090 GN=Prdx3 PE=1 SV=1	sp|P20108|PRDX3_MOUSE (230)-sp|P20108|PRDX3_MOUSE (254)	AFQFVETHGEVCPANWTPESPTIKPSPTASK(12)-EYFEKVHQ(5)	1	NA	NA	NA	NA	0	9.32815e+06	0	9.32815e+06	NA	NA	20	20	20	NA	#DIV/0!	1	#DIV/0!
Q8VBW5_535-Q8VBW5_709	BBX_MOUSE HMG box transcription factor BBX OS=Mus musculus OX=10090 GN=Bbx PE=1 SV=2 | BBX_MOUSE HMG box transcription factor BBX OS=Mus musculus OX=10090 GN=Bbx PE=1 SV=2	sp|Q8VBW5|BBX_MOUSE (535)-sp|Q8VBW5|BBX_MOUSE (709)	EKKVSK(3)-CVSTPR(1)	1	0	1.19877e+06	NA	NA	NA	NA	0	1.19877e+06	20	NA	NA	20	20	NA	#DIV/0!	1	#DIV/0!
P80316_253-P80316_282	TCPE_MOUSE T-complex protein 1 subunit epsilon OS=Mus musculus OX=10090 GN=Cct5 PE=1 SV=1 | TCPE_MOUSE T-complex protein 1 subunit epsilon OS=Mus musculus OX=10090 GN=Cct5 PE=1 SV=1	sp|P80316|TCPE_MOUSE (253)-sp|P80316|TCPE_MOUSE (282)	IAILTCPFEPPKPK(6)-YEKEKFEEMIK(3)	1	NA	NA	1.04969e+07	0	NA	NA	1.04969e+07	0	NA	0.000976562	NA	0.000976562	NA	NA	#DIV/0!	1	#DIV/0!

## Sheet: 0H-Loop
Leading_AA_pair	Description	AA_pairs	Peptides	Spectra_Count	Intensity_L_R1	Intensity_H_R1	Intensity_L_R2	Intensity_H_R2	Intensity_L_R3	Intensity_H_R3	Intensity_L_All	Intensity_H_All	Ratio_R1	Ratio_R2	Ratio_R3	Average_Ratio_All	Median_Ratio_All	Median_Ratio_All_SEM	SD_Ratio_All	Repeats	CV
Q6VY05_276-Q6VY05_277	DND1_MOUSE Dead end protein homolog 1 OS=Mus musculus OX=10090 GN=Dnd1 PE=1 SV=1	sp|Q6VY05|DND1_MOUSE (276)(277)	AALQLLCQRMKLGSPVFLTKCLGTGPAGWHR(20)(21)	1	0	6.4285e+06	NA	NA	NA	NA	0	6.4285e+06	20	NA	NA	20	20	NA	#DIV/0!	1	#DIV/0!
Q01853_695-Q01853_696	TERA_MOUSE Transitional endoplasmic reticulum ATPase OS=Mus musculus OX=10090 GN=Vcp PE=1 SV=4	sp|Q01853|TERA_MOUSE (695)(696)	ACKLAIR(2)(3)	3	3.29743e+13	3.28218e+13	NA	NA	7.53155e+13	5.87148e+13	7.53155e+13	5.87148e+13	512.5	NA	0.78	256.64	0.78	256.6400 ± 255.8600	361.841	2	1.40992
P42932_149-P42932_152	TCPQ_MOUSE T-complex protein 1 subunit theta OS=Mus musculus OX=10090 GN=Cct8 PE=1 SV=3	sp|P42932|TCPQ_MOUSE (149)(152)	AHEILPELVCCSAKNLR(11)(14)	12	162995702897899	124219723445959	1.88569e+13	2.00787e+13	5.4542e+13	9.33508e+13	5.4542e+13	9.33508e+13	1	1.205	0.58	0.928333	0.58	0.9283 ± 0.1839	0.318604	3	0.3432
Q689Z5_440-Q689Z5_443	SBNO1_MOUSE Protein strawberry notch homolog 1 OS=Mus musculus OX=10090 GN=Sbno1 PE=1 SV=2	sp|Q689Z5|SBNO1_MOUSE (440)(443)	AKNLCPVGSSK(2)(5)	1	9.10019e+12	8.91974e+12	NA	NA	NA	NA	9.10019e+12	8.91974e+12	1.02	NA	NA	1.02	1.02	1.0200 ± 0.0000	#DIV/0!	1	#DIV/0!
P59325_55-P59325_59	IF5_MOUSE Eukaryotic translation initiation factor 5 OS=Mus musculus OX=10090 GN=Eif5 PE=1 SV=1	sp|P59325|IF5_MOUSE (55)(59)	ALNRPPTYPTKYFGCELGAQTQFDVK(11)(15)	2	250067439649005	9.29064e+13	NA	NA	9912338572925910	155717629167382	5081203006287458	1.24312e+14	2.69	NA	63.66	33.175	33.175	33.1750 ± 30.4850	43.1123	2	1.29954
P62983_149-P62983_152	RS27A_MOUSE Ubiquitin-40S ribosomal protein S27a OS=Mus musculus OX=10090 GN=Rps27a PE=1 SV=2	sp|P62983|RS27A_MOUSE (149)(152)	CCLTYCFNKPEDK(6)(9)	1	1.66064e+13	1.248e+13	NA	NA	NA	NA	1.66064e+13	1.248e+13	1.33	NA	NA	1.33	1.33	1.3300 ± 0.0000	#DIV/0!	1	#DIV/0!
Q9D0E1_671-Q9D0E1_675	HNRPM_MOUSE Heterogeneous nuclear ribonucleoprotein M OS=Mus musculus OX=10090 GN=Hnrnpm PE=1 SV=3	sp|Q9D0E1|HNRPM_MOUSE (671)(675)	DKFNECGHVLYADIK(2)(6)	5	3.88545e+12	4147740580708	NA	NA	3.02819e+12	2.41978e+12	3.02819e+12	2.41978e+12	0.93	NA	0.8	0.865	0.8	0.8650 ± 0.0650	0.0919239	2	0.10627
Q3TVA9_1052-Q3TVA9_1053	CC136_MOUSE Coiled-coil domain-containing protein 136 OS=Mus musculus OX=10090 GN=Ccdc136 PE=1 SV=2	sp|Q3TVA9|CC136_MOUSE (1052)(1053)	DLCKLATNPAADPRAEPEPTEDEEENFEEYREGEDESCEAAEEGNPLK(3)(4)	1	NA	NA	1.03129e+07	1.35713e+07	NA	NA	1.03129e+07	1.35713e+07	NA	1.32	NA	1.32	1.32	1.3200 ± 0.0000	#DIV/0!	1	#DIV/0!
Q9EQ61_113-Q9EQ61_115	PESC_MOUSE Pescadillo homolog OS=Mus musculus OX=10090 GN=Pes1 PE=1 SV=1	sp|Q9EQ61|PESC_MOUSE (113)(115)	DNKPCYKLDHIVK(5)(7)	2	1.98621e+13	1.96575e+13	NA	NA	NA	NA	NA	NA	0.905	NA	NA	0.905	0.905	0.9050 ± 0.0000	#DIV/0!	1	#DIV/0!
A2ASS6_6709-A2ASS6_6710	TITIN_MOUSE Titin OS=Mus musculus OX=10090 GN=Ttn PE=1 SV=1	sp|A2ASS6|TITIN_MOUSE (6709)(6710)	DTGGVLGTSCILECKVAGSSPISIAWFHEK(14)(15)	1	5.60045e+06	1.24409e+07	NA	NA	NA	NA	5.60045e+06	1.24409e+07	2.22	NA	NA	2.22	2.22	2.2200 ± 0.0000	#DIV/0!	1	#DIV/0!
Q60932_237-Q60932_245	VDAC1_MOUSE Voltage-dependent anion-selective channel protein 1 OS=Mus musculus OX=10090 GN=Vdac1 PE=1 SV=3	sp|Q60932|VDAC1_MOUSE (237)(245)	FGIAAKYQVDPDACFSAK(6)(14)	1	NA	NA	8.22476e+06	1.97271e+06	NA	NA	8.22476e+06	1.97271e+06	NA	0.24	NA	0.24	0.24	0.2400 ± 0.0000	#DIV/0!	1	#DIV/0!
Q8K224_658-Q8K224_662	NAT10_MOUSE RNA cytidine acetyltransferase OS=Mus musculus OX=10090 GN=Nat10 PE=1 SV=1	sp|Q8K224|NAT10_MOUSE (658)(662)	FPCLEEKVLETPQEIR(3)(7)	2	4.6967e+12	4.43514e+12	NA	NA	NA	NA	NA	NA	1.06	NA	NA	1.06	1.06	1.0600 ± 0.0000	#DIV/0!	1	#DIV/0!
Q8BH69_27-Q8BH69_31	SPS1_MOUSE Selenide, water dikinase 1 OS=Mus musculus OX=10090 GN=Sephs1 PE=1 SV=1	sp|Q8BH69|SPS1_MOUSE (27)(31)	FTELKGTGCK(5)(9)	2	7.46385e+12	5.70084e+12	NA	NA	NA	NA	NA	NA	2.4	NA	NA	2.4	2.4	2.4000 ± 0.0000	#DIV/0!	1	#DIV/0!
O08784_465-O08784_468	TCOF_MOUSE Treacle protein OS=Mus musculus OX=10090 GN=Tcof1 PE=1 SV=1	sp|O08784|TCOF_MOUSE (465)(468)	GANLPCPGKVGSAALR(6)(9)	1	126432001414083	121685038923730	NA	NA	NA	NA	126432001414083	121685038923730	0.96	NA	NA	0.96	0.96	0.9600 ± 0.0000	#DIV/0!	1	#DIV/0!
Q3TWF6_451-Q3TWF6_455	WDR70_MOUSE WD repeat-containing protein 70 OS=Mus musculus OX=10090 GN=Wdr70 PE=1 SV=1	sp|Q3TWF6|WDR70_MOUSE (451)(455)	GCGSGKLVFLER(2)(6)	3	1.8899e+13	1.8716e+13	NA	NA	NA	NA	NA	NA	0.99	NA	NA	0.99	0.99	0.9900 ± 0.0000	#DIV/0!	1	#DIV/0!
P62141_21-P62141_25	PP1B_MOUSE Serine/threonine-protein phosphatase PP1-beta catalytic subunit OS=Mus musculus OX=10090 GN=Ppp1cb PE=1 SV=3	sp|P62141|PP1B_MOUSE (21)(25)	GCRPGKIVQMTEAEVR(2)(6)	1	NA	NA	NA	NA	2.367e+06	3.41466e+07	2.367e+06	3.41466e+07	NA	NA	14.43	14.43	14.43	14.4300 ± 0.0000	#DIV/0!	1	#DIV/0!
E9PVA8_2255-E9PVA8_2258	GCN1_MOUSE eIF-2-alpha kinase activator GCN1 OS=Mus musculus OX=10090 GN=Gcn1 PE=1 SV=1	sp|E9PVA8|GCN1_MOUSE (2255)(2258)	GEHVPGFCLPKR(8)(11)	1	1.05979e+06	1.30581e+06	NA	NA	NA	NA	1.05979e+06	1.30581e+06	1.23	NA	NA	1.23	1.23	1.2300 ± 0.0000	#DIV/0!	1	#DIV/0!
Q61990_118-Q61990_119	PCBP2_MOUSE Poly(rC)-binding protein 2 OS=Mus musculus OX=10090 GN=Pcbp2 PE=1 SV=1	sp|P60335|PCBP1_MOUSE (118)(119)/sp|Q61990|PCBP2_MOUSE (118)(119)	GGCKIKEIR(3)(4)	2	6.42802e+13	6.24612e+13	NA	NA	NA	NA	NA	NA	0.96	NA	NA	0.96	0.96	0.9600 ± 0.0000	#DIV/0!	1	#DIV/0!
Q8BXV2_218-Q8BXV2_225	BRI3B_MOUSE BRI3-binding protein OS=Mus musculus OX=10090 GN=Bri3bp PE=1 SV=1	sp|Q8BXV2|BRI3B_MOUSE (218)(225)	GSPGGLCSPSVEEKLEHLENQVR(7)(14)	2	6.15509e+06	6.59293e+06	1.76641e+06	6.84858e+06	NA	NA	3.96075e+06	6.72076e+06	1.07	3.88	NA	2.475	2.475	2.4750 ± 1.4050	1.98697	2	0.802816
P51881_257-P51881_260	ADT2_MOUSE ADP/ATP translocase 2 OS=Mus musculus OX=10090 GN=Slc25a5 PE=1 SV=3	sp|P51881|ADT2_MOUSE (257)(260)	GTDIMYTGTLDCWRKIAR(12)(15)	2	6.17766e+06	6185251	NA	NA	NA	NA	NA	NA	1	NA	NA	1	1	1.0000 ± 0.0000	#DIV/0!	1	#DIV/0!
P99029_96-P99029_98	PRDX5_MOUSE Peroxiredoxin-5, mitochondrial OS=Mus musculus OX=10090 GN=Prdx5 PE=1 SV=2	sp|P99029|PRDX5_MOUSE (96)(98)	GVLFGVPGAFTPGCSKTHLPGFVEQAGALK(14)(16)	1	2.35537e+13	28766501963373	NA	NA	NA	NA	2.35537e+13	28766501963373	1.22	NA	NA	1.22	1.22	1.2200 ± 0.0000	#DIV/0!	1	#DIV/0!
Q91V92_620-Q91V92_623	ACLY_MOUSE ATP-citrate synthase OS=Mus musculus OX=10090 GN=Acly PE=1 SV=1	sp|Q91V92|ACLY_MOUSE (620)(623)	GVTIIGPATVGGIKPGCFK(14)(17)	4	2.99693e+06	5.07373e+06	NA	NA	1.14291e+07	1.37436e+07	1.14291e+07	1.37436e+07	1.69	NA	1.2	1.445	1.2	1.4450 ± 0.2450	0.346482	2	0.23978
P35700_173-P35700_178	PRDX1_MOUSE Peroxiredoxin-1 OS=Mus musculus OX=10090 GN=Prdx1 PE=1 SV=1	sp|P35700|PRDX1_MOUSE (173)(178)	HGEVCPAGWKPGSDTIKPDVNK(5)(10)/HGEVCPAGWKPGSDTIKPDVNKSK(5)(10)	63	6.5633e+13	6.03721e+13	3.62444e+13	3.12612e+13	1.92266e+13	1.53332e+13	NA	NA	1.17	1.13	1.1	1.13333	1.13	1.1333 ± 0.0203	0.0351188	3	0.0309872
P35700_173-P35700_185	PRDX1_MOUSE Peroxiredoxin-1 OS=Mus musculus OX=10090 GN=Prdx1 PE=1 SV=1	sp|P35700|PRDX1_MOUSE (173)(185)	HGEVCPAGWKPGSDTIKPDVNKSK(5)(17)/HGEVCPAGWKPGSDTIKPDVNK(5)(17)	2	204008017896395	143789781474872	NA	NA	NA	NA	NA	NA	1.425	NA	NA	1.425	1.425	1.4250 ± 0.0000	#DIV/0!	1	#DIV/0!
P35700_173-P35700_190	PRDX1_MOUSE Peroxiredoxin-1 OS=Mus musculus OX=10090 GN=Prdx1 PE=1 SV=1	sp|P35700|PRDX1_MOUSE (173)(190)	HGEVCPAGWKPGSDTIKPDVNKSK(5)(22)	2	492541271125678	366500378353134	473777041849160	503742746093004	NA	NA	483159156487419	435121562223069	1.34	1.06	NA	1.2	1.2	1.2000 ± 0.1400	0.19799	2	0.164992
Q8CI11_230-Q8CI11_232	GNL3_MOUSE Guanine nucleotide-binding protein-like 3 OS=Mus musculus OX=10090 GN=Gnl3 PE=1 SV=2	sp|Q8CI11|GNL3_MOUSE (230)(232)	ICCGKEALWK(3)(5)	2	2.30275e+13	1.96151e+13	NA	NA	NA	NA	NA	NA	1.175	NA	NA	1.175	1.175	1.1750 ± 0.0000	#DIV/0!	1	#DIV/0!
P19253_190-P19253_191	RL13A_MOUSE 60S ribosomal protein L13a OS=Mus musculus OX=10090 GN=Rpl13a PE=1 SV=4	sp|P19253|RL13A_MOUSE (190)(191)	ICKFTEVLK(2)(3)	6	4.49046e+13	4.1763e+13	NA	NA	NA	NA	NA	NA	1.05	NA	NA	1.05	1.05	1.0500 ± 0.0000	#DIV/0!	1	#DIV/0!
Q60973_116-Q60973_119	RBBP7_MOUSE Histone-binding protein RBBP7 OS=Mus musculus OX=10090 GN=Rbbp7 PE=1 SV=1	sp|Q60973|RBBP7_MOUSE (116)(119)	IECEIKINHEGEVNR(3)(6)	6	203676701724160	168467477196695	162460058247807	185400726558334	2.39401e+13	2.30703e+13	203676701724160	168467477196695	1.21	0.88	0.985	1.025	1.21	1.0250 ± 0.0973	0.168597	3	0.164485
Q921J4_95-Q921J4_100	UBE2S_MOUSE Ubiquitin-conjugating enzyme E2 S OS=Mus musculus OX=10090 GN=Ube2s PE=1 SV=1	sp|Q921J4|UBE2S_MOUSE (95)(100)	IFHPNVGPNGEICVNVLKR(13)(18)	1	1.68588e+13	13015839414973	NA	NA	NA	NA	1.68588e+13	13015839414973	1.3	NA	NA	1.3	1.3	1.3000 ± 0.0000	#DIV/0!	1	#DIV/0!
E9Q555_4675-E9Q555_4680	RN213_MOUSE E3 ubiquitin-protein ligase RNF213 OS=Mus musculus OX=10090 GN=Rnf213 PE=1 SV=3	sp|E9Q555|RN213_MOUSE (4675)(4680)	IIYGDPATFLPHLPQKSIIHCSK(16)(21)	2	NA	NA	2.68828e+06	3.58417e+06	7.72557e+06	1.60754e+06	5.20692e+06	2595853	NA	1.33	0.21	0.77	0.77	0.7700 ± 0.5600	0.79196	2	1.02852
P86048_101-P86048_105	RL10L_MOUSE 60S ribosomal protein L10-like OS=Mus musculus OX=10090 GN=Rpl10l PE=2 SV=1	sp|P86048|RL10L_MOUSE (101)(105)/sp|Q6ZWV3|RL10_MOUSE (101)(105)	INKMLSCAGADR(3)(7)	2	2623618001698465	2434668561789030	NA	NA	NA	NA	NA	NA	0.925	NA	NA	0.925	0.925	0.9250 ± 0.0000	#DIV/0!	1	#DIV/0!
P46061_502-P46061_506	RAGP1_MOUSE Ran GTPase-activating protein 1 OS=Mus musculus OX=10090 GN=Rangap1 PE=1 SV=2	sp|P46061|RAGP1_MOUSE (502)(506)	KAFSCSSFNSNTFLTR(1)(5)	2	1.78329e+06	9.25001e+06	NA	NA	5.00325e+06	1.25326e+06	3.39327e+06	5.25164e+06	5.19	NA	0.25	2.72	2.72	2.7200 ± 2.4700	3.49311	2	1.28423
O08808_1207-O08808_1210	DIAP1_MOUSE Protein diaphanous homolog 1 OS=Mus musculus OX=10090 GN=Diaph1 PE=1 SV=1	sp|O08808|DIAP1_MOUSE (1207)(1210)	KAGCAVTSLLASELTK(1)(4)	1	1.85965e+12	1.59863e+12	NA	NA	NA	NA	1.85965e+12	1.59863e+12	0.86	NA	NA	0.86	0.86	0.8600 ± 0.0000	#DIV/0!	1	#DIV/0!
P18760_34-P18760_39	COF1_MOUSE Cofilin-1 OS=Mus musculus OX=10090 GN=Cfl1 PE=1 SV=3	sp|P18760|COF1_MOUSE (34)(39)	KAVLFCLSEDKK(1)(6)/KAVLFCLSEDK(1)(6)	14	2.43586e+13	2.0296e+13	2.08881e+13	1.30801e+13	6.60786e+13	7.96675e+13	6.60786e+13	7.96675e+13	0.95	1.54	1.21	1.23333	1.21	1.2333 ± 0.1707	0.295691	3	0.23975
O89053_344-O89053_345	COR1A_MOUSE Coronin-1A OS=Mus musculus OX=10090 GN=Coro1a PE=1 SV=5	sp|O89053|COR1A_MOUSE (344)(345)	KCEPIAMTVPRKSDLFQEDLYPPTAGPDPALTAEEWLGGR(1)(2)	1	0	5.37439e+06	NA	NA	NA	NA	0	5.37439e+06	20	NA	NA	20	20	NA	#DIV/0!	1	#DIV/0!
Q8BWA5_582-Q8BWA5_586	KLH31_MOUSE Kelch-like protein 31 OS=Mus musculus OX=10090 GN=Klhl31 PE=1 SV=1	sp|Q8BWA5|KLH31_MOUSE (582)(586)	KCIQCFNPELNEWTEDDELPEATVGVSCCTLAMPNSVSRESR(1)(5)	1	8531498	2.06334e+06	NA	NA	NA	NA	8531498	2.06334e+06	0.24	NA	NA	0.24	0.24	0.2400 ± 0.0000	#DIV/0!	1	#DIV/0!
Q91V41_35-Q91V41_40	RAB14_MOUSE Ras-related protein Rab-14 OS=Mus musculus OX=10090 GN=Rab14 PE=1 SV=3	sp|Q91V41|RAB14_MOUSE (35)(40)	KFMADCPHTIGVEFGTR(1)(6)	8	1.20898e+14	114690473604608	2.27013e+14	218616202426800	3.28756e+06	6.78786e+06	NA	NA	2.17	1.04	2.02	1.74333	2.02	1.7433 ± 0.3543	0.613705	3	0.352029
Q9QXS1_3113-Q9QXS1_3117	PLEC_MOUSE Plectin OS=Mus musculus OX=10090 GN=Plec PE=1 SV=3	sp|Q9QXS1|PLEC_MOUSE (3113)(3117)	KGQLCFEGLR(1)(5)	5	1.53964e+06	2.76399e+06	4.04698e+12	2.7769e+12	NA	NA	NA	NA	1.8	1.205	NA	1.5025	1.5025	1.5025 ± 0.2975	0.420729	2	0.280019
P17751_20-P17751_21	TPIS_MOUSE Triosephosphate isomerase OS=Mus musculus OX=10090 GN=Tpi1 PE=1 SV=5	sp|P17751|TPIS_MOUSE (20)(21)	KKCLGELICTLNAANVPAGTEVVCAPPTAYIDFAR(2)(3)	1	NA	NA	1.8408e+07	2.56911e+06	NA	NA	1.8408e+07	2.56911e+06	NA	0.14	NA	0.14	0.14	0.1400 ± 0.0000	#DIV/0!	1	#DIV/0!
Q8K2A7_172-Q8K2A7_176	INT10_MOUSE Integrator complex subunit 10 OS=Mus musculus OX=10090 GN=Ints10 PE=1 SV=3	sp|Q8K2A7|INT10_MOUSE (172)(176)	KLFVCDVLPLIINNHDVR(1)(5)	1	0	4.29382e+06	NA	NA	NA	NA	0	4.29382e+06	20	NA	NA	20	20	NA	#DIV/0!	1	#DIV/0!
Q8K019_683-Q8K019_686	BCLF1_MOUSE Bcl-2-associated transcription factor 1 OS=Mus musculus OX=10090 GN=Bclaf1 PE=1 SV=2	sp|Q8K019|BCLF1_MOUSE (683)(686)	KLRCDSADLR(1)(4)	2	1.31755e+14	1.38826e+14	NA	NA	NA	NA	NA	NA	0.935	NA	NA	0.935	0.935	0.9350 ± 0.0000	#DIV/0!	1	#DIV/0!
Q9QYF1_23-Q9QYF1_30	RDH11_MOUSE Retinol dehydrogenase 11 OS=Mus musculus OX=10090 GN=Rdh11 PE=1 SV=2	sp|Q9QYF1|RDH11_MOUSE (23)(30)	KMLSSGVCTSNVQLPGK(1)(8)	12	5.60885e+06	3.3968e+06	5.91177e+13	6.77811e+13	234146266265227	165628794864678	NA	NA	0.61	1.145	0.685	0.813333	0.685	0.8133 ± 0.1672	0.289669	3	0.356151
Q8BYZ1_142-Q8BYZ1_148	ABI3_MOUSE ABI gene family member 3 OS=Mus musculus OX=10090 GN=Abi3 PE=1 SV=3	sp|Q8BYZ1|ABI3_MOUSE (142)(148)	KPLNFACLDDIGHGVK(1)(7)	8	NA	NA	6.76162e+12	6.57535e+12	1.01032e+13	8.56856e+12	NA	NA	NA	0.88	0.8	0.84	0.84	0.8400 ± 0.0400	0.0565685	2	0.0673435
Q99MD9_684-Q99MD9_694	NASP_MOUSE Nuclear autoantigenic sperm protein OS=Mus musculus OX=10090 GN=Nasp PE=1 SV=2	sp|Q99MD9|NASP_MOUSE (684)(694)	KPTDGASSSNCVTDISHLVR(1)(11)	9	3675022895287	4.13062e+12	4.30913e+13	4.26322e+13	NA	NA	NA	NA	1.08	1.015	NA	1.0475	1.0475	1.0475 ± 0.0325	0.0459619	2	0.0438777
Q05816_82-Q05816_87	FABP5_MOUSE Fatty acid-binding protein 5 OS=Mus musculus OX=10090 GN=Fabp5 PE=1 SV=3	sp|Q05816|FABP5_MOUSE (82)(87)	KTETVCTFQDGALVQHQQWDGK(1)(6)	4	4.8714e+06	4.63024e+06	3.0869e+06	3.56631e+06	3.6062e+06	4.09074e+06	3.34655e+06	3.82853e+06	0.95	1.16	1.13	1.08	1.145	1.0800 ± 0.0656	0.113578	3	0.105165
P27659_250-P27659_253	RL3_MOUSE 60S ribosomal protein L3 OS=Mus musculus OX=10090 GN=Rpl3 PE=1 SV=3	sp|P27659|RL3_MOUSE (250)(253)	KVACIGAWHPAR(1)(4)	1	6.48041e+06	0	NA	NA	NA	NA	6.48041e+06	0	0.05	NA	NA	0.05	0.05	NA	#DIV/0!	1	#DIV/0!
P62852_59-P62852_60	RS25_MOUSE 40S ribosomal protein S25 OS=Mus musculus OX=10090 GN=Rps25 PE=1 SV=1	sp|P62852|RS25_MOUSE (59)(60)	LCKEVPNYK(2)(3)	8	9.48243e+12	7.79327e+12	NA	NA	3.35375e+12	2.33062e+12	NA	NA	1.25	NA	0.665	0.9575	0.9575	0.9575 ± 0.2925	0.413657	2	0.432018
P42932_325-P42932_326	TCPQ_MOUSE T-complex protein 1 subunit theta OS=Mus musculus OX=10090 GN=Cct8 PE=1 SV=3	sp|P42932|TCPQ_MOUSE (325)(326)	LCKTVGATALPK(2)(3)	5	1.26226e+12	1.16766e+12	NA	NA	NA	NA	NA	NA	0.93	NA	NA	0.93	0.93	0.9300 ± 0.0000	#DIV/0!	1	#DIV/0!
Q811D2_691-Q811D2_692	ANR26_MOUSE Ankyrin repeat domain-containing protein 26 OS=Mus musculus OX=10090 GN=Ankrd26 PE=1 SV=2	sp|Q811D2|ANR26_MOUSE (691)(692)	LECKDTASLLK(3)(4)	1	NA	NA	8.26476e+11	1.15239e+12	NA	NA	8.26476e+11	1.15239e+12	NA	1.39	NA	1.39	1.39	1.3900 ± 0.0000	#DIV/0!	1	#DIV/0!
Q61656_234-Q61656_236	DDX5_MOUSE Probable ATP-dependent RNA helicase DDX5 OS=Mus musculus OX=10090 GN=Ddx5 PE=1 SV=2	sp|Q61656|DDX5_MOUSE (234)(236)	LIDFLECGKTNLR(7)(9)	2	1552545	4.16607e+06	NA	NA	NA	NA	NA	NA	2.68	NA	NA	2.68	2.68	2.6800 ± 0.0000	#DIV/0!	1	#DIV/0!
Q80TP3_2308-Q80TP3_2314	UBR5_MOUSE E3 ubiquitin-protein ligase UBR5 OS=Mus musculus OX=10090 GN=Ubr5 PE=1 SV=2	sp|Q80TP3|UBR5_MOUSE (2308)(2314)	LPNLDCIQNANKGTHTSLMQR(6)(12)	2	2.64377e+06	4.60223e+06	NA	NA	NA	NA	NA	NA	1.705	NA	NA	1.705	1.705	1.7050 ± 0.0000	#DIV/0!	1	#DIV/0!
Q8R3C0_325-Q8R3C0_328	MCMBP_MOUSE Mini-chromosome maintenance complex-binding protein OS=Mus musculus OX=10090 GN=Mcmbp PE=1 SV=1	sp|Q8R3C0|MCMBP_MOUSE (325)(328)	LQHINPLLPTCLNKEESR(11)(14)	2	1.41384e+06	5.69265e+06	NA	NA	4.40591e+06	5267724	2.90988e+06	5.48019e+06	4.03	NA	1.2	2.615	2.615	2.6150 ± 1.4150	2.00111	2	0.765244
Q6NSW3_431-Q6NSW3_433	SPKAP_MOUSE A-kinase anchor protein SPHKAP OS=Mus musculus OX=10090 GN=Sphkap PE=1 SV=2	sp|Q6NSW3|SPKAP_MOUSE (431)(433)	LSQSQPTLPQESAVSFSMRSALLPSGCCTKDMVVPR(28)(30)	1	2.41532e+06	1.04124e+07	NA	NA	NA	NA	2.41532e+06	1.04124e+07	4.31	NA	NA	4.31	4.31	4.3100 ± 0.0000	#DIV/0!	1	#DIV/0!
P18760_132-P18760_139	COF1_MOUSE Cofilin-1 OS=Mus musculus OX=10090 GN=Cfl1 PE=1 SV=3	sp|P18760|COF1_MOUSE (132)(139)	LTGIKHELQANCYEEVKDR(5)(12)	1	8.29488e+06	1041343	NA	NA	NA	NA	8.29488e+06	1041343	0.13	NA	NA	0.13	0.13	0.1300 ± 0.0000	#DIV/0!	1	#DIV/0!
P35700_168-P35700_173	PRDX1_MOUSE Peroxiredoxin-1 OS=Mus musculus OX=10090 GN=Prdx1 PE=1 SV=1	sp|P35700|PRDX1_MOUSE (168)(173)	LVQAFQFTDKHGEVCPAGWKPGSDTIKPDVNK(10)(15)	11	1.0872e+07	1.16588e+07	6.28544e+13	8.71582e+13	9.51381e+06	6.08666e+06	NA	NA	0.87	0.96	0.64	0.823333	0.87	0.8233 ± 0.0953	0.165025	3	0.200436
P04117_118-P04117_121	FABP4_MOUSE Fatty acid-binding protein, adipocyte OS=Mus musculus OX=10090 GN=Fabp4 PE=1 SV=3	sp|P04117|FABP4_MOUSE (118)(121)	LVVECVMKGVTSTR(5)(8)	2	3.76931e+06	2.88849e+06	NA	NA	NA	NA	NA	NA	0.765	NA	NA	0.765	0.765	0.7650 ± 0.0000	#DIV/0!	1	#DIV/0!
P38647_608-P38647_610	GRP75_MOUSE Stress-70 protein, mitochondrial OS=Mus musculus OX=10090 GN=Hspa9 PE=1 SV=3	sp|P38647|GRP75_MOUSE (608)(610)	MEEFKDQLPADECNKLKEEISK(13)(15)	1	2.56156e+06	7.44035e+06	NA	NA	NA	NA	2.56156e+06	7.44035e+06	2.9	NA	NA	2.9	2.9	2.9000 ± 0.0000	#DIV/0!	1	#DIV/0!
P52480_165-P52480_166	KPYM_MOUSE Pyruvate kinase PKM OS=Mus musculus OX=10090 GN=Pkm PE=1 SV=4	sp|P52480|KPYM_MOUSE (165)(166)	NICKVVEVGSK(3)(4)	4	9.36698e+12	9.32259e+12	NA	NA	NA	NA	NA	NA	0.925	NA	NA	0.925	0.925	0.9250 ± 0.0000	#DIV/0!	1	#DIV/0!
Q9JJ28_289-Q9JJ28_290	FLII_MOUSE Protein flightless-1 homolog OS=Mus musculus OX=10090 GN=Flii PE=1 SV=1	sp|Q9JJ28|FLII_MOUSE (289)(290)	NQLTSLPSAICKLTK(11)(12)	6	4.32097e+12	4.65769e+12	4.50599e+12	3825898110660	8.26739e+12	6.88838e+12	NA	NA	1.105	0.85	0.83	0.928333	0.85	0.9283 ± 0.0885	0.153324	3	0.165161
Q9D964_50-Q9D964_55	GATM_MOUSE Glycine amidinotransferase, mitochondrial OS=Mus musculus OX=10090 GN=Gatm PE=1 SV=1	sp|Q9D964|GATM_MOUSE (50)(55)	NSCAAEDKATHPLPK(3)(8)	1	1.2205e+13	1.66187e+13	NA	NA	NA	NA	1.2205e+13	1.66187e+13	0.73	NA	NA	0.73	0.73	0.7300 ± 0.0000	#DIV/0!	1	#DIV/0!
Q9JHU9_528-Q9JHU9_529	INO1_MOUSE Inositol-3-phosphate synthase 1 OS=Mus musculus OX=10090 GN=Isyna1 PE=1 SV=1	sp|Q9JHU9|INO1_MOUSE (528)(529)	PGPGIKPGEVVATSPLPCKK(18)(19)	1	NA	NA	NA	NA	2.80816e+12	3.13933e+12	2.80816e+12	3.13933e+12	NA	NA	0.89	0.89	0.89	0.8900 ± 0.0000	#DIV/0!	1	#DIV/0!
Q8R3C0_200-Q8R3C0_204	MCMBP_MOUSE Mini-chromosome maintenance complex-binding protein OS=Mus musculus OX=10090 GN=Mcmbp PE=1 SV=1	sp|Q8R3C0|MCMBP_MOUSE (200)(204)	QAGGLGGLHWCGEPKR(11)(15)	1	NA	NA	NA	NA	1.54928e+07	5.7572e+06	1.54928e+07	5.7572e+06	NA	NA	0.37	0.37	0.37	0.3700 ± 0.0000	#DIV/0!	1	#DIV/0!
Q9CZV2_223-Q9CZV2_224	SHLD3_MOUSE Shieldin complex subunit 3 OS=Mus musculus OX=10090 GN=Shld3 PE=2 SV=2	sp|Q9CZV2|SHLD3_MOUSE (223)(224)	QLGQIWVFCDIKCCEYVGNLLK(12)(13)	1	8.74386e+07	0	NA	NA	NA	NA	8.74386e+07	0	0.05	NA	NA	0.05	0.05	NA	#DIV/0!	1	#DIV/0!
A2ANX9_388-A2ANX9_390	ZN711_MOUSE Zinc finger protein 711 OS=Mus musculus OX=10090 GN=Znf711 PE=3 SV=1	sp|A2ANX9|ZN711_MOUSE (388)(390)	QWQTAVIIGPDGQPLTVYPCHICTKK(23)(25)	1	7.3947e+13	2.35116e+13	NA	NA	NA	NA	7.3947e+13	2.35116e+13	0.32	NA	NA	0.32	0.32	0.3200 ± 0.0000	#DIV/0!	1	#DIV/0!
P31651_596-P31651_602	S6A12_MOUSE Sodium- and chloride-dependent betaine transporter OS=Mus musculus OX=10090 GN=Slc6a12 PE=2 SV=1	sp|P31651|S6A12_MOUSE (596)(602)	RPPQDGSSAQNCSSSPAKQELIAWEK(12)(18)	8	4.66384e+06	5.63925e+06	6.69334e+06	1.66734e+06	2.36968e+13	2.25667e+13	6.69334e+06	1.66734e+06	1.21	0.25	0.95	0.803333	0.25	0.8033 ± 0.2867	0.496521	3	0.618076
Q9R190_492-Q9R190_495	MTA2_MOUSE Metastasis-associated protein MTA2 OS=Mus musculus OX=10090 GN=Mta2 PE=1 SV=1	sp|Q9R190|MTA2_MOUSE (492)(495)	RPYAPINANAIKAECSIR(12)(15)	1	NA	NA	NA	NA	6085940157054	5.81477e+12	6085940157054	5.81477e+12	NA	NA	0.96	0.96	0.96	0.9600 ± 0.0000	#DIV/0!	1	#DIV/0!
Q9JJA4_375-Q9JJA4_376	WDR12_MOUSE Ribosome biogenesis protein WDR12 OS=Mus musculus OX=10090 GN=Wdr12 PE=1 SV=1	sp|Q9JJA4|WDR12_MOUSE (375)(376)	SCKAPLYDLAAHEDK(2)(3)	3	5.87385e+13	6.86091e+13	NA	NA	NA	NA	NA	NA	1.17	NA	NA	1.17	1.17	1.1700 ± 0.0000	#DIV/0!	1	#DIV/0!
Q60749_19-Q60749_21	KHDR1_MOUSE KH domain-containing, RNA-binding, signal transduction-associated protein 1 OS=Mus musculus OX=10090 GN=Khdrbs1 PE=1 SV=2	sp|Q60749|KHDR1_MOUSE (19)(21)	SCSKDPSGAHPSVR(2)(4)	6	128740103796164	125789549532381	NA	NA	241556748975416	197633414316396	241556748975416	197633414316396	0.98	NA	0.82	0.9	0.82	0.9000 ± 0.0800	0.113137	2	0.125708
Q8BGD9_453-Q8BGD9_457	IF4B_MOUSE Eukaryotic translation initiation factor 4B OS=Mus musculus OX=10090 GN=Eif4b PE=1 SV=1	sp|Q8BGD9|IF4B_MOUSE (453)(457)	SLENETLNKEEDCHSPTSKPPKPDQPLK(9)(13)	3	2.24007e+07	6976502	NA	NA	NA	NA	NA	NA	0.31	NA	NA	0.31	0.31	0.3100 ± 0.0000	#DIV/0!	1	#DIV/0!
P11983_397-P11983_400	TCPA_MOUSE T-complex protein 1 subunit alpha OS=Mus musculus OX=10090 GN=Tcp1 PE=1 SV=3	sp|P11983|TCPA_MOUSE (397)(400)	SLHDALCVVKR(7)(10)	3	8.04713e+11	8.85402e+11	NA	NA	107742123361997	3.53914e+13	107742123361997	3.53914e+13	1.165	NA	0.33	0.7475	0.33	0.7475 ± 0.4175	0.590434	2	0.789878
Q9DBT5_26-Q9DBT5_28	AMPD2_MOUSE AMP deaminase 2 OS=Mus musculus OX=10090 GN=Ampd2 PE=1 SV=1	sp|Q9DBT5|AMPD2_MOUSE (26)(28)	SLPGNAPCLKHFPLDLR(8)(10)	6	1.10591e+13	1.76606e+13	NA	NA	6.21047e+06	4.24962e+06	NA	NA	1.335	NA	0.77	1.0525	1.0525	1.0525 ± 0.2825	0.399515	2	0.379587
Q7TPV4_621-Q7TPV4_624	MBB1A_MOUSE Myb-binding protein 1A OS=Mus musculus OX=10090 GN=Mybbp1a PE=1 SV=2	sp|Q7TPV4|MBB1A_MOUSE (621)(624)	SPAESCDVLGDIQTCIKKSMEQNPR(15)(18)	2	3.92997e+13	3.78635e+13	NA	NA	NA	NA	NA	NA	1.04	NA	NA	1.04	1.04	1.0400 ± 0.0000	#DIV/0!	1	#DIV/0!
Q8BYY4_41-Q8BYY4_44	TT39B_MOUSE Tetratricopeptide repeat protein 39B OS=Mus musculus OX=10090 GN=Ttc39b PE=1 SV=1	sp|Q8BYY4|TT39B_MOUSE (41)(44)	SPSDMATSGFHFVPCETKR(15)(18)	2	4.7161e+06	2.81222e+06	NA	NA	4.08057e+06	4.89948e+06	4.39833e+06	3.85585e+06	0.6	NA	1.2	0.9	0.9	0.9000 ± 0.3000	0.424264	2	0.471405
P58252_41-P58252_42	EF2_MOUSE Elongation factor 2 OS=Mus musculus OX=10090 GN=Eef2 PE=1 SV=2	sp|P58252|EF2_MOUSE (41)(42)	STLTDSLVCKAGIIASAR(9)(10)	6	2.03922e+13	2.03258e+13	NA	NA	8.12209e+13	6.79604e+13	NA	NA	0.975	NA	0.725	0.85	0.85	0.8500 ± 0.1250	0.176777	2	0.207973
P07356_223-P07356_227	ANXA2_MOUSE Annexin A2 OS=Mus musculus OX=10090 GN=Anxa2 PE=1 SV=2	sp|P07356|ANXA2_MOUSE (223)(227)	SVCHLQKVFER(3)(7)	5	5.12644e+12	4.29709e+12	3.85143e+13	4.12084e+13	NA	NA	NA	NA	0.84	1.11	NA	0.975	0.975	0.9750 ± 0.1350	0.190919	2	0.195814
Q8BK64_186-Q8BK64_187	AHSA1_MOUSE Activator of 90 kDa heat shock protein ATPase homolog 1 OS=Mus musculus OX=10090 GN=Ahsa1 PE=1 SV=2	sp|Q8BK64|AHSA1_MOUSE (186)(187)	TETCKAKSAPSK(4)(5)	17	2540687628994510	2248572913739040	603296996064593	5.98965e+14	5128684201265340	4388933915050340	5128684201265340	4388933915050340	1.13	0.97	0.86	0.986667	0.86	0.9867 ± 0.0784	0.135769	3	0.137604
P15307_250-P15307_251	REL_MOUSE Proto-oncogene c-Rel OS=Mus musculus OX=10090 GN=Rel PE=1 SV=2	sp|P15307|REL_MOUSE (250)(251)	TPPYCKAILEPVTVK(5)(6)	3	7.38171e+12	8767757517538	5.14063e+12	7.30399e+12	NA	NA	7.38171e+12	8767757517538	0.84	2.165	NA	1.5025	0.84	1.5025 ± 0.6625	0.936916	2	0.623572
P61222_201-P61222_210	ABCE1_MOUSE ATP-binding cassette sub-family E member 1 OS=Mus musculus OX=10090 GN=Abce1 PE=1 SV=1	sp|P61222|ABCE1_MOUSE (201)(210)	TQAIVCQQLDLTHLKER(6)(15)	1	NA	NA	281833479322737	279288746546614	NA	NA	281833479322737	279288746546614	NA	1.01	NA	1.01	1.01	1.0100 ± 0.0000	#DIV/0!	1	#DIV/0!
Q8K1A5_36-Q8K1A5_44	TM41B_MOUSE Transmembrane protein 41B OS=Mus musculus OX=10090 GN=Tmem41b PE=1 SV=1	sp|Q8K1A5|TM41B_MOUSE (36)(44)	TQGSAAPGSKDHLNEKPCAEAGSAR(10)(18)	1	NA	NA	2.31232e+06	4.02308e+06	NA	NA	2.31232e+06	4.02308e+06	NA	1.74	NA	1.74	1.74	1.7400 ± 0.0000	#DIV/0!	1	#DIV/0!
Q8K1A5_42-Q8K1A5_44	TM41B_MOUSE Transmembrane protein 41B OS=Mus musculus OX=10090 GN=Tmem41b PE=1 SV=1	sp|Q8K1A5|TM41B_MOUSE (42)(44)	TQGSAAPGSKDHLNEKPCAEAGSAR(16)(18)	2	2.09713e+13	2.64253e+13	NA	NA	NA	NA	NA	NA	1.25	NA	NA	1.25	1.25	1.2500 ± 0.0000	#DIV/0!	1	#DIV/0!
O70145_507-O70145_513	NCF2_MOUSE Neutrophil cytosol factor 2 OS=Mus musculus OX=10090 GN=Ncf2 PE=1 SV=1	sp|O70145|NCF2_MOUSE (507)(513)	VGIFPKAFVEGCAAK(6)(12)	1	5.55648e+12	5.32903e+12	NA	NA	NA	NA	5.55648e+12	5.32903e+12	1.04	NA	NA	1.04	1.04	1.0400 ± 0.0000	#DIV/0!	1	#DIV/0!
Q8C2Q3_108-Q8C2Q3_112	RBM14_MOUSE RNA-binding protein 14 OS=Mus musculus OX=10090 GN=Rbm14 PE=1 SV=1	sp|Q8C2Q3|RBM14_MOUSE (108)(112)	VIECDVVKDYAFVHMEK(4)(8)	2	NA	NA	NA	NA	1.92841e+13	16164464579356	NA	NA	NA	NA	0.84	0.84	0.84	0.8400 ± 0.0000	#DIV/0!	1	#DIV/0!
Q6NVF9_476-Q6NVF9_483	CPSF6_MOUSE Cleavage and polyadenylation specificity factor subunit 6 OS=Mus musculus OX=10090 GN=Cpsf6 PE=1 SV=1	sp|Q6NVF9|CPSF6_MOUSE (476)(483)	VLISSLQDCLHGIESKSYGSGSR(9)(16)	5	1.11087e+13	1.23843e+13	NA	NA	4.51767e+06	4.22323e+06	4.51767e+06	4.22323e+06	0.9	NA	0.93	0.915	0.93	0.9150 ± 0.0150	0.0212132	2	0.0231838
O88990_344-O88990_345	ACTN3_MOUSE Alpha-actinin-3 OS=Mus musculus OX=10090 GN=Actn3 PE=2 SV=1	sp|P57780|ACTN4_MOUSE (351)(352)/sp|Q7TPR4|ACTN1_MOUSE (331)(332)/sp|O88990|ACTN3_MOUSE (344)(345)/sp|Q9JI91|ACTN2_MOUSE (338)(339)	VQEKCQLEINFNTLQTK(4)(5)	1	1.39635e+13	1.42339e+13	NA	NA	NA	NA	1.39635e+13	1.42339e+13	1.02	NA	NA	1.02	1.02	1.0200 ± 0.0000	#DIV/0!	1	#DIV/0!
Q99LX0_41-Q99LX0_46	PARK7_MOUSE Parkinson disease protein 7 homolog OS=Mus musculus OX=10090 GN=Park7 PE=1 SV=1	sp|Q99LX0|PARK7_MOUSE (41)(46)	VTVAGLAGKDPVQCSR(9)(14)	1	6.72654e+12	5.75134e+12	NA	NA	NA	NA	6.72654e+12	5.75134e+12	1.17	NA	NA	1.17	1.17	1.1700 ± 0.0000	#DIV/0!	1	#DIV/0!
P28700_409-P28700_410	RXRA_MOUSE Retinoic acid receptor RXR-alpha OS=Mus musculus OX=10090 GN=Rxra PE=1 SV=1	sp|P28700|RXRA_MOUSE (409)(410)	VYASLEAYCKHKYPEQPGR(9)(10)	1	747314	2.56506e+06	NA	NA	NA	NA	747314	2.56506e+06	3.43	NA	NA	3.43	3.43	3.4300 ± 0.0000	#DIV/0!	1	#DIV/0!
Q8VC70_217-Q8VC70_218	RBMS2_MOUSE RNA-binding motif, single-stranded-interacting protein 2 OS=Mus musculus OX=10090 GN=Rbms2 PE=1 SV=1	sp|Q8VC70|RBMS2_MOUSE (217)(218)	YIKTPPGVAAPSDPLLCKFADGGPK(17)(18)	1	3665542	1.07026e+07	NA	NA	NA	NA	3665542	1.07026e+07	2.92	NA	NA	2.92	2.92	2.9200 ± 0.0000	#DIV/0!	1	#DIV/0!
P30999_618-P30999_622	CTND1_MOUSE Catenin delta-1 OS=Mus musculus OX=10090 GN=Ctnnd1 PE=1 SV=2	sp|P30999|CTND1_MOUSE (618)(622)	YQEALPTVANSTGPHAASCFGAKK(19)(23)	3	1.81681e+07	6.46615e+06	NA	NA	1.24463e+06	5.95181e+06	1.81681e+07	6.46615e+06	0.36	NA	512.99	256.675	0.36	256.6750 ± 256.3150	362.484	2	1.41223

## Sheet: 1H-Loop
Leading_AA_pair	Description	AA_pairs	Peptides	Spectra_Count	Intensity_L_R1	Intensity_H_R1	Intensity_L_R2	Intensity_H_R2	Intensity_L_R3	Intensity_H_R3	Median_Intensity_L_All	Median_Intensity_H_All	Ratio_R1	Ratio_R2	Ratio_R3	Average_Ratio_All	Median_Ratio_All	Median_Ratio_All_SEM	SD_Ratio_All	Repeats	CV
O88522_95-O88522_96	NEMO_MOUSE NF-kappa-B essential modulator OS=Mus musculus OX=10090 GN=Ikbkg PE=1 SV=2	sp|O88522|NEMO_MOUSE (95)(96)	EFLMCKFQEAR(5)(6)	1	NA	NA	NA	NA	7.33887e+07	796625	7.33887e+07	796625	NA	NA	0.01	0.01	0.01	0.0100 ± 0.0000	#DIV/0!	1	#DIV/0!
Q9CZV2_223-Q9CZV2_224	SHLD3_MOUSE Shieldin complex subunit 3 OS=Mus musculus OX=10090 GN=Shld3 PE=2 SV=2	sp|Q9CZV2|SHLD3_MOUSE (223)(224)	QLGQIWVFCDIKCCEYVGNLLK(12)(13)	1	NA	NA	5.65374e+07	1.66727e+06	NA	NA	5.65374e+07	1.66727e+06	NA	0.03	NA	0.03	0.03	0.0300 ± 0.0000	#DIV/0!	1	#DIV/0!
P20444_617-P20444_619	KPCA_MOUSE Protein kinase C alpha type OS=Mus musculus OX=10090 GN=Prkca PE=1 SV=3	sp|P20444|KPCA_MOUSE (617)(619)	EIQPPFKPKVCGK(9)(11)	1	NA	NA	NA	NA	6.71075e+06	327802	6.71075e+06	327802	NA	NA	0.05	0.05	0.05	0.0500 ± 0.0000	#DIV/0!	1	#DIV/0!
Q9WV18_99-Q9WV18_101	GABR1_MOUSE Gamma-aminobutyric acid type B receptor subunit 1 OS=Mus musculus OX=10090 GN=Gabbr1 PE=1 SV=1	sp|Q9WV18|GABR1_MOUSE (99)(101)	ICSKSYLTLENGKVFLTGGDLPALDGAR(2)(4)	1	NA	NA	NA	NA	9.59098e+06	0	9.59098e+06	0	NA	NA	0.05	0.05	0.05	NA	#DIV/0!	1	#DIV/0!
Q9JHK5_101-Q9JHK5_102	PLEK_MOUSE Pleckstrin OS=Mus musculus OX=10090 GN=Plek PE=1 SV=1	sp|Q9JHK5|PLEK_MOUSE (101)(102)	KAIKCIEGGQK(4)(5)	1	NA	NA	NA	NA	1.37248e+06	0	1.37248e+06	0	NA	NA	0.05	0.05	0.05	NA	#DIV/0!	1	#DIV/0!
Q61233_97-Q61233_101	PLSL_MOUSE Plastin-2 OS=Mus musculus OX=10090 GN=Lcp1 PE=1 SV=4	sp|Q61233|PLSL_MOUSE (97)(101)	KEGICAIGGTSEQSSVGTQHSYSEEEK(1)(5)	1	NA	NA	NA	NA	1.70464e+06	0	1.70464e+06	0	NA	NA	0.05	0.05	0.05	NA	#DIV/0!	1	#DIV/0!
P27659_250-P27659_253	RL3_MOUSE 60S ribosomal protein L3 OS=Mus musculus OX=10090 GN=Rpl3 PE=1 SV=3	sp|P27659|RL3_MOUSE (250)(253)	KVACIGAWHPAR(1)(4)	1	1.24217e+07	0	NA	NA	NA	NA	1.24217e+07	0	0.05	NA	NA	0.05	0.05	NA	#DIV/0!	1	#DIV/0!
Q9QZD5_417-Q9QZD5_418	RAE2_MOUSE Rab proteins geranylgeranyltransferase component A 2 OS=Mus musculus OX=10090 GN=Chml PE=2 SV=2	sp|Q9QZD5|RAE2_MOUSE (417)(418)	CKGIIDAFGQR(1)(2)	1	NA	NA	NA	NA	2.07056e+07	1.50926e+06	2.07056e+07	1.50926e+06	NA	NA	0.07	0.07	0.07	0.0700 ± 0.0000	#DIV/0!	1	#DIV/0!
Q3UG20_815-Q3UG20_816	KMT2E_MOUSE Inactive histone-lysine N-methyltransferase 2E OS=Mus musculus OX=10090 GN=Kmt2e PE=1 SV=2	sp|Q3UG20|KMT2E_MOUSE (815)(816)	KETTENISGSCKK(11)(12)	1	49612019	4.07292e+06	NA	NA	NA	NA	49612019	4.07292e+06	0.08	NA	NA	0.08	0.08	0.0800 ± 0.0000	#DIV/0!	1	#DIV/0!
Q9R190_492-Q9R190_495	MTA2_MOUSE Metastasis-associated protein MTA2 OS=Mus musculus OX=10090 GN=Mta2 PE=1 SV=1	sp|Q9R190|MTA2_MOUSE (492)(495)	RPYAPINANAIKAECSIR(12)(15)	1	NA	NA	NA	NA	9.59905e+06	777917	9.59905e+06	777917	NA	NA	0.08	0.08	0.08	0.0800 ± 0.0000	#DIV/0!	1	#DIV/0!
Q80TP3_2308-Q80TP3_2314	UBR5_MOUSE E3 ubiquitin-protein ligase UBR5 OS=Mus musculus OX=10090 GN=Ubr5 PE=1 SV=2	sp|Q80TP3|UBR5_MOUSE (2308)(2314)	LPNLDCIQNANKGTHTSLMQR(6)(12)	1	1.03247e+07	1.26736e+06	NA	NA	NA	NA	1.03247e+07	1.26736e+06	0.12	NA	NA	0.12	0.12	0.1200 ± 0.0000	#DIV/0!	1	#DIV/0!
Q8VDD5_82-Q8VDD5_91	MYH9_MOUSE Myosin-9 OS=Mus musculus OX=10090 GN=Myh9 PE=1 SV=4	sp|Q61879|MYH10_MOUSE (86)(95)/sp|Q8VDD5|MYH9_MOUSE (82)(91)	MNPPKFSKVEDMAELTCLNEASVLHNLK(8)(17)	1	NA	NA	NA	NA	5.26634e+06	1.14624e+06	5.26634e+06	1.14624e+06	NA	NA	0.22	0.22	0.22	0.2200 ± 0.0000	#DIV/0!	1	#DIV/0!
P56501_255-P56501_258	UCP3_MOUSE Mitochondrial uncoupling protein 3 OS=Mus musculus OX=10090 GN=Ucp3 PE=1 SV=1	sp|P56501|UCP3_MOUSE (255)(258)	SPLHCMLKMVAQEGPTAFYK(5)(8)	1	NA	NA	1.11722e+07	2.4141e+06	NA	NA	1.11722e+07	2.4141e+06	NA	0.22	NA	0.22	0.22	0.2200 ± 0.0000	#DIV/0!	1	#DIV/0!
Q68FD5_736-Q68FD5_737	CLH1_MOUSE Clathrin heavy chain 1 OS=Mus musculus OX=10090 GN=Cltc PE=1 SV=3	sp|Q68FD5|CLH1_MOUSE (736)(737)	YIQAACKTGQIK(6)(7)	2	NA	NA	NA	NA	5.43194e+06	1.24612e+06	NA	NA	NA	NA	0.225488	0.225488	0.225488	0.2255 ± 0.0000	#DIV/0!	1	#DIV/0!
Q80Y19_912-Q80Y19_913	RHGBA_MOUSE Rho GTPase-activating protein 11A OS=Mus musculus OX=10090 GN=Arhgap11a PE=1 SV=2	sp|Q80Y19|RHGBA_MOUSE (912)(913)	LCKQENKSNGHIKFPLDDLTNHER(2)(3)	1	NA	NA	NA	NA	1.61223e+07	3.83808e+06	1.61223e+07	3.83808e+06	NA	NA	0.24	0.24	0.24	0.2400 ± 0.0000	#DIV/0!	1	#DIV/0!
Q8K1A5_36-Q8K1A5_44	TM41B_MOUSE Transmembrane protein 41B OS=Mus musculus OX=10090 GN=Tmem41b PE=1 SV=1	sp|Q8K1A5|TM41B_MOUSE (36)(44)	TQGSAAPGSKDHLNEKPCAEAGSAR(10)(18)	1	NA	NA	NA	NA	1.37041e+07	3.57162e+06	1.37041e+07	3.57162e+06	NA	NA	0.26	0.26	0.26	0.2600 ± 0.0000	#DIV/0!	1	#DIV/0!
Q8BXV2_218-Q8BXV2_225	BRI3B_MOUSE BRI3-binding protein OS=Mus musculus OX=10090 GN=Bri3bp PE=1 SV=1	sp|Q8BXV2|BRI3B_MOUSE (218)(225)	GSPGGLCSPSVEEKLEHLENQVR(7)(14)	6	1.4357e+07	4.39018e+06	1.63919e+07	4.40646e+06	3.32831e+13	2.8857e+13	1.63919e+07	4.40646e+06	0.31	0.27	0.48	0.353333	0.31	0.3533 ± 0.0644	0.111505	3	0.31558
Q6NVF9_476-Q6NVF9_483	CPSF6_MOUSE Cleavage and polyadenylation specificity factor subunit 6 OS=Mus musculus OX=10090 GN=Cpsf6 PE=1 SV=1	sp|Q6NVF9|CPSF6_MOUSE (476)(483)	VLISSLQDCLHGIESKSYGSGSR(9)(16)	1	NA	NA	NA	NA	5.33903e+06	1.73725e+06	5.33903e+06	1.73725e+06	NA	NA	0.33	0.33	0.33	0.3300 ± 0.0000	#DIV/0!	1	#DIV/0!
Q8K1A5_42-Q8K1A5_44	TM41B_MOUSE Transmembrane protein 41B OS=Mus musculus OX=10090 GN=Tmem41b PE=1 SV=1	sp|Q8K1A5|TM41B_MOUSE (42)(44)	TQGSAAPGSKDHLNEKPCAEAGSAR(16)(18)	3	6.06552e+06	1.78084e+06	NA	NA	1.27818e+07	5.54206e+06	6.06552e+06	1.78084e+06	0.29	NA	0.435	0.3625	0.3625	0.3625 ± 0.0725	0.10253	2	0.282843
Q9Z0S1_243-Q9Z0S1_244	BPNT1_MOUSE 3'(2'),5'-bisphosphate nucleotidase 1 OS=Mus musculus OX=10090 GN=Bpnt1 PE=1 SV=2	sp|Q9Z0S1|BPNT1_MOUSE (243)(244)	ASAYVFASPGCKKWDTCAPEVILHAVGGK(11)(12)	2	1.65864e+07	6.08652e+06	NA	NA	NA	NA	NA	NA	0.37	NA	NA	0.37	0.37	0.3700 ± 0.0000	#DIV/0!	1	#DIV/0!
Q61493_1409-Q61493_1414	REV3L_MOUSE DNA polymerase zeta catalytic subunit OS=Mus musculus OX=10090 GN=Rev3l PE=1 SV=3	sp|Q61493|REV3L_MOUSE (1409)(1414)	SSLESKPEQVCAPNFLHCK(6)(11)	1	NA	NA	NA	NA	3481800	1.29242e+06	3481800	1.29242e+06	NA	NA	0.37	0.37	0.37	0.3700 ± 0.0000	#DIV/0!	1	#DIV/0!
Q9QXG2_428-Q9QXG2_429	RAE1_MOUSE Rab proteins geranylgeranyltransferase component A 1 OS=Mus musculus OX=10090 GN=Chm PE=1 SV=1	sp|Q9QXG2|RAE1_MOUSE (428)(429)	KCKAIVDQFGQR(2)(3)	1	NA	NA	NA	NA	1938926	785027	1938926	785027	NA	NA	0.4	0.4	0.4	0.4000 ± 0.0000	#DIV/0!	1	#DIV/0!
P42932_325-P42932_326	TCPQ_MOUSE T-complex protein 1 subunit theta OS=Mus musculus OX=10090 GN=Cct8 PE=1 SV=3	sp|P42932|TCPQ_MOUSE (325)(326)	LCKTVGATALPK(2)(3)	5	2.50271e+06	146950	NA	NA	9.12054e+11	7.18648e+11	2.50271e+06	146950	0.06	NA	0.77	0.415	0.415	0.4150 ± 0.3550	0.502046	2	1.20975
P15307_250-P15307_251	REL_MOUSE Proto-oncogene c-Rel OS=Mus musculus OX=10090 GN=Rel PE=1 SV=2	sp|P15307|REL_MOUSE (250)(251)	TPPYCKAILEPVTVK(5)(6)	3	7.1967e+11	628985861818	NA	NA	2.19293e+06	292961	2.19293e+06	292961	0.73	NA	0.13	0.43	0.43	0.4300 ± 0.3000	0.424264	2	0.986661
Q8K4I3_586-Q8K4I3_592	ARHG6_MOUSE Rho guanine nucleotide exchange factor 6 OS=Mus musculus OX=10090 GN=Arhgef6 PE=1 SV=1	sp|Q8K4I3|ARHG6_MOUSE (586)(592)	GPLEPPQIIKPWSLSCLR(10)(16)	1	8.23475e+06	3707094	NA	NA	NA	NA	8.23475e+06	3707094	0.45	NA	NA	0.45	0.45	0.4500 ± 0.0000	#DIV/0!	1	#DIV/0!
Q8CG14_657-Q8CG14_659	CS1A_MOUSE Complement C1s-A subcomponent OS=Mus musculus OX=10090 GN=C1sa PE=2 SV=2	sp|Q8CG14|CS1A_MOUSE (657)(659)	FYVAGLVSWGKRCGTYGVYTK(11)(13)	1	5.74682e+13	26905563484458	NA	NA	NA	NA	5.74682e+13	26905563484458	0.47	NA	NA	0.47	0.47	0.4700 ± 0.0000	#DIV/0!	1	#DIV/0!
Q8R3C0_325-Q8R3C0_328	MCMBP_MOUSE Mini-chromosome maintenance complex-binding protein OS=Mus musculus OX=10090 GN=Mcmbp PE=1 SV=1	sp|Q8R3C0|MCMBP_MOUSE (325)(328)	LQHINPLLPTCLNKEESR(11)(14)	3	5.97665e+06	3.05322e+06	NA	NA	2.68075e+12	1.62982e+12	5.97665e+06	3.05322e+06	0.51	NA	0.44	0.475	0.475	0.4750 ± 0.0350	0.0494975	2	0.104205
Q8BGD9_453-Q8BGD9_457	IF4B_MOUSE Eukaryotic translation initiation factor 4B OS=Mus musculus OX=10090 GN=Eif4b PE=1 SV=1	sp|Q8BGD9|IF4B_MOUSE (453)(457)	SLENETLNKEEDCHSPTSKPPKPDQPLK(9)(13)	4	NA	NA	7.42749e+06	2.16307e+06	1.0267e+07	7.71236e+06	7.42749e+06	2.16307e+06	NA	0.29	0.67	0.48	0.48	0.4800 ± 0.1900	0.268701	2	0.559793
Q8BU30_512-Q8BU30_514	SYIC_MOUSE Isoleucine--tRNA ligase, cytoplasmic OS=Mus musculus OX=10090 GN=Iars1 PE=1 SV=2	sp|Q8BU30|SYIC_MOUSE (512)(514)	CGKAPLR(1)(3)	1	NA	NA	NA	NA	1.86136e+13	1.00415e+13	1.86136e+13	1.00415e+13	NA	NA	0.54	0.54	0.54	0.5400 ± 0.0000	#DIV/0!	1	#DIV/0!
P86048_101-P86048_105	RL10L_MOUSE 60S ribosomal protein L10-like OS=Mus musculus OX=10090 GN=Rpl10l PE=2 SV=1	sp|P86048|RL10L_MOUSE (101)(105)/sp|Q6ZWV3|RL10_MOUSE (101)(105)	INKMLSCAGADR(3)(7)	8	1009909198934460	489409322969347	4.15585e+14	323805945276813	9.13094e+13	51335682527789	NA	NA	0.49	0.77	0.565	0.608333	0.565	0.6083 ± 0.0837	0.144943	3	0.238262
Q91V92_620-Q91V92_623	ACLY_MOUSE ATP-citrate synthase OS=Mus musculus OX=10090 GN=Acly PE=1 SV=1	sp|Q91V92|ACLY_MOUSE (620)(623)	GVTIIGPATVGGIKPGCFK(14)(17)	6	1.77517e+13	1.7791e+13	2.06964e+07	7846509	7.22484e+06	4.42455e+06	2.06964e+07	7846509	1	0.38	0.585	0.655	0.585	0.6550 ± 0.1824	0.315872	3	0.482247
Q9D964_50-Q9D964_55	GATM_MOUSE Glycine amidinotransferase, mitochondrial OS=Mus musculus OX=10090 GN=Gatm PE=1 SV=1	sp|Q9D964|GATM_MOUSE (50)(55)	NSCAAEDKATHPLPK(3)(8)	3	46292658693345	2.64618e+13	NA	NA	2.84179e+13	4.70005e+13	46292658693345	2.64618e+13	0.57	NA	0.6	0.585	0.585	0.5850 ± 0.0150	0.0212132	2	0.0362619
P62852_59-P62852_60	RS25_MOUSE 40S ribosomal protein S25 OS=Mus musculus OX=10090 GN=Rps25 PE=1 SV=1	sp|P62852|RS25_MOUSE (59)(60)	LCKEVPNYK(2)(3)	9	15855916827907	19851127926785	7.59593e+12	5.25687e+12	109990294700135	6.50432e+13	NA	NA	1.25	0.55	0.59	0.796667	0.59	0.7967 ± 0.2270	0.393107	3	0.49344
P30999_618-P30999_622	CTND1_MOUSE Catenin delta-1 OS=Mus musculus OX=10090 GN=Ctnnd1 PE=1 SV=2	sp|P30999|CTND1_MOUSE (618)(622)	YQEALPTVANSTGPHAASCFGAKK(19)(23)	3	NA	NA	NA	NA	6.99225e+06	3.21745e+06	NA	NA	NA	NA	0.61	0.61	0.61	0.6100 ± 0.0000	#DIV/0!	1	#DIV/0!
Q61990_118-Q61990_119	PCBP2_MOUSE Poly(rC)-binding protein 2 OS=Mus musculus OX=10090 GN=Pcbp2 PE=1 SV=1	sp|P60335|PCBP1_MOUSE (118)(119)/sp|Q61990|PCBP2_MOUSE (118)(119)	GGCKIKEIR(3)(4)	1	NA	NA	NA	NA	113310082827185	6.97184e+13	113310082827185	6.97184e+13	NA	NA	0.62	0.62	0.62	0.6200 ± 0.0000	#DIV/0!	1	#DIV/0!
E9Q555_4675-E9Q555_4680	RN213_MOUSE E3 ubiquitin-protein ligase RNF213 OS=Mus musculus OX=10090 GN=Rnf213 PE=1 SV=3	sp|E9Q555|RN213_MOUSE (4675)(4680)	IIYGDPATFLPHLPQKSIIHCSK(16)(21)	4	NA	NA	8.41956e+06	2.28579e+06	3.45501e+13	3.53079e+13	8.41956e+06	2.28579e+06	NA	0.27	0.98	0.625	0.625	0.6250 ± 0.3550	0.502046	2	0.803273
Q9EQ61_113-Q9EQ61_115	PESC_MOUSE Pescadillo homolog OS=Mus musculus OX=10090 GN=Pes1 PE=1 SV=1	sp|Q9EQ61|PESC_MOUSE (113)(115)	DNKPCYKLDHIVK(5)(7)	5	4.2936e+12	3.13754e+12	NA	NA	2.57379e+06	914337	NA	NA	0.835	NA	0.46	0.6475	0.6475	0.6475 ± 0.1875	0.265165	2	0.409521
Q9ESV0_374-Q9ESV0_381	DDX24_MOUSE ATP-dependent RNA helicase DDX24 OS=Mus musculus OX=10090 GN=Ddx24 PE=1 SV=2	sp|Q9ESV0|DDX24_MOUSE (374)(381)	QELCDQIAIYKVHPR(4)(11)	1	NA	NA	1.97571e+13	1.30809e+13	NA	NA	1.97571e+13	1.30809e+13	NA	0.66	NA	0.66	0.66	0.6600 ± 0.0000	#DIV/0!	1	#DIV/0!
Q9WU03_46-Q9WU03_47	SPIT2_MOUSE Kunitz-type protease inhibitor 2 OS=Mus musculus OX=10090 GN=Spint2 PE=1 SV=1	sp|Q9WU03|SPIT2_MOUSE (46)(47)	VVGKCRASIPR(4)(5)	1	NA	NA	NA	NA	3.69599e+06	2.46923e+06	3.69599e+06	2.46923e+06	NA	NA	0.67	0.67	0.67	0.6700 ± 0.0000	#DIV/0!	1	#DIV/0!
Q99LX0_41-Q99LX0_46	PARK7_MOUSE Parkinson disease protein 7 homolog OS=Mus musculus OX=10090 GN=Park7 PE=1 SV=1	sp|Q99LX0|PARK7_MOUSE (41)(46)	VTVAGLAGKDPVQCSR(9)(14)	3	3.79617e+06	2.45232e+06	5.59134e+12	3893137863348	NA	NA	3.79617e+06	2.45232e+06	0.65	0.7	NA	0.675	0.675	0.6750 ± 0.0250	0.0353553	2	0.0523783
O70145_513-O70145_516	NCF2_MOUSE Neutrophil cytosol factor 2 OS=Mus musculus OX=10090 GN=Ncf2 PE=1 SV=1	sp|O70145|NCF2_MOUSE (513)(516)	AFVEGCAAKNLEGIPR(6)(9)	1	3.54222e+13	2.416e+13	NA	NA	NA	NA	3.54222e+13	2.416e+13	0.68	NA	NA	0.68	0.68	0.6800 ± 0.0000	#DIV/0!	1	#DIV/0!
O35083_273-O35083_275	PLCA_MOUSE 1-acyl-sn-glycerol-3-phosphate acyltransferase alpha OS=Mus musculus OX=10090 GN=Agpat1 PE=1 SV=1	sp|O35083|PLCA_MOUSE (273)(275)	HSMLTIFREISTDGLGGGDCLKKPGGAGEAR(20)(22)	1	NA	NA	9.19302e+06	6.42336e+06	NA	NA	9.19302e+06	6.42336e+06	NA	0.7	NA	0.7	0.7	0.7000 ± 0.0000	#DIV/0!	1	#DIV/0!
Q8K019_683-Q8K019_686	BCLF1_MOUSE Bcl-2-associated transcription factor 1 OS=Mus musculus OX=10090 GN=Bclaf1 PE=1 SV=2	sp|Q8K019|BCLF1_MOUSE (683)(686)	KLRCDSADLR(1)(4)	11	134991557841927	8.82779e+13	187967647489467	198761665522471	3.25602e+13	2.26469e+13	187967647489467	198761665522471	0.64	1.06	0.71	0.803333	0.71	0.8033 ± 0.1299	0.225019	3	0.280106
Q9JJ28_289-Q9JJ28_290	FLII_MOUSE Protein flightless-1 homolog OS=Mus musculus OX=10090 GN=Flii PE=1 SV=1	sp|Q9JJ28|FLII_MOUSE (289)(290)	NQLTSLPSAICKLTK(11)(12)	9	3.5811e+12	2.95254e+12	5.74831e+12	4.419e+12	6.13576e+12	4.25311e+12	NA	NA	0.72	0.77	0.69	0.726667	0.72	0.7267 ± 0.0233	0.0404145	3	0.0556163
P51881_160-P51881_163	ADT2_MOUSE ADP/ATP translocase 2 OS=Mus musculus OX=10090 GN=Slc25a5 PE=1 SV=3	sp|P51881|ADT2_MOUSE (160)(163)	GLGDCLVKIYK(5)(8)	2	NA	NA	1312087774219420	1090441684612430	1.94463e+12	1.21218e+12	6.57016e+14	5.45827e+14	NA	0.83	0.62	0.725	0.725	0.7250 ± 0.1050	0.148492	2	0.204817
Q9QYF1_23-Q9QYF1_30	RDH11_MOUSE Retinol dehydrogenase 11 OS=Mus musculus OX=10090 GN=Rdh11 PE=1 SV=2	sp|Q9QYF1|RDH11_MOUSE (23)(30)	KMLSSGVCTSNVQLPGK(1)(8)	13	3.34188e+12	3.06378e+12	4.39897e+13	3.01186e+13	1.08663e+13	8.29142e+12	1.08663e+13	8.29142e+12	0.735	0.71	0.76	0.735	0.735	0.7350 ± 0.0144	0.025	3	0.0340136
Q99KC8_656-Q99KC8_659	VMA5A_MOUSE von Willebrand factor A domain-containing protein 5A OS=Mus musculus OX=10090 GN=Vwa5a PE=1 SV=2	sp|Q99KC8|VMA5A_MOUSE (656)(659)	KSACSAIQK(1)(4)	2	NA	NA	NA	NA	4.14798e+13	3.05759e+13	NA	NA	NA	NA	0.735	0.735	0.735	0.7350 ± 0.0000	#DIV/0!	1	#DIV/0!
Q9QXZ0_666-Q9QXZ0_667	MACF1_MOUSE Microtubule-actin cross-linking factor 1 OS=Mus musculus OX=10090 GN=Macf1 PE=1 SV=2	sp|Q9QXZ0|MACF1_MOUSE (666)(667)	LETQYCKLKETSSFR(6)(7)	2	NA	NA	NA	NA	3.53532e+12	2.46231e+12	NA	NA	NA	NA	0.765	0.765	0.765	0.7650 ± 0.0000	#DIV/0!	1	#DIV/0!
P70444_126-P70444_129	BID_MOUSE BH3-interacting domain death agonist OS=Mus musculus OX=10090 GN=Bid PE=1 SV=2	sp|P70444|BID_MOUSE (126)(129)	NCLAKALDEVK(2)(5)	1	NA	NA	1.77021e+12	2.30496e+12	NA	NA	1.77021e+12	2.30496e+12	NA	0.77	NA	0.77	0.77	0.7700 ± 0.0000	#DIV/0!	1	#DIV/0!
Q8BK64_186-Q8BK64_189	AHSA1_MOUSE Activator of 90 kDa heat shock protein ATPase homolog 1 OS=Mus musculus OX=10090 GN=Ahsa1 PE=1 SV=2	sp|Q8BK64|AHSA1_MOUSE (186)(189)	TETCKAKSAPSK(4)(7)	2	NA	NA	NA	NA	3985746254927990	3078921271309210	NA	NA	NA	NA	0.77	0.77	0.77	0.7700 ± 0.0000	#DIV/0!	1	#DIV/0!
P18760_34-P18760_39	COF1_MOUSE Cofilin-1 OS=Mus musculus OX=10090 GN=Cfl1 PE=1 SV=3	sp|P18760|COF1_MOUSE (34)(39)	KAVLFCLSEDKK(1)(6)/KAVLFCLSEDK(1)(6)	14	9.94133e+12	1.01149e+13	1.41354e+13	1.1734e+13	1.65577e+13	1.41947e+13	NA	NA	1.015	0.81	0.62	0.815	0.81	0.8150 ± 0.1141	0.197547	3	0.24239
Q91V41_35-Q91V41_40	RAB14_MOUSE Ras-related protein Rab-14 OS=Mus musculus OX=10090 GN=Rab14 PE=1 SV=3	sp|Q91V41|RAB14_MOUSE (35)(40)	KFMADCPHTIGVEFGTR(1)(6)	17	273836831862450	199326852266575	227910555540205	184627275508648	3.12132e+13	2.6958e+13	NA	NA	0.73	0.81	0.86	0.8	0.81	0.8000 ± 0.0379	0.0655744	3	0.081968
Q9DBT5_26-Q9DBT5_28	AMPD2_MOUSE AMP deaminase 2 OS=Mus musculus OX=10090 GN=Ampd2 PE=1 SV=1	sp|Q9DBT5|AMPD2_MOUSE (26)(28)	SLPGNAPCLKHFPLDLR(8)(10)	4	NA	NA	6.01493e+06	6.11165e+06	1.36778e+07	3.72015e+06	6.01493e+06	6.11165e+06	NA	1.02	0.6	0.81	0.81	0.8100 ± 0.2100	0.296985	2	0.366648
O70551_377-O70551_386	SRPK1_MOUSE SRSF protein kinase 1 OS=Mus musculus OX=10090 GN=Srpk1 PE=1 SV=2	sp|O70551|SRPK1_MOUSE (377)(386)	HKEDLHNANDCDVHTLK(2)(11)	1	NA	NA	NA	NA	1.81233e+13	2.19148e+13	1.81233e+13	2.19148e+13	NA	NA	0.83	0.83	0.83	0.8300 ± 0.0000	#DIV/0!	1	#DIV/0!
P61222_201-P61222_210	ABCE1_MOUSE ATP-binding cassette sub-family E member 1 OS=Mus musculus OX=10090 GN=Abce1 PE=1 SV=1	sp|P61222|ABCE1_MOUSE (201)(210)	TQAIVCQQLDLTHLKER(6)(15)	1	497945721695726	411806024357359	NA	NA	NA	NA	497945721695726	411806024357359	0.83	NA	NA	0.83	0.83	0.8300 ± 0.0000	#DIV/0!	1	#DIV/0!
P19253_190-P19253_191	RL13A_MOUSE 60S ribosomal protein L13a OS=Mus musculus OX=10090 GN=Rpl13a PE=1 SV=4	sp|P19253|RL13A_MOUSE (190)(191)	ICKFTEVLK(2)(3)	7	1.08966e+13	8.81585e+12	73276573422773	7.96169e+13	NA	NA	NA	NA	0.755	0.92	NA	0.8375	0.8375	0.8375 ± 0.0825	0.116673	2	0.139311
Q60749_19-Q60749_21	KHDR1_MOUSE KH domain-containing, RNA-binding, signal transduction-associated protein 1 OS=Mus musculus OX=10090 GN=Khdrbs1 PE=1 SV=2	sp|Q60749|KHDR1_MOUSE (19)(21)	SCSKDPSGAHPSVR(2)(4)	10	1.55455e+14	1.40979e+14	230242638786318	193874080981101	9.9499e+13	7.69525e+13	230242638786318	193874080981101	0.77	0.84	0.84	0.816667	0.84	0.8167 ± 0.0233	0.0404145	3	0.0494872
P42932_149-P42932_152	TCPQ_MOUSE T-complex protein 1 subunit theta OS=Mus musculus OX=10090 GN=Cct8 PE=1 SV=3	sp|P42932|TCPQ_MOUSE (149)(152)	AHEILPELVCCSAKNLR(11)(14)	21	7.94112e+12	8.2462e+12	8.35978e+13	127822811537839	5.52468e+13	3.35366e+13	NA	NA	0.96	0.85	0.76	0.856667	0.85	0.8567 ± 0.0578	0.100167	3	0.116926
Q9CPX6_182-Q9CPX6_183	ATG3_MOUSE Ubiquitin-like-conjugating enzyme ATG3 OS=Mus musculus OX=10090 GN=Atg3 PE=1 SV=1	sp|Q9CPX6|ATG3_MOUSE (182)(183)	IVEACKAK(5)(6)	1	NA	NA	NA	NA	5.40088e+13	4.59031e+13	5.40088e+13	4.59031e+13	NA	NA	0.85	0.85	0.85	0.8500 ± 0.0000	#DIV/0!	1	#DIV/0!
Q9DCC4_266-Q9DCC4_269	P5CR3_MOUSE Pyrroline-5-carboxylate reductase 3 OS=Mus musculus OX=10090 GN=Pycr3 PE=1 SV=2	sp|Q9DCC4|P5CR3_MOUSE (266)(269)	AATMSAVEAATCRAKELSK(12)(15)	4	27873218342169	2.93627e+13	3.66378e+13	2.81395e+13	NA	NA	27873218342169	2.93627e+13	0.95	0.77	NA	0.86	0.86	0.8600 ± 0.0900	0.127279	2	0.147999
P42225_174-P42225_175	STAT1_MOUSE Signal transducer and activator of transcription 1 OS=Mus musculus OX=10090 GN=Stat1 PE=1 SV=1	sp|P42225|STAT1_MOUSE (174)(175)	CKTSQNR(1)(2)	3	NA	NA	NA	NA	346538868429969	299007463196831	NA	NA	NA	NA	0.86	0.86	0.86	0.8600 ± 0.0000	#DIV/0!	1	#DIV/0!
Q8BFY9_862-Q8BFY9_863	TNPO1_MOUSE Transportin-1 OS=Mus musculus OX=10090 GN=Tnpo1 PE=1 SV=2	sp|Q8BFY9|TNPO1_MOUSE (862)(863)	DMFCKILHGFK(4)(5)	1	NA	NA	NA	NA	2.37583e+06	2044496	2.37583e+06	2044496	NA	NA	0.86	0.86	0.86	0.8600 ± 0.0000	#DIV/0!	1	#DIV/0!
P11983_397-P11983_400	TCPA_MOUSE T-complex protein 1 subunit alpha OS=Mus musculus OX=10090 GN=Tcp1 PE=1 SV=3	sp|P11983|TCPA_MOUSE (397)(400)	SLHDALCVVKR(7)(10)	8	9.3377e+13	7.98541e+13	3.81395e+13	44671585300699	33228795988341	2.75568e+13	9.3377e+13	7.98541e+13	0.86	0.85	1.21	0.973333	0.86	0.9733 ± 0.1184	0.20502	3	0.210637
Q60973_116-Q60973_119	RBBP7_MOUSE Histone-binding protein RBBP7 OS=Mus musculus OX=10090 GN=Rbbp7 PE=1 SV=1	sp|Q60973|RBBP7_MOUSE (116)(119)	IECEIKINHEGEVNR(3)(6)	2	6.05339e+06	5.1102e+06	NA	NA	606147606993130	539623942861282	3.03074e+14	2.69812e+14	0.84	NA	0.89	0.865	0.865	0.8650 ± 0.0250	0.0353553	2	0.0408732
Q8BK64_186-Q8BK64_187	AHSA1_MOUSE Activator of 90 kDa heat shock protein ATPase homolog 1 OS=Mus musculus OX=10090 GN=Ahsa1 PE=1 SV=2	sp|Q8BK64|AHSA1_MOUSE (186)(187)	TETCKAKSAPSK(4)(5)	14	3207885249598540	3216328552827280	4666380868006325	4112266375875310	2015718488268720	1346387964750460	NA	NA	1	0.865	0.75	0.871667	0.865	0.8717 ± 0.0722	0.125133	3	0.143556
O08784_465-O08784_468	TCOF_MOUSE Treacle protein OS=Mus musculus OX=10090 GN=Tcof1 PE=1 SV=1	sp|O08784|TCOF_MOUSE (465)(468)	GANLPCPGKVGSAALR(6)(9)	5	5.88592e+06	5.09285e+06	9.20733e+06	2.8317e+07	5.28837e+06	2.58265e+06	5.28837e+06	2.58265e+06	0.87	2.995	0.49	1.45167	0.87	1.4517 ± 0.7794	1.35	3	0.929968
Q9QXS1_3113-Q9QXS1_3117	PLEC_MOUSE Plectin OS=Mus musculus OX=10090 GN=Plec PE=1 SV=3	sp|Q9QXS1|PLEC_MOUSE (3113)(3117)	KGQLCFEGLR(1)(5)	7	4.64109e+13	2.65843e+13	3.48047e+13	3.99658e+13	4.19173e+13	3.38906e+13	NA	NA	0.57	0.87	1.01	0.816667	0.87	0.8167 ± 0.1298	0.224796	3	0.275261
Q5SWD9_38-Q5SWD9_41	TSR1_MOUSE Pre-rRNA-processing protein TSR1 homolog OS=Mus musculus OX=10090 GN=Tsr1 PE=1 SV=1	sp|Q5SWD9|TSR1_MOUSE (38)(41)	VGPKILCK(4)(7)	1	1.40804e+12	1.62108e+12	NA	NA	NA	NA	1.40804e+12	1.62108e+12	0.87	NA	NA	0.87	0.87	0.8700 ± 0.0000	#DIV/0!	1	#DIV/0!
Q921J4_95-Q921J4_100	UBE2S_MOUSE Ubiquitin-conjugating enzyme E2 S OS=Mus musculus OX=10090 GN=Ube2s PE=1 SV=1	sp|Q921J4|UBE2S_MOUSE (95)(100)	IFHPNVGPNGEICVNVLKR(13)(18)	2	NA	NA	1.29948e+13	1.25138e+13	1.38016e+13	1.08677e+13	1.33982e+13	1.16907e+13	NA	0.96	0.79	0.875	0.875	0.8750 ± 0.0850	0.120208	2	0.137381
Q8BYZ1_142-Q8BYZ1_148	ABI3_MOUSE ABI gene family member 3 OS=Mus musculus OX=10090 GN=Abi3 PE=1 SV=3	sp|Q8BYZ1|ABI3_MOUSE (142)(148)	KPLNFACLDDIGHGVK(1)(7)	7	16376993536983	1.89447e+13	4.36377e+06	2.6717e+06	1.02418e+13	1.33054e+13	NA	NA	0.89	0.61	0.89	0.796667	0.89	0.7967 ± 0.0933	0.161658	3	0.202918
P60335_109-P60335_115	PCBP1_MOUSE Poly(rC)-binding protein 1 OS=Mus musculus OX=10090 GN=Pcbp1 PE=1 SV=1	sp|P60335|PCBP1_MOUSE (109)(115)	LVVPATQCGSLIGKGGCK(8)(14)	1	NA	NA	NA	NA	9.37837e+06	8.35579e+06	9.37837e+06	8.35579e+06	NA	NA	0.89	0.89	0.89	0.8900 ± 0.0000	#DIV/0!	1	#DIV/0!
Q61990_118-Q61990_121	PCBP2_MOUSE Poly(rC)-binding protein 2 OS=Mus musculus OX=10090 GN=Pcbp2 PE=1 SV=1	sp|P60335|PCBP1_MOUSE (118)(121)/sp|Q61990|PCBP2_MOUSE (118)(121)	GGCKIKEIR(3)(6)	1	201738492576642	182014102259301	NA	NA	NA	NA	201738492576642	182014102259301	0.9	NA	NA	0.9	0.9	0.9000 ± 0.0000	#DIV/0!	1	#DIV/0!
P05213_280-P05213_295	TBA1B_MOUSE Tubulin alpha-1B chain OS=Mus musculus OX=10090 GN=Tuba1b PE=1 SV=2	sp|P05214|TBA3_MOUSE (280)(295)/sp|P68369|TBA1A_MOUSE (280)(295)/sp|P68368|TBA4A_MOUSE (280)(295)/sp|P05213|TBA1B_MOUSE (280)(295)	IHFPLATYAPVISAEKAYHEQLSVAEITNACFEPANQMVK(16)(31)	1	118652010784124	107343802515972	NA	NA	NA	NA	118652010784124	107343802515972	0.9	NA	NA	0.9	0.9	0.9000 ± 0.0000	#DIV/0!	1	#DIV/0!
Q6NXH9_7-Q6NXH9_8	K2C73_MOUSE Keratin, type II cytoskeletal 73 OS=Mus musculus OX=10090 GN=Krt73 PE=1 SV=1	sp|Q6NXH9|K2C73_MOUSE (7)(8)	QFTCKPGVANR(4)(5)	1	4.14885e+06	3.72008e+06	NA	NA	NA	NA	4.14885e+06	3.72008e+06	0.9	NA	NA	0.9	0.9	0.9000 ± 0.0000	#DIV/0!	1	#DIV/0!
Q9Z1P7_402-Q9Z1P7_405	KANK3_MOUSE KN motif and ankyrin repeat domain-containing protein 3 OS=Mus musculus OX=10090 GN=Kank3 PE=1 SV=1	sp|Q9Z1P7|KANK3_MOUSE (402)(405)	DVAAQTTLGCTEKTTQTELPVENQPR(10)(13)	1	5711065	5191740	NA	NA	NA	NA	5711065	5191740	0.91	NA	NA	0.91	0.91	0.9100 ± 0.0000	#DIV/0!	1	#DIV/0!
P35700_173-P35700_178	PRDX1_MOUSE Peroxiredoxin-1 OS=Mus musculus OX=10090 GN=Prdx1 PE=1 SV=1	sp|P35700|PRDX1_MOUSE (173)(178)	HGEVCPAGWKPGSDTIKPDVNK(5)(10)/HGEVCPAGWKPGSDTIKPDVNKSK(5)(10)	86	6.63872e+13	6.50524e+13	3.98697e+13	3.8505e+13	6.34077e+13	6.7658e+13	NA	NA	0.925	1.04	0.89	0.951667	0.925	0.9517 ± 0.0453	0.078475	3	0.0824606
Q8BH69_27-Q8BH69_31	SPS1_MOUSE Selenide, water dikinase 1 OS=Mus musculus OX=10090 GN=Sephs1 PE=1 SV=1	sp|Q8BH69|SPS1_MOUSE (27)(31)	FTELKGTGCK(5)(9)	1	NA	NA	NA	NA	8.2438e+11	8.82515e+11	8.2438e+11	8.82515e+11	NA	NA	0.93	0.93	0.93	0.9300 ± 0.0000	#DIV/0!	1	#DIV/0!
P70170_629-P70170_630	ABCC9_MOUSE ATP-binding cassette sub-family C member 9 OS=Mus musculus OX=10090 GN=Abcc9 PE=1 SV=2	sp|P70170|ABCC9_MOUSE (629)(630)	AGEGTLPFESCKK(11)(12)	1	NA	NA	1.92925e+13	1.82888e+13	NA	NA	1.92925e+13	1.82888e+13	NA	0.95	NA	0.95	0.95	0.9500 ± 0.0000	#DIV/0!	1	#DIV/0!
A2AN08_2548-A2AN08_2552	UBR4_MOUSE E3 ubiquitin-protein ligase UBR4 OS=Mus musculus OX=10090 GN=Ubr4 PE=1 SV=1	sp|A2AN08|UBR4_MOUSE (2548)(2552)	DQALLSKAVQCLNTSSK(7)(11)	1	NA	NA	NA	NA	4.50812e+12	4.31157e+12	4.50812e+12	4.31157e+12	NA	NA	0.96	0.96	0.96	0.9600 ± 0.0000	#DIV/0!	1	#DIV/0!
Q61656_234-Q61656_236	DDX5_MOUSE Probable ATP-dependent RNA helicase DDX5 OS=Mus musculus OX=10090 GN=Ddx5 PE=1 SV=2	sp|Q61656|DDX5_MOUSE (234)(236)	LIDFLECGKTNLR(7)(9)	5	3.07894e+06	2.95669e+06	2.6733e+12	2.30618e+12	1886613686110	1.74307e+12	3.07894e+06	2.95669e+06	0.96	1.1	0.93	0.996667	0.96	0.9967 ± 0.0524	0.0907377	3	0.0910412
A2AAY5_595-A2AAY5_598	SPD2B_MOUSE SH3 and PX domain-containing protein 2B OS=Mus musculus OX=10090 GN=Sh3pxd2b PE=1 SV=1	sp|A2AAY5|SPD2B_MOUSE (595)(598)	NDMGLECGHKVLAK(7)(10)	1	1.58453e+12	1.53489e+12	NA	NA	NA	NA	1.58453e+12	1.53489e+12	0.97	NA	NA	0.97	0.97	0.9700 ± 0.0000	#DIV/0!	1	#DIV/0!
Q3TWF6_451-Q3TWF6_455	WDR70_MOUSE WD repeat-containing protein 70 OS=Mus musculus OX=10090 GN=Wdr70 PE=1 SV=1	sp|Q3TWF6|WDR70_MOUSE (451)(455)	GCGSGKLVFLER(2)(6)	4	36974288829606	3.88322e+13	NA	NA	1.23083e+13	1.24479e+13	NA	NA	0.95	NA	1.01	0.98	0.98	0.9800 ± 0.0300	0.0424264	2	0.0432923
P47856_249-P47856_252	GFPT1_MOUSE Glutamine--fructose-6-phosphate aminotransferase [isomerizing] 1 OS=Mus musculus OX=10090 GN=Gfpt1 PE=1 SV=3	sp|P47856|GFPT1_MOUSE (249)(252)	KGSCGLSR(1)(4)	1	3.14862e+13	3.09249e+13	NA	NA	NA	NA	3.14862e+13	3.09249e+13	0.98	NA	NA	0.98	0.98	0.9800 ± 0.0000	#DIV/0!	1	#DIV/0!
P68510_112-P68510_120	1433F_MOUSE 14-3-3 protein eta OS=Mus musculus OX=10090 GN=Ywhah PE=1 SV=2	sp|P68510|1433F_MOUSE (112)(120)	NCNDFQYESKVFYLK(2)(10)	2	NA	NA	104032610628544	8.51652e+13	9.83959e+12	1.14061e+13	5.69361e+13	4.82856e+13	NA	0.82	1.16	0.99	0.99	0.9900 ± 0.1700	0.240416	2	0.242845
P07356_223-P07356_227	ANXA2_MOUSE Annexin A2 OS=Mus musculus OX=10090 GN=Anxa2 PE=1 SV=2	sp|P07356|ANXA2_MOUSE (223)(227)	SVCHLQKVFER(3)(7)	6	1.33101e+13	1.48759e+13	6.86896e+12	6.94092e+12	1.0623e+13	8.23753e+12	6.86896e+12	6.94092e+12	0.96	0.99	1.29	1.08	0.99	1.0800 ± 0.1054	0.182483	3	0.168966
P35700_173-P35700_185	PRDX1_MOUSE Peroxiredoxin-1 OS=Mus musculus OX=10090 GN=Prdx1 PE=1 SV=1	sp|P35700|PRDX1_MOUSE (173)(185)	HGEVCPAGWKPGSDTIKPDVNK(5)(17)/HGEVCPAGWKPGSDTIKPDVNKSK(5)(17)	7	9.2116e+13	93152029579543	NA	NA	199441580104732	197187809957939	NA	NA	1.01	NA	0.98	0.995	0.995	0.9950 ± 0.0150	0.0212132	2	0.0213198
O08808_1207-O08808_1210	DIAP1_MOUSE Protein diaphanous homolog 1 OS=Mus musculus OX=10090 GN=Diaph1 PE=1 SV=1	sp|O08808|DIAP1_MOUSE (1207)(1210)	KAGCAVTSLLASELTK(1)(4)	4	1248357569507	1.25403e+12	1.42496e+12	1.31518e+12	2.18266e+12	2780615868403	1.33666e+12	1.2846e+12	1	1.08	0.78	0.953333	1	0.9533 ± 0.0897	0.155349	3	0.162954
P52480_165-P52480_166	KPYM_MOUSE Pyruvate kinase PKM OS=Mus musculus OX=10090 GN=Pkm PE=1 SV=4	sp|P52480|KPYM_MOUSE (165)(166)	NICKVVEVGSK(3)(4)	14	1.50695e+13	1.27417e+13	1.01587e+13	1.02884e+13	5.89719e+12	3.64873e+12	NA	NA	1.045	1	0.73	0.925	1	0.9250 ± 0.0984	0.170367	3	0.184181
Q80XC2_57-Q80XC2_60	TRM61_MOUSE tRNA (adenine(58)-N(1))-methyltransferase catalytic subunit TRMT61A OS=Mus musculus OX=10090 GN=Trmt61a PE=1 SV=1	sp|Q80XC2|TRM61_MOUSE (57)(60)	PFGSKVICSR(5)(8)	1	NA	NA	NA	NA	2.53395e+13	2.54447e+13	2.53395e+13	2.54447e+13	NA	NA	1	1	1	1.0000 ± 0.0000	#DIV/0!	1	#DIV/0!
P35700_173-P35700_190	PRDX1_MOUSE Peroxiredoxin-1 OS=Mus musculus OX=10090 GN=Prdx1 PE=1 SV=1	sp|P35700|PRDX1_MOUSE (173)(190)	HGEVCPAGWKPGSDTIKPDVNKSK(5)(22)	6	3.42266e+14	2.7091e+14	3.27974e+14	340067611203136	634720761623574	603059647291584	NA	NA	1.005	1.035	0.91	0.983333	1.005	0.9833 ± 0.0377	0.0652559	3	0.0663619
Q9D0E1_671-Q9D0E1_675	HNRPM_MOUSE Heterogeneous nuclear ribonucleoprotein M OS=Mus musculus OX=10090 GN=Hnrnpm PE=1 SV=3	sp|Q9D0E1|HNRPM_MOUSE (671)(675)	DKFNECGHVLYADIK(2)(6)	6	5.08764e+12	4132141928208	3.65026e+12	3.62401e+12	2233656579652	2.05519e+12	3.65026e+12	3.62401e+12	0.81	1.01	1.09	0.97	1.01	0.9700 ± 0.0833	0.144222	3	0.148683
Q9JJA4_375-Q9JJA4_376	WDR12_MOUSE Ribosome biogenesis protein WDR12 OS=Mus musculus OX=10090 GN=Wdr12 PE=1 SV=1	sp|Q9JJA4|WDR12_MOUSE (375)(376)	SCKAPLYDLAAHEDK(2)(3)	7	6.97485e+12	6.38417e+12	5.50253e+13	4.48874e+13	3.09973e+13	3.00408e+13	NA	NA	0.92	1.225	1.01	1.05167	1.01	1.0517 ± 0.0905	0.156711	3	0.149012
Q8K2A7_172-Q8K2A7_176	INT10_MOUSE Integrator complex subunit 10 OS=Mus musculus OX=10090 GN=Ints10 PE=1 SV=3	sp|Q8K2A7|INT10_MOUSE (172)(176)	KLFVCDVLPLIINNHDVR(1)(5)	4	2.41399e+13	2.7598e+13	18264235384780	2.02115e+13	NA	NA	2.41399e+13	2.7598e+13	1.14	0.9	NA	1.02	1.02	1.0200 ± 0.1200	0.169706	2	0.166378
Q8C2Q3_108-Q8C2Q3_112	RBM14_MOUSE RNA-binding protein 14 OS=Mus musculus OX=10090 GN=Rbm14 PE=1 SV=1	sp|Q8C2Q3|RBM14_MOUSE (108)(112)	VIECDVVKDYAFVHMEK(4)(8)	5	1.34997e+13	12777929807322	1.7892e+13	17534807602320	1.06352e+13	9.66587e+12	1.34997e+13	12777929807322	1.06	1.02	0.91	0.996667	1.02	0.9967 ± 0.0448	0.0776745	3	0.0779343
Q99MD9_684-Q99MD9_694	NASP_MOUSE Nuclear autoantigenic sperm protein OS=Mus musculus OX=10090 GN=Nasp PE=1 SV=2	sp|Q99MD9|NASP_MOUSE (684)(694)	KPTDGASSSNCVTDISHLVR(1)(11)	8	5.50417e+06	4.28966e+06	29165673650268	2.42845e+13	5.26369e+13	4.53899e+13	NA	NA	0.78	1.03	1.16	0.99	1.03	0.9900 ± 0.1115	0.193132	3	0.195083
Q9EST4_146-Q9EST4_149	PSMG2_MOUSE Proteasome assembly chaperone 2 OS=Mus musculus OX=10090 GN=Psmg2 PE=1 SV=1	sp|Q9EST4|PSMG2_MOUSE (146)(149)	YLLTPCLQKSVQNK(6)(9)	1	3.6887e+06	3.81297e+06	NA	NA	NA	NA	3.6887e+06	3.81297e+06	1.03	NA	NA	1.03	1.03	1.0300 ± 0.0000	#DIV/0!	1	#DIV/0!
P31651_596-P31651_602	S6A12_MOUSE Sodium- and chloride-dependent betaine transporter OS=Mus musculus OX=10090 GN=Slc6a12 PE=2 SV=1	sp|P31651|S6A12_MOUSE (596)(602)	RPPQDGSSAQNCSSSPAKQELIAWEK(12)(18)	9	1.55006e+13	1.71814e+13	9.03275e+12	9580821540951	5.03435e+06	5.16277e+06	NA	NA	1.11	0.805	1.04	0.985	1.04	0.9850 ± 0.0922	0.159765	3	0.162198
B1AZI6_1236-B1AZI6_1239	THOC2_MOUSE THO complex subunit 2 OS=Mus musculus OX=10090 GN=Thoc2 PE=1 SV=1	sp|B1AZI6|THOC2_MOUSE (1236)(1239)	SQCGTKAVNK(3)(6)	1	NA	NA	NA	NA	1.20898e+13	1.15616e+13	1.20898e+13	1.15616e+13	NA	NA	1.05	1.05	1.05	1.0500 ± 0.0000	#DIV/0!	1	#DIV/0!
Q60932_237-Q60932_245	VDAC1_MOUSE Voltage-dependent anion-selective channel protein 1 OS=Mus musculus OX=10090 GN=Vdac1 PE=1 SV=3	sp|Q60932|VDAC1_MOUSE (237)(245)	FGIAAKYQVDPDACFSAK(6)(14)	4	2.51718e+13	2.49461e+13	NA	NA	5.23772e+12	4076871304397	NA	NA	0.99	NA	1.13	1.06	1.06	1.0600 ± 0.0700	0.0989949	2	0.0933915
P46061_502-P46061_506	RAGP1_MOUSE Ran GTPase-activating protein 1 OS=Mus musculus OX=10090 GN=Rangap1 PE=1 SV=2	sp|P46061|RAGP1_MOUSE (502)(506)	KAFSCSSFNSNTFLTR(1)(5)	1	2.0211e+06	2.20476e+06	NA	NA	NA	NA	2.0211e+06	2.20476e+06	1.09	NA	NA	1.09	1.09	1.0900 ± 0.0000	#DIV/0!	1	#DIV/0!
P35700_173-P35700_185	PRDX1_MOUSE Peroxiredoxin-1 OS=Mus musculus OX=10090 GN=Prdx1 PE=1 SV=1	sp|P35700|PRDX1_MOUSE (173)(185)	HGEVCPAGWKPGSDTIKPDVNK(5)(17)/HGEVCPAGWKPGSDTIKPDVNKSK(5)(17)	4	NA	NA	2.34319e+14	2.18419e+14	NA	NA	NA	NA	NA	1.1	NA	1.1	1.1	1.1000 ± 0.0000	#DIV/0!	1	#DIV/0!
O70145_507-O70145_513	NCF2_MOUSE Neutrophil cytosol factor 2 OS=Mus musculus OX=10090 GN=Ncf2 PE=1 SV=1	sp|O70145|NCF2_MOUSE (507)(513)	VGIFPKAFVEGCAAK(6)(12)	2	6.37002e+12	6.96243e+12	NA	NA	8533685753738	7.63585e+12	7.45185e+12	7.29914e+12	1.09	NA	1.12	1.105	1.105	1.1050 ± 0.0150	0.0212132	2	0.0191975
P04117_118-P04117_121	FABP4_MOUSE Fatty acid-binding protein, adipocyte OS=Mus musculus OX=10090 GN=Fabp4 PE=1 SV=3	sp|P04117|FABP4_MOUSE (118)(121)	LVVECVMKGVTSTR(5)(8)	5	NA	NA	22674075774866	1.75791e+13	5.26585e+12	4.97298e+12	22674075774866	1.75791e+13	NA	1.29	0.94	1.115	1.115	1.1150 ± 0.1750	0.247487	2	0.221962
Q8BYY4_41-Q8BYY4_44	TT39B_MOUSE Tetratricopeptide repeat protein 39B OS=Mus musculus OX=10090 GN=Ttc39b PE=1 SV=1	sp|Q8BYY4|TT39B_MOUSE (41)(44)	SPSDMATSGFHFVPCETKR(15)(18)	5	NA	NA	NA	NA	3.51055e+06	8.65865e+06	NA	NA	NA	NA	1.15	1.15	1.15	1.1500 ± 0.0000	#DIV/0!	1	#DIV/0!
P19253_190-P19253_191	RL13A_MOUSE 60S ribosomal protein L13a OS=Mus musculus OX=10090 GN=Rpl13a PE=1 SV=4	sp|P19253|RL13A_MOUSE (190)(191)	ICKFTEVLK(2)(3)	2	NA	NA	NA	NA	4.9903e+13	4.35798e+13	NA	NA	NA	NA	1.185	1.185	1.185	1.1850 ± 0.0000	#DIV/0!	1	#DIV/0!
P68368_54-P68368_60	TBA4A_MOUSE Tubulin alpha-4A chain OS=Mus musculus OX=10090 GN=Tuba4a PE=1 SV=1	sp|P68368|TBA4A_MOUSE (54)(60)	TIGGGDDSFTTFFCETGAGKHVPR(14)(20)	3	NA	NA	NA	NA	8.66215e+12	1.04309e+13	NA	NA	NA	NA	1.2	1.2	1.2	1.2000 ± 0.0000	#DIV/0!	1	#DIV/0!
O88990_344-O88990_345	ACTN3_MOUSE Alpha-actinin-3 OS=Mus musculus OX=10090 GN=Actn3 PE=2 SV=1	sp|P57780|ACTN4_MOUSE (351)(352)/sp|Q7TPR4|ACTN1_MOUSE (331)(332)/sp|O88990|ACTN3_MOUSE (344)(345)/sp|Q9JI91|ACTN2_MOUSE (338)(339)	VQEKCQLEINFNTLQTK(4)(5)	1	5.88797e+06	7.2576e+06	NA	NA	NA	NA	5.88797e+06	7.2576e+06	1.23	NA	NA	1.23	1.23	1.2300 ± 0.0000	#DIV/0!	1	#DIV/0!
Q9WV30_265-Q9WV30_270	NFAT5_MOUSE Nuclear factor of activated T-cells 5 OS=Mus musculus OX=10090 GN=Nfat5 PE=1 SV=2	sp|Q9WV30|NFAT5_MOUSE (265)(270)	KSPMLCGQYPVK(1)(6)	1	NA	NA	NA	NA	13804631184615	1.71785e+13	13804631184615	1.71785e+13	NA	NA	1.24	1.24	1.24	1.2400 ± 0.0000	#DIV/0!	1	#DIV/0!
P35700_168-P35700_173	PRDX1_MOUSE Peroxiredoxin-1 OS=Mus musculus OX=10090 GN=Prdx1 PE=1 SV=1	sp|P35700|PRDX1_MOUSE (168)(173)	LVQAFQFTDKHGEVCPAGWKPGSDTIKPDVNK(10)(15)	24	1.12997e+07	13104265	6.56505e+06	1.25603e+07	6.66618e+06	8.29909e+06	NA	NA	1.24	1.26	1.075	1.19167	1.24	1.1917 ± 0.0586	0.10153	3	0.0852
P62141_21-P62141_25	PP1B_MOUSE Serine/threonine-protein phosphatase PP1-beta catalytic subunit OS=Mus musculus OX=10090 GN=Ppp1cb PE=1 SV=3	sp|P62141|PP1B_MOUSE (21)(25)	GCRPGKIVQMTEAEVR(2)(6)	3	NA	NA	NA	NA	9.03077e+06	1.13387e+07	NA	NA	NA	NA	1.26	1.26	1.26	1.2600 ± 0.0000	#DIV/0!	1	#DIV/0!
Q8BT07_111-Q8BT07_113	CEP55_MOUSE Centrosomal protein of 55 kDa OS=Mus musculus OX=10090 GN=Cep55 PE=1 SV=2	sp|Q8BT07|CEP55_MOUSE (111)(113)	ECEKKQQLLESLSK(2)(4)	1	NA	NA	NA	NA	7.27514e+11	5.29575e+11	7.27514e+11	5.29575e+11	NA	NA	1.37	1.37	1.37	1.3700 ± 0.0000	#DIV/0!	1	#DIV/0!
P51881_257-P51881_260	ADT2_MOUSE ADP/ATP translocase 2 OS=Mus musculus OX=10090 GN=Slc25a5 PE=1 SV=3	sp|P51881|ADT2_MOUSE (257)(260)	GTDIMYTGTLDCWRKIAR(12)(15)	3	NA	NA	1.11182e+13	1.23766e+13	4.76427e+06	7.82773e+06	4.76427e+06	7.82773e+06	NA	1.11	1.64	1.375	1.375	1.3750 ± 0.2650	0.374767	2	0.272558
P63242_34-P63242_38	IF5A1_MOUSE Eukaryotic translation initiation factor 5A-1 OS=Mus musculus OX=10090 GN=Eif5a PE=1 SV=2	sp|P63242|IF5A1_MOUSE (34)(38)/sp|Q8BGY2|IF5A2_MOUSE (34)(38)	NGFVVLKGRPCK(7)(11)	1	1.65166e+06	2.27478e+06	NA	NA	NA	NA	1.65166e+06	2.27478e+06	1.38	NA	NA	1.38	1.38	1.3800 ± 0.0000	#DIV/0!	1	#DIV/0!
Q9JJY4_519-Q9JJY4_524	DDX20_MOUSE Probable ATP-dependent RNA helicase DDX20 OS=Mus musculus OX=10090 GN=Ddx20 PE=1 SV=2	sp|Q9JJY4|DDX20_MOUSE (519)(524)	LPVKSHSECGVLEK(4)(9)	3	3.43137e+06	3.87606e+06	1.59904e+06	3.04336e+06	NA	NA	1.59904e+06	3.04336e+06	1.14	1.9	NA	1.52	1.52	1.5200 ± 0.3800	0.537401	2	0.353553
Q8K224_658-Q8K224_662	NAT10_MOUSE RNA cytidine acetyltransferase OS=Mus musculus OX=10090 GN=Nat10 PE=1 SV=1	sp|Q8K224|NAT10_MOUSE (658)(662)	FPCLEEKVLETPQEIR(3)(7)	3	3616708880903	1.5208e+12	NA	NA	1.07279e+13	1.09615e+13	3616708880903	1.5208e+12	2.38	NA	0.92	1.65	1.65	1.6500 ± 0.7300	1.03238	2	0.625682
P59325_55-P59325_59	IF5_MOUSE Eukaryotic translation initiation factor 5 OS=Mus musculus OX=10090 GN=Eif5 PE=1 SV=1	sp|P59325|IF5_MOUSE (55)(59)	ALNRPPTYPTKYFGCELGAQTQFDVK(11)(15)	1	NA	NA	NA	NA	337466825541078	199792448125766	337466825541078	199792448125766	NA	NA	1.69	1.69	1.69	1.6900 ± 0.0000	#DIV/0!	1	#DIV/0!
Q6PEB6_117-Q6PEB6_119	PHOCN_MOUSE MOB-like protein phocein OS=Mus musculus OX=10090 GN=Mob4 PE=1 SV=1	sp|Q6PEB6|PHOCN_MOUSE (117)(119)	TPKECPAIDYTR(3)(5)	1	NA	NA	NA	NA	1.81074e+06	3.40512e+06	1.81074e+06	3.40512e+06	NA	NA	1.88	1.88	1.88	1.8800 ± 0.0000	#DIV/0!	1	#DIV/0!
P18760_132-P18760_139	COF1_MOUSE Cofilin-1 OS=Mus musculus OX=10090 GN=Cfl1 PE=1 SV=3	sp|P18760|COF1_MOUSE (132)(139)	LTGIKHELQANCYEEVKDR(5)(12)/LTGIKHELQANCYEEVK(5)(12)	3	NA	NA	NA	NA	3.10126e+06	6.27696e+06	NA	NA	NA	NA	2.02	2.02	2.02	2.0200 ± 0.0000	#DIV/0!	1	#DIV/0!
Q9CR25_40-Q9CR25_47	DPH2_MOUSE 2-(3-amino-3-carboxypropyl)histidine synthase subunit 2 OS=Mus musculus OX=10090 GN=Dph2 PE=1 SV=1	sp|Q9CR25|DPH2_MOUSE (40)(47)	EAGVPGQFTPPEDLDRVYELERVTKFVCDLGCQR(25)(32)	1	NA	NA	NA	NA	1.79554e+07	3.73797e+07	1.79554e+07	3.73797e+07	NA	NA	2.08	2.08	2.08	2.0800 ± 0.0000	#DIV/0!	1	#DIV/0!
P99029_96-P99029_98	PRDX5_MOUSE Peroxiredoxin-5, mitochondrial OS=Mus musculus OX=10090 GN=Prdx5 PE=1 SV=2	sp|P99029|PRDX5_MOUSE (96)(98)	GVLFGVPGAFTPGCSKTHLPGFVEQAGALK(14)(16)	4	2.26439e+06	10058416	NA	NA	6.92356e+06	5291718	2.26439e+06	10058416	4.44	NA	0.76	2.6	2.6	2.6000 ± 1.8400	2.60215	2	1.00083
A2ASS6_30082-A2ASS6_30083	TITIN_MOUSE Titin OS=Mus musculus OX=10090 GN=Ttn PE=1 SV=1	sp|A2ASS6|TITIN_MOUSE (30082)(30083)	PVFDGGMEIIGYIIEMCKADLGDWHKVNTEPCVK(17)(18)	1	2.26636e+06	6788365	NA	NA	NA	NA	2.26636e+06	6788365	3	NA	NA	3	3	3.0000 ± 0.0000	#DIV/0!	1	#DIV/0!
Q05816_82-Q05816_87	FABP5_MOUSE Fatty acid-binding protein 5 OS=Mus musculus OX=10090 GN=Fabp5 PE=1 SV=3	sp|Q05816|FABP5_MOUSE (82)(87)	KTETVCTFQDGALVQHQQWDGK(1)(6)	1	NA	NA	3.08052e+06	9400713	NA	NA	3.08052e+06	9400713	NA	3.05	NA	3.05	3.05	3.0500 ± 0.0000	#DIV/0!	1	#DIV/0!
Q61271_399-Q61271_400	ACV1B_MOUSE Activin receptor type-1B OS=Mus musculus OX=10090 GN=Acvr1b PE=1 SV=1	sp|Q61271|ACV1B_MOUSE (399)(400)	HFDSFKCADIYALGLVYWEIAR(6)(7)	1	NA	NA	NA	NA	1.79904e+06	5.93137e+06	1.79904e+06	5.93137e+06	NA	NA	3.3	3.3	3.3	3.3000 ± 0.0000	#DIV/0!	1	#DIV/0!
Q7TPV4_621-Q7TPV4_624	MBB1A_MOUSE Myb-binding protein 1A OS=Mus musculus OX=10090 GN=Mybbp1a PE=1 SV=2	sp|Q7TPV4|MBB1A_MOUSE (621)(624)	SPAESCDVLGDIQTCIKKSMEQNPR(15)(18)	1	NA	NA	NA	NA	4687226	2.22779e+07	4687226	2.22779e+07	NA	NA	4.75	4.75	4.75	4.7500 ± 0.0000	#DIV/0!	1	#DIV/0!
O08784_459-O08784_465	TCOF_MOUSE Treacle protein OS=Mus musculus OX=10090 GN=Tcof1 PE=1 SV=1	sp|O08784|TCOF_MOUSE (459)(465)	SSQVRPVSTVTPGSSGKGANLPCPGK(17)(23)	1	2.23471e+06	1.10613e+07	NA	NA	NA	NA	2.23471e+06	1.10613e+07	4.95	NA	NA	4.95	4.95	4.9500 ± 0.0000	#DIV/0!	1	#DIV/0!
Q91V83_544-Q91V83_545	TTI1_MOUSE TELO2-interacting protein 1 homolog OS=Mus musculus OX=10090 GN=Tti1 PE=1 SV=2	sp|Q91V83|TTI1_MOUSE (544)(545)	QAAMILNELVVGAAGLDVEDIHNKCPSMGPEELR(24)(25)	1	2.35997e+06	1.4375e+07	NA	NA	NA	NA	2.35997e+06	1.4375e+07	6.09	NA	NA	6.09	6.09	6.0900 ± 0.0000	#DIV/0!	1	#DIV/0!
Q9JI20_663-Q9JI20_666	RED2_MOUSE Double-stranded RNA-specific editase B2 OS=Mus musculus OX=10090 GN=Adarb2 PE=2 SV=2	sp|Q9JI20|RED2_MOUSE (663)(666)	QPGKSPHFSANWVVGSADLEIINATTGKRSCGGSSR(28)(31)	1	NA	NA	NA	NA	1467728	1.23995e+07	1467728	1.23995e+07	NA	NA	8.45	8.45	8.45	8.4500 ± 0.0000	#DIV/0!	1	#DIV/0!
Q99LG0_285-Q99LG0_287	UBP16_MOUSE Ubiquitin carboxyl-terminal hydrolase 16 OS=Mus musculus OX=10090 GN=Usp16 PE=1 SV=2	sp|Q99LG0|UBP16_MOUSE (285)(287)	ELFSQVCKKATR(7)(9)	1	NA	NA	1.15206e+06	1.21527e+07	NA	NA	1.15206e+06	1.21527e+07	NA	10.55	NA	10.55	10.55	10.5500 ± 0.0000	#DIV/0!	1	#DIV/0!
P51859_11-P51859_12	HDGF_MOUSE Hepatoma-derived growth factor OS=Mus musculus OX=10090 GN=Hdgf PE=1 SV=2	sp|P51859|HDGF_MOUSE (11)(12)	EYKCGDLVFAK(3)(4)	1	NA	NA	NA	NA	1.66933e+06	1.84074e+07	1.66933e+06	1.84074e+07	NA	NA	11.03	11.03	11.03	11.0300 ± 0.0000	#DIV/0!	1	#DIV/0!
Q01853_695-Q01853_696	TERA_MOUSE Transitional endoplasmic reticulum ATPase OS=Mus musculus OX=10090 GN=Vcp PE=1 SV=4	sp|Q01853|TERA_MOUSE (695)(696)	ACKLAIR(2)(3)	2	0	1809275	NA	NA	0	1.60444e+06	0	1.70686e+06	20	NA	20	20	20	NA	0	2	0
Q8VBX6_1651-Q8VBX6_1652	MPDZ_MOUSE Multiple PDZ domain protein OS=Mus musculus OX=10090 GN=Mpdz PE=1 SV=2	sp|Q8VBX6|MPDZ_MOUSE (1651)(1652)	GQTGLGLSIVGGSDTLLGAIIIHEVYEEGAACKDGR(32)(33)	1	NA	NA	0	114233844	NA	NA	0	114233844	NA	20	NA	20	20	NA	#DIV/0!	1	#DIV/0!
Q9EPW2_321-Q9EPW2_322	KLF15_MOUSE Krueppel-like factor 15 OS=Mus musculus OX=10090 GN=Klf15 PE=1 SV=1	sp|Q9EPW2|KLF15_MOUSE (321)(322)	NPAAELLKMHKCTFPGCSK(11)(12)	1	NA	NA	NA	NA	0	2.05483e+06	0	2.05483e+06	NA	NA	20	20	20	NA	#DIV/0!	1	#DIV/0!
O35602_101-O35602_104	RX_MOUSE Retinal homeobox protein Rx OS=Mus musculus OX=10090 GN=Rax PE=2 SV=2	sp|O35602|RX_MOUSE (101)(104)	PCYPKEQGEAR(2)(5)	1	NA	NA	NA	NA	0	1.14181e+07	0	1.14181e+07	NA	NA	20	20	20	NA	#DIV/0!	1	#DIV/0!
Q8BTH8_110-Q8BTH8_112	KC1G1_MOUSE Casein kinase I isoform gamma-1 OS=Mus musculus OX=10090 GN=Csnk1g1 PE=1 SV=2	sp|Q8BTH8|KC1G1_MOUSE (110)(112)	QLGSAGEGLPQVYYFGPCGKYNAMVLELLGPSLEDLFDLCDR(18)(20)	1	0	3.33002e+07	NA	NA	NA	NA	0	3.33002e+07	20	NA	NA	20	20	NA	#DIV/0!	1	#DIV/0!
Q8VIG0_57-Q8VIG0_59	ZCH14_MOUSE Zinc finger CCHC domain-containing protein 14 OS=Mus musculus OX=10090 GN=Zcchc14 PE=2 SV=1	sp|Q8VIG0|ZCH14_MOUSE (57)(59)	SAPGPSGALPTCSACHKMAPR(15)(17)	1	0	1.18132e+06	NA	NA	NA	NA	0	1.18132e+06	20	NA	NA	20	20	NA	#DIV/0!	1	#DIV/0!
Q8C796_59-Q8C796_60	RCOR2_MOUSE REST corepressor 2 OS=Mus musculus OX=10090 GN=Rcor2 PE=1 SV=1	sp|Q8C796|RCOR2_MOUSE (59)(60)	VGTNYQAVIPECKPESPAR(12)(13)	1	NA	NA	NA	NA	0	6.54869e+06	0	6.54869e+06	NA	NA	20	20	20	NA	#DIV/0!	1	#DIV/0!
O35382_106-O35382_107	EXOC4_MOUSE Exocyst complex component 4 OS=Mus musculus OX=10090 GN=Exoc4 PE=1 SV=2	sp|O35382|EXOC4_MOUSE (106)(107)	MLLHCKR(5)(6)	1	1.36027e+06	3.34366e+07	NA	NA	NA	NA	1.36027e+06	3.34366e+07	24.58	NA	NA	24.58	24.58	24.5800 ± 0.0000	#DIV/0!	1	#DIV/0!
A2AGA4_112-A2AGA4_115	RHBL2_MOUSE Rhomboid-related protein 2 OS=Mus musculus OX=10090 GN=Rhbdl2 PE=1 SV=1	sp|A2AGA4|RHBL2_MOUSE (112)(115)	QWITLDTGILESPLTYCPEKREEAWR(17)(20)	1	0	3.14627e+07	NA	NA	NA	NA	0	3.14627e+07	1024	NA	NA	1024	1024	NA	#DIV/0!	1	#DIV/0!

## Sheet: 4H-Loop
Leading_AA_pair	Description	AA_pairs	Peptides	Spectra_Count	Intensity_L_R1	Intensity_H_R1	Intensity_L_R2	Intensity_H_R2	Intensity_L_R3	Intensity_H_R3	Median_Intensity_L_All	Median_Intensity_H_All	Ratio_R1	Ratio_R2	Ratio_R3	Average_Ratio_All	Median_Ratio_All	Median_Ratio_All_SEM	SD_Ratio_All	Repeats	CV
Q3URD3_800-Q3URD3_802	SLMAP_MOUSE Sarcolemmal membrane-associated protein OS=Mus musculus OX=10090 GN=Slmap PE=1 SV=2	sp|Q3URD3|SLMAP_MOUSE (800)(802)	QSITDELKQCKDNLK(8)(10)	1	NA	NA	NA	NA	1.08896e+17	500145387417819	1.08896e+17	500145387417819	NA	NA	0.00459287	0.00459287	0.00459287	0.0046 ± 0.0000	#DIV/0!	1	#DIV/0!
P60904_135-P60904_136	DNJC5_MOUSE DnaJ homolog subfamily C member 5 OS=Mus musculus OX=10090 GN=Dnajc5 PE=1 SV=1	sp|P60904|DNJC5_MOUSE (135)(136)	ALFVVCGLLTCCYCCCCLCCCFNCCCGKCKPK(28)(29)	1	NA	NA	NA	NA	6.39196e+06	0	6.39196e+06	0	NA	NA	0.05	0.05	0.05	NA	#DIV/0!	1	#DIV/0!
Q8K1J5_143-Q8K1J5_150	SDE2_MOUSE Replication stress response regulator SDE2 OS=Mus musculus OX=10090 GN=Sde2 PE=1 SV=1	sp|Q8K1J5|SDE2_MOUSE (143)(150)	KLAEPAHCFTSPDYQR(1)(8)	1	NA	NA	3.27637e+06	0	NA	NA	3.27637e+06	0	NA	0.05	NA	0.05	0.05	NA	#DIV/0!	1	#DIV/0!
Q6NVF4_929-Q6NVF4_934	HELB_MOUSE DNA helicase B OS=Mus musculus OX=10090 GN=Helb PE=1 SV=2	sp|Q6NVF4|HELB_MOUSE (929)(934)	KLSGSCAPSTGFASQPSSPR(1)(6)	1	NA	NA	NA	NA	4.53554e+06	0	4.53554e+06	0	NA	NA	0.05	0.05	0.05	NA	#DIV/0!	1	#DIV/0!
P25119_144-P25119_145	TNR1B_MOUSE Tumor necrosis factor receptor superfamily member 1B OS=Mus musculus OX=10090 GN=Tnfrsf1b PE=2 SV=1	sp|P25119|TNR1B_MOUSE (144)(145)	LSKCGPGFGVASSR(3)(4)	1	NA	NA	NA	NA	2.41285e+06	0	2.41285e+06	0	NA	NA	0.05	0.05	0.05	NA	#DIV/0!	1	#DIV/0!
P83940_11-P83940_20	ELOC_MOUSE Elongin-C OS=Mus musculus OX=10090 GN=Eloc PE=1 SV=1	sp|P83940|ELOC_MOUSE (11)(20)	TYGGCEGPDAMYVKLISSDGHEFIVK(5)(14)	1	NA	NA	3.66074e+06	0	NA	NA	3.66074e+06	0	NA	0.05	NA	0.05	0.05	NA	#DIV/0!	1	#DIV/0!
Q8CAI1_291-Q8CAI1_293	CC142_MOUSE Coiled-coil domain-containing protein 142 OS=Mus musculus OX=10090 GN=Ccdc142 PE=2 SV=2	sp|Q8CAI1|CC142_MOUSE (291)(293)	LGGPGALWSQYWTLLWAACAKCLDLR(19)(21)	1	4.66172e+19	3.02918e+18	NA	NA	NA	NA	4.66172e+19	3.02918e+18	0.06	NA	NA	0.06	0.06	0.0600 ± 0.0000	#DIV/0!	1	#DIV/0!
Q80WR5_39-Q80WR5_42	CA174_MOUSE UPF0688 protein C1orf174 homolog OS=Mus musculus OX=10090 PE=1 SV=1	sp|Q80WR5|CA174_MOUSE (39)(42)	DVTSSTSAKTTCLASSSHK(9)(12)	1	NA	NA	NA	NA	6.52847e+06	469805	6.52847e+06	469805	NA	NA	0.07	0.07	0.07	0.0700 ± 0.0000	#DIV/0!	1	#DIV/0!
P46061_502-P46061_506	RAGP1_MOUSE Ran GTPase-activating protein 1 OS=Mus musculus OX=10090 GN=Rangap1 PE=1 SV=2	sp|P46061|RAGP1_MOUSE (502)(506)	KAFSCSSFNSNTFLTR(1)(5)	1	NA	NA	NA	NA	4.57911e+06	397492	4.57911e+06	397492	NA	NA	0.09	0.09	0.09	0.0900 ± 0.0000	#DIV/0!	1	#DIV/0!
P57780_351-P57780_352	ACTN4_MOUSE Alpha-actinin-4 OS=Mus musculus OX=10090 GN=Actn4 PE=1 SV=1	sp|P57780|ACTN4_MOUSE (351)(352)/sp|Q7TPR4|ACTN1_MOUSE (331)(332)/sp|O88990|ACTN3_MOUSE (344)(345)/sp|Q9JI91|ACTN2_MOUSE (338)(339)	VQEKCQLEINFNTLQTK(4)(5)	1	NA	NA	NA	NA	4.29521e+06	527006	4.29521e+06	527006	NA	NA	0.12	0.12	0.12	0.1200 ± 0.0000	#DIV/0!	1	#DIV/0!
Q91V92_620-Q91V92_623	ACLY_MOUSE ATP-citrate synthase OS=Mus musculus OX=10090 GN=Acly PE=1 SV=1	sp|Q91V92|ACLY_MOUSE (620)(623)	GVTIIGPATVGGIKPGCFK(14)(17)	3	NA	NA	14242642	967052	2.54265e+07	4.33514e+06	14242642	967052	NA	0.07	0.175	0.1225	0.1225	0.1225 ± 0.0525	0.0742462	2	0.606092
Q9DCC4_266-Q9DCC4_269	P5CR3_MOUSE Pyrroline-5-carboxylate reductase 3 OS=Mus musculus OX=10090 GN=Pycr3 PE=1 SV=2	sp|Q9DCC4|P5CR3_MOUSE (266)(269)	AATMSAVEAATCRAKELSK(12)(15)	2	NA	NA	2.73646e+07	4.37898e+06	NA	NA	NA	NA	NA	0.145	NA	0.145	0.145	0.1450 ± 0.0000	#DIV/0!	1	#DIV/0!
Q80TP3_2308-Q80TP3_2314	UBR5_MOUSE E3 ubiquitin-protein ligase UBR5 OS=Mus musculus OX=10090 GN=Ubr5 PE=1 SV=2	sp|Q80TP3|UBR5_MOUSE (2308)(2314)	LPNLDCIQNANKGTHTSLMQR(6)(12)	4	NA	NA	1.75888e+07	2.24556e+06	1.68972e+07	2.74176e+06	1.75888e+07	2.24556e+06	NA	0.13	0.16	0.145	0.145	0.1450 ± 0.0150	0.0212132	2	0.146298
Q9CZI9_108-Q9CZI9_109	AEN_MOUSE Apoptosis-enhancing nuclease OS=Mus musculus OX=10090 GN=Aen PE=2 SV=1	sp|Q9CZI9|AEN_MOUSE (108)(109)	PGPIKCVAIDCEMVGTGPQGR(5)(6)	1	NA	NA	NA	NA	8992176	1.53213e+06	8992176	1.53213e+06	NA	NA	0.17	0.17	0.17	0.1700 ± 0.0000	#DIV/0!	1	#DIV/0!
P99029_96-P99029_98	PRDX5_MOUSE Peroxiredoxin-5, mitochondrial OS=Mus musculus OX=10090 GN=Prdx5 PE=1 SV=2	sp|P99029|PRDX5_MOUSE (96)(98)	GVLFGVPGAFTPGCSKTHLPGFVEQAGALK(14)(16)	1	NA	NA	1.20121e+07	2.24333e+06	NA	NA	1.20121e+07	2.24333e+06	NA	0.19	NA	0.19	0.19	0.1900 ± 0.0000	#DIV/0!	1	#DIV/0!
O08784_459-O08784_465	TCOF_MOUSE Treacle protein OS=Mus musculus OX=10090 GN=Tcof1 PE=1 SV=1	sp|O08784|TCOF_MOUSE (459)(465)	SSQVRPVSTVTPGSSGKGANLPCPGK(17)(23)	1	NA	NA	7.29244e+06	1.42258e+06	NA	NA	7.29244e+06	1.42258e+06	NA	0.2	NA	0.2	0.2	0.2000 ± 0.0000	#DIV/0!	1	#DIV/0!
Q9ESV0_374-Q9ESV0_381	DDX24_MOUSE ATP-dependent RNA helicase DDX24 OS=Mus musculus OX=10090 GN=Ddx24 PE=1 SV=2	sp|Q9ESV0|DDX24_MOUSE (374)(381)	QELCDQIAIYKVHPR(4)(11)	1	NA	NA	NA	NA	6.26507e+06	1.34553e+06	6.26507e+06	1.34553e+06	NA	NA	0.21	0.21	0.21	0.2100 ± 0.0000	#DIV/0!	1	#DIV/0!
P52480_165-P52480_166	KPYM_MOUSE Pyruvate kinase PKM OS=Mus musculus OX=10090 GN=Pkm PE=1 SV=4	sp|P52480|KPYM_MOUSE (165)(166)	NICKVVEVGSK(3)(4)	8	1.47045e+07	1.00936e+06	1.84154e+12	6.04288e+11	3.37701e+06	926671	1.47045e+07	1.00936e+06	0.07	0.82	0.215	0.368333	0.215	0.3683 ± 0.2297	0.397817	3	1.08005
Q9QYF1_23-Q9QYF1_30	RDH11_MOUSE Retinol dehydrogenase 11 OS=Mus musculus OX=10090 GN=Rdh11 PE=1 SV=2	sp|Q9QYF1|RDH11_MOUSE (23)(30)	KMLSSGVCTSNVQLPGK(1)(8)	9	NA	NA	7749983	2.49937e+06	3.04724e+07	5.77269e+06	NA	NA	NA	0.21	0.275	0.2425	0.2425	0.2425 ± 0.0325	0.0459619	2	0.189534
Q9JJ28_289-Q9JJ28_290	FLII_MOUSE Protein flightless-1 homolog OS=Mus musculus OX=10090 GN=Flii PE=1 SV=1	sp|Q9JJ28|FLII_MOUSE (289)(290)	NQLTSLPSAICKLTK(11)(12)	2	NA	NA	9.8744e+06	1.51417e+06	3.50332e+12	1.18849e+12	1.75166e+12	5.94246e+11	NA	0.15	0.34	0.245	0.245	0.2450 ± 0.0950	0.13435	2	0.548369
P97315_167-P97315_168	CSRP1_MOUSE Cysteine and glycine-rich protein 1 OS=Mus musculus OX=10090 GN=Csrp1 PE=1 SV=3	sp|P97315|CSRP1_MOUSE (167)(168)	DGEIYCKGCYAKNFGPK(6)(7)	1	NA	NA	NA	NA	5.9825e+06	1.57564e+06	5.9825e+06	1.57564e+06	NA	NA	0.26	0.26	0.26	0.2600 ± 0.0000	#DIV/0!	1	#DIV/0!
P62983_149-P62983_152	RS27A_MOUSE Ubiquitin-40S ribosomal protein S27a OS=Mus musculus OX=10090 GN=Rps27a PE=1 SV=2	sp|P62983|RS27A_MOUSE (149)(152)	CCLTYCFNKPEDK(6)(9)	1	NA	NA	NA	NA	4.69454e+06	1.33027e+06	4.69454e+06	1.33027e+06	NA	NA	0.28	0.28	0.28	0.2800 ± 0.0000	#DIV/0!	1	#DIV/0!
Q9R0K7_591-Q9R0K7_592	AT2B2_MOUSE Plasma membrane calcium-transporting ATPase 2 OS=Mus musculus OX=10090 GN=Atp2b2 PE=1 SV=2	sp|Q9R0K7|AT2B2_MOUSE (591)(592)	KCCKILSGAGEAR(3)(4)	2	NA	NA	NA	NA	2.90434e+07	8.30621e+06	NA	NA	NA	NA	0.28	0.28	0.28	0.2800 ± 0.0000	#DIV/0!	1	#DIV/0!
Q6NVF9_476-Q6NVF9_483	CPSF6_MOUSE Cleavage and polyadenylation specificity factor subunit 6 OS=Mus musculus OX=10090 GN=Cpsf6 PE=1 SV=1	sp|Q6NVF9|CPSF6_MOUSE (476)(483)	VLISSLQDCLHGIESKSYGSGSR(9)(16)	3	NA	NA	2.90006e+06	670602	2.86469e+06	1.01192e+06	2.86469e+06	1.01192e+06	NA	0.230488	0.35	0.290244	0.290244	0.2902 ± 0.0598	0.0845075	2	0.29116
O70145_513-O70145_516	NCF2_MOUSE Neutrophil cytosol factor 2 OS=Mus musculus OX=10090 GN=Ncf2 PE=1 SV=1	sp|O70145|NCF2_MOUSE (513)(516)	AFVEGCAAKNLEGIPR(6)(9)	2	NA	NA	NA	NA	3.96805e+06	1.4624e+06	NA	NA	NA	NA	0.33	0.33	0.33	0.3300 ± 0.0000	#DIV/0!	1	#DIV/0!
Q3UZA1_46-Q3UZA1_49	CPZIP_MOUSE CapZ-interacting protein OS=Mus musculus OX=10090 GN=Rcsd1 PE=1 SV=1	sp|Q3UZA1|CPZIP_MOUSE (46)(49)	KPPCSLPLFPPK(1)(4)	2	NA	NA	NA	NA	1.84847e+12	7.38095e+11	NA	NA	NA	NA	0.34	0.34	0.34	0.3400 ± 0.0000	#DIV/0!	1	#DIV/0!
P30999_618-P30999_622	CTND1_MOUSE Catenin delta-1 OS=Mus musculus OX=10090 GN=Ctnnd1 PE=1 SV=2	sp|P30999|CTND1_MOUSE (618)(622)	YQEALPTVANSTGPHAASCFGAKK(19)(23)	2	8.19747e+06	1.87161e+06	NA	NA	6.28968e+06	3.1872e+06	7.24358e+06	2529404	0.23	NA	0.51	0.37	0.37	0.3700 ± 0.1400	0.19799	2	0.535108
Q9QXS1_3113-Q9QXS1_3117	PLEC_MOUSE Plectin OS=Mus musculus OX=10090 GN=Plec PE=1 SV=3	sp|Q9QXS1|PLEC_MOUSE (3113)(3117)	KGQLCFEGLR(1)(5)	4	1.07689e+07	1.41194e+06	NA	NA	2.4241e+12	1.8089e+12	NA	NA	0.0804883	NA	0.675	0.377744	0.377744	0.3777 ± 0.2973	0.420383	2	1.11288
Q6PB66_862-Q6PB66_863	LPPRC_MOUSE Leucine-rich PPR motif-containing protein, mitochondrial OS=Mus musculus OX=10090 GN=Lrpprc PE=1 SV=2	sp|Q6PB66|LPPRC_MOUSE (862)(863)	IHDVLCKLVEK(6)(7)	1	NA	NA	5.61924e+06	2.11898e+06	NA	NA	5.61924e+06	2.11898e+06	NA	0.38	NA	0.38	0.38	0.3800 ± 0.0000	#DIV/0!	1	#DIV/0!
Q8BU30_512-Q8BU30_514	SYIC_MOUSE Isoleucine--tRNA ligase, cytoplasmic OS=Mus musculus OX=10090 GN=Iars1 PE=1 SV=2	sp|Q8BU30|SYIC_MOUSE (512)(514)	CGKAPLR(1)(3)	1	NA	NA	NA	NA	6.50068e+12	2.70217e+12	6.50068e+12	2.70217e+12	NA	NA	0.42	0.42	0.42	0.4200 ± 0.0000	#DIV/0!	1	#DIV/0!
Q99LX0_41-Q99LX0_46	PARK7_MOUSE Parkinson disease protein 7 homolog OS=Mus musculus OX=10090 GN=Park7 PE=1 SV=1	sp|Q99LX0|PARK7_MOUSE (41)(46)	VTVAGLAGKDPVQCSR(9)(14)	1	NA	NA	2068324825638	8.75923e+11	NA	NA	2068324825638	8.75923e+11	NA	0.42	NA	0.42	0.42	0.4200 ± 0.0000	#DIV/0!	1	#DIV/0!
P18760_34-P18760_39	COF1_MOUSE Cofilin-1 OS=Mus musculus OX=10090 GN=Cfl1 PE=1 SV=3	sp|P18760|COF1_MOUSE (34)(39)	KAVLFCLSEDKK(1)(6)	2	4.89401e+13	1.6937e+13	NA	NA	NA	NA	NA	NA	0.445	NA	NA	0.445	0.445	0.4450 ± 0.0000	#DIV/0!	1	#DIV/0!
P42932_149-P42932_152	TCPQ_MOUSE T-complex protein 1 subunit theta OS=Mus musculus OX=10090 GN=Cct8 PE=1 SV=3	sp|P42932|TCPQ_MOUSE (149)(152)	AHEILPELVCCSAKNLR(11)(14)	13	1.05389e+07	3.25672e+06	2.91377e+12	1.20679e+12	1.87565e+06	2.98724e+06	NA	NA	0.31	0.475	1.59	0.791667	0.475	0.7917 ± 0.4020	0.696282	3	0.879514
O08784_465-O08784_468	TCOF_MOUSE Treacle protein OS=Mus musculus OX=10090 GN=Tcof1 PE=1 SV=1	sp|O08784|TCOF_MOUSE (465)(468)	GANLPCPGKVGSAALR(6)(9)	9	2.54537e+07	7964034	2.3029e+13	1.51869e+13	1.62528e+12	1.7166e+12	2.54537e+07	7964034	0.31	0.66	0.49	0.486667	0.49	0.4867 ± 0.1011	0.175024	3	0.359638
Q8BYY4_41-Q8BYY4_44	TT39B_MOUSE Tetratricopeptide repeat protein 39B OS=Mus musculus OX=10090 GN=Ttc39b PE=1 SV=1	sp|Q8BYY4|TT39B_MOUSE (41)(44)	SPSDMATSGFHFVPCETKR(15)(18)	9	4.98369e+06	3.15846e+06	4.22275e+06	1.13213e+06	4.8134e+06	2.40588e+06	4.98369e+06	3.15846e+06	0.63	0.4	0.5	0.51	0.5	0.5100 ± 0.0666	0.115326	3	0.226129
P42932_325-P42932_326	TCPQ_MOUSE T-complex protein 1 subunit theta OS=Mus musculus OX=10090 GN=Cct8 PE=1 SV=3	sp|P42932|TCPQ_MOUSE (325)(326)	LCKTVGATALPK(2)(3)	2	NA	NA	1.16025e+12	8.27329e+11	1.71918e+06	544452	5.80127e+11	4.13665e+11	NA	0.71	0.32	0.515	0.515	0.5150 ± 0.1950	0.275772	2	0.535479
Q6NXH9_7-Q6NXH9_8	K2C73_MOUSE Keratin, type II cytoskeletal 73 OS=Mus musculus OX=10090 GN=Krt73 PE=1 SV=1	sp|Q6NXH9|K2C73_MOUSE (7)(8)	QFTCKPGVANR(4)(5)	1	NA	NA	NA	NA	1.85504e+12	1.01485e+12	1.85504e+12	1.01485e+12	NA	NA	0.55	0.55	0.55	0.5500 ± 0.0000	#DIV/0!	1	#DIV/0!
P18760_34-P18760_39	COF1_MOUSE Cofilin-1 OS=Mus musculus OX=10090 GN=Cfl1 PE=1 SV=3	sp|P18760|COF1_MOUSE (34)(39)	KAVLFCLSEDKK(1)(6)	6	NA	NA	4.80256e+13	3.40743e+13	1.14007e+12	524962016303	1.14007e+12	524962016303	NA	0.65	0.46	0.555	0.555	0.5550 ± 0.0950	0.13435	2	0.242073
P27659_250-P27659_253	RL3_MOUSE 60S ribosomal protein L3 OS=Mus musculus OX=10090 GN=Rpl3 PE=1 SV=3	sp|P27659|RL3_MOUSE (250)(253)	KVACIGAWHPAR(1)(4)	1	NA	NA	NA	NA	5.65512e+06	3.18962e+06	5.65512e+06	3.18962e+06	NA	NA	0.56	0.56	0.56	0.5600 ± 0.0000	#DIV/0!	1	#DIV/0!
Q9QWT9_660-Q9QWT9_664	KIFC1_MOUSE Kinesin-like protein KIFC1 OS=Mus musculus OX=10090 GN=Kifc1 PE=1 SV=2	sp|Q9QWT9|KIFC1_MOUSE (660)(664)	FASKVNQCVIGTAQANK(4)(8)	1	NA	NA	NA	NA	3.43248e+06	1.9712e+06	3.43248e+06	1.9712e+06	NA	NA	0.57	0.57	0.57	0.5700 ± 0.0000	#DIV/0!	1	#DIV/0!
Q60668_251-Q60668_252	HNRPD_MOUSE Heterogeneous nuclear ribonucleoprotein D0 OS=Mus musculus OX=10090 GN=Hnrnpd PE=1 SV=2	sp|Q60668|HNRPD_MOUSE (251)(252)	YHNVGLSKCEIK(8)(9)	1	NA	NA	1.73921e+06	1.01385e+06	NA	NA	1.73921e+06	1.01385e+06	NA	0.58	NA	0.58	0.58	0.5800 ± 0.0000	#DIV/0!	1	#DIV/0!
Q8BK64_186-Q8BK64_189	AHSA1_MOUSE Activator of 90 kDa heat shock protein ATPase homolog 1 OS=Mus musculus OX=10090 GN=Ahsa1 PE=1 SV=2	sp|Q8BK64|AHSA1_MOUSE (186)(189)	TETCKAKSAPSK(4)(7)	1	NA	NA	NA	NA	4081512058257840	2408627979339370	4081512058257840	2408627979339370	NA	NA	0.59	0.59	0.59	0.5900 ± 0.0000	#DIV/0!	1	#DIV/0!
P42225_174-P42225_175	STAT1_MOUSE Signal transducer and activator of transcription 1 OS=Mus musculus OX=10090 GN=Stat1 PE=1 SV=1	sp|P42225|STAT1_MOUSE (174)(175)	CKTSQNR(1)(2)	3	144245167721713	8.49464e+13	NA	NA	1.49644e+14	9.06187e+13	144245167721713	8.49464e+13	0.59	NA	0.615	0.6025	0.6025	0.6025 ± 0.0125	0.0176777	2	0.0293405
P31651_596-P31651_602	S6A12_MOUSE Sodium- and chloride-dependent betaine transporter OS=Mus musculus OX=10090 GN=Slc6a12 PE=2 SV=1	sp|P31651|S6A12_MOUSE (596)(602)	RPPQDGSSAQNCSSSPAKQELIAWEK(12)(18)	5	8.17678e+06	1.28904e+06	3.22053e+06	4.00712e+06	3.92346e+06	2.40017e+06	8.17678e+06	1.28904e+06	0.16	1.135	0.605	0.633333	0.605	0.6333 ± 0.2818	0.488117	3	0.770711
Q9JJY4_519-Q9JJY4_524	DDX20_MOUSE Probable ATP-dependent RNA helicase DDX20 OS=Mus musculus OX=10090 GN=Ddx20 PE=1 SV=2	sp|Q9JJY4|DDX20_MOUSE (519)(524)	LPVKSHSECGVLEK(4)(9)	2	2.97758e+13	2.35563e+13	NA	NA	6.99342e+06	2.99433e+06	1.48879e+13	1.17781e+13	0.79	NA	0.43	0.61	0.61	0.6100 ± 0.1800	0.254558	2	0.417309
O35177_277-O35177_280	CASL_MOUSE Enhancer of filamentation 1 OS=Mus musculus OX=10090 GN=Nedd9 PE=1 SV=2	sp|O35177|CASL_MOUSE (277)(280)	TAGKDLHIKFPCDAPGGVEPMAR(9)(12)	1	NA	NA	NA	NA	1.28694e+07	7.80238e+06	1.28694e+07	7.80238e+06	NA	NA	0.61	0.61	0.61	0.6100 ± 0.0000	#DIV/0!	1	#DIV/0!
Q9JJA4_375-Q9JJA4_376	WDR12_MOUSE Ribosome biogenesis protein WDR12 OS=Mus musculus OX=10090 GN=Wdr12 PE=1 SV=1	sp|Q9JJA4|WDR12_MOUSE (375)(376)	SCKAPLYDLAAHEDK(2)(3)	4	NA	NA	2213054179377	1.6553e+12	3.74574e+12	1.84414e+12	2213054179377	1.6553e+12	NA	0.75	0.49	0.62	0.62	0.6200 ± 0.1300	0.183848	2	0.296529
Q8BK64_186-Q8BK64_187	AHSA1_MOUSE Activator of 90 kDa heat shock protein ATPase homolog 1 OS=Mus musculus OX=10090 GN=Ahsa1 PE=1 SV=2	sp|Q8BK64|AHSA1_MOUSE (186)(187)	TETCKAKSAPSK(4)(5)	18	6346614603189000	4007505909423090	3751473509588070	2315076622519190	1236535728223370	792218550505286	NA	NA	0.63	0.62	0.59	0.613333	0.62	0.6133 ± 0.0120	0.0208167	3	0.0339402
P32067_228-P32067_231	LA_MOUSE Lupus La protein homolog OS=Mus musculus OX=10090 GN=Ssb PE=1 SV=1	sp|P32067|LA_MOUSE (228)(231)	ALEGKMGCLLK(5)(8)	1	NA	NA	NA	NA	2.76222e+12	1.7679e+12	2.76222e+12	1.7679e+12	NA	NA	0.64	0.64	0.64	0.6400 ± 0.0000	#DIV/0!	1	#DIV/0!
P18760_132-P18760_139	COF1_MOUSE Cofilin-1 OS=Mus musculus OX=10090 GN=Cfl1 PE=1 SV=3	sp|P18760|COF1_MOUSE (132)(139)	LTGIKHELQANCYEEVK(5)(12)/LTGIKHELQANCYEEVKDR(5)(12)	1	NA	NA	NA	NA	5.82646e+12	3.76309e+12	5.82646e+12	3.76309e+12	NA	NA	0.65	0.65	0.65	0.6500 ± 0.0000	#DIV/0!	1	#DIV/0!
P86048_101-P86048_105	RL10L_MOUSE 60S ribosomal protein L10-like OS=Mus musculus OX=10090 GN=Rpl10l PE=2 SV=1	sp|P86048|RL10L_MOUSE (101)(105)/sp|Q6ZWV3|RL10_MOUSE (101)(105)	INKMLSCAGADR(3)(7)	3	83534303136588	5.64476e+13	NA	NA	535549489149653	287465097141137	535549489149653	287465097141137	0.765	NA	0.54	0.6525	0.6525	0.6525 ± 0.1125	0.159099	2	0.24383
P07356_223-P07356_227	ANXA2_MOUSE Annexin A2 OS=Mus musculus OX=10090 GN=Anxa2 PE=1 SV=2	sp|P07356|ANXA2_MOUSE (223)(227)	SVCHLQKVFER(3)(7)	10	171543829802138	132454322481799	NA	NA	1.91373e+13	5.45562e+12	NA	NA	0.92	NA	0.42	0.67	0.67	0.6700 ± 0.2500	0.353553	2	0.527692
E9Q555_4675-E9Q555_4680	RN213_MOUSE E3 ubiquitin-protein ligase RNF213 OS=Mus musculus OX=10090 GN=Rnf213 PE=1 SV=3	sp|E9Q555|RN213_MOUSE (4675)(4680)	IIYGDPATFLPHLPQKSIIHCSK(16)(21)	4	4.23989e+12	2.88543e+12	7.52721e+12	5.89843e+12	2.20339e+13	1.67427e+13	1.31369e+13	9.81406e+12	0.68	0.57	0.76	0.67	0.68	0.6700 ± 0.0551	0.0953939	3	0.142379
P70444_126-P70444_129	BID_MOUSE BH3-interacting domain death agonist OS=Mus musculus OX=10090 GN=Bid PE=1 SV=2	sp|P70444|BID_MOUSE (126)(129)	NCLAKALDEVK(2)(5)	1	NA	NA	NA	NA	4.54132e+12	3.10354e+12	4.54132e+12	3.10354e+12	NA	NA	0.68	0.68	0.68	0.6800 ± 0.0000	#DIV/0!	1	#DIV/0!
Q8CFI7_889-Q8CFI7_892	RPB2_MOUSE DNA-directed RNA polymerase II subunit RPB2 OS=Mus musculus OX=10090 GN=Polr2b PE=1 SV=2	sp|Q8CFI7|RPB2_MOUSE (889)(892)	YTKRDCSTFLR(3)(6)	1	NA	NA	NA	NA	9.71481e+11	663203670909	9.71481e+11	663203670909	NA	NA	0.68	0.68	0.68	0.6800 ± 0.0000	#DIV/0!	1	#DIV/0!
Q8BYZ1_142-Q8BYZ1_148	ABI3_MOUSE ABI gene family member 3 OS=Mus musculus OX=10090 GN=Abi3 PE=1 SV=3	sp|Q8BYZ1|ABI3_MOUSE (142)(148)	KPLNFACLDDIGHGVK(1)(7)	3	3.37995e+12	2.29984e+12	3.31363e+06	2.28823e+06	NA	NA	3.37995e+12	2.29984e+12	0.68	0.69	NA	0.685	0.685	0.6850 ± 0.0050	0.00707107	2	0.0103227
Q9R190_492-Q9R190_495	MTA2_MOUSE Metastasis-associated protein MTA2 OS=Mus musculus OX=10090 GN=Mta2 PE=1 SV=1	sp|Q9R190|MTA2_MOUSE (492)(495)	RPYAPINANAIKAECSIR(12)(15)	2	NA	NA	4518543	4.6582e+06	4.0272e+06	1.38093e+06	4.27287e+06	3.01957e+06	NA	1.03	0.34	0.685	0.685	0.6850 ± 0.3450	0.487904	2	0.712268
Q9Z0S1_243-Q9Z0S1_244	BPNT1_MOUSE 3'(2'),5'-bisphosphate nucleotidase 1 OS=Mus musculus OX=10090 GN=Bpnt1 PE=1 SV=2	sp|Q9Z0S1|BPNT1_MOUSE (243)(244)	ASAYVFASPGCKK(11)(12)	1	1.17174e+07	8.05284e+06	NA	NA	NA	NA	1.17174e+07	8.05284e+06	0.69	NA	NA	0.69	0.69	0.6900 ± 0.0000	#DIV/0!	1	#DIV/0!
Q8K4B0_509-Q8K4B0_512	MTA1_MOUSE Metastasis-associated protein MTA1 OS=Mus musculus OX=10090 GN=Mta1 PE=1 SV=1	sp|Q8K4B0|MTA1_MOUSE (509)(512)	HPYMPINSAAIKAECTAR(12)(15)	3	NA	NA	3.71207e+06	4.61191e+06	6.60833e+06	893307	3.71207e+06	4.61191e+06	NA	1.24	0.14	0.69	0.69	0.6900 ± 0.5500	0.777817	2	1.12727
Q8BIV3_620-Q8BIV3_621	RNBP6_MOUSE Ran-binding protein 6 OS=Mus musculus OX=10090 GN=Ranbp6 PE=1 SV=3	sp|Q8BKC5|IPO5_MOUSE (612)(613)/sp|Q8BIV3|RNBP6_MOUSE (620)(621)	MCKILGK(2)(3)	2	8.54443e+12	4.87148e+12	4.32458e+12	3.57945e+12	NA	NA	6.4345e+12	4.22547e+12	0.57	0.83	NA	0.7	0.7	0.7000 ± 0.1300	0.183848	2	0.26264
P80316_253-P80316_261	TCPE_MOUSE T-complex protein 1 subunit epsilon OS=Mus musculus OX=10090 GN=Cct5 PE=1 SV=1	sp|P80316|TCPE_MOUSE (253)(261)	IAILTCPFEPPKPKTK(6)(14)	1	7.70138e+06	5.74888e+06	NA	NA	NA	NA	7.70138e+06	5.74888e+06	0.75	NA	NA	0.75	0.75	0.7500 ± 0.0000	#DIV/0!	1	#DIV/0!
Q9D964_50-Q9D964_55	GATM_MOUSE Glycine amidinotransferase, mitochondrial OS=Mus musculus OX=10090 GN=Gatm PE=1 SV=1	sp|Q9D964|GATM_MOUSE (50)(55)	NSCAAEDKATHPLPK(3)(8)	3	NA	NA	132030264294133	9.32898e+13	2.46231e+13	3.02875e+13	132030264294133	9.32898e+13	NA	0.71	0.81	0.76	0.76	0.7600 ± 0.0500	0.0707107	2	0.0930404
P35700_173-P35700_185	PRDX1_MOUSE Peroxiredoxin-1 OS=Mus musculus OX=10090 GN=Prdx1 PE=1 SV=1	sp|P35700|PRDX1_MOUSE (173)(185)	HGEVCPAGWKPGSDTIKPDVNK(5)(17)	7	NA	NA	8.2105e+13	5.26199e+13	5.6576e+06	5.01748e+06	5.6576e+06	5.01748e+06	NA	0.635	0.89	0.7625	0.7625	0.7625 ± 0.1275	0.180312	2	0.236475
P35700_173-P35700_178	PRDX1_MOUSE Peroxiredoxin-1 OS=Mus musculus OX=10090 GN=Prdx1 PE=1 SV=1	sp|P35700|PRDX1_MOUSE (173)(178)	HGEVCPAGWKPGSDTIKPDVNK(5)(10)	57	NA	NA	2.9816e+13	2.21549e+13	45860799112118	3.64601e+13	NA	NA	NA	0.71	0.82	0.765	0.765	0.7650 ± 0.0550	0.0777817	2	0.101675
Q6NZF1_205-Q6NZF1_209	ZC11A_MOUSE Zinc finger CCCH domain-containing protein 11A OS=Mus musculus OX=10090 GN=Zc3h11a PE=1 SV=1	sp|Q6NZF1|ZC11A_MOUSE (205)(209)	KPGVSLKQGECLNFGIK(7)(11)	1	NA	NA	NA	NA	2.10299e+12	1.61349e+12	2.10299e+12	1.61349e+12	NA	NA	0.77	0.77	0.77	0.7700 ± 0.0000	#DIV/0!	1	#DIV/0!
Q8K019_683-Q8K019_686	BCLF1_MOUSE Bcl-2-associated transcription factor 1 OS=Mus musculus OX=10090 GN=Bclaf1 PE=1 SV=2	sp|Q8K019|BCLF1_MOUSE (683)(686)	KLRCDSADLR(1)(4)	4	353762040226829	213946877824332	NA	NA	1.05757e+13	9.34428e+12	NA	NA	0.605	NA	0.97	0.7875	0.7875	0.7875 ± 0.1825	0.258094	2	0.327738
P35700_173-P35700_185	PRDX1_MOUSE Peroxiredoxin-1 OS=Mus musculus OX=10090 GN=Prdx1 PE=1 SV=1	sp|P35700|PRDX1_MOUSE (173)(185)	HGEVCPAGWKPGSDTIKPDVNK(5)(17)	3	147450840029075	121609683268456	NA	NA	NA	NA	NA	NA	0.79	NA	NA	0.79	0.79	0.7900 ± 0.0000	#DIV/0!	1	#DIV/0!
Q9QXZ0_4782-Q9QXZ0_4784	MACF1_MOUSE Microtubule-actin cross-linking factor 1 OS=Mus musculus OX=10090 GN=Macf1 PE=1 SV=2	sp|Q9QXZ0|MACF1_MOUSE (4782)(4784)	QSQQAKNCPISAK(6)(8)	1	15961184805686	1.28418e+13	NA	NA	NA	NA	15961184805686	1.28418e+13	0.8	NA	NA	0.8	0.8	0.8000 ± 0.0000	#DIV/0!	1	#DIV/0!
Q9EST4_146-Q9EST4_149	PSMG2_MOUSE Proteasome assembly chaperone 2 OS=Mus musculus OX=10090 GN=Psmg2 PE=1 SV=1	sp|Q9EST4|PSMG2_MOUSE (146)(149)	YLLTPCLQKSVQNK(6)(9)	2	NA	NA	1.79494e+12	9.80381e+11	3.18067e+06	3.43075e+06	8.97474e+11	490192118327	NA	0.55	1.08	0.815	0.815	0.8150 ± 0.2650	0.374767	2	0.459836
Q05816_82-Q05816_87	FABP5_MOUSE Fatty acid-binding protein 5 OS=Mus musculus OX=10090 GN=Fabp5 PE=1 SV=3	sp|Q05816|FABP5_MOUSE (82)(87)	KTETVCTFQDGALVQHQQWDGK(1)(6)	1	NA	NA	1.85564e+06	1.51448e+06	NA	NA	1.85564e+06	1.51448e+06	NA	0.82	NA	0.82	0.82	0.8200 ± 0.0000	#DIV/0!	1	#DIV/0!
Q9Z277_498-Q9Z277_502	BAZ1B_MOUSE Tyrosine-protein kinase BAZ1B OS=Mus musculus OX=10090 GN=Baz1b PE=1 SV=2	sp|Q9Z277|BAZ1B_MOUSE (498)(502)	SALSCVISKTAR(5)(9)	1	NA	NA	NA	NA	9.55333e+12	7.82223e+12	9.55333e+12	7.82223e+12	NA	NA	0.82	0.82	0.82	0.8200 ± 0.0000	#DIV/0!	1	#DIV/0!
Q91V41_35-Q91V41_40	RAB14_MOUSE Ras-related protein Rab-14 OS=Mus musculus OX=10090 GN=Rab14 PE=1 SV=3	sp|Q91V41|RAB14_MOUSE (35)(40)	KFMADCPHTIGVEFGTR(1)(6)	8	4.837e+13	3.99463e+13	6.57724e+06	6.60961e+06	200912750177313	124323993363935	200912750177313	124323993363935	0.82	1	0.62	0.813333	0.82	0.8133 ± 0.1097	0.190088	3	0.233714
P60335_115-P60335_118	PCBP1_MOUSE Poly(rC)-binding protein 1 OS=Mus musculus OX=10090 GN=Pcbp1 PE=1 SV=1	sp|P60335|PCBP1_MOUSE (115)(118)	LVVPATQCGSLIGKGGCK(14)(17)	4	NA	NA	NA	NA	2.45151e+13	1.9869e+13	NA	NA	NA	NA	0.825	0.825	0.825	0.8250 ± 0.0000	#DIV/0!	1	#DIV/0!
Q8K2Q9_550-Q8K2Q9_554	SHOT1_MOUSE Shootin-1 OS=Mus musculus OX=10090 GN=Shtn1 PE=1 SV=1	sp|Q8K2Q9|SHOT1_MOUSE (550)(554)	KLEGCTNPKVTFQPPSK(5)(9)	1	NA	NA	NA	NA	4.25393e+06	3.63573e+06	4.25393e+06	3.63573e+06	NA	NA	0.85	0.85	0.85	0.8500 ± 0.0000	#DIV/0!	1	#DIV/0!
P61222_201-P61222_210	ABCE1_MOUSE ATP-binding cassette sub-family E member 1 OS=Mus musculus OX=10090 GN=Abce1 PE=1 SV=1	sp|P61222|ABCE1_MOUSE (201)(210)	TQAIVCQQLDLTHLKER(6)(15)	1	NA	NA	NA	NA	5.3318e+13	4.54495e+13	5.3318e+13	4.54495e+13	NA	NA	0.85	0.85	0.85	0.8500 ± 0.0000	#DIV/0!	1	#DIV/0!
Q8BXV2_218-Q8BXV2_225	BRI3B_MOUSE BRI3-binding protein OS=Mus musculus OX=10090 GN=Bri3bp PE=1 SV=1	sp|Q8BXV2|BRI3B_MOUSE (218)(225)	GSPGGLCSPSVEEKLEHLENQVR(7)(14)	5	NA	NA	1.57879e+13	1.24791e+13	40093576561159	3.71059e+13	NA	NA	NA	0.79	0.93	0.86	0.86	0.8600 ± 0.0700	0.0989949	2	0.11511
P35700_173-P35700_178	PRDX1_MOUSE Peroxiredoxin-1 OS=Mus musculus OX=10090 GN=Prdx1 PE=1 SV=1	sp|P35700|PRDX1_MOUSE (173)(178)	HGEVCPAGWKPGSDTIKPDVNK(5)(10)	14	126112957340835	111864326237068	NA	NA	NA	NA	NA	NA	0.89	NA	NA	0.89	0.89	0.8900 ± 0.0000	#DIV/0!	1	#DIV/0!
Q99MD9_684-Q99MD9_694	NASP_MOUSE Nuclear autoantigenic sperm protein OS=Mus musculus OX=10090 GN=Nasp PE=1 SV=2	sp|Q99MD9|NASP_MOUSE (684)(694)	KPTDGASSSNCVTDISHLVR(1)(11)	8	1.51077e+13	1.29382e+13	2.71946e+13	2.6068e+13	3.3284e+13	1.69418e+13	NA	NA	1.295	0.89	0.395	0.86	0.89	0.8600 ± 0.2602	0.450749	3	0.524127
Q61656_234-Q61656_236	DDX5_MOUSE Probable ATP-dependent RNA helicase DDX5 OS=Mus musculus OX=10090 GN=Ddx5 PE=1 SV=2	sp|Q61656|DDX5_MOUSE (234)(236)	LIDFLECGKTNLR(7)(9)	2	NA	NA	1.44824e+12	1.94368e+12	771490168243	7.9934e+11	1.10987e+12	1.37151e+12	NA	0.75	1.04	0.895	0.895	0.8950 ± 0.1450	0.205061	2	0.229118
Q8VDD5_569-Q8VDD5_576	MYH9_MOUSE Myosin-9 OS=Mus musculus OX=10090 GN=Myh9 PE=1 SV=4	sp|Q61879|MYH10_MOUSE (576)(583)/sp|Q8VDD5|MYH9_MOUSE (569)(576)	ADFCIIHYAGKVDYK(4)(11)	1	NA	NA	NA	NA	3.7599e+12	4.18897e+12	3.7599e+12	4.18897e+12	NA	NA	0.9	0.9	0.9	0.9000 ± 0.0000	#DIV/0!	1	#DIV/0!
Q60932_237-Q60932_245	VDAC1_MOUSE Voltage-dependent anion-selective channel protein 1 OS=Mus musculus OX=10090 GN=Vdac1 PE=1 SV=3	sp|Q60932|VDAC1_MOUSE (237)(245)	FGIAAKYQVDPDACFSAK(6)(14)	1	NA	NA	NA	NA	4.74077e+06	4.24379e+06	4.74077e+06	4.24379e+06	NA	NA	0.9	0.9	0.9	0.9000 ± 0.0000	#DIV/0!	1	#DIV/0!
P68368_54-P68368_60	TBA4A_MOUSE Tubulin alpha-4A chain OS=Mus musculus OX=10090 GN=Tuba4a PE=1 SV=1	sp|P68368|TBA4A_MOUSE (54)(60)	TIGGGDDSFTTFFCETGAGKHVPR(14)(20)	3	NA	NA	NA	NA	6.72886e+12	7.44758e+12	NA	NA	NA	NA	0.9	0.9	0.9	0.9000 ± 0.0000	#DIV/0!	1	#DIV/0!
Q8BFY9_862-Q8BFY9_863	TNPO1_MOUSE Transportin-1 OS=Mus musculus OX=10090 GN=Tnpo1 PE=1 SV=2	sp|Q8BFY9|TNPO1_MOUSE (862)(863)	DMFCKILHGFK(4)(5)	3	NA	NA	3.1829e+12	4.72189e+12	6.25124e+06	2.2601e+06	3.1829e+12	4.72189e+12	NA	1.48	0.36	0.92	0.92	0.9200 ± 0.5600	0.79196	2	0.860826
Q689Z5_440-Q689Z5_443	SBNO1_MOUSE Protein strawberry notch homolog 1 OS=Mus musculus OX=10090 GN=Sbno1 PE=1 SV=2	sp|Q689Z5|SBNO1_MOUSE (440)(443)	AKNLCPVGSSK(2)(5)	2	9.48675e+12	1.00528e+13	NA	NA	NA	NA	NA	NA	0.94	NA	NA	0.94	0.94	0.9400 ± 0.0000	#DIV/0!	1	#DIV/0!
Q61699_245-Q61699_249	HS105_MOUSE Heat shock protein 105 kDa OS=Mus musculus OX=10090 GN=Hsph1 PE=1 SV=2	sp|Q61699|HS105_MOUSE (245)(249)	LVEHFCAEFKTK(6)(10)	1	NA	NA	NA	NA	2.53091e+06	2.37414e+06	2.53091e+06	2.37414e+06	NA	NA	0.94	0.94	0.94	0.9400 ± 0.0000	#DIV/0!	1	#DIV/0!
Q1HFZ0_585-Q1HFZ0_588	NSUN2_MOUSE RNA cytosine C(5)-methyltransferase NSUN2 OS=Mus musculus OX=10090 GN=Nsun2 PE=1 SV=2	sp|Q1HFZ0|NSUN2_MOUSE (585)(588)	VINTGIKVWCR(7)(10)	2	NA	NA	NA	NA	4.1671e+12	3.90213e+12	NA	NA	NA	NA	0.94	0.94	0.94	0.9400 ± 0.0000	#DIV/0!	1	#DIV/0!
Q8C2Q3_108-Q8C2Q3_112	RBM14_MOUSE RNA-binding protein 14 OS=Mus musculus OX=10090 GN=Rbm14 PE=1 SV=1	sp|Q8C2Q3|RBM14_MOUSE (108)(112)	VIECDVVKDYAFVHMEK(4)(8)	4	NA	NA	7.39007e+12	6.61237e+12	9.08261e+12	9.05114e+12	9.08261e+12	9.05114e+12	NA	0.89	1	0.945	0.945	0.9450 ± 0.0550	0.0777817	2	0.0823087
Q60749_19-Q60749_21	KHDR1_MOUSE KH domain-containing, RNA-binding, signal transduction-associated protein 1 OS=Mus musculus OX=10090 GN=Khdrbs1 PE=1 SV=2	sp|Q60749|KHDR1_MOUSE (19)(21)	SCSKDPSGAHPSVR(2)(4)	9	9.16599e+13	7.59022e+13	NA	NA	9.21978e+13	9.16625e+13	NA	NA	0.87	NA	1.04	0.955	0.955	0.9550 ± 0.0850	0.120208	2	0.125872
Q9JJ78_64-Q9JJ78_69	TOPK_MOUSE Lymphokine-activated killer T-cell-originated protein kinase OS=Mus musculus OX=10090 GN=Pbk PE=1 SV=1	sp|Q9JJ78|TOPK_MOUSE (64)(69)	KISLLCDDHYR(1)(6)	1	NA	NA	NA	NA	11260138695336	1.15389e+13	11260138695336	1.15389e+13	NA	NA	0.98	0.98	0.98	0.9800 ± 0.0000	#DIV/0!	1	#DIV/0!
P15307_250-P15307_251	REL_MOUSE Proto-oncogene c-Rel OS=Mus musculus OX=10090 GN=Rel PE=1 SV=2	sp|P15307|REL_MOUSE (250)(251)	TPPYCKAILEPVTVK(5)(6)	2	NA	NA	6.76393e+12	7.26803e+12	4.6767e+12	4181335782990	5.72032e+12	5.72468e+12	NA	1.07	0.89	0.98	0.98	0.9800 ± 0.0900	0.127279	2	0.129877
O08808_1207-O08808_1210	DIAP1_MOUSE Protein diaphanous homolog 1 OS=Mus musculus OX=10090 GN=Diaph1 PE=1 SV=1	sp|O08808|DIAP1_MOUSE (1207)(1210)	KAGCAVTSLLASELTK(1)(4)	2	NA	NA	1.60672e+12	1.51297e+12	2.50019e+12	2.30535e+12	2.05345e+12	1909160477891	NA	1.06	0.92	0.99	0.99	0.9900 ± 0.0700	0.0989949	2	0.0999949
O35465_367-O35465_368	FKBP8_MOUSE Peptidyl-prolyl cis-trans isomerase FKBP8 OS=Mus musculus OX=10090 GN=Fkbp8 PE=1 SV=2	sp|O35465|FKBP8_MOUSE (367)(368)	LPAKCPGK(4)(5)	2	NA	NA	NA	NA	6.06431e+11	6.07644e+11	NA	NA	NA	NA	0.99	0.99	0.99	0.9900 ± 0.0000	#DIV/0!	1	#DIV/0!
P60335_109-P60335_115	PCBP1_MOUSE Poly(rC)-binding protein 1 OS=Mus musculus OX=10090 GN=Pcbp1 PE=1 SV=1	sp|P60335|PCBP1_MOUSE (109)(115)	LVVPATQCGSLIGKGGCK(8)(14)	2	1.26269e+13	7.66568e+12	NA	NA	4.22015e+06	1.50743e+06	6.31347e+12	3.83284e+12	1.65	NA	0.36	1.005	1.005	1.0050 ± 0.6450	0.912168	2	0.90763
P62852_59-P62852_60	RS25_MOUSE 40S ribosomal protein S25 OS=Mus musculus OX=10090 GN=Rps25 PE=1 SV=1	sp|P62852|RS25_MOUSE (59)(60)	LCKEVPNYK(2)(3)	9	6685486584871	6.81984e+12	1.56107e+13	1.44045e+13	1.94887e+12	8.60698e+11	NA	NA	1.02	2.195	0.555	1.25667	1.02	1.2567 ± 0.4880	0.845227	3	0.672594
Q9WU03_46-Q9WU03_47	SPIT2_MOUSE Kunitz-type protease inhibitor 2 OS=Mus musculus OX=10090 GN=Spint2 PE=1 SV=1	sp|Q9WU03|SPIT2_MOUSE (46)(47)	VVGKCRASIPR(4)(5)	2	NA	NA	NA	NA	1.70833e+12	2.03379e+12	NA	NA	NA	NA	1.045	1.045	1.045	1.0450 ± 0.0000	#DIV/0!	1	#DIV/0!
A2AN08_2548-A2AN08_2552	UBR4_MOUSE E3 ubiquitin-protein ligase UBR4 OS=Mus musculus OX=10090 GN=Ubr4 PE=1 SV=1	sp|A2AN08|UBR4_MOUSE (2548)(2552)	DQALLSKAVQCLNTSSK(7)(11)	2	NA	NA	2.60444e+12	2.61862e+12	2283381523446	1.94195e+12	2.44391e+12	2.28028e+12	NA	0.99	1.18	1.085	1.085	1.0850 ± 0.0950	0.13435	2	0.123825
Q9D0E1_671-Q9D0E1_675	HNRPM_MOUSE Heterogeneous nuclear ribonucleoprotein M OS=Mus musculus OX=10090 GN=Hnrnpm PE=1 SV=3	sp|Q9D0E1|HNRPM_MOUSE (671)(675)	DKFNECGHVLYADIK(2)(6)	5	NA	NA	3.76755e+12	4.19663e+12	6.85522e+12	6.75582e+12	NA	NA	NA	1	1.185	1.0925	1.0925	1.0925 ± 0.0925	0.130815	2	0.119739
Q80XC2_57-Q80XC2_60	TRM61_MOUSE tRNA (adenine(58)-N(1))-methyltransferase catalytic subunit TRMT61A OS=Mus musculus OX=10090 GN=Trmt61a PE=1 SV=1	sp|Q80XC2|TRM61_MOUSE (57)(60)	PFGSKVICSR(5)(8)	6	1.58539e+13	1.5665e+13	1.14911e+13	1.03012e+13	1.82882e+13	1.42309e+13	1.36725e+13	1.29831e+13	1.01	1.12	1.285	1.13833	1.12	1.1383 ± 0.0799	0.138414	3	0.121593
P30285_211-P30285_215	CDK4_MOUSE Cyclin-dependent kinase 4 OS=Mus musculus OX=10090 GN=Cdk4 PE=1 SV=1	sp|P30285|CDK4_MOUSE (211)(215)	RKPLFCGNSEADQLGK(2)(6)	2	NA	NA	NA	NA	2954091	3553132	NA	NA	NA	NA	1.2	1.2	1.2	1.2000 ± 0.0000	#DIV/0!	1	#DIV/0!
Q60973_116-Q60973_119	RBBP7_MOUSE Histone-binding protein RBBP7 OS=Mus musculus OX=10090 GN=Rbbp7 PE=1 SV=1	sp|Q60973|RBBP7_MOUSE (116)(119)	IECEIKINHEGEVNR(3)(6)	10	3.49769e+13	1.56396e+13	153869481679361	6.51593e+13	100634544669789	8.22092e+13	NA	NA	1.18	2.36	1.22	1.58667	1.22	1.5867 ± 0.3868	0.670025	3	0.422285
Q9DBT5_26-Q9DBT5_28	AMPD2_MOUSE AMP deaminase 2 OS=Mus musculus OX=10090 GN=Ampd2 PE=1 SV=1	sp|Q9DBT5|AMPD2_MOUSE (26)(28)	SLPGNAPCLKHFPLDLR(8)(10)	14	NA	NA	8.77865e+06	1.80407e+07	6.56399e+12	6.03518e+12	NA	NA	NA	1.525	0.975	1.25	1.25	1.2500 ± 0.2750	0.388909	2	0.311127
P19253_190-P19253_191	RL13A_MOUSE 60S ribosomal protein L13a OS=Mus musculus OX=10090 GN=Rpl13a PE=1 SV=4	sp|P19253|RL13A_MOUSE (190)(191)	ICKFTEVLK(2)(3)/KICKFTEVLK(3)(4)	8	NA	NA	1.28798e+12	1.85974e+12	1.88042e+12	1420642788305	NA	NA	NA	1.25	1.32	1.285	1.285	1.2850 ± 0.0350	0.0494975	2	0.0385194
Q921J4_95-Q921J4_100	UBE2S_MOUSE Ubiquitin-conjugating enzyme E2 S OS=Mus musculus OX=10090 GN=Ube2s PE=1 SV=1	sp|Q921J4|UBE2S_MOUSE (95)(100)	IFHPNVGPNGEICVNVLKR(13)(18)	8	1.09632e+13	1.16602e+13	5.27979e+12	4.5929e+12	4.68167e+12	3.58887e+12	NA	NA	1.06	1.62	1.3	1.32667	1.3	1.3267 ± 0.1622	0.280951	3	0.211772
Q8CI11_230-Q8CI11_232	GNL3_MOUSE Guanine nucleotide-binding protein-like 3 OS=Mus musculus OX=10090 GN=Gnl3 PE=1 SV=2	sp|Q8CI11|GNL3_MOUSE (230)(232)	ICCGKEALWK(3)(5)	1	8.53224e+12	6224132906834	NA	NA	NA	NA	8.53224e+12	6224132906834	1.37	NA	NA	1.37	1.37	1.3700 ± 0.0000	#DIV/0!	1	#DIV/0!
P11983_397-P11983_400	TCPA_MOUSE T-complex protein 1 subunit alpha OS=Mus musculus OX=10090 GN=Tcp1 PE=1 SV=3	sp|P11983|TCPA_MOUSE (397)(400)	SLHDALCVVKR(7)(10)	10	2.9469e+11	2.34355e+11	2.04781e+12	1.25919e+12	8.58126e+12	5864292992943	NA	NA	3.415	1.07	1.46	1.98167	1.46	1.9817 ± 0.7255	1.25653	3	0.634076
Q8R3C0_325-Q8R3C0_328	MCMBP_MOUSE Mini-chromosome maintenance complex-binding protein OS=Mus musculus OX=10090 GN=Mcmbp PE=1 SV=1	sp|Q8R3C0|MCMBP_MOUSE (325)(328)	LQHINPLLPTCLNKEESR(11)(14)	7	2.32845e+06	2.81981e+07	11166616640334	1.23732e+13	3.03406e+12	1.99421e+12	5.58331e+12	6.18663e+12	12.11	0.9	1.52	4.84333	1.52	4.8433 ± 3.6377	6.30075	3	1.30091
Q8R3N1_459-Q8R3N1_460	NOP14_MOUSE Nucleolar protein 14 OS=Mus musculus OX=10090 GN=Nop14 PE=1 SV=2	sp|Q8R3N1|NOP14_MOUSE (459)(460)	IQKCNHPSLAVGNK(3)(4)	1	NA	NA	NA	NA	2.4712e+12	3.85818e+12	2.4712e+12	3.85818e+12	NA	NA	1.56	1.56	1.56	1.5600 ± 0.0000	#DIV/0!	1	#DIV/0!
P58252_41-P58252_42	EF2_MOUSE Elongation factor 2 OS=Mus musculus OX=10090 GN=Eef2 PE=1 SV=2	sp|P58252|EF2_MOUSE (41)(42)	STLTDSLVCKAGIIASAR(9)(10)	5	3.34363e+13	3.81644e+13	2.44228e+14	1.43053e+14	1.73361e+14	1.2514e+14	3.34363e+13	3.81644e+13	1.14	1.585	2.125	1.61667	1.585	1.6167 ± 0.2848	0.493263	3	0.305111
Q7TPV4_621-Q7TPV4_623	MBB1A_MOUSE Myb-binding protein 1A OS=Mus musculus OX=10090 GN=Mybbp1a PE=1 SV=2	sp|Q7TPV4|MBB1A_MOUSE (621)(623)	SPAESCDVLGDIQTCIKKSMEQNPR(15)(17)	1	NA	NA	1.67865e+13	1.03124e+13	NA	NA	1.67865e+13	1.03124e+13	NA	1.63	NA	1.63	1.63	1.6300 ± 0.0000	#DIV/0!	1	#DIV/0!
Q9WV30_265-Q9WV30_270	NFAT5_MOUSE Nuclear factor of activated T-cells 5 OS=Mus musculus OX=10090 GN=Nfat5 PE=1 SV=2	sp|Q9WV30|NFAT5_MOUSE (265)(270)	KSPMLCGQYPVK(1)(6)	4	NA	NA	9.38474e+13	2.03264e+13	4.23706e+12	3858272362318	NA	NA	NA	2.855	0.605	1.73	1.73	1.7300 ± 1.1250	1.59099	2	0.919648
Q61233_97-Q61233_101	PLSL_MOUSE Plastin-2 OS=Mus musculus OX=10090 GN=Lcp1 PE=1 SV=4	sp|Q61233|PLSL_MOUSE (97)(101)	KEGICAIGGTSEQSSVGTQHSYSEEEK(1)(5)	1	NA	NA	1.35101e+06	3.12779e+06	NA	NA	1.35101e+06	3.12779e+06	NA	2.32	NA	2.32	2.32	2.3200 ± 0.0000	#DIV/0!	1	#DIV/0!
Q70FJ1_1161-Q70FJ1_1162	AKAP9_MOUSE A-kinase anchor protein 9 OS=Mus musculus OX=10090 GN=Akap9 PE=1 SV=2	sp|Q70FJ1|AKAP9_MOUSE (1161)(1162)	AVSEKCFHISKTLNNVFDECYTPLK(5)(6)	1	NA	NA	NA	NA	2.47208e+06	7.83756e+06	2.47208e+06	7.83756e+06	NA	NA	3.17	3.17	3.17	3.1700 ± 0.0000	#DIV/0!	1	#DIV/0!
Q64249_95-Q64249_96	NR6A1_MOUSE Nuclear receptor subfamily 6 group A member 1 OS=Mus musculus OX=10090 GN=Nr6a1 PE=1 SV=1	sp|Q64249|NR6A1_MOUSE (95)(96)	ATGLHYGIISCEGCKGFFK(14)(15)	1	NA	NA	721343	2.90564e+06	NA	NA	721343	2.90564e+06	NA	4.03	NA	4.03	4.03	4.0300 ± 0.0000	#DIV/0!	1	#DIV/0!
P59325_55-P59325_59	IF5_MOUSE Eukaryotic translation initiation factor 5 OS=Mus musculus OX=10090 GN=Eif5 PE=1 SV=1	sp|P59325|IF5_MOUSE (55)(59)	ALNRPPTYPTKYFGCELGAQTQFDVK(11)(15)	6	6311613219849498	1.66789e+14	3.20698e+06	3.98992e+07	5.54808e+06	4.12055e+06	5.54808e+06	4.12055e+06	530.92	7.62	0.74	179.76	7.62	179.7600 ± 175.5912	304.133	3	1.69188
A2AGA4_112-A2AGA4_115	RHBL2_MOUSE Rhomboid-related protein 2 OS=Mus musculus OX=10090 GN=Rhbdl2 PE=1 SV=1	sp|A2AGA4|RHBL2_MOUSE (112)(115)	QWITLDTGILESPLTYCPEKREEAWR(17)(20)	1	NA	NA	2.31788e+06	2.5978e+07	NA	NA	2.31788e+06	2.5978e+07	NA	11.21	NA	11.21	11.21	11.2100 ± 0.0000	#DIV/0!	1	#DIV/0!
A2A935_1009-A2A935_1010	PRD16_MOUSE Histone-lysine N-methyltransferase PRDM16 OS=Mus musculus OX=10090 GN=Prdm16 PE=1 SV=1	sp|A2A935|PRD16_MOUSE (1009)(1010)	EKPFKCHLCNR(5)(6)	1	0	2736527	NA	NA	NA	NA	0	2736527	20	NA	NA	20	20	NA	#DIV/0!	1	#DIV/0!
Q14B71_556-Q14B71_557	CDCA2_MOUSE Cell division cycle-associated protein 2 OS=Mus musculus OX=10090 GN=Cdca2 PE=1 SV=2	sp|Q14B71|CDCA2_MOUSE (556)(557)	KDVEKCFYGPR(5)(6)	1	NA	NA	NA	NA	0	1.04955e+07	0	1.04955e+07	NA	NA	20	20	20	NA	#DIV/0!	1	#DIV/0!
Q01853_695-Q01853_696	TERA_MOUSE Transitional endoplasmic reticulum ATPase OS=Mus musculus OX=10090 GN=Vcp PE=1 SV=4	sp|Q01853|TERA_MOUSE (695)(696)	ACKLAIR(2)(3)	3	0	501010	NA	NA	3.54527e+13	3.25152e+13	0	501010	1024	NA	512.545	768.273	768.273	512.5450 ± 0.0000	361.653	2	0.470736

## Sheet: Schiff-base adduct
AC	Site	Genename	Modified sequences	Description	Total_Spectrum_Count	Ratio_hl_0H	Ratio_hl_1H	Ratio_hl_4H
C0HKE7	120	Hist1h2an	K(aONE289[K])TESHHK	H2A1N_MOUSE Histone H2A type 1-N OS=Mus musculus OX=10090 GN=Hist1h2an PE=1 SV=1	135	NA	0.98	0.92
C0HKE7	126	Hist1h2an	TESHHK(aONE289[K])AK KTESHHK(aONE289[K])AK | KTESHHK(aONE289[K])AK TESHHK(aONE289[K])AK	H2A1N_MOUSE Histone H2A type 1-N OS=Mus musculus OX=10090 GN=Hist1h2an PE=1 SV=1	87	NA	0.9	0.945
O08997	60	Atox1	TGK(aONE289[K])AVSYLGPK	ATOX1_MOUSE Copper transport protein ATOX1 OS=Mus musculus OX=10090 GN=Atox1 PE=1 SV=1	5	0.875	0.76	NA
O09172	34	Gclm	KK(aONE289[K])CPSTHSEELR	GSH0_MOUSE Glutamate--cysteine ligase regulatory subunit OS=Mus musculus OX=10090 GN=Gclm PE=1 SV=1	1	NA	NA	1.01
O89053	446	Coro1a	NLNAIVQK(aONE289[K])LQER	COR1A_MOUSE Coronin-1A OS=Mus musculus OX=10090 GN=Coro1a PE=1 SV=5	1	NA	0.96	NA
P00920	158	Ca2	IGPASQGLQK(aONE289[K])VLEALHSIK	CAH2_MOUSE Carbonic anhydrase 2 OS=Mus musculus OX=10090 GN=Ca2 PE=1 SV=4	31	1.005	0.98	1.065
P05064	312	Aldoa	ALQASALK(aONE289[K])AWGGK	ALDOA_MOUSE Fructose-bisphosphate aldolase A OS=Mus musculus OX=10090 GN=Aldoa PE=1 SV=2	28	0.95	0.955	0.94
P06151	155	Ldha	ISGFPK(aONE289[K])NR	LDHA_MOUSE L-lactate dehydrogenase A chain OS=Mus musculus OX=10090 GN=Ldha PE=1 SV=3	491	0.99	0.87	0.91
P06745	12	Gpi	NPQFQK(aONE289[K])LLEWHR	G6PI_MOUSE Glucose-6-phosphate isomerase OS=Mus musculus OX=10090 GN=Gpi PE=1 SV=4	1	1.21	NA	NA
P07091	48	S100a4	LPSFLGK(aONE289[K])R	S10A4_MOUSE Protein S100-A4 OS=Mus musculus OX=10090 GN=S100a4 PE=1 SV=1	213	1	0.81	0.895
P09405	514	Ncl	ATFIK(aONE289[K])VPQNPHGK	NUCL_MOUSE Nucleolin OS=Mus musculus OX=10090 GN=Ncl PE=1 SV=2	483	1.02	0.97	0.96
P09405	522	Ncl	VPQNPHGK(aONE289[K])PK	NUCL_MOUSE Nucleolin OS=Mus musculus OX=10090 GN=Ncl PE=1 SV=2	141	1.21	0.975	1
P09405	9	Ncl	AGK(aONE289[K])THGEAK	NUCL_MOUSE Nucleolin OS=Mus musculus OX=10090 GN=Ncl PE=1 SV=2	69	1.03	0.93	0.845
P09405	71	Ncl	K(aONE289[K])AAVPTPAK	NUCL_MOUSE Nucleolin OS=Mus musculus OX=10090 GN=Ncl PE=1 SV=2	21	1.36	1.07	0.59
P09405	116	Ncl	GAAQAK(aONE289[K])ALVPTPGK	NUCL_MOUSE Nucleolin OS=Mus musculus OX=10090 GN=Ncl PE=1 SV=2	20	1.15	0.815	0.73
P09405	62	Ncl	ATTTPAK(aONE289[K])K	NUCL_MOUSE Nucleolin OS=Mus musculus OX=10090 GN=Ncl PE=1 SV=2	19	1.31	1.04	0.97
P09405	109	Ncl	VIPTPGK(aONE289[K])K	NUCL_MOUSE Nucleolin OS=Mus musculus OX=10090 GN=Ncl PE=1 SV=2	14	0.965	0.78	1.04
P09405	80	Ncl	K(aONE289[K])AAVTPGK	NUCL_MOUSE Nucleolin OS=Mus musculus OX=10090 GN=Ncl PE=1 SV=2	11	1.16	0.93	0.86
P09405	124	Ncl	ALVPTPGK(aONE289[K])K	NUCL_MOUSE Nucleolin OS=Mus musculus OX=10090 GN=Ncl PE=1 SV=2	10	0.9	0.92	1.27
P09405	230	Ncl	TPAK(aONE289[K])VVPMK	NUCL_MOUSE Nucleolin OS=Mus musculus OX=10090 GN=Ncl PE=1 SV=2	9	1	0.72	1.38
P09405	96	Ncl	K(aONE289[K])NITPAK | nan	NUCL_MOUSE Nucleolin OS=Mus musculus OX=10090 GN=Ncl PE=1 SV=2	8	1.155	1.25	0.9
P09405	87	Ncl	AAVTPGK(aONE289[K])K	NUCL_MOUSE Nucleolin OS=Mus musculus OX=10090 GN=Ncl PE=1 SV=2	8	1.11	0.88	1.155
P09405	88	Ncl	K(aONE289[K])AVATPAK	NUCL_MOUSE Nucleolin OS=Mus musculus OX=10090 GN=Ncl PE=1 SV=2	7	1.285	0.72	0.83
P09405	132	Ncl	GAATPAK(aONE289[K])GAK	NUCL_MOUSE Nucleolin OS=Mus musculus OX=10090 GN=Ncl PE=1 SV=2	7	1.01	NA	0.915
P09405	79	Ncl	AAVPTPAK(aONE289[K])K	NUCL_MOUSE Nucleolin OS=Mus musculus OX=10090 GN=Ncl PE=1 SV=2	5	1.36	0.86	NA
P09405	102	Ncl	NITPAK(aONE289[K])VIPTPGK	NUCL_MOUSE Nucleolin OS=Mus musculus OX=10090 GN=Ncl PE=1 SV=2	4	1.28	0.81	NA
P09405	55	Ncl	K(aONE289[K])ATTTPAK	NUCL_MOUSE Nucleolin OS=Mus musculus OX=10090 GN=Ncl PE=1 SV=2	3	NA	NA	1.07
P09405	110	Ncl	VIPTPGKK(aONE289[K]) K(aONE289[K])GAAQAK	NUCL_MOUSE Nucleolin OS=Mus musculus OX=10090 GN=Ncl PE=1 SV=2	3	NA	NA	0.77
P09405	95	Ncl	AVATPAK(aONE289[K])K | nan	NUCL_MOUSE Nucleolin OS=Mus musculus OX=10090 GN=Ncl PE=1 SV=2	3	1.42	NA	0.91
P09405	70	Ncl	VVVSQTK(aONE289[K])K	NUCL_MOUSE Nucleolin OS=Mus musculus OX=10090 GN=Ncl PE=1 SV=2	3	1.1	1.07	NA
P09405	15	Ncl	THGEAK(aONE289[K])K	NUCL_MOUSE Nucleolin OS=Mus musculus OX=10090 GN=Ncl PE=1 SV=2	2	NA	1.06	0.84
P09405	125	Ncl	K(aONE289[K])GAATPAK	NUCL_MOUSE Nucleolin OS=Mus musculus OX=10090 GN=Ncl PE=1 SV=2	2	0.74	NA	1.01
P09411	191	Pgk1	AGGFLMK(aONE289[K])K	PGK1_MOUSE Phosphoglycerate kinase 1 OS=Mus musculus OX=10090 GN=Pgk1 PE=1 SV=4	327	0.99	0.92	0.98
P09411	199	Pgk1	ELNYFAK(aONE289[K])ALESPERPFLAILGGAK	PGK1_MOUSE Phosphoglycerate kinase 1 OS=Mus musculus OX=10090 GN=Pgk1 PE=1 SV=4	46	1.125	0.89	1.23
P09411	41	Pgk1	IK(aONE289[K])AAVPSIK	PGK1_MOUSE Phosphoglycerate kinase 1 OS=Mus musculus OX=10090 GN=Pgk1 PE=1 SV=4	9	1.05	0.915	NA
P09411	192	Pgk1	AGGFLMKK(aONE289[K])	PGK1_MOUSE Phosphoglycerate kinase 1 OS=Mus musculus OX=10090 GN=Pgk1 PE=1 SV=4	3	0.9	0.96	0.85
P10126	450	Eef1a1	AAGAGK(aONE289[K])VTK	EF1A1_MOUSE Elongation factor 1-alpha 1 OS=Mus musculus OX=10090 GN=Eef1a1 PE=1 SV=3	264	1.18	0.95	1.01
P10126	392	Eef1a1	KLEDGPK(aONE289[K])FLK	EF1A1_MOUSE Elongation factor 1-alpha 1 OS=Mus musculus OX=10090 GN=Eef1a1 PE=1 SV=3	215	1.2	0.89	1.065
P10126	457	Eef1a1	SAQK(aONE289[K])AQK	EF1A1_MOUSE Elongation factor 1-alpha 1 OS=Mus musculus OX=10090 GN=Eef1a1 PE=1 SV=3	172	1.68	NA	1.22
P10126	453	Eef1a1	VTK(aONE289[K])SAQK	EF1A1_MOUSE Elongation factor 1-alpha 1 OS=Mus musculus OX=10090 GN=Eef1a1 PE=1 SV=3	135	1.43	NA	0.98
P10126	255	Eef1a1	LPLQDVYK(aONE289[K])IGGIGTVPVGR	EF1A1_MOUSE Elongation factor 1-alpha 1 OS=Mus musculus OX=10090 GN=Eef1a1 PE=1 SV=3	115	1.04	NA	1.07
P10126	215	Eef1a1	GWK(aONE289[K])VTR	EF1A1_MOUSE Elongation factor 1-alpha 1 OS=Mus musculus OX=10090 GN=Eef1a1 PE=1 SV=3	58	0.915	1.04	0.96
P10126	444	Eef1a1	K(aONE289[K])AAGAGK	EF1A1_MOUSE Elongation factor 1-alpha 1 OS=Mus musculus OX=10090 GN=Eef1a1 PE=1 SV=3	35	1.89	1.1	1.14
P10639	48	Txn	PFFHSLCDK(aONE289[K]) | PFFHSLCDK(aONE289[K]) MIKPFFHSLCDK(aONE289[K]) | MIKPFFHSLCDK(aONE289[K])	THIO_MOUSE Thioredoxin OS=Mus musculus OX=10090 GN=Txn PE=1 SV=3	8	0.7	1.385	0.57
P10853	21	H2bc7	AVTK(aONE289[K])AQK	H2B1F_MOUSE Histone H2B type 1-F/J/L OS=Mus musculus OX=10090 GN=H2bc7 PE=1 SV=2	73	1.43	1.04	NA
P10853	6	H2bc7	PEPAK(aONE289[K])SAPAPK	H2B1F_MOUSE Histone H2B type 1-F/J/L OS=Mus musculus OX=10090 GN=H2bc7 PE=1 SV=2	2	NA	NA	0.64
P11499	624	Hsp90ab1	K(aONE289[K])HLEINPDHPIVETLR	HS90B_MOUSE Heat shock protein HSP 90-beta OS=Mus musculus OX=10090 GN=Hsp90ab1 PE=1 SV=3	10	0.9	0.51	NA
P11499	574	Hsp90ab1	K(aONE289[K])VEKVTISNR	HS90B_MOUSE Heat shock protein HSP 90-beta OS=Mus musculus OX=10090 GN=Hsp90ab1 PE=1 SV=3	1	1.6	NA	NA
P11499	347	Hsp90ab1	RAPFDLFENK(aONE289[K])K	HS90B_MOUSE Heat shock protein HSP 90-beta OS=Mus musculus OX=10090 GN=Hsp90ab1 PE=1 SV=3	1	NA	NA	2.09
P12970	217	Rpl7a	GALAK(aONE289[K])LVEAIR	RL7A_MOUSE 60S ribosomal protein L7a OS=Mus musculus OX=10090 GN=Rpl7a PE=1 SV=2	3	1.11	NA	NA
P12970	131	Rpl7a	GDVPTK(aONE289[K])RPPVLR	RL7A_MOUSE 60S ribosomal protein L7a OS=Mus musculus OX=10090 GN=Rpl7a PE=1 SV=2	1	0.98	NA	NA
P12970	20	Rpl7a	VAPAPAVVK(aONE289[K])K	RL7A_MOUSE 60S ribosomal protein L7a OS=Mus musculus OX=10090 GN=Rpl7a PE=1 SV=2	1	1.07	NA	NA
P15864	110	H1-2	K(aONE289[K])AASGEAKPQAK	H12_MOUSE Histone H1.2 OS=Mus musculus OX=10090 GN=H1-2 PE=1 SV=2	1	NA	0.49	NA
P16858	213	Gapdh	GAAQNIIPASTGAAK(aONE289[K])AVGK	G3P_MOUSE Glyceraldehyde-3-phosphate dehydrogenase OS=Mus musculus OX=10090 GN=Gapdh PE=1 SV=2	541	1.285	1.02	0.61
P16858	111	Gapdh	AGAHLK(aONE289[K])GGAK	G3P_MOUSE Glyceraldehyde-3-phosphate dehydrogenase OS=Mus musculus OX=10090 GN=Gapdh PE=1 SV=2	127	0.99	1.04	0.86
P16858	217	Gapdh	AVGK(aONE289[K])VIPELNGK	G3P_MOUSE Glyceraldehyde-3-phosphate dehydrogenase OS=Mus musculus OX=10090 GN=Gapdh PE=1 SV=2	43	1.31	0.9	0.815
P16858	70	Gapdh	LVINGK(aONE289[K])PITIFQER	G3P_MOUSE Glyceraldehyde-3-phosphate dehydrogenase OS=Mus musculus OX=10090 GN=Gapdh PE=1 SV=2	41	1.02	1.03	1.03
P16858	192	Gapdh	TVDGPSGK(aONE289[K])LWR	G3P_MOUSE Glyceraldehyde-3-phosphate dehydrogenase OS=Mus musculus OX=10090 GN=Gapdh PE=1 SV=2	12	0.985	1.45	1.21
P16858	249	Gapdh	VPTPNVSVVDLTCRLEK(aONE289[K])PAK	G3P_MOUSE Glyceraldehyde-3-phosphate dehydrogenase OS=Mus musculus OX=10090 GN=Gapdh PE=1 SV=2	6	0.89	0.91	NA
P17182	80	Eno1	TIAPALVSK(aONE289[K])K	ENOA_MOUSE Alpha-enolase OS=Mus musculus OX=10090 GN=Eno1 PE=1 SV=3	898	1.06	0.88	0.76
P17182	60	Eno1	FMGK(aONE289[K])GVSQAVEHINK	ENOA_MOUSE Alpha-enolase OS=Mus musculus OX=10090 GN=Eno1 PE=1 SV=3	227	1.02	0.975	0.94
P17182	81	Eno1	TIAPALVSKK(aONE289[K])	ENOA_MOUSE Alpha-enolase OS=Mus musculus OX=10090 GN=Eno1 PE=1 SV=3	62	0.995	0.88	0.73
P17182	330	Eno1	IAK(aONE289[K])AASEK	ENOA_MOUSE Alpha-enolase OS=Mus musculus OX=10090 GN=Eno1 PE=1 SV=3	1	NA	NA	0.85
P17742	131	Ppia	HVVFGK(aONE289[K])VK	PPIA_MOUSE Peptidyl-prolyl cis-trans isomerase A OS=Mus musculus OX=10090 GN=Ppia PE=1 SV=2	459	1.01	1	0.935
P17742	31	Ppia	VPK(aONE289[K])TAENFR	PPIA_MOUSE Peptidyl-prolyl cis-trans isomerase A OS=Mus musculus OX=10090 GN=Ppia PE=1 SV=2	23	1.4	0.85	0.73
P17742	125	Ppia	TEWLDGK(aONE289[K])HVVFGK	PPIA_MOUSE Peptidyl-prolyl cis-trans isomerase A OS=Mus musculus OX=10090 GN=Ppia PE=1 SV=2	7	0.93	1.03	1.04
P17742	28	Ppia	VSFELFADK(aONE289[K])VPK	PPIA_MOUSE Peptidyl-prolyl cis-trans isomerase A OS=Mus musculus OX=10090 GN=Ppia PE=1 SV=2	6	NA	0.98	0.78
P24452	30	Capg	LK(aONE289[K])PVPIAR	CAPG_MOUSE Macrophage-capping protein OS=Mus musculus OX=10090 GN=Capg PE=1 SV=2	5	1.5	1.09	NA
P24452	28	Capg	VEK(aONE289[K])LKPVPIAR	CAPG_MOUSE Macrophage-capping protein OS=Mus musculus OX=10090 GN=Capg PE=1 SV=2	2	1.42	NA	0.98
P24547	134	Impdh2	DVFEAK(aONE289[K])ARHGFCGIPITDTGR	IMDH2_MOUSE Inosine-5'-monophosphate dehydrogenase 2 OS=Mus musculus OX=10090 GN=Impdh2 PE=1 SV=2	32	0.955	0.93	0.88
P26041	3	Msn	PK(aONE289[K])TISVR	MOES_MOUSE Moesin OS=Mus musculus OX=10090 GN=Msn PE=1 SV=3	5	1.12	1.21	0.67
P26041	254	Msn	K(aONE289[K])FVIKPIDK	MOES_MOUSE Moesin OS=Mus musculus OX=10090 GN=Msn PE=1 SV=3	1	NA	0.81	NA
P27661	134	H2ax	APAVGK(aONE289[K])K	H2AX_MOUSE Histone H2AX OS=Mus musculus OX=10090 GN=H2ax PE=1 SV=2	4	NA	0.82	1.515
P30681	30	Hmgb2	K(aONE289[K])HPDSSVNFAEFSK	HMGB2_MOUSE High mobility group protein B2 OS=Mus musculus OX=10090 GN=Hmgb2 PE=1 SV=3	4	1.51	1.83	NA
P30681	147	Hmgb2	DKQPYEQK(aONE289[K])AAK	HMGB2_MOUSE High mobility group protein B2 OS=Mus musculus OX=10090 GN=Hmgb2 PE=1 SV=3	2	NA	0.905	NA
P35550	108	Fbl	HEGVFICRGK(aONE289[K])EDALVTK	FBRL_MOUSE rRNA 2'-O-methyltransferase fibrillarin OS=Mus musculus OX=10090 GN=Fbl PE=1 SV=2	3	1	0.82	0.54
P35979	40	Rpl12	IGPLGLSPK(aONE289[K])K	RL12_MOUSE 60S ribosomal protein L12 OS=Mus musculus OX=10090 GN=Rpl12 PE=1 SV=2	46	1.21	1.13	0.75
P40124	286	Cap1	NPALK(aONE289[K])AQSGPVR	CAP1_MOUSE Adenylyl cyclase-associated protein 1 OS=Mus musculus OX=10090 GN=Cap1 PE=1 SV=4	2	1.02	NA	NA
P40124	326	Cap1	KEPALLELEGK(aONE289[K])K	CAP1_MOUSE Adenylyl cyclase-associated protein 1 OS=Mus musculus OX=10090 GN=Cap1 PE=1 SV=4	1	1.07	NA	NA
P40142	319	Tkt	K(aONE289[K])AYGLALAK	TKT_MOUSE Transketolase OS=Mus musculus OX=10090 GN=Tkt PE=1 SV=1	34	1.15	0.81	0.88
P40142	281	Tkt	NMAEQIIQEIYSQVQSK(aONE289[K])K	TKT_MOUSE Transketolase OS=Mus musculus OX=10090 GN=Tkt PE=1 SV=1	20	0.905	0.965	1.225
P43274	26	H1-4	K(aONE289[K])AAGGAK	H14_MOUSE Histone H1.4 OS=Mus musculus OX=10090 GN=H1-4 PE=1 SV=2	12	1.27	1.02	1.15
P43274	46	H1-4	TSGPPVSELITK(aONE289[K])AVAASK	H14_MOUSE Histone H1.4 OS=Mus musculus OX=10090 GN=H1-4 PE=1 SV=2	8	1.39	NA	1.07
P43274	140	H1-4	K(aONE289[K])AAGTATAK	H14_MOUSE Histone H1.4 OS=Mus musculus OX=10090 GN=H1-4 PE=1 SV=2	1	NA	NA	0.39
P43274	148	H1-4	AAGTATAK(aONE289[K])K	H14_MOUSE Histone H1.4 OS=Mus musculus OX=10090 GN=H1-4 PE=1 SV=2	1	NA	NA	1.04
P43276	46	H1-5	ATGPPVSELITK(aONE289[K])AVSASK	H15_MOUSE Histone H1.5 OS=Mus musculus OX=10090 GN=H1-5 PE=1 SV=2	5	NA	NA	0.82
P43277	33	H1-3	TGAAAGK(aONE289[K])R	H13_MOUSE Histone H1.3 OS=Mus musculus OX=10090 GN=H1-3 PE=1 SV=2	1	0.64	NA	NA
P45376	235	Akr1b1	IK(aONE289[K])AIAAK	ALDR_MOUSE Aldo-keto reductase family 1 member B1 OS=Mus musculus OX=10090 GN=Akr1b1 PE=1 SV=3	12	1.215	NA	1.385
P47915	130	Rpl29	AGAK(aONE289[K])APAK	RL29_MOUSE 60S ribosomal protein L29 OS=Mus musculus OX=10090 GN=Rpl29 PE=1 SV=2	2	1.14	NA	NA
P47915	134	Rpl29	APAK(aONE289[K])AQASAPAQAPK	RL29_MOUSE 60S ribosomal protein L29 OS=Mus musculus OX=10090 GN=Rpl29 PE=1 SV=2	1	1.24	NA	NA
P47962	242	Rpl5	K(aONE289[K])AHAAIR	RL5_MOUSE 60S ribosomal protein L5 OS=Mus musculus OX=10090 GN=Rpl5 PE=1 SV=3	1	NA	NA	1.1
P49312	298	Hnrnpa1	SSGPYGGGGQYFAK(aONE289[K])PR	ROA1_MOUSE Heterogeneous nuclear ribonucleoprotein A1 OS=Mus musculus OX=10090 GN=Hnrnpa1 PE=1 SV=2	1	1.03	NA	NA
P51859	106	Hdgf	ASGYQSSQKK(aONE289[K])SCAAEPEVEPEAHEGDGDKK	HDGF_MOUSE Hepatoma-derived growth factor OS=Mus musculus OX=10090 GN=Hdgf PE=1 SV=2	1	NA	1.22	NA
P53026	56	Rpl10a	LK(aONE289[K])STPR	RL10A_MOUSE 60S ribosomal protein L10a OS=Mus musculus OX=10090 GN=Rpl10a PE=1 SV=3	3	1.37	1.01	1.29
P58252	337	Eef2	EGKPLLK(aONE289[K])AVMR PLLK(aONE289[K])AVMR	EF2_MOUSE Elongation factor 2 OS=Mus musculus OX=10090 GN=Eef2 PE=1 SV=2	54	0.915	0.92	1.06
P58252	598	Eef2	SPNK(aONE289[K])HNR	EF2_MOUSE Elongation factor 2 OS=Mus musculus OX=10090 GN=Eef2 PE=1 SV=2	18	0.87	1.03	1.05
P58252	439	Eef2	K(aONE289[K])EDLYLKPIQR	EF2_MOUSE Elongation factor 2 OS=Mus musculus OX=10090 GN=Eef2 PE=1 SV=2	6	1.205	NA	NA
P58252	259	Eef2	K(aONE289[K])LWGDR	EF2_MOUSE Elongation factor 2 OS=Mus musculus OX=10090 GN=Eef2 PE=1 SV=2	3	1.39	NA	0.87
P60710	113	Actb	VAPEEHPVLLTEAPLNPK(aONE289[K])ANR	ACTB_MOUSE Actin, cytoplasmic 1 OS=Mus musculus OX=10090 GN=Actb PE=1 SV=1	73	1.45	0.925	0.63
P60843	174	Eif4a1	YLSPK(aONE289[K])YIK	IF4A1_MOUSE Eukaryotic initiation factor 4A-I OS=Mus musculus OX=10090 GN=Eif4a1 PE=1 SV=1	25	0.96	0.94	0.96
P61290	86	Psme3	K(aONE289[K])RRLDECEEAFQGTK	PSME3_MOUSE Proteasome activator complex subunit 3 OS=Mus musculus OX=10090 GN=Psme3 PE=1 SV=1	5	0.88	0.53	0.93
P61979	60	Hnrnpk	NAGAVIGK(aONE289[K])GGK	HNRPK_MOUSE Heterogeneous nuclear ribonucleoprotein K OS=Mus musculus OX=10090 GN=Hnrnpk PE=1 SV=1	5	1.29	NA	1.15
P61979	63	Hnrnpk	GGK(aONE289[K])NIK	HNRPK_MOUSE Heterogeneous nuclear ribonucleoprotein K OS=Mus musculus OX=10090 GN=Hnrnpk PE=1 SV=1	2	1.195	NA	NA
P62301	43	Rps13	K(aONE289[K])GLTPSQIGVILR	RS13_MOUSE 40S ribosomal protein S13 OS=Mus musculus OX=10090 GN=Rps13 PE=1 SV=2	57	1.01	0.82	1.06
P62301	78	Rps13	SK(aONE289[K])GLAPDLPEDLYHLIK	RS13_MOUSE 40S ribosomal protein S13 OS=Mus musculus OX=10090 GN=Rps13 PE=1 SV=2	1	NA	NA	1.65
P62320	78	Snrpd3	FLILPDMLK(aONE289[K])NAPMLK	SMD3_MOUSE Small nuclear ribonucleoprotein Sm D3 OS=Mus musculus OX=10090 GN=Snrpd3 PE=1 SV=1	1	NA	1.17	NA
P62702	233	Rps4x	GNK(aONE289[K])PWISLPR	RS4X_MOUSE 40S ribosomal protein S4, X isoform OS=Mus musculus OX=10090 GN=Rps4x PE=1 SV=2	161	0.91	0.97	1.05
P62717	21	Rpl18a	K(aONE289[K])CHTPPLYR	RL18A_MOUSE 60S ribosomal protein L18a OS=Mus musculus OX=10090 GN=Rpl18a PE=1 SV=1	1	0.93	NA	NA
P62806	13	H4c1	GLGK(aONE289[K])GGAK	H4_MOUSE Histone H4 OS=Mus musculus OX=10090 GN=H4c1 PE=1 SV=2	136	1.09	0.88	1.04
P62806	92	H4c1	TVTAMDVVYALK(aONE289[K])R	H4_MOUSE Histone H4 OS=Mus musculus OX=10090 GN=H4c1 PE=1 SV=2	34	0.98	1.03	0.775
P62806	78	H4c1	DAVTYTEHAK(aONE289[K])R	H4_MOUSE Histone H4 OS=Mus musculus OX=10090 GN=H4c1 PE=1 SV=2	1	1.07	NA	NA
P62827	99	Ran	VTYK(aONE289[K])NVPNWHR	RAN_MOUSE GTP-binding nuclear protein Ran OS=Mus musculus OX=10090 GN=Ran PE=1 SV=3	1	NA	NA	1.07
P62852	94	Rps25	AALQELLSK(aONE289[K])GLIK	RS25_MOUSE 40S ribosomal protein S25 OS=Mus musculus OX=10090 GN=Rps25 PE=1 SV=1	110	0.99	1.04	0.595
P62862	51	Fau	FVNVVPTFGK(aONE289[K])K	RS30_MOUSE 40S ribosomal protein S30 OS=Mus musculus OX=10090 GN=Fau PE=1 SV=1	1	NA	0.73	NA
P62908	201	Rps3	IGPK(aONE289[K])KPLPDHVSIVEPK	RS3_MOUSE 40S ribosomal protein S3 OS=Mus musculus OX=10090 GN=Rps3 PE=1 SV=1	35	1.17	0.98	1.05
P62908	202	Rps3	IGPKK(aONE289[K])PLPDHVSIVEPK	RS3_MOUSE 40S ribosomal protein S3 OS=Mus musculus OX=10090 GN=Rps3 PE=1 SV=1	1	NA	1.09	NA
P63038	473	Hspd1	ALK(aONE289[K])IPAMTIAK	CH60_MOUSE 60 kDa heat shock protein, mitochondrial OS=Mus musculus OX=10090 GN=Hspd1 PE=1 SV=1	153	0.985	0.88	0.59
P63101	75	Ywhaz	K(aONE289[K])QQMAR	1433Z_MOUSE 14-3-3 protein zeta/delta OS=Mus musculus OX=10090 GN=Ywhaz PE=1 SV=1	8	0.84	1.17	0.945
P63158	165	Hmgb1	AK(aONE289[K])GKPDAAK	HMGB1_MOUSE High mobility group protein B1 OS=Mus musculus OX=10090 GN=Hmgb1 PE=1 SV=2	14	1.04	1.15	1.03
P63158	30	Hmgb1	K(aONE289[K])HPDASVNFSEFSK	HMGB1_MOUSE High mobility group protein B1 OS=Mus musculus OX=10090 GN=Hmgb1 PE=1 SV=2	3	1.09	NA	NA
P70168	191	Kpnb1	KEEPSNNVK(aONE289[K])LAATNALLNSLEFTK	IMB1_MOUSE Importin subunit beta-1 OS=Mus musculus OX=10090 GN=Kpnb1 PE=1 SV=2	15	0.85	0.75	NA
P70670	1017	Naca	APK(aONE289[K])TAAPK	NACAM_MOUSE Nascent polypeptide-associated complex subunit alpha, muscle-specific form OS=Mus musculus OX=10090 GN=Naca PE=1 SV=2	1	NA	NA	6.15
P70670	1357	Naca	APK(aONE289[K])TAAPK	NACAM_MOUSE Nascent polypeptide-associated complex subunit alpha, muscle-specific form OS=Mus musculus OX=10090 GN=Naca PE=1 SV=2	1	NA	NA	6.15
P80316	170	Cct5	VLVDINNPEPLIQTAK(aONE289[K])TTLGSKVINSCHR	TCPE_MOUSE T-complex protein 1 subunit epsilon OS=Mus musculus OX=10090 GN=Cct5 PE=1 SV=1	8	0.98	0.54	0.865
P80316	176	Cct5	VLVDINNPEPLIQTAKTTLGSK(aONE289[K])VINSCHR	TCPE_MOUSE T-complex protein 1 subunit epsilon OS=Mus musculus OX=10090 GN=Cct5 PE=1 SV=1	1	NA	NA	0.71
P84228	24	H3c2	QLATK(aONE289[K])AAR	H32_MOUSE Histone H3.2 OS=Mus musculus OX=10090 GN=H3c2 PE=1 SV=2	96	1.055	0.945	1.03
P84228	15	H3c2	STGGK(aONE289[K])APR	H32_MOUSE Histone H3.2 OS=Mus musculus OX=10090 GN=H3c2 PE=1 SV=2	7	0.85	1.19	1.26
P84228	123	H3c2	VTIMPK(aONE289[K])DIQLAR	H32_MOUSE Histone H3.2 OS=Mus musculus OX=10090 GN=H3c2 PE=1 SV=2	1	1.58	NA	NA
P84228	28	H3c2	K(aONE289[K])SAPATGGVK	H32_MOUSE Histone H3.2 OS=Mus musculus OX=10090 GN=H3c2 PE=1 SV=2	1	NA	NA	0.25
Q3UHX9	244	Spout1	LNQQQLPECKTYK(aONE289[K])GTVVSSQDPR	CI114_MOUSE Putative methyltransferase C9orf114 homolog OS=Mus musculus OX=10090 GN=Spout1 PE=1 SV=1	1	NA	NA	1.1
Q3UPL0	787	Sec31a	LCK(aONE289[K])AQGKPVSGQESSQSPYER	SC31A_MOUSE Protein transport protein Sec31A OS=Mus musculus OX=10090 GN=Sec31a PE=1 SV=2	3	1.125	NA	0.9
Q3UPL0	791	Sec31a	LCKAQGK(aONE289[K])PVSGQESSQSPYER	SC31A_MOUSE Protein transport protein Sec31A OS=Mus musculus OX=10090 GN=Sec31a PE=1 SV=2	1	NA	NA	0.59
Q60605	79	Myl6	VLDFEHFLPMLQTVAK(aONE289[K])NK	MYL6_MOUSE Myosin light polypeptide 6 OS=Mus musculus OX=10090 GN=Myl6 PE=1 SV=3	173	0.97	0.985	0.82
Q61233	96	Lcp1	AINK(aONE289[K])KEGICAIGGTSEQSSVGTQHSYSEEEK | KAINK(aONE289[K])KEGICAIGGTSEQSSVGTQHSYSEEEK AINK(aONE289[K])KEGICAIGGTSEQSSVGTQHSYSEEEK	PLSL_MOUSE Plastin-2 OS=Mus musculus OX=10090 GN=Lcp1 PE=1 SV=4	9	1.16	0.91	1.15
Q61233	97	Lcp1	AINKK(aONE289[K])EGICAIGGTSEQSSVGTQHSYSEEEK | AINKK(aONE289[K])EGICAIGGTSEQSSVGTQHSYSEEEK KAINKK(aONE289[K])EGICAIGGTSEQSSVGTQHSYSEEEK	PLSL_MOUSE Plastin-2 OS=Mus musculus OX=10090 GN=Lcp1 PE=1 SV=4	6	1.41	0.96	0.77
Q61937	234	Npm1	TPK(aONE289[K])TPK	NPM_MOUSE Nucleophosmin OS=Mus musculus OX=10090 GN=Npm1 PE=1 SV=1	35	1.72	1.15	1.11
Q61937	248	Npm1	AK(aONE289[K])MQASIEK	NPM_MOUSE Nucleophosmin OS=Mus musculus OX=10090 GN=Npm1 PE=1 SV=1	25	1.805	0.67	0.67
Q61937	231	Npm1	KQEK(aONE289[K])TPK	NPM_MOUSE Nucleophosmin OS=Mus musculus OX=10090 GN=Npm1 PE=1 SV=1	17	1.53	NA	NA
Q61937	211	Npm1	SNQNGK(aONE289[K])DLKPSTPR	NPM_MOUSE Nucleophosmin OS=Mus musculus OX=10090 GN=Npm1 PE=1 SV=1	14	0.46	0.43	0.73
Q61937	205	Npm1	NAQK(aONE289[K])SNQNGK	NPM_MOUSE Nucleophosmin OS=Mus musculus OX=10090 GN=Npm1 PE=1 SV=1	11	0.94	NA	0.935
Q61937	150	Npm1	SAPGGGNK(aONE289[K])VPQK	NPM_MOUSE Nucleophosmin OS=Mus musculus OX=10090 GN=Npm1 PE=1 SV=1	4	1.31	1.04	1.04
Q61937	141	Npm1	LLGMSGK(aONE289[K])R	NPM_MOUSE Nucleophosmin OS=Mus musculus OX=10090 GN=Npm1 PE=1 SV=1	3	NA	1.15	1.1
Q64475	21	H2bc3	AISK(aONE289[K])AQK	H2B1B_MOUSE Histone H2B type 1-B OS=Mus musculus OX=10090 GN=H2bc3 PE=1 SV=3	4	NA	1.17	1.31
Q69ZN7	1566	Myof	K(aONE289[K])LTIGK	MYOF_MOUSE Myoferlin OS=Mus musculus OX=10090 GN=Myof PE=1 SV=2	1	NA	NA	0.98
Q6BCL1	142	Pram1	KPPK(aONE289[K])PEFGELSK	PRAM_MOUSE PML-RARA-regulated adapter molecule 1 OS=Mus musculus OX=10090 GN=Pram1 PE=1 SV=2	1	5.95	NA	NA
Q6DID3	542	Scaf8	IGSK(aONE289[K])VIK	SCAF8_MOUSE SR-related and CTD-associated factor 8 OS=Mus musculus OX=10090 GN=Scaf8 PE=1 SV=1	1	NA	0.93	NA
Q6P9N1	388	Fam126a	SGGSK(aONE289[K])AGAK	HYCCI_MOUSE Hyccin OS=Mus musculus OX=10090 GN=Fam126a PE=1 SV=3	1	0.87	NA	NA
Q7TPD3	1064	Robo2	NSSK(aONE289[K])AQK	ROBO2_MOUSE Roundabout homolog 2 OS=Mus musculus OX=10090 GN=Robo2 PE=1 SV=2	4	0.895	NA	1.015
Q80TL1	834	Adcy2	LDFLWK(aONE289[K])NK	ADCY2_MOUSE Adenylate cyclase type 2 OS=Mus musculus OX=10090 GN=Adcy2 PE=1 SV=2	1	1.55	NA	NA
Q80V91	83	Dtx3	ALK(aONE289[K])GLLK	DTX3_MOUSE Probable E3 ubiquitin-protein ligase DTX3 OS=Mus musculus OX=10090 GN=Dtx3 PE=1 SV=2	1	1	NA	NA
Q80W54	470	Zmpste24	LQALK(aONE289[K])NAK	FACE1_MOUSE CAAX prenyl protease 1 homolog OS=Mus musculus OX=10090 GN=Zmpste24 PE=1 SV=2	1	NA	NA	0.48
Q8BG79	493	Cwf19l2	LGAK(aONE289[K])IIK	C19L2_MOUSE CWF19-like protein 2 OS=Mus musculus OX=10090 GN=Cwf19l2 PE=1 SV=1	8	0.97	0.98	1.09
Q8BGF7	496	Pan2	VTIK(aONE289[K])YSK	PAN2_MOUSE PAN2-PAN3 deadenylation complex catalytic subunit Pan2 OS=Mus musculus OX=10090 GN=Pan2 PE=1 SV=1	1	NA	NA	1.37
Q8BGY2	27	Eif5a2	K(aONE289[K])NGFVVLK	IF5A2_MOUSE Eukaryotic translation initiation factor 5A-2 OS=Mus musculus OX=10090 GN=Eif5a2 PE=1 SV=3	2	0.85	0.93	NA
Q8BNV1	256	Trmt2a	LGKYK(aONE289[K])GGTCAVAAPFDTVHIPEATK	TRM2A_MOUSE tRNA (uracil-5-)-methyltransferase homolog A OS=Mus musculus OX=10090 GN=Trmt2a PE=1 SV=1	5	0.89	0.95	0.605
Q8BNV1	254	Trmt2a	LGK(aONE289[K])YKGGTCAVAAPFDTVHIPEATK	TRM2A_MOUSE tRNA (uracil-5-)-methyltransferase homolog A OS=Mus musculus OX=10090 GN=Trmt2a PE=1 SV=1	1	NA	NA	1.21
Q8BP67	147	Rpl24	IVKPVK(aONE289[K])VSAPR	RL24_MOUSE 60S ribosomal protein L24 OS=Mus musculus OX=10090 GN=Rpl24 PE=1 SV=2	23	1.23	0.93	1.11
Q8CGP7	126	H2ac15	KTETHHK(aONE289[K])AK	H2A1K_MOUSE Histone H2A type 1-K OS=Mus musculus OX=10090 GN=H2ac15 PE=1 SV=3	7	NA	NA	0.84
Q8K310	146	Matr3	ITPENLPQILLQLK(aONE289[K])R	MATR3_MOUSE Matrin-3 OS=Mus musculus OX=10090 GN=Matr3 PE=1 SV=1	1	NA	1.01	NA
Q8R050	384	Gspt1	K(aONE289[K])VGFNPK	ERF3A_MOUSE Eukaryotic peptide chain release factor GTP-binding subunit ERF3A OS=Mus musculus OX=10090 GN=Gspt1 PE=1 SV=2	1	0.98	NA	NA
Q91VJ1	103	Aim2	GTQK(aONE289[K])VENRSQAENCSAASATR	AIM2_MOUSE Interferon-inducible protein AIM2 OS=Mus musculus OX=10090 GN=Aim2 PE=1 SV=2	4	NA	1.3	0.715
Q99JX4	176	Eif3m	LLYEALVDCK(aONE289[K])KSDAASK	EIF3M_MOUSE Eukaryotic translation initiation factor 3 subunit M OS=Mus musculus OX=10090 GN=Eif3m PE=1 SV=1	2	1.31	1.28	NA
Q99JX4	177	Eif3m	LLYEALVDCKK(aONE289[K])SDAASK	EIF3M_MOUSE Eukaryotic translation initiation factor 3 subunit M OS=Mus musculus OX=10090 GN=Eif3m PE=1 SV=1	1	NA	1.37	NA
Q99LF4	67	Rtcb	NACRGGGVGGFLPAMK(aONE289[K])QIGNVAALPGIVHR	RTCB_MOUSE RNA-splicing ligase RtcB homolog OS=Mus musculus OX=10090 GN=Rtcb PE=1 SV=1	1	NA	0.82	NA
Q99MD9	704	Nasp	KPTDGASSSNCVTDISHLVRK(aONE289[K])K	NASP_MOUSE Nuclear autoantigenic sperm protein OS=Mus musculus OX=10090 GN=Nasp PE=1 SV=2	1	NA	0.76	NA
Q99PL5	460	Rrbp1	KGEGAQNQGK(aONE289[K])K	RRBP1_MOUSE Ribosome-binding protein 1 OS=Mus musculus OX=10090 GN=Rrbp1 PE=1 SV=2	4	1.27	0.995	0.87
Q99PL5	621	Rrbp1	KGEGAQNQGK(aONE289[K])K	RRBP1_MOUSE Ribosome-binding protein 1 OS=Mus musculus OX=10090 GN=Rrbp1 PE=1 SV=2	4	1.27	0.995	0.87
Q99PL5	219	Rrbp1	KGEGAQNQGK(aONE289[K])K	RRBP1_MOUSE Ribosome-binding protein 1 OS=Mus musculus OX=10090 GN=Rrbp1 PE=1 SV=2	4	1.27	0.995	0.87
Q99PL5	249	Rrbp1	KGEGAQNQGK(aONE289[K])K	RRBP1_MOUSE Ribosome-binding protein 1 OS=Mus musculus OX=10090 GN=Rrbp1 PE=1 SV=2	4	1.27	0.995	0.87
Q99PL5	289	Rrbp1	KGEGAQNQGK(aONE289[K])K	RRBP1_MOUSE Ribosome-binding protein 1 OS=Mus musculus OX=10090 GN=Rrbp1 PE=1 SV=2	4	1.27	0.995	0.87
Q99PL5	319	Rrbp1	KGEGAQNQGK(aONE289[K])K	RRBP1_MOUSE Ribosome-binding protein 1 OS=Mus musculus OX=10090 GN=Rrbp1 PE=1 SV=2	4	1.27	0.995	0.87
Q99PL5	701	Rrbp1	KGEGAQNQGK(aONE289[K])K	RRBP1_MOUSE Ribosome-binding protein 1 OS=Mus musculus OX=10090 GN=Rrbp1 PE=1 SV=2	4	1.27	0.995	0.87
Q99PL5	681	Rrbp1	KGEGAQNQGK(aONE289[K])K	RRBP1_MOUSE Ribosome-binding protein 1 OS=Mus musculus OX=10090 GN=Rrbp1 PE=1 SV=2	4	1.27	0.995	0.87
Q99PL5	661	Rrbp1	KGEGAQNQGK(aONE289[K])K	RRBP1_MOUSE Ribosome-binding protein 1 OS=Mus musculus OX=10090 GN=Rrbp1 PE=1 SV=2	4	1.27	0.995	0.87
Q99PL5	641	Rrbp1	KGEGAQNQGK(aONE289[K])K	RRBP1_MOUSE Ribosome-binding protein 1 OS=Mus musculus OX=10090 GN=Rrbp1 PE=1 SV=2	4	1.27	0.995	0.87
Q99PL5	601	Rrbp1	KGEGAQNQGK(aONE289[K])K	RRBP1_MOUSE Ribosome-binding protein 1 OS=Mus musculus OX=10090 GN=Rrbp1 PE=1 SV=2	4	1.27	0.995	0.87
Q99PT1	178	Arhgdia	GSYNIK(aONE289[K])SR	GDIR1_MOUSE Rho GDP-dissociation inhibitor 1 OS=Mus musculus OX=10090 GN=Arhgdia PE=1 SV=3	107	0.97	1	0.91
Q9CR57	160	Rpl14	AAIAAAAAAAAAK(aONE289[K])AK	RL14_MOUSE 60S ribosomal protein L14 OS=Mus musculus OX=10090 GN=Rpl14 PE=1 SV=3	20	1.2	1.1	0.99
Q9CR57	184	Rpl14	APAQK(aONE289[K])AAGQK	RL14_MOUSE 60S ribosomal protein L14 OS=Mus musculus OX=10090 GN=Rpl14 PE=1 SV=3	7	0.66	0.77	0.93
Q9CR57	201	Rpl14	GQK(aONE289[K])TPAQK	RL14_MOUSE 60S ribosomal protein L14 OS=Mus musculus OX=10090 GN=Rpl14 PE=1 SV=3	2	1.4	NA	NA
Q9CR57	179	Rpl14	AAGQK(aONE289[K])APAQK	RL14_MOUSE 60S ribosomal protein L14 OS=Mus musculus OX=10090 GN=Rpl14 PE=1 SV=3	1	NA	NA	4.45
Q9CR57	167	Rpl14	K(aONE289[K])ATGPGK	RL14_MOUSE 60S ribosomal protein L14 OS=Mus musculus OX=10090 GN=Rpl14 PE=1 SV=3	1	NA	NA	1.45
Q9CY58	320	Serbp1	K(aONE289[K])GFVLHK	PAIRB_MOUSE Plasminogen activator inhibitor 1 RNA-binding protein OS=Mus musculus OX=10090 GN=Serbp1 PE=1 SV=2	67	1.02	0.89	0.87
Q9D358	103	Acp1	K(aONE289[K])SNQVK	PPAC_MOUSE Low molecular weight phosphotyrosine protein phosphatase OS=Mus musculus OX=10090 GN=Acp1 PE=1 SV=3	1	0.96	NA	NA
Q9D7G0	34	Prps1	VVTKK(aONE289[K])FSNQETCVEIGESVR	PRPS1_MOUSE Ribose-phosphate pyrophosphokinase 1 OS=Mus musculus OX=10090 GN=Prps1 PE=1 SV=4	1	1.27	NA	NA
Q9D8E6	408	Rpl4	KPAEK(aONE289[K])KPTTEEK	RL4_MOUSE 60S ribosomal protein L4 OS=Mus musculus OX=10090 GN=Rpl4 PE=1 SV=3	5	1.93	1.03	1.325
Q9D8E6	394	Rpl4	KQK(aONE289[K])PAGK	RL4_MOUSE 60S ribosomal protein L4 OS=Mus musculus OX=10090 GN=Rpl4 PE=1 SV=3	5	1.56	0.85	0.88
Q9D8E6	29	Rpl4	NVTLPAVFK(aONE289[K])APIRPDIVNFVHTNLR	RL4_MOUSE 60S ribosomal protein L4 OS=Mus musculus OX=10090 GN=Rpl4 PE=1 SV=3	1	NA	0.83	NA
Q9D8N0	434	Eef1g	AVNQGK(aONE289[K])IFK	EF1G_MOUSE Elongation factor 1-gamma OS=Mus musculus OX=10090 GN=Eef1g PE=1 SV=3	368	1.03	0.87	0.73
Q9D8N0	147	Eef1g	ILGLLDTHLK(aONE289[K])TR	EF1G_MOUSE Elongation factor 1-gamma OS=Mus musculus OX=10090 GN=Eef1g PE=1 SV=3	220	0.96	0.95	0.655
Q9D8N0	277	Eef1g	AK(aONE289[K])DPFAHLPK	EF1G_MOUSE Elongation factor 1-gamma OS=Mus musculus OX=10090 GN=Eef1g PE=1 SV=3	76	0.885	0.975	0.93
Q9D8N0	275	Eef1g	AAAPAPEEEMDECEQALAAEPK(aONE289[K])AKDPFAHLPK	EF1G_MOUSE Elongation factor 1-gamma OS=Mus musculus OX=10090 GN=Eef1g PE=1 SV=3	2	1.065	NA	NA
Q9D8V0	61	Hm13	CARGK(aONE289[K])SSSDMPETITSR	HM13_MOUSE Minor histocompatibility antigen H13 OS=Mus musculus OX=10090 GN=Hm13 PE=1 SV=1	3	0.94	1.25	1.09
Q9D906	512	Atg7	KPK(aONE289[K])QQGAGDLCPSHLVAPADLGSSLFANIPGYK	ATG7_MOUSE Ubiquitin-like modifier-activating enzyme ATG7 OS=Mus musculus OX=10090 GN=Atg7 PE=1 SV=1	5	NA	0.97	0.88
Q9DB27	51	Mcts1	KDPVK(aONE289[K])IVR	MCTS1_MOUSE Malignant T-cell-amplified sequence 1 OS=Mus musculus OX=10090 GN=Mcts1 PE=1 SV=1	78	1.01	1.06	1
Q9DBE9	44	Ftsj3	FQFLQK(aONE289[K])AR	SPB1_MOUSE pre-rRNA 2'-O-ribose RNA methyltransferase FTSJ3 OS=Mus musculus OX=10090 GN=Ftsj3 PE=1 SV=1	2	NA	0.935	NA
Q9DBJ1	100	Pgam1	HYGGLTGLNK(aONE289[K])AETAAK	PGAM1_MOUSE Phosphoglycerate mutase 1 OS=Mus musculus OX=10090 GN=Pgam1 PE=1 SV=3	140	1.12	0.88	0.9
Q9DBJ1	113	Pgam1	HGEAQVK(aONE289[K])IWR	PGAM1_MOUSE Phosphoglycerate mutase 1 OS=Mus musculus OX=10090 GN=Pgam1 PE=1 SV=3	3	NA	NA	0.77
Q9EQU5	82	Set	QPFFQK(aONE289[K])R	SET_MOUSE Protein SET OS=Mus musculus OX=10090 GN=Set PE=1 SV=1	120	1.005	0.955	1
Q9EQU5	188	Set	SSQTQNK(aONE289[K])ASR	SET_MOUSE Protein SET OS=Mus musculus OX=10090 GN=Set PE=1 SV=1	2	NA	NA	0.925
Q9JHK5	101	Plek	KAIK(aONE289[K])CIEGGQK	PLEK_MOUSE Pleckstrin OS=Mus musculus OX=10090 GN=Plek PE=1 SV=1	4	1	NA	0.725
Q9R1P1	77	Psmb3	LNLYELK(aONE289[K])EGR	PSB3_MOUSE Proteasome subunit beta type-3 OS=Mus musculus OX=10090 GN=Psmb3 PE=1 SV=1	2	1.715	NA	NA
Q9WVK4	468	Ehd1	ITGANAK(aONE289[K])K	EHD1_MOUSE EH domain-containing protein 1 OS=Mus musculus OX=10090 GN=Ehd1 PE=1 SV=1	1	0.99	NA	NA
Q9Z1Q5	135	Clic1	GLLK(aONE289[K])ALK	CLIC1_MOUSE Chloride intracellular channel protein 1 OS=Mus musculus OX=10090 GN=Clic1 PE=1 SV=3	6	0.98	1.49	NA
Q9Z204	185	Hnrnpc	GSSSK(aONE289[K])SGK	HNRPC_MOUSE Heterogeneous nuclear ribonucleoproteins C1/C2 OS=Mus musculus OX=10090 GN=Hnrnpc PE=1 SV=1	3	1.185	0.7	NA
NA	NA	NA	NA	NA	NA	NA	NA	NA

## Sheet: ketoamide adduct
AC	Site	Genename	Modified sequences	Description	Total_Spectrum_Count	Ratio_hl_0H	Ratio_hl_1H	Ratio_hl_4H
P16858	111	Gapdh	AGAHLK(aONE307[K])GGAK	G3P_MOUSE Glyceraldehyde-3-phosphate dehydrogenase OS=Mus musculus OX=10090 GN=Gapdh PE=1 SV=2	66	1.06	0.99	0.89
P09405	514	Ncl	ATFIK(aONE307[K])VPQNPHGK	NUCL_MOUSE Nucleolin OS=Mus musculus OX=10090 GN=Ncl PE=1 SV=2	43	0.94	0.97	0.98
P17182	80	Eno1	TIAPALVSK(aONE307[K])K	ENOA_MOUSE Alpha-enolase OS=Mus musculus OX=10090 GN=Eno1 PE=1 SV=3	41	1.15	0.835	0.68
P06151	155	Ldha	ISGFPK(aONE307[K])NR	LDHA_MOUSE L-lactate dehydrogenase A chain OS=Mus musculus OX=10090 GN=Ldha PE=1 SV=3	40	1.01	0.905	0.85
P16858	213	Gapdh	GAAQNIIPASTGAAK(aONE307[K])AVGK	G3P_MOUSE Glyceraldehyde-3-phosphate dehydrogenase OS=Mus musculus OX=10090 GN=Gapdh PE=1 SV=2	35	1.445	1.02	0.615
P63038	473	Hspd1	ALK(aONE307[K])IPAMTIAK	CH60_MOUSE 60 kDa heat shock protein, mitochondrial OS=Mus musculus OX=10090 GN=Hspd1 PE=1 SV=1	34	0.955	0.85	0.51
P10126	392	Eef1a1	KLEDGPK(aONE307[K])FLK	EF1A1_MOUSE Elongation factor 1-alpha 1 OS=Mus musculus OX=10090 GN=Eef1a1 PE=1 SV=3	26	1.11	0.805	0.985
Q9D8N0	277	Eef1g	AK(aONE307[K])DPFAHLPK	EF1G_MOUSE Elongation factor 1-gamma OS=Mus musculus OX=10090 GN=Eef1g PE=1 SV=3	26	0.98	0.78	0.795
Q9CY58	320	Serbp1	K(aONE307[K])GFVLHK	PAIRB_MOUSE Plasminogen activator inhibitor 1 RNA-binding protein OS=Mus musculus OX=10090 GN=Serbp1 PE=1 SV=2	25	0.99	0.815	0.95
P09405	230	Ncl	TPAK(aONE307[K])VVPMK	NUCL_MOUSE Nucleolin OS=Mus musculus OX=10090 GN=Ncl PE=1 SV=2	23	1.065	0.71	0.67
P62702	233	Rps4x	GNK(aONE307[K])PWISLPR	RS4X_MOUSE 40S ribosomal protein S4, X isoform OS=Mus musculus OX=10090 GN=Rps4x PE=1 SV=2	23	0.915	0.96	0.905
Q61937	234	Npm1	TPK(aONE307[K])TPK	NPM_MOUSE Nucleophosmin OS=Mus musculus OX=10090 GN=Npm1 PE=1 SV=1	22	1.64	1.11	1.13
P17742	131	Ppia	HVVFGK(aONE307[K])VK	PPIA_MOUSE Peptidyl-prolyl cis-trans isomerase A OS=Mus musculus OX=10090 GN=Ppia PE=1 SV=2	21	1.07	1.04	1.035
P62806	13	H4c1	GLGK(aONE307[K])GGAK	H4_MOUSE Histone H4 OS=Mus musculus OX=10090 GN=H4c1 PE=1 SV=2	21	1.35	0.97	1.265
Q9D8N0	147	Eef1g	ILGLLDTHLK(aONE307[K])TR	EF1G_MOUSE Elongation factor 1-gamma OS=Mus musculus OX=10090 GN=Eef1g PE=1 SV=3	21	1.055	0.98	0.635
Q60605	79	Myl6	VLDFEHFLPMLQTVAK(aONE307[K])NK	MYL6_MOUSE Myosin light polypeptide 6 OS=Mus musculus OX=10090 GN=Myl6 PE=1 SV=3	20	0.85	0.75	0.63
Q8BP67	147	Rpl24	IVKPVK(aONE307[K])VSAPR	RL24_MOUSE 60S ribosomal protein L24 OS=Mus musculus OX=10090 GN=Rpl24 PE=1 SV=2	17	1.315	1.03	0.99
P62852	94	Rps25	AALQELLSK(aONE307[K])GLIK	RS25_MOUSE 40S ribosomal protein S25 OS=Mus musculus OX=10090 GN=Rps25 PE=1 SV=1	17	1.36	1.28	0.5
P16858	217	Gapdh	AVGK(aONE307[K])VIPELNGK	G3P_MOUSE Glyceraldehyde-3-phosphate dehydrogenase OS=Mus musculus OX=10090 GN=Gapdh PE=1 SV=2	17	0.775	0.94	0.47
P58252	337	Eef2	EGKPLLK(aONE307[K])AVMR PLLK(aONE307[K])AVMR	EF2_MOUSE Elongation factor 2 OS=Mus musculus OX=10090 GN=Eef2 PE=1 SV=2	17	0.845	1.07	1.16
P12970	97	Rpl7a	QTATQLLK(aONE307[K])LAHK	RL7A_MOUSE 60S ribosomal protein L7a OS=Mus musculus OX=10090 GN=Rpl7a PE=1 SV=2	16	0.88	1.16	1.015
Q9DBJ1	100	Pgam1	HYGGLTGLNK(aONE307[K])AETAAK	PGAM1_MOUSE Phosphoglycerate mutase 1 OS=Mus musculus OX=10090 GN=Pgam1 PE=1 SV=3	16	0.78	0.775	0.71
P11499	624	Hsp90ab1	K(aONE307[K])HLEINPDHPIVETLR	HS90B_MOUSE Heat shock protein HSP 90-beta OS=Mus musculus OX=10090 GN=Hsp90ab1 PE=1 SV=3	16	1.02	1.13	1.04
Q8BP67	135	Rpl24	APTK(aONE307[K])AAPK	RL24_MOUSE 60S ribosomal protein L24 OS=Mus musculus OX=10090 GN=Rpl24 PE=1 SV=2	16	1.065	0.995	0.95
P62827	99	Ran	VTYK(aONE307[K])NVPNWHR	RAN_MOUSE GTP-binding nuclear protein Ran OS=Mus musculus OX=10090 GN=Ran PE=1 SV=3	15	0.88	1.12	1.01
P09405	522	Ncl	VPQNPHGK(aONE307[K])PK	NUCL_MOUSE Nucleolin OS=Mus musculus OX=10090 GN=Ncl PE=1 SV=2	15	0.96	1.035	1.1
P10126	255	Eef1a1	LPLQDVYK(aONE307[K])IGGIGTVPVGR	EF1A1_MOUSE Elongation factor 1-alpha 1 OS=Mus musculus OX=10090 GN=Eef1a1 PE=1 SV=3	15	0.99		1.22
P09405	88	Ncl	K(aONE307[K])AVATPAK	NUCL_MOUSE Nucleolin OS=Mus musculus OX=10090 GN=Ncl PE=1 SV=2	14	1.125	1.09	0.74
P17742	125	Ppia	TEWLDGK(aONE307[K])HVVFGK	PPIA_MOUSE Peptidyl-prolyl cis-trans isomerase A OS=Mus musculus OX=10090 GN=Ppia PE=1 SV=2	14	1.055	0.925	1.095
P10126	450	Eef1a1	AAGAGK(aONE307[K])VTK	EF1A1_MOUSE Elongation factor 1-alpha 1 OS=Mus musculus OX=10090 GN=Eef1a1 PE=1 SV=3	14	1.02	0.97	0.88
P05064	14	Aldoa	K(aONE307[K])ELSDIAHR	ALDOA_MOUSE Fructose-bisphosphate aldolase A OS=Mus musculus OX=10090 GN=Aldoa PE=1 SV=2	14	1.75	1.11	0.9
P09405	96	Ncl	K(aONE307[K])NITPAK	NUCL_MOUSE Nucleolin OS=Mus musculus OX=10090 GN=Ncl PE=1 SV=2	13	1.235	0.785	0.99
P45376	235	Akr1b1	IK(aONE307[K])AIAAK	ALDR_MOUSE Aldo-keto reductase family 1 member B1 OS=Mus musculus OX=10090 GN=Akr1b1 PE=1 SV=3	13	1.34	1	0.78
P62806	92	H4c1	TVTAMDVVYALK(aONE307[K])R	H4_MOUSE Histone H4 OS=Mus musculus OX=10090 GN=H4c1 PE=1 SV=2	12	1.55	0.99	0.65
Q9DB27	51	Mcts1	KDPVK(aONE307[K])IVR	MCTS1_MOUSE Malignant T-cell-amplified sequence 1 OS=Mus musculus OX=10090 GN=Mcts1 PE=1 SV=1	12	1.07	1.075	1.05
P05064	312	Aldoa	ALQASALK(aONE307[K])AWGGK	ALDOA_MOUSE Fructose-bisphosphate aldolase A OS=Mus musculus OX=10090 GN=Aldoa PE=1 SV=2	12		0.83	0.9
P00920	158	Ca2	IGPASQGLQK(aONE307[K])VLEALHSIK	CAH2_MOUSE Carbonic anhydrase 2 OS=Mus musculus OX=10090 GN=Ca2 PE=1 SV=4	12	0.87	0.93	0.82
P09411	191	Pgk1	AGGFLMK(aONE307[K])K	PGK1_MOUSE Phosphoglycerate kinase 1 OS=Mus musculus OX=10090 GN=Pgk1 PE=1 SV=4	12	0.825	0.84	0.715
P84228	24	H3c2	QLATK(aONE307[K])AAR | QLATK(aONE307[K])AAR KQLATK(aONE307[K])AAR | KQLATK(aONE307[K])AAR QLATK(aONE307[K])AAR	H32_MOUSE Histone H3.2 OS=Mus musculus OX=10090 GN=H3c2 PE=1 SV=2	12	1.34	0.89	1.045
P17182	60	Eno1	FMGK(aONE307[K])GVSQAVEHINK	ENOA_MOUSE Alpha-enolase OS=Mus musculus OX=10090 GN=Eno1 PE=1 SV=3	11	0.94	0.77	0.76
Q9DBJ1	113	Pgam1	HGEAQVK(aONE307[K])IWR	PGAM1_MOUSE Phosphoglycerate mutase 1 OS=Mus musculus OX=10090 GN=Pgam1 PE=1 SV=3	11	0.92	1.045	1.02
P60710	113	Actb	VAPEEHPVLLTEAPLNPK(aONE307[K])ANR	ACTB_MOUSE Actin, cytoplasmic 1 OS=Mus musculus OX=10090 GN=Actb PE=1 SV=1	10	1.52	1.27	0.66
P09405	95	Ncl	AVATPAK(aONE307[K])K | nan	NUCL_MOUSE Nucleolin OS=Mus musculus OX=10090 GN=Ncl PE=1 SV=2	10	1.15	1.055	0.935
Q61937	211	Npm1	SNQNGK(aONE307[K])DLKPSTPR	NPM_MOUSE Nucleophosmin OS=Mus musculus OX=10090 GN=Npm1 PE=1 SV=1	10	0.94	0.98
Q8VEK3	611	Hnrnpu	DLPEHAVLK(aONE307[K])MK	HNRPU_MOUSE Heterogeneous nuclear ribonucleoprotein U OS=Mus musculus OX=10090 GN=Hnrnpu PE=1 SV=1	9	1.11	1.05	1.15
P47911	84	Rpl6	YSAAK(aONE307[K])TK	RL6_MOUSE 60S ribosomal protein L6 OS=Mus musculus OX=10090 GN=Rpl6 PE=1 SV=3	9	1.2	0.96	0.72
P12970	217	Rpl7a	GALAK(aONE307[K])LVEAIR	RL7A_MOUSE 60S ribosomal protein L7a OS=Mus musculus OX=10090 GN=Rpl7a PE=1 SV=2	9	1.26	0.855	1.075
P58252	439	Eef2	K(aONE307[K])EDLYLKPIQR	EF2_MOUSE Elongation factor 2 OS=Mus musculus OX=10090 GN=Eef2 PE=1 SV=2	9		1.11	1.195
P62305	12	Snrpe	VQK(aONE307[K])VMVQPINLIFR	RUXE_MOUSE Small nuclear ribonucleoprotein E OS=Mus musculus OX=10090 GN=Snrpe PE=1 SV=1	9	0.71	1.145
P35979	40	Rpl12	IGPLGLSPK(aONE307[K])K	RL12_MOUSE 60S ribosomal protein L12 OS=Mus musculus OX=10090 GN=Rpl12 PE=1 SV=2	9	1.305	0.96	0.61
P09405	80	Ncl	K(aONE307[K])AAVTPGK	NUCL_MOUSE Nucleolin OS=Mus musculus OX=10090 GN=Ncl PE=1 SV=2	9	1.45	0.975	0.945
P62301	43	Rps13	K(aONE307[K])GLTPSQIGVILR	RS13_MOUSE 40S ribosomal protein S13 OS=Mus musculus OX=10090 GN=Rps13 PE=1 SV=2	8	1.05	1.02	0.87
P26039	922	Tln1	LEHAAK(aONE307[K])QAAASATQTIAAAQHAASAPK	TLN1_MOUSE Talin-1 OS=Mus musculus OX=10090 GN=Tln1 PE=1 SV=2	8		1.13	0.76
P62908	202	Rps3	IGPKK(aONE307[K])PLPDHVSIVEPK	RS3_MOUSE 40S ribosomal protein S3 OS=Mus musculus OX=10090 GN=Rps3 PE=1 SV=1	8	1.26	0.98	0.97
P70168	191	Kpnb1	KEEPSNNVK(aONE307[K])LAATNALLNSLEFTK	IMB1_MOUSE Importin subunit beta-1 OS=Mus musculus OX=10090 GN=Kpnb1 PE=1 SV=2	8	1.99	0.79	1.13
P11983	494	Tcp1	WIGLDLVHGK(aONE307[K])PR	TCPA_MOUSE T-complex protein 1 subunit alpha OS=Mus musculus OX=10090 GN=Tcp1 PE=1 SV=3	8	1.03	1.05	0.825
P62827	134	Ran	AK(aONE307[K])SIVFHR	RAN_MOUSE GTP-binding nuclear protein Ran OS=Mus musculus OX=10090 GN=Ran PE=1 SV=3	8	1.085	1.01
P26041	262	Msn	FVIKPIDK(aONE307[K])K	MOES_MOUSE Moesin OS=Mus musculus OX=10090 GN=Msn PE=1 SV=3	8		1.015
Q61937	248	Npm1	AK(aONE307[K])MQASIEK	NPM_MOUSE Nucleophosmin OS=Mus musculus OX=10090 GN=Npm1 PE=1 SV=1	8	1.29	1.02	0.975
Q8CG47	996	Smc4	NLLQELK(aONE307[K])VIQENEHALQK	SMC4_MOUSE Structural maintenance of chromosomes protein 4 OS=Mus musculus OX=10090 GN=Smc4 PE=1 SV=1	8	0.83		1.23
P09405	71	Ncl	K(aONE307[K])AAVPTPAK	NUCL_MOUSE Nucleolin OS=Mus musculus OX=10090 GN=Ncl PE=1 SV=2	8	1.6	1.085	0.52
P06745	12	Gpi	NPQFQK(aONE307[K])LLEWHR	G6PI_MOUSE Glucose-6-phosphate isomerase OS=Mus musculus OX=10090 GN=Gpi PE=1 SV=4	7	1.23	0.8	0.71
P07091	48	S100a4	LPSFLGK(aONE307[K])R	S10A4_MOUSE Protein S100-A4 OS=Mus musculus OX=10090 GN=S100a4 PE=1 SV=1	7	0.87	0.7	0.46
P60843	174	Eif4a1	YLSPK(aONE307[K])YIK	IF4A1_MOUSE Eukaryotic initiation factor 4A-I OS=Mus musculus OX=10090 GN=Eif4a1 PE=1 SV=1	7	0.78	0.815
P63017	251	Hspa8	K(aONE307[K])DISENKR	HSP7C_MOUSE Heat shock cognate 71 kDa protein OS=Mus musculus OX=10090 GN=Hspa8 PE=1 SV=1	7	1.625	0.84	1.31
Q9DBE9	44	Ftsj3	FQFLQK(aONE307[K])AR	SPB1_MOUSE pre-rRNA 2'-O-ribose RNA methyltransferase FTSJ3 OS=Mus musculus OX=10090 GN=Ftsj3 PE=1 SV=1	7	1.22	0.98	0.62
P43274	46	H1-4	TSGPPVSELITK(aONE307[K])AVAASK	H14_MOUSE Histone H1.4 OS=Mus musculus OX=10090 GN=H1-4 PE=1 SV=2	7	1.36	0.79	1.09
Q9CR57	184	Rpl14	APAQK(aONE307[K])AAGQK	RL14_MOUSE 60S ribosomal protein L14 OS=Mus musculus OX=10090 GN=Rpl14 PE=1 SV=3	6	1.25	0.775	0.95
P07901	633	Hsp90aa1	K(aONE307[K])HLEINPDHSIIETLR	HS90A_MOUSE Heat shock protein HSP 90-alpha OS=Mus musculus OX=10090 GN=Hsp90aa1 PE=1 SV=4	6	1.31	0.81
Q9D8N0	434	Eef1g	AVNQGK(aONE307[K])IFK	EF1G_MOUSE Elongation factor 1-gamma OS=Mus musculus OX=10090 GN=Eef1g PE=1 SV=3	6	0.94	1	0.62
P09405	55	Ncl	K(aONE307[K])ATTTPAK	NUCL_MOUSE Nucleolin OS=Mus musculus OX=10090 GN=Ncl PE=1 SV=2	6	1.08		0.85
Q9D8E6	408	Rpl4	KPAEK(aONE307[K])KPTTEEK	RL4_MOUSE 60S ribosomal protein L4 OS=Mus musculus OX=10090 GN=Rpl4 PE=1 SV=3	6	1.68	1.28	1.31
Q9D8E6	29	Rpl4	NVTLPAVFK(aONE307[K])APIRPDIVNFVHTNLR	RL4_MOUSE 60S ribosomal protein L4 OS=Mus musculus OX=10090 GN=Rpl4 PE=1 SV=3	6	0.74	0.9
P10853	21	H2bc7	AVTK(aONE307[K])AQK | KAVTK(aONE307[K])AQK AVTK(aONE307[K])AQK	H2B1F_MOUSE Histone H2B type 1-F/J/L OS=Mus musculus OX=10090 GN=H2bc7 PE=1 SV=2	6	1.37	0.995
Q61937	141	Npm1	LLGMSGK(aONE307[K])R	NPM_MOUSE Nucleophosmin OS=Mus musculus OX=10090 GN=Npm1 PE=1 SV=1	6	0.94	0.975	1.03
Q9CR57	160	Rpl14	AAIAAAAAAAAAK(aONE307[K])AK	RL14_MOUSE 60S ribosomal protein L14 OS=Mus musculus OX=10090 GN=Rpl14 PE=1 SV=3	6	1.25	0.68	0.76
Q99PT1	178	Arhgdia	GSYNIK(aONE307[K])SR	GDIR1_MOUSE Rho GDP-dissociation inhibitor 1 OS=Mus musculus OX=10090 GN=Arhgdia PE=1 SV=3	6	1.19	1.08	0.99
Q99JX4	213	Eif3m	ALK(aONE307[K])DPNAFLFDHLLTLKPVK	EIF3M_MOUSE Eukaryotic translation initiation factor 3 subunit M OS=Mus musculus OX=10090 GN=Eif3m PE=1 SV=1	6	1.06	1.075
P40124	286	Cap1	NPALK(aONE307[K])AQSGPVR	CAP1_MOUSE Adenylyl cyclase-associated protein 1 OS=Mus musculus OX=10090 GN=Cap1 PE=1 SV=4	6	1.33	0.74	0.83
Q68FD5	1441	Cltc	AVNYFSK(aONE307[K])VK	CLH1_MOUSE Clathrin heavy chain 1 OS=Mus musculus OX=10090 GN=Cltc PE=1 SV=3	6		1.215	0.98
P62908	201	Rps3	IGPK(aONE307[K])KPLPDHVSIVEPK	RS3_MOUSE 40S ribosomal protein S3 OS=Mus musculus OX=10090 GN=Rps3 PE=1 SV=1	6	0.75	0.96	1.165
Q61937	205	Npm1	NAQK(aONE307[K])SNQNGK	NPM_MOUSE Nucleophosmin OS=Mus musculus OX=10090 GN=Npm1 PE=1 SV=1	6	1.44	1
Q61937	32	Npm1	ADKDYHFK(aONE307[K])VDNDENEHQLSLR	NPM_MOUSE Nucleophosmin OS=Mus musculus OX=10090 GN=Npm1 PE=1 SV=1	6		1.12	0.8
P63158	165	Hmgb1	AK(aONE307[K])GKPDAAK	HMGB1_MOUSE High mobility group protein B1 OS=Mus musculus OX=10090 GN=Hmgb1 PE=1 SV=2	6	1.72	1.045	1.26
P45376	69	Akr1b1	LKEQVVK(aONE307[K])R	ALDR_MOUSE Aldo-keto reductase family 1 member B1 OS=Mus musculus OX=10090 GN=Akr1b1 PE=1 SV=3	6	0.89	1.11
Q9WVK4	468	Ehd1	ITGANAK(aONE307[K])K	EHD1_MOUSE EH domain-containing protein 1 OS=Mus musculus OX=10090 GN=Ehd1 PE=1 SV=1	5	1.35	0.84
P49710	151	Hcls1	HASQK(aONE307[K])DYSHGFGGR	HCLS1_MOUSE Hematopoietic lineage cell-specific protein OS=Mus musculus OX=10090 GN=Hcls1 PE=1 SV=2	5	0.52	1.13	0.8
P84228	123	H3c2	VTIMPK(aONE307[K])DIQLAR	H32_MOUSE Histone H3.2 OS=Mus musculus OX=10090 GN=H3c2 PE=1 SV=2	5	1.02	0.88	2.06
P52480	247	Pkm	K(aONE307[K])AADVHEVR	KPYM_MOUSE Pyruvate kinase PKM OS=Mus musculus OX=10090 GN=Pkm PE=1 SV=4	5	1.07	0.78	1.175
P61979	60	Hnrnpk	NAGAVIGK(aONE307[K])GGK	HNRPK_MOUSE Heterogeneous nuclear ribonucleoprotein K OS=Mus musculus OX=10090 GN=Hnrnpk PE=1 SV=1	5	1.195	0.66
P62806	78	H4c1	DAVTYTEHAK(aONE307[K])R	H4_MOUSE Histone H4 OS=Mus musculus OX=10090 GN=H4c1 PE=1 SV=2	5		0.835	0.91
Q9CQS8	20	Sec61b	SPSK(aONE307[K])AVAAR	SC61B_MOUSE Protein transport protein Sec61 subunit beta OS=Mus musculus OX=10090 GN=Sec61b PE=1 SV=3	5	1.34	0.9	1.09
Q99K48	11	Nono	AFNLEK(aONE307[K])QNHTPR	NONO_MOUSE Non-POU domain-containing octamer-binding protein OS=Mus musculus OX=10090 GN=Nono PE=1 SV=3	5	0.88	1.135	1.26
Q922Q8	108	Lrrc59	LVTLPVSFAQLK(aONE307[K])NLK	LRC59_MOUSE Leucine-rich repeat-containing protein 59 OS=Mus musculus OX=10090 GN=Lrrc59 PE=1 SV=1	5	0.74		1.1
Q9D0R2	278	Tars1	IHK(aONE307[K])NSSTYWEGK	SYTC_MOUSE Threonine--tRNA ligase 1, cytoplasmic OS=Mus musculus OX=10090 GN=Tars1 PE=1 SV=2	5	1.13	0.85
C0HKE7	120	Hist1h2an	K(aONE307[K])TESHHK	H2A1N_MOUSE Histone H2A type 1-N OS=Mus musculus OX=10090 GN=Hist1h2an PE=1 SV=1	5		0.92	1
Q9Z2X1	87	Hnrnpf	YIEVFK(aONE307[K])SHR	HNRPF_MOUSE Heterogeneous nuclear ribonucleoprotein F OS=Mus musculus OX=10090 GN=Hnrnpf PE=1 SV=3	5	1.31		0.78
P09405	87	Ncl	AAVTPGK(aONE307[K])K	NUCL_MOUSE Nucleolin OS=Mus musculus OX=10090 GN=Ncl PE=1 SV=2	5	1.04	0.93	0.86
P17751	6	Tpi1	K(aONE307[K])FFVGGNWK	TPIS_MOUSE Triosephosphate isomerase OS=Mus musculus OX=10090 GN=Tpi1 PE=1 SV=5	5	1.19	1.185	1.085
P11499	577	Hsp90ab1	KVEK(aONE307[K])VTISNR	HS90B_MOUSE Heat shock protein HSP 90-beta OS=Mus musculus OX=10090 GN=Hsp90ab1 PE=1 SV=3	5	1.165	0.92	0.995
P26039	2464	Tln1	LQAAGNAVK(aONE307[K])R	TLN1_MOUSE Talin-1 OS=Mus musculus OX=10090 GN=Tln1 PE=1 SV=2	5	0.925	0.93	1.07
P26041	254	Msn	K(aONE307[K])FVIKPIDK	MOES_MOUSE Moesin OS=Mus musculus OX=10090 GN=Msn PE=1 SV=3	5		1.01
O89053	446	Coro1a	NLNAIVQK(aONE307[K])LQER	COR1A_MOUSE Coronin-1A OS=Mus musculus OX=10090 GN=Coro1a PE=1 SV=5	5	0.97		1.12
O08997	60	Atox1	TGK(aONE307[K])AVSYLGPK	ATOX1_MOUSE Copper transport protein ATOX1 OS=Mus musculus OX=10090 GN=Atox1 PE=1 SV=1	5	1.125	0.97
Q9CZX8	23	Rps19	ALAAFLK(aONE307[K])K LAAFLK(aONE307[K])K | LAAFLK(aONE307[K])K	RS19_MOUSE 40S ribosomal protein S19 OS=Mus musculus OX=10090 GN=Rps19 PE=1 SV=3	4		1.165	0.955
P58252	318	Eef2	LIEK(aONE307[K])LDIK	EF2_MOUSE Elongation factor 2 OS=Mus musculus OX=10090 GN=Eef2 PE=1 SV=2	4	1.12	0.98	1.29
P17742	28	Ppia	VSFELFADK(aONE307[K])VPK	PPIA_MOUSE Peptidyl-prolyl cis-trans isomerase A OS=Mus musculus OX=10090 GN=Ppia PE=1 SV=2	4	1.3	0.89	0.35
P62301	78	Rps13	SK(aONE307[K])GLAPDLPEDLYHLIK	RS13_MOUSE 40S ribosomal protein S13 OS=Mus musculus OX=10090 GN=Rps13 PE=1 SV=2	4	1.48	1.01
P16858	70	Gapdh	LVINGK(aONE307[K])PITIFQER	G3P_MOUSE Glyceraldehyde-3-phosphate dehydrogenase OS=Mus musculus OX=10090 GN=Gapdh PE=1 SV=2	4		0.75	0.88
P62830	75	Rpl23	K(aONE307[K])VHPAVVIR	RL23_MOUSE 60S ribosomal protein L23 OS=Mus musculus OX=10090 GN=Rpl23 PE=1 SV=1	4	1.215		0.86
P15864	168	H1-2	KPAAAAVTK(aONE307[K])K	H12_MOUSE Histone H1.2 OS=Mus musculus OX=10090 GN=H1-2 PE=1 SV=2	4		0.7	0.93
P14115	92	Rpl27a	VNAAK(aONE307[K])NK	RL27A_MOUSE 60S ribosomal protein L27a OS=Mus musculus OX=10090 GN=Rpl27a PE=1 SV=5	4	0.96	0.92	1.07
Q9EQU5	188	Set	SSQTQNK(aONE307[K])ASR	SET_MOUSE Protein SET OS=Mus musculus OX=10090 GN=Set PE=1 SV=1	4	1.1		0.99
P10853	6	H2bc7	PEPAK(aONE307[K])SAPAPK	H2B1F_MOUSE Histone H2B type 1-F/J/L OS=Mus musculus OX=10090 GN=H2bc7 PE=1 SV=2	4	2.44	1	0.8
Q9DCD0	317	Pgd	K(aONE307[K])SFLEDIRK	6PGD_MOUSE 6-phosphogluconate dehydrogenase, decarboxylating OS=Mus musculus OX=10090 GN=Pgd PE=1 SV=3	4	1.255	0.81
Q60737	102	Csnk2a1	GGPNIITLADIVK(aONE307[K])DPVSR	CSK21_MOUSE Casein kinase II subunit alpha OS=Mus musculus OX=10090 GN=Csnk2a1 PE=1 SV=2	4		0.88	1.68
Q60864	530	Stip1	NPVIAQK(aONE307[K])IQK	STIP1_MOUSE Stress-induced-phosphoprotein 1 OS=Mus musculus OX=10090 GN=Stip1 PE=1 SV=1	4	1.26	0.7	0.77
Q8JZQ9	202	Eif3b	IFSK(aONE307[K])FGK	EIF3B_MOUSE Eukaryotic translation initiation factor 3 subunit B OS=Mus musculus OX=10090 GN=Eif3b PE=1 SV=1	4	1	1.06
P09405	116	Ncl	GAAQAK(aONE307[K])ALVPTPGK	NUCL_MOUSE Nucleolin OS=Mus musculus OX=10090 GN=Ncl PE=1 SV=2	4	1.09	1.08	0.79
P26039	1960	Tln1	VSEK(aONE307[K])VSHVLAALQAGNR	TLN1_MOUSE Talin-1 OS=Mus musculus OX=10090 GN=Tln1 PE=1 SV=2	4		1.04	0.97
Q01768	56	Nme2	QHYIDLK(aONE307[K])DRPFFPGLVK	NDKB_MOUSE Nucleoside diphosphate kinase B OS=Mus musculus OX=10090 GN=Nme2 PE=1 SV=1	4	0.78	1.19
P40142	497	Tkt	VVLK(aONE307[K])SK	TKT_MOUSE Transketolase OS=Mus musculus OX=10090 GN=Tkt PE=1 SV=1	3	1.06	1.19	1.09
P17182	193	Eno1	IGAEVYHNLK(aONE307[K])NVIK	ENOA_MOUSE Alpha-enolase OS=Mus musculus OX=10090 GN=Eno1 PE=1 SV=3	3		0.97	0.54
P10126	453	Eef1a1	VTK(aONE307[K])SAQK	EF1A1_MOUSE Elongation factor 1-alpha 1 OS=Mus musculus OX=10090 GN=Eef1a1 PE=1 SV=3	3	0.99		0.955
C0HKE7	126	Hist1h2an	KTESHHK(aONE307[K])AK TESHHK(aONE307[K])AK	H2A1N_MOUSE Histone H2A type 1-N OS=Mus musculus OX=10090 GN=Hist1h2an PE=1 SV=1	3			0.84
Q9EQU5	82	Set	QPFFQK(aONE307[K])R	SET_MOUSE Protein SET OS=Mus musculus OX=10090 GN=Set PE=1 SV=1	3		0.875	0.79
P26039	2322	Tln1	K(aONE307[K])LEQLKPR	TLN1_MOUSE Talin-1 OS=Mus musculus OX=10090 GN=Tln1 PE=1 SV=2	3		0.89	1.46
Q61656	391	Ddx5	HGK(aONE307[K])APILIATDVASR	DDX5_MOUSE Probable ATP-dependent RNA helicase DDX5 OS=Mus musculus OX=10090 GN=Ddx5 PE=1 SV=2	3	0.59	0.99	1.07
Q9CR57	206	Rpl14	TPAQK(aONE307[K])APAPK	RL14_MOUSE 60S ribosomal protein L14 OS=Mus musculus OX=10090 GN=Rpl14 PE=1 SV=3	3	1.23	1.2	0.9
P40124	281	Cap1	THK(aONE307[K])NPALK	CAP1_MOUSE Adenylyl cyclase-associated protein 1 OS=Mus musculus OX=10090 GN=Cap1 PE=1 SV=4	3	1.29		0.91
Q99K48	101	Nono	YGK(aONE307[K])AGEVFIHK	NONO_MOUSE Non-POU domain-containing octamer-binding protein OS=Mus musculus OX=10090 GN=Nono PE=1 SV=3	3		0.94	0.915
O70251	133	Eef1b	K(aONE307[K])PAVVAK	EF1B_MOUSE Elongation factor 1-beta OS=Mus musculus OX=10090 GN=Eef1b PE=1 SV=5	3			0.85
P09405	125	Ncl	K(aONE307[K])GAATPAK	NUCL_MOUSE Nucleolin OS=Mus musculus OX=10090 GN=Ncl PE=1 SV=2	3	1.655		0.74
P17182	71	Eno1	GVSQAVEHINK(aONE307[K])TIAPALVSK	ENOA_MOUSE Alpha-enolase OS=Mus musculus OX=10090 GN=Eno1 PE=1 SV=3	3		0.92	1.45
Q04447	11	Ckb	PFSNSHNTQK(aONE307[K])LR	KCRB_MOUSE Creatine kinase B-type OS=Mus musculus OX=10090 GN=Ckb PE=1 SV=1	3	1.32		0.845
P26041	79	Msn	KESPLLFK(aONE307[K])FR	MOES_MOUSE Moesin OS=Mus musculus OX=10090 GN=Msn PE=1 SV=3	3		0.73	1.02
P97351	222	Rps3a	KPK(aONE307[K])FELGK	RS3A_MOUSE 40S ribosomal protein S3a OS=Mus musculus OX=10090 GN=Rps3a PE=1 SV=3	3	1.91		1.305
Q61937	150	Npm1	SAPGGGNK(aONE307[K])VPQK	NPM_MOUSE Nucleophosmin OS=Mus musculus OX=10090 GN=Npm1 PE=1 SV=1	3		1.01	0.96
P10126	215	Eef1a1	GWK(aONE307[K])VTR	EF1A1_MOUSE Elongation factor 1-alpha 1 OS=Mus musculus OX=10090 GN=Eef1a1 PE=1 SV=3	3	1.02	1.06
P09405	384	Ncl	LEKPK(aONE307[K])GR	NUCL_MOUSE Nucleolin OS=Mus musculus OX=10090 GN=Ncl PE=1 SV=2	3		0.99	1.69
P47964	62	Rpl36	AMELLK(aONE307[K])VSK	RL36_MOUSE 60S ribosomal protein L36 OS=Mus musculus OX=10090 GN=Rpl36 PE=1 SV=2	3			0.5
Q9CY58	68	Serbp1	SAAQAAAQTNSNAAGK(aONE307[K])QLR	PAIRB_MOUSE Plasminogen activator inhibitor 1 RNA-binding protein OS=Mus musculus OX=10090 GN=Serbp1 PE=1 SV=2	3	1.17	0.65
P46425	128	Gstp2	ALPGHLK(aONE307[K])PFETLLSQNQGGK	GSTP2_MOUSE Glutathione S-transferase P 2 OS=Mus musculus OX=10090 GN=Gstp2 PE=1 SV=2	3		1.19	1.46
Q9Z1Q5	135	Clic1	GLLK(aONE307[K])ALK	CLIC1_MOUSE Chloride intracellular channel protein 1 OS=Mus musculus OX=10090 GN=Clic1 PE=1 SV=3	3	0.87	1	0.68
[truncated: 142 more rows]

[truncated: 20 more sheets: pyrrole-based GSH adduct, pyrrole-based glycine adduct, 0H-R1-Cross, 0H-R2-Cross, 0H-R3-Cross, 1H-R1-Cross, 1H-R2-Cross, 1H-R3-Cross, 4H-R1-Cross, 4H-R2-Cross, 4H-R3-Cross, 0H-R1-Loop, 0H-R2-Loop, 0H-R3-Loop, 1H-R1-Loop, 1H-R2-Loop, 1H-R3-Loop, 4H-R1-Loop, 4H-R2-Loop, 4H-R3-Loop]
